# Supplementary material for: Adsorption of rare earth elements in regolith-hosted clay deposits
Source: Nat Commun. 2020 Sep 1;11:4386. doi: 10.1038/s41467-020-17801-5 (PMC7463018; doi:10.1038/s41467-020-17801-5)
Supplement: Supplementary file 4 — Supplementary Data 1 [file 41467_2020_17801_MOESM4_ESM.xlsx]

## Sheet: Readme
	Supplementary Data 1 - Materials
	Sheets
	1.1	Samples
	1.2	Prepared clay standards
	1.3	Mineral and solution standards
	Explanation
	Information on the samples and standards used in the study; (1.1) overview of the studied regolith-samples from China and Madagascar selected for X-ray Absorption Spectroscopy analyses, (1.2) materials used for the leaching and re-adsorption experiments of synthetic kaolinite and (1.3) the mineral standards containing REE in various coordination states, measured as standards during the X-ray Abso…

## Sheet: 1.1 Sample details
Supplementary Data 1.1	Sample description and origins
Locality	Sample ID	Laterite zone	Depth	Bedrock lithologya	Descriptiona
Zhabei, China	LJ316	Lower pedolith	2 m	Granitic	Soil sample
Ambohimirahavavy, Madagascar	PIT2	Lower pedolith	4.8 m	Tuff, microsyenite and rhyolite	Excavated Pit
	MAD217	Lower pedolith	4 m	Syenite with pegmatite veins	Borehole 1
	MAD238	Saprolite	9 m	Syenite with pegmatite veins	Borehole 1
	MAD340	Saprolite	2.5 m	Felsic dyke crosscutting mudstone	Road section 1
a) Detailed descriptions of samples, boreholes, pits and road section in Estrade et al (2019)
Estrade, G., Marquis, E., Smith, M., Goodenough, K. & Nason, P. (2019). REE concentration processes in ion adsorption deposits: Evidence from the Ambohimirahavavy alkaline complex in Madagascar. Ore Geology Reviews 112, 103027.

## Sheet: 1.2 Prepared clay standards
Supplementary Data 1.2		Materials used for leaching and re-adsorption experiments of clay standards
Locality	Sample ID	Pellet label in XAS tables	Explanation	Laterite zone	Depth	Bedrock lithology	Descriptiona
Imerys Kaolin	Imerys_pre-leach	Kln	Processed kaolinite		-
	Imerys_post-leach	Kln Leached
	Imerys_readsorbed	Kln Readsorbed
Zhabei, China	LJ316_pre-leach	A	Powder pellet of sample	Lower pedolith	2 m	Granitic	Soil sample
	LJ316_post-leach	B	Powder pellet of leached sample
Ambohimirahavavy, Madagascar	MAD341_pre-leach	D	Powder pellet of sample	Saprolite	2.5 m	Felsic dyke crosscutting mudstone	Road section 1
	MAD341_post-leach	C	Powder pellet of leached sample
	MAD219_pre-leach	E	Powder pellet of sample	Saprolite	4 m	Syenite with pegmatite veins	Borehole 1
	MAD219_post-leach	F	Powder pellet of leached sample
a) Detailed descriptions of boreholes, pits and road section in Estrade et al (2019)
Estrade, G., Marquis, E., Smith, M., Goodenough, K. & Nason, P. (2019). REE concentration processes in ion adsorption deposits: Evidence from the Ambohimirahavavy alkaline complex in Madagascar. Ore Geology Reviews 112, 103027.

## Sheet: 1.3 Standards
Supplementary Data 1.3	Details of mineral and solution standards
Group	Standard	Sample ID	Locality/Origin	Country	Formula	REE site coordination	Bond distance (Å)	Referencea
Clay	Imerys kaolinite		Unknown	United Kingdom	Al2Si2OH(OH)4
Silicate	Allanite-(Ce)	GLAHM134365	Amherst, Virginia	USA	(Ce,Ca,Y)2(Al,Fe3+)3(SiO4)3(OH)	9-11	2.33-3.13 (2.73)	Dollase et al. (1971)
	Britholite-group	HF_NewMinA1	Kvanefjeld, Ilímaussaq	Greenland	(Ca,REE)5(SiO3)3(OH,F)2	7-8	2.31-2.62 (2.38)	Noe et al (1993)
	Eudialyte s.l	MoOBmt	Norra Kärr	Sweden	Na15Ca6(Fe,Mn)3Zr3Si(Si3O9)2(Si9O27)2(OH2Cl2)	6 (M1)	2.31-2.37 (2.35)	Borst et al (2019)
		NJH/16/44	Narssârssuk pegmatite	Greenland
		AF/99/193, 109211	Kringlerne, Ilímaussaq	Greenland
		SOS033	Lovozero	Russia
		1051KIP	Kipawa	Canada
	Steenstrupine	HF/B32/Str	Kvanefjeld, Ilímaussaq	Greenland	Na14REE6(Mn,Fe)3(Zr,Th)(OH)2(PO4)7 Si12O36 3H2O	10	2.45-2.58 (2.53)	Moore & Shen (1983)
	Rinkite-(Ce)	520713_Rnk	Kringlerne, Ilímaussaq	Greenland	(Na,Ca)3(Ca,Ce)4(Ti,Nb)(Si2O7)2(O,F)4	7 (MH and AP)	2.33-2.71 (2.65)	Camara et al. (2011)
	Nacareniobsite-(Ce)	109212	Kringlerne, Ilímaussaq	Greenland	Na3Ca3REENb(Si2O7)2OF3	7 (MH and AP)	2.4-2.68	Sokolova et al. (2008)
	Zircon	AF/13/10	Paatusoq	Greenland	ZrSiO4	8	2.14-2.28 (2.21)	Finch et al. (2001), Hanchar et al. (2001)
		BlueZrc	Unknown (Heat-treated blue gem)	Cambodia
			Ambohimirivavy	Madagascar
Fluoride	Yttrofluorite	KNR8727	Hundholmen, Tysfjord	Norway	(Ca,Y)F2	8	2.22-2.34 (2.28)	Bevan et al. (1982)
Phosphate	Fluorapatite	AF/07/11	Kvanefjeld, Ilímaussaq	Greenland	Ca5(PO4)3F	6-7	2.31-2.5 (2.44)	Hughes et al. (1989)
	Synthetic YPO4	YPO4-Nd	ORNL	-	YPO4 (Nd doped)	8	2.31-2.38 (2.35)	Boatner (2002)
	Synthetic NdPO4	AMB/17/NdPO4-Y	University of St Andrews	-	NdPO4 (Y doped)	9	2.42-2.76 (2.52)	Ni et al. (1995)
	Vitusite-(Ce)	HF/B32/Vit	Kvanefjeld, Ilímaussaq	Greenland	Na3(Ce,La,Nd)(PO4)2	6	2.40-2.51 (2.46)	Mazzi & Ungaretti (1994)
	Xenotime-(Y)	13702	Holer, Østfold	Norway	(Y,HREE)PO4	8		Ni et al. (1995)
Fluor-carbonate	Bastnäsite-(Ce)	G.1963.3.42.1	Itorendrika-Ifasina	Madagascar	(Ce,La)CO3F	9	2.4-2.59 (2.5)	Ni et al. (1993)
	Parisite-(Ce)	G.1930.1.1	Muso Mine	Columbia	Ca(Ce,La)2(CO3)3F2	9	2.37-2.59 (2.49)	Ni et al. (2000)
Solutions	Nd3+ (aqueous)	CGNd1	Inorganic Ventures	-	Nd3+ (aq) (1000 mg/l in 5% HNO3)	9
	Y3+ (aqueous)	CGY1	Inorganic Ventures	-	Y3+ (aq) (1000 mg/l in 5% HNO3)	8
Oxide	Yttrium oxide	Y2O3	In House std	-	Y2O3	6	2.23-2.35 (2.29)	Santos et al. (2005)
	Neodymium oxide	Nd2O3	In House std		Nd2O3	7	2.21-3.19	Chavan et al. (2007)
Metal	Yttrium	Y-foil	In House std	-	Y	12	3.55	Wyckoff (1964)
a) References for crystallographic sites and XRD-derived bond distances
Bevan, D., Strähle, J. & Greis, O. (1982). The crystal structure of tveitite, an ordered yttrofluorite mineral. Journal of Solid State Chemistry 44, 75-81.
Boatner, L. A. (2002). Synthesis, Structure, and Properties of Monazite, Pretulite, and Xenotime. Reviews in Mineralogy and Geochemistry 48, 87-121.
Borst, A. M., Finch, A. A., Friis, H., Horsburgh, N. J., Gamaletsos, P. N., Goettlicher, J., Steininger, R. & Geraki, K. Structural State of Rare Earth Elements in Eudialyte-Group Minerals. Mineralogical Magazine, 1-49.
Camara, F., Sokolova, E. & Hawthokne, F. C. (2011). From structure topology to chemical composition. XII. Titanium silicates: the crystal chemistry of rinkite, Na2Ca4REETi(Si2O7)(2)OF3. Mineralogical Magazine 75, 2755-2774.
Chavan, S. V., Achary, S. N. & Tyagi, A. K. (2007). XRD investigations in the Nd2O3–Y2O3 system and structural studies of a stabilized monoclinic phase. Journal of Alloys and Compounds 441, 332-336.
Dollase, W. (1971). Refinement of the crystal structures of epidote, allanite and hancockite. American Mineralogist 56, 447-464.
Estrade, G., Marquis, E., Smith, M., Goodenough, K. & Nason, P. (2019). REE concentration processes in ion adsorption deposits: Evidence from the Ambohimirahavavy alkaline complex in Madagascar. Ore Geology Reviews 112, 103027.
Finch, R. J., Hanchar, J. M., Hoskin, P. W. & Burns, P. C. (2001). Rare-earth elements in synthetic zircon: Part 2. A single-crystal X-ray study of xenotime substitution. American Mineralogist 86, 681-689.
Hanchar, J. M., Finch, R. J., Hoskin, P. W., Watson, E. B., Cherniak, D. J. & Mariano, A. N. (2001). Rare earth elements in synthetic zircon: Part 1. Synthesis, and rare earth element and phosphorus doping. American Mineralogist 86, 667-680.
Hughes, J. M., Cameron, M. & Crowley, K. D. (1989). Structural variations in natural F, OH, and Cl apatites. American Mineralogist 74, 870-876.
Mazzi, F. & Ungaretti, L. (1994). The crystal structure of vitusite from Ilímaussaq (South Greenland): Na3REE (PO4) 2. Neues Jahrbuch für Mineralogie Monatshefte, 49-66.
Moore, P. & Shen, J. (1983). Crystal structure of steenstrupine: a rod structure of unusual complexity. Tschermaks Mineralogische und Petrographische Mitteilungen 31, 47-67.
Ni, Y., Hughes, H. S. R. & Mariano, A. (1993). The atomic arrangement of bastnasite-(Ce), Ce (C03) F, and structural elements of synchysite-(Ce), rontgenite-(Ce), and p~ lrisite-(Ce). American Mineralogist 78, 415-418.
Ni, Y., Hughes, J. M. & Mariano, A. N. (1995). Crystal chemistry of the monazite and xenotime structures. American Mineralogist 80, 21-26.
Noe, D. C., Hughes, J. M., Mariano, A. N., Drexler, J. W. & Kato, A. (1993). The crystal structure of monoclinic britholite-(Ce) and britholite-(Y). Zeitschrift für Kristallographie-Crystalline Materials 206, 233-246.
Santos, C., Strecker, K., Suzuki, P., Kycia, S., Silva, O. & Silva, C. (2005). Stabilization of α-SiAlONs using a rare-earth mixed oxide (RE2O3) as sintering additive. Materials Research Bulletin 40, 1094-1103.
Sokolova, E. & Cámara, F. (2008). From structure topology to chemical composition. VIII. Titanium silicates: the crystal chemistry of mosandrite from type locality of Låven (Skådön), Langesundsfjorden, Larvik, Vestfold, Norway. Mineralogical Magazine 72, 887-897.
Wyckoff, R. W. G. (1964). Crystal structures New York: Krieger.
