# Supplementary material for: Adsorption of rare earth elements in regolith-hosted clay deposits
Source: Nat Commun. 2020 Sep 1;11:4386. doi: 10.1038/s41467-020-17801-5 (PMC7463018; doi:10.1038/s41467-020-17801-5)
Supplement: Supplementary file 5 — Supplementary Data 2 [file 41467_2020_17801_MOESM5_ESM.xlsx]

## Sheet: Readme
	Supplementary Data 2
	Sheets
	2.1	Normalised Y XANES data for sample LJ316, China
	2.2	Normalised Y XANES data for PIT2, Madagascar
	2.3	Normalised Y XANES data for samples MAD238 and MAD217, Madagscar
	2.4	Normalised Y XANES data for prepared clay samples
	2.5	Un-normalised Y XANES data for prepared clay samples
	2.6	Normalised Y XANES data for standards
	Explanation
	Y K-edge XANES spectra for samples and standards. Measurements carried out at the I18 beamline of Diamond Light Source. Absorption spectra (Normalised .nor and unnormalised .xmu) are plotted as a function of energy (eV) and were processed in Athena. Details on the experimental set-up at I18, and of the normalising procedures in Athena are provided in the paper.

## Sheet: 2.1 LJ316-nor 
Supplementary Data 2.1		Normalised Y XANES data for sample LJ316, China
Type		Sample	Sample	Sample	Sample	Sample	Sample	Sample	Sample	Sample	Sample	Sample	Sample	Sample	Sample	Sample	Sample		Sample	Sample	Sample	Sample	Sample	Sample	Sample	Sample	Sample	Sample	Sample	Sample
Group		Clay adsorbed	Clay adsorbed	Clay adsorbed	Clay adsorbed	Clay adsorbed	Clay adsorbed	Clay adsorbed	Clay adsorbed	Clay adsorbed	Clay adsorbed	Clay adsorbed	Clay adsorbed	Clay adsorbed	Clay adsorbed	Clay adsorbed	Clay adsorbed		Clay adsorbed	Relict phase	Relict phase	Clay adsorbed	Clay adsorbed	Clay adsorbed	Clay adsorbed	Clay adsorbed	Clay adsorbed	Clay adsorbed	Clay adsorbed	Clay adsorbed
Label	Energy	83146_LJ316_1YxasA_1.dat	83147_LJ316_1YxasA_1.dat	_83155_LJ316_Y_1.dat	83156_LJ316_Y_1.dat	83157_LJ316_Y_1.dat	83158_LJ316_Y_1.dat	83166_YPO4_Nd_1.dat	83169_YPO4_Nd_1.dat	83170_YPO4_Nd_1.dat	83171_LJ316-whitearea.dat	83172_LJ316-whitearea_1.dat	83243_LJ316_1.dat	83244_LJ316_1.dat	83245_LJ316_1.dat	83246_LJ316_1.dat	83247_LJ316_1.dat		Kaolinites_LJ316_merged_14spectra_2-11k	83158-159_LJ316_Y_1-Fephase-area2-merge	83152-153_160-LJ316_Yhotspot_Area2-merge	83146-148_LJ316_Yhotspot_Area1-merged	83155-157_LJ316_mediumY_area2-merge	83165-166-LJ316_mediumgrey_merge	83245-247_LJ316-midgrey-Area1-merge	83146-148_LJ316_Yhotspot_Area1-merged	83169-170_LJ316_hotspots_merged	83243-244-LJ316-hotspot-area1	83178-180_LJ316-brightmerge	83172-172-LJ316-whitearea_merged
Units	eV	Normalized µ(E)	Normalized µ(E)	Normalized µ(E)	Normalized µ(E)	Normalized µ(E)	Normalized µ(E)	Normalized µ(E)	Normalized µ(E)	Normalized µ(E)	Normalized µ(E)	Normalized µ(E)	Normalized µ(E)	Normalized µ(E)	Normalized µ(E)	Normalized µ(E)	Normalized µ(E)	Normalized µ(E)	Normalized µ(E)	Normalized µ(E)	Normalized µ(E)	Normalized µ(E)
Sample		LJ316	LJ316	LJ316	LJ316	LJ316	LJ316	LJ316	LJ316	LJ316	LJ316	LJ316	LJ316	LJ316	LJ316	LJ316	LJ316		LJ316	LJ316	LJ316	LJ316	LJ316	LJ316	LJ316	LJ316	LJ316	LJ316	LJ316	LJ316
Mineral		Kaolinite	Kaolinite	Kaolinite	Kaolinite	Kaolinite	Fe-phase	Kaolinite	Kaolinite	Kaolinite	Kaolinite	Kaolinite	Kaolinite	Kaolinite	Kaolinite	Kaolinite	Kaolinite		Kaolinite	Fe-stained kaolinite	Zircon?	Kaolinite	Kaolinite	Kaolinite	Kaolinite	Kaolinite	Kaolinite	Kaolinite	Kaolinite	Kaolinite
Locality		China	China	China	China	China	China	China	China	China	China	China	China	China	China	China	China		China	China	China	China	China	China	China	China	China	China	China	China
Session		Diamond_Jan	Diamond_Jan	Diamond_Jan	Diamond_Jan	Diamond_Jan	Diamond_Jan	Diamond_Jan	Diamond_Jan	Diamond_Jan	Diamond_Jan	Diamond_Jan	Diamond_Jan	Diamond_Jan	Diamond_Jan	Diamond_Jan	Diamond_Jan		Diamond_Jan	Diamond_Jan	Diamond_Jan	Diamond_Jan	Diamond_Jan	Diamond_Jan	Diamond_Jan	Diamond_Jan	Diamond_Jan	Diamond_Jan	Diamond_Jan	Diamond_Jan
Trans/Fluor		F	F	F	F	F	F	F	F	F	F	F	F	F	F	F	F		F	F	F	F	F	F	F	F	F	F	F	F
Spectra		Single	Single	Single	Single	Single	Single	Single	Single	Single	Single	Single	Single	Single	Single	Single	Single		Merged (n=14)	Merged	Merged	Merged	Merged	Merged	Merged	Merged	Merged	Merged	Merged	Merged
CN
Description		Hotspot	Hotspot	Medium	Medium	Medium		Medium	Hotspot	Hotspot	White area	White area	Hotspot	Hotspot	Medium	Medium	Medium		All	Fe-phase	Hotspot	Hotspot	Medium	Medium	Medium	Hotspot	Hotspot	Hotspots	Bright	White area
Notes																											Noisy
Map		83145	83145	83145	83145	83145	83145	83163	83163	83163	83163	83163	83145	83145	83145	83145	83145
	16838.6	0.00387538	0.00434814	0.00288045	0.00372104	0.0046246	0.00466164	0.00909024	0.00950117	0.00918369	0.00426821	0.00691292	0.00394497	0.00234046	0.00277078	0.00402975	0.00352541		0.00413201	0.00307745	0.00450553	0.00416495	0.00371929	0.0037617	0.00300012	0.00416495	0.0042303	0.00311439	0.00435303	0.00566312
	16843.6	0.00251479	0.00344829	0.00313538	0.00286791	0.00328153	0.00434025	0.00896957	0.00844566	0.00919531	0.00240083	0.00546469	0.00408998	0.00255915	0.00421054	0.00447778	0.00306279		0.00354707	0.00355139	0.0034201	0.00324653	0.00309498	0.00396151	0.00355793	0.00324653	0.00386096	0.00329459	0.00348009	0.0039943
	16848.6	0.00187729	0.00393893	0.00268187	0.00255074	0.00290374	0.00336529	0.00838722	0.00795606	0.00796849	0.0048163	0.00277946	0.00336507	0.00313042	0.00299263	0.00310511	0.0026108		0.00313066	0.00305462	0.00261337	0.00286302	0.00271095	0.00315447	0.00252104	0.00286302	0.00317998	0.00321324	0.00346563	0.00388354
	16853.6	0.0018124	0.00462114	0.00222315	0.00367105	0.00241175	0.00379819	0.00719031	0.00855363	0.00895536	0.00445952	0.00119792	0.0027528	0.00392566	0.00310958	0.00219699	0.000897172		0.00299372	0.00317111	0.00329903	0.00334409	0.002763	0.0028712	0.00178612	0.00334409	0.00413106	0.00329844	0.00301833	0.00291499
	16858.6	0.0022539	0.00178737	0.00289238	0.00264025	0.00226055	0.00355185	0.00793041	0.00723466	0.00727413	0.000722052	0.00351036	0.00202591	0.00247343	0.000807689	0.00252524	0.00269131		0.00241556	0.00276608	0.00240206	0.00221839	0.00260735	0.00274405	0.00161033	0.00221839	0.00280293	0.00222316	0.0024587	0.00215577
	16863.6	0.00164645	0.00241102	0.00178489	0.00243661	0.00120022	0.00243845	0.00668686	0.00640412	0.00679153	0.00196433	0.00237372	0.00388912	0.00276444	0.00134655	0.00240783	0.00328852		0.00225407	0.00237311	0.00235716	0.00201026	0.00181513	0.00285241	0.00192366	0.00201026	0.00231	0.00329519	0.00194866	0.00222354
	16868.6	0.00107607	0.00194419	0.00156362	0.00117675	0.000894665	0.00159841	0.00581254	0.00624134	0.00576413	0.000435759	0.00259342	0.000964981	0.00118214	0.002199	0.00086243	0.00235647		0.00148164	0.00100757	0.00169623	0.00164666	0.00122117	0.00154581	0.00140321	0.00164666	0.00189173	0.00106044	0.00111406	0.00155381
	16873.6	0.000707845	0.00101785	0.00105356	0.00171615	0.00157082	0.00229386	0.00563232	0.00649427	0.00557441	0.00135343	0.00282895	0.00126598	0.00210055	0.00182062	0.00148872	0.00117057		0.00154982	0.00170824	0.00191647	0.00138314	0.00144016	0.00201139	0.00121802	0.00138314	0.00209338	0.0016615	0.000822519	0.00212775
	16878.6	0.000359045	0.000685216	0.00107461	0.000400199	0.000950777	0.002732	0.00476724	0.00505497	0.00519859	-0.000773889	-0.000276199	0.000453366	0.00110229	0.00197215	0.00117648	0.000610607		0.00083652	0.0016016	0.00168505	0.00100371	0.000812747	0.00087318	0.00102239	0.00100371	0.0013418	0.000766819	0.000936333	-0.000488836
	16883.6	0.000512507	0.00110303	0.00112542	0.00127866	0.00117757	0.000383413	0.00380104	0.00344908	0.00493348	0.00275646	-0.000889096	0.000616247	0.000502515	0.00192595	0.00179064	-0.000637973		0.000987304	0.000916078	0.000629572	0.00085944	0.00119186	0.000624731	0.000929651	0.00085944	0.000557812	0.000553941	0.000646927	0.000985545
	16888.6	6.84948e-05	0.000136602	6.00356e-05	0.000824614	0.000707543	-0.000571834	0.00331605	0.00358906	0.00408125	0.00149368	0.00176169	0.00201443	0.000491132	0.00119032	0.000377368	0.00133411		0.00066164	0.000245339	0.000595625	0.000380788	0.000522202	0.000639154	0.000676387	0.000380788	0.0003791	0.00124492	0.000106221	0.00165236
	16893.6	-0.000817057	-0.000237851	0.00108597	0.00038248	0.000466937	0.000198161	0.00348068	0.00370367	0.00337168	0.000785564	0.000410526	0.000775694	0.000714824	0.00029528	0.00025001	0.000753488		0.000334433	-0.000495922	0.000493259	-0.00045052	0.000653954	0.000309537	0.00018741	-0.00045052	0.000256646	0.000733167	0.00031752	0.000619448
	16898.6	-0.000380291	0.000414499	5.72997e-05	-8.94587e-05	0.00034443	-0.000415517	0.00297974	0.00255678	0.00344984	0.000164986	-0.00160097	0.000232409	-0.0023032	-0.000525759	-0.000650323	-0.000154162		-0.000260031	-0.000822337	-0.000156681	-0.000151395	0.000100084	0.000429971	-0.00065397	-0.000151395	-0.000124744	-0.00100859	-0.000140312	-0.000694228
	16903.6	0.000153648	-0.00129355	-0.00078604	-0.000905811	-0.000189163	-0.00246723	0.00292882	0.00252617	0.00273982	0.00119332	0.00148975	-0.000935892	6.27791e-05	-0.00040146	0.000518251	-0.000554556		-0.000375855	-0.00178594	-0.000383432	-0.000446949	-0.000634512	-0.000297344	-0.00025655	-0.000446949	-0.000319934	-0.000436196	-0.000749493	0.00134768
	16908.6	7.92018e-05	0.000116575	-0.000430972	-0.00140327	-0.000580291	-0.000250703	0.00188626	0.00227753	0.00259644	-0.00135937	-0.000507684	-0.000884401	-0.00102358	-0.00103635	0.000432189	0.000936582		-0.000449435	-0.00137495	-0.000828378	0.000135112	-0.000799722	-0.000908535	-0.000101476	0.000135112	-0.000353545	-0.000943726	-0.00091706	-0.000935987
	16913.6	-0.000943763	-0.00131603	-0.000675799	-0.00166431	0.000297661	-0.00221975	0.00120908	0.0010304	0.00162231	-0.0011734	-0.00212408	-0.00220697	-0.000931663	-0.00182385	-0.00106848	0.000298826		-0.00117437	-0.00179497	-0.000824862	-0.00101243	-0.000692915	-0.00101507	-0.00108556	-0.00101243	-0.00129795	-0.00155799	-0.00171829	-0.00164759
	16918.6	-0.00120087	-0.0010708	-0.00082373	-0.00103226	-0.000311477	-0.0029949	0.00137971	0.000200937	0.000859689	-0.0025093	-0.00212737	-0.00107611	-0.000554352	-0.000414822	-0.0012895	-0.00105097		-0.00125903	-0.00249307	-0.00141855	-0.00131748	-0.000728926	-0.00163505	-0.00102372	-0.00131748	-0.00192757	-0.000810455	-0.00185381	-0.00233026
	16923.6	-0.000397821	-0.00200611	-0.00145695	-0.0013926	-0.00110418	-0.00114345	0.00100823	0.00105337	0.000703642	-0.00162918	-0.000288242	-0.00123791	-0.001548	-0.00143701	-0.000527301	-0.000178178		-0.00116849	-0.00139564	-0.00130503	-0.00128936	-0.0013224	-0.0011726	-0.000838869	-0.00128936	-0.00140439	-0.00137686	-0.00164469	-0.000982201
	16928.6	-0.0012494	-0.00126557	-0.00111617	-0.00135186	-0.00158588	-0.000457594	0.000316824	5.12327e-05	0.000605318	-0.00244944	-0.00186135	-0.000938902	-0.00232096	-0.00228029	-0.00180592	-0.00237537		-0.00155754	-0.00117658	-0.00189929	-0.00129249	-0.00134485	-0.00179059	-0.00216754	-0.00129249	-0.00179815	-0.00160739	-0.00209632	-0.00217702
	16933.5	-0.00124075	-0.00173975	-0.00180103	-0.00109906	-0.00163802	-0.0024599	-0.0002191	-0.000241707	-0.000508452	-0.000417266	-0.00192399	-0.00198441	-0.000718785	-0.001395	-0.00297704	-0.00294315		-0.00170823	-0.0021084	-0.00239442	-0.00183137	-0.00151507	-0.00207889	-0.00244116	-0.00183137	-0.00232806	-0.00134561	-0.00221449	-0.00119107
	16938.2	-0.00140405	-0.00180766	-0.00218546	-0.00227071	-0.0028267	-0.0031595	-0.000622462	-0.000176583	0.000562942	-0.00301508	-0.00130777	-0.00110973	-0.00187604	-0.00110281	-0.00161168	-0.00134948		-0.00203659	-0.00325296	-0.00223483	-0.00169911	-0.00241904	-0.00225764	-0.00139456	-0.00169911	-0.00161618	-0.00147474	-0.00222602	-0.00220462
	16942.8	-0.00125905	-0.00205814	-0.00297499	-0.0020934	-0.00253265	-0.00110176	0.000136787	-0.000280986	-0.00113304	-0.0017828	-0.00363859	-0.00187587	-0.00356746	-0.00257392	-0.00168001	-0.0026043		-0.00227634	-0.0017062	-0.00235006	-0.00171725	-0.00253986	-0.00196009	-0.00223231	-0.00171725	-0.00234279	-0.00268233	-0.00218041	-0.00274035
	16947.2	-0.00175783	-0.0022755	-0.00222667	-0.00282804	-0.00149991	-0.00202924	-0.001863	-0.000165112	-0.000854559	-0.00300821	-0.00134966	-0.00301919	-0.00242136	-0.00184527	-0.00179347	-0.00267268		-0.00223113	-0.00165814	-0.00227301	-0.00189001	-0.0021941	-0.00281651	-0.00202897	-0.00189001	-0.00200553	-0.0026936	-0.00191162	-0.00223811
	16951.4	-0.00165502	-0.00229959	-0.00177076	-0.00304087	-0.00184539	-0.00230196	-0.00140446	-0.00104368	-0.00129579	-0.00241997	-0.00270345	-0.00264675	-0.00231037	-0.00267307	-0.00300708	-0.00185326		-0.00237057	-0.00228845	-0.00188043	-0.00217676	-0.00221737	-0.00253718	-0.00254244	-0.00217676	-0.00252991	-0.00245277	-0.00176968	-0.00260457
	16955.4	-0.00193057	-0.00239966	-0.00221111	-0.00175677	-0.00211918	-0.00213518	-0.00119811	-0.00125706	-0.00125765	-0.000485003	-0.000239119	-0.00296445	-0.00184727	-0.00276931	-0.00294088	-0.00174304		-0.00205015	-0.00255464	-0.00260906	-0.00249157	-0.00203365	-0.002185	-0.00250747	-0.00249157	-0.00248662	-0.00238431	-0.00171608	-0.000419006
	16959.3	-0.00194103	-0.00216548	-0.00243403	-0.00236631	-0.00213652	-0.00200313	-0.00246491	-0.00106622	-0.00195545	-0.00260826	-0.000263453	-0.00260171	-0.00156453	-0.00162394	-0.00296759	-0.003564		-0.00223455	-0.00226857	-0.00225678	-0.00209101	-0.00231626	-0.00244357	-0.00258922	-0.00209101	-0.00259562	-0.00206678	-0.00208651	-0.00150853
	16963	-0.00166234	-0.00296265	-0.00151223	-0.00226987	-0.00161635	-0.00245785	-0.000630647	-0.00276441	-0.000992619	-0.00209414	-0.00275763	-0.00246336	-0.00263262	-0.00337946	-0.0021814	-0.00166262		-0.002317	-0.00209915	-0.00195057	-0.00251497	-0.00179778	-0.00156445	-0.00238122	-0.00251497	-0.00287592	-0.00251983	-0.00230064	-0.00248293
	16966.5	-0.00116933	-0.00132309	-0.00192447	-0.00174285	-0.00272345	-0.00162532	-0.000791339	-0.000837985	-0.00312145	-0.00212276	-0.00292643	-0.00284257	-0.00209495	-0.00204765	-0.00174928	-0.00363813		-0.00210668	-0.00159177	-0.00178277	-0.00173749	-0.00211841	-0.00213533	-0.00226706	-0.00173749	-0.002814	-0.00244489	-0.00246752	-0.00258517
	16969.9	-0.00147037	-0.00202102	-0.00179392	-0.00182161	-0.00254088	-0.00139797	-0.00171861	-0.000758798	-0.0012584	0.000622411	-0.000963259	-0.00168314	-0.00286021	-0.00224062	-0.0022488	-0.00403888		-0.00191255	-0.00152392	-0.00157372	-0.00223497	-0.00204237	-0.00266588	-0.00261552	-0.00223497	-0.00175444	-0.00223827	-0.00273352	-0.000235434
	16973.1	-0.00095912	-0.00264499	-0.00127522	-0.00131872	-0.00166929	-0.00379516	-0.000969561	-0.00159421	-0.00148008	-0.00229386	-0.0018954	-0.00169422	-0.00145491	-0.00145195	-0.000688929	-0.00214855		-0.00187521	-0.00263505	-0.00238821	-0.00195296	-0.0014223	-0.00143179	-0.00125666	-0.00195296	-0.00218281	-0.00155794	-0.00255585	-0.00217373
	16976.2	-0.000475182	-0.00178559	-0.00143574	-0.00266414	-0.00184527	-0.00168434	-0.00225484	-0.00234439	-0.00266218	-0.0019866	-0.00108241	-0.00155836	-0.0010462	-0.00236317	-0.00287533	-0.0013275		-0.00179564	-0.00186239	-0.00230153	-0.00193773	-0.00197584	-0.00263807	-0.00216083	-0.00193773	-0.00304108	-0.00128949	-0.00229384	-0.00162018
	16979	-0.000690364	-0.00274595	-0.00164073	-0.00168602	-0.00143425	-0.00216876	-0.00158299	-0.00155502	-0.00135359	0.000236552	-0.00172533	-0.00157995	-0.00103626	-0.00142011	-0.00233713	-0.00182368		-0.00167849	-0.00218053	-0.0023985	-0.00213957	-0.00158984	-0.00193553	-0.00175758	-0.00213957	-0.00191146	-0.00129532	-0.00211678	-0.000818472
	16981.8	-0.00120829	-0.00164006	-0.0019301	-0.00172532	-0.00143555	-0.00250573	-0.00212503	-0.00171966	-0.00259805	-0.00141603	-0.00229194	-0.00128331	-0.00265844	-0.00142497	-0.00119542	-0.00107407		-0.0017858	-0.00181139	-0.00140836	-0.00189345	-0.00170376	-0.00175771	-0.0011215	-0.00189345	-0.00250202	-0.0019437	-0.00199507	-0.00193451
	16984.3	0.000461757	-0.00158219	-0.00188585	-0.00109149	-0.00192682	-0.00111004	-0.0020712	-0.00145204	-0.00186647	-0.00052965	-0.00182608	-0.00127163	-0.00296574	-0.00104181	-0.00144725	-0.000268515		-0.00134993	-0.000545583	-0.00170715	-0.00108574	-0.00163646	-0.00201108	-0.000866307	-0.00108574	-0.00192871	-0.00208867	-0.0019405	-0.00126189
	16986.7	-0.000234166	-0.00116745	-0.00119262	-0.00149288	-0.00103964	-0.00111451	-0.00187961	-0.00150618	-0.00118446	-0.00227422	-0.00126575	-0.000943077	-0.00152478	-0.000854534	-0.000712788	0.000314125		-0.00117784	-0.0015188	-0.0019118	-0.00120227	-0.00124014	-0.00125842	-0.000363657	-0.00120227	-0.00154957	-0.00121624	-0.00155629	-0.00186909
	16988.9	0.000746793	-0.0012979	-0.00102658	7.81895e-05	-0.000674011	-0.000855458	-0.00188266	-0.00108945	-0.00188131	-0.000666943	-0.00179555	-0.000863786	0.000274969	-0.000862471	-0.00104971	-0.000878877		-0.000763175	-0.00104977	-0.00127147	-0.000675561	-0.000546193	-0.00104573	-0.00079115	-0.000675561	-0.00159842	-0.000294299	-0.000817165	-0.00132183
	16991	0.000544746	-0.000594757	-0.000308739	5.21311e-05	-0.00121984	-5.09407e-05	-0.000586416	-0.00122404	-0.000575499	-0.00254421	-0.00254064	-0.000966273	-0.00097174	0.000892184	-0.000154071	0.000740994		-0.000641776	0.000151351	-0.00110818	-0.000683495	-0.000480545	-0.000982364	0.000571355	-0.000683495	-0.000962248	-0.000951309	-0.00107259	-0.0026284
	16992.9	0.0019285	0.000318012	0.000479642	0.000294848	-0.000335165	0.000452442	-1.67876e-05	-0.000166616	-0.000484444	0.0010975	0.000747326	-5.83382e-05	-0.00025597	0.00143645	1.5494e-06	-0.00072119		0.0003608	-0.000102345	-0.000902471	0.0001441	0.000157033	-0.00013511	0.000445031	0.0001441	-0.000314757	-0.000153234	-0.000541206	0.000822263
	16994.7	0.0017922	0.000477081	0.000271357	0.000269847	0.000753982	0.0010594	0.000165104	0.00022447	0.0010909	-0.000115006	-0.000485383	-0.000867507	0.000661782	-0.000523947	-0.000546287	0.000457428		0.000232339	0.000401262	-0.000328052	0.000434735	0.00042513	0.000472852	-0.000122539	0.000434735	0.00068443	-0.000106141	0.000213219	-0.000402119
	16996.3	0.0017933	0.00102279	0.000696626	0.000138315	0.000625311	0.000849995	-0.000221248	-0.000674118	-0.000943141	-0.000766324	-0.000761134	0.00131635	0.000522446	0.000574976	0.000855155	0.00144406		0.000533603	0.000715335	0.000324771	0.0004805	0.000489825	0.000344961	0.00103926	0.0004805	-0.000685575	0.000914447	0.000293826	-0.000859798
	16997.8	0.00219654	0.00113223	0.000704293	0.000925149	0.000326797	0.0012238	-1.88318e-05	0.000306237	-0.00063602	0.000770019	0.00127083	0.00124362	0.00208022	0.000299225	0.00101887	0.000351989		0.00092387	0.00159235	0.000485761	0.000672294	0.000657197	0.000421768	0.000733691	0.000672294	1.20175e-05	0.00164295	-0.000737757	0.00090978
	16999.1	0.00109028	0.000446322	0.00140754	0.00127646	0.000604171	-2.91582e-05	0.000111393	0.00117233	0.000702962	0.00126912	-0.000676794	0.0019051	7.98187e-05	-0.000356186	0.00101624	-0.000250141		0.000534827	0.00102799	0.000361362	0.000375524	0.00110643	0.000887973	0.000356354	0.000375524	0.00114994	0.000990785	0.000787879	0.000205482
	17000.2	0.00278442	0.0019771	0.00106882	0.000819256	0.000795471	0.00153806	4.4247e-05	-2.47758e-05	0.000482619	0.000960503	-0.000853018	0.00107078	0.000311796	0.00148322	0.000886899	0.00118488		0.0010512	0.00172207	0.000603454	0.00130454	0.000897962	0.000647372	0.00131539	0.00130454	0.00047022	0.000688667	0.000610569	-4.73784e-05
	17001.2	0.00203858	0.0021577	0.00080382	0.000770514	0.0028172	0.000959676	0.00113451	-0.000133134	0.00112475	0.000753662	0.00342434	0.000322936	0.00145045	0.000560008	0.00117755	0.00287676		0.00142771	0.00120868	0.000473853	0.00149371	0.00143706	0.00131257	0.0015561	0.00149371	0.000754017	0.000874766	0.00072781	0.00196224
	17002.1	0.00340916	0.00242302	0.000965737	0.0012533	0.0020199	0.00112201	0.000230748	0.00113002	0.000649752	0.000630314	0.0029551	0.000682721	0.000681267	0.00174488	0.0019925	0.00178127		0.00162719	0.0013179	0.00149314	0.00206122	0.00139866	0.00134668	0.00197754	0.00206122	0.0012202	0.000676582	0.00126921	0.00165425
	17002.8	0.00339857	0.00244619	0.00162363	0.00140495	0.000650083	0.00161031	0.00219133	0.00149496	0.00237897	0.00460939	0.00108587	0.00212199	0.00157249	0.00205213	0.0014533	0.000766385		0.00181489	0.00216599	0.00179977	0.00243662	0.00123886	0.00241782	0.00162371	0.00243662	0.00222159	0.00183179	0.00151417	0.00275181
	17003.4	0.00380551	0.00209119	0.00130595	0.00211661	0.00152203	0.00188265	0.00115802	0.00193094	0.000562302	0.00308508	0.00120691	0.00246962	0.00195576	0.00320166	0.00309856	0.00163619		0.00211766	0.00207422	0.00144499	0.00240679	0.00164465	0.00125147	0.0028675	0.00240679	0.00161046	0.0021933	0.00111875	0.00204087
	17003.9	0.00323241	0.0012306	0.00245941	0.00220187	0.00126837	0.00237203	0.00091903	0.00175974	0.00161041	0.00494293	0.00190476	0.00293728	0.00261793	0.00257083	0.00154472	0.00222142		0.00221235	0.00243243	0.00179431	0.00167756	0.00199229	0.00118853	0.00220223	0.00167756	0.00203833	0.00275157	0.000424748	0.00332398
	17004.4	0.00332843	0.00236523	0.00200262	0.00229666	0.00266107	0.00255646	0.00126954	0.0006616	0.00164227	6.74198e-05	0.00366033	0.00189602	0.00147915	0.000553573	0.0023398	0.000182718		0.00198082	0.00282503	0.00157289	0.00233735	0.00231099	0.00138288	0.00134089	0.00233735	0.00152326	0.00167332	0.00327018	0.00172836
	17004.9	0.00235207	0.00229183	0.00251408	0.00282529	0.00261668	0.00258775	0.00255927	0.00141262	0.00246806	0.000183839	0.00346171	0.00213727	0.00456752	0.00220462	0.00184169	0.00118615		0.00223354	0.00347211	0.00204144	0.00172564	0.0026502	0.00301368	0.00198387	0.00172564	0.00232521	0.00330976	0.00236129	0.00168834
	17005.4	0.00291239	0.00217289	0.00257322	0.00226109	0.00300951	0.00307127	0.00204159	0.00223337	0.00197318	0.000922677	0.00245753	0.00298901	0.00192965	0.00321991	0.00290244	0.00442332		0.00247397	0.00370581	0.00181049	0.0020155	0.0026087	0.00260077	0.00349585	0.0020155	0.00251961	0.00243951	0.00130571	0.00160078
	17005.9	0.00386946	0.002547	0.00201227	0.00312246	0.00179733	0.00238779	0.00136743	0.00167192	0.00312802	0.0022716	0.00443715	0.00211986	0.00426974	0.00196024	0.00298178	0.00268339		0.0026314	0.00244809	0.0022464	0.00259804	0.00233313	0.0022382	0.00268964	0.00259804	0.00276655	0.00315491	0.000392539	0.0032243
	17006.4	0.00516451	0.00235842	0.00300889	0.00242627	0.00311632	0.0038286	0.00248658	0.000900722	0.000636641	0.00274203	0.00222556	0.00333996	0.00255	0.00238059	0.00229981	0.00302306		0.00288553	0.00338765	0.00300906	0.0027702	0.00284904	0.00242832	0.00266591	0.0027702	0.0012634	0.00291906	0.00348191	0.0024213
	17006.9	0.00387463	0.00360435	0.00278235	0.0032493	0.00265561	0.00281092	0.00180993	0.00195974	0.00166427	0.0031854	0.00224325	0.00240454	0.0031299	0.00223272	0.00322911	0.00204941		0.00283337	0.00339891	0.00251082	0.00287048	0.00290042	0.00237254	0.00272546	0.00287048	0.00228921	0.00272861	0.00181546	0.00260834
	17007.4	0.00395184	0.00356693	0.00352856	0.00403149	0.00290737	0.00077362	0.00336902	0.00179397	0.0031408	0.00310165	0.00299292	0.00355878	0.0029948	0.0040758	0.003518	0.00294782		0.00312583	0.00213445	0.00321698	0.00296686	0.00349674	0.00353824	0.00368343	0.00296686	0.00293053	0.00325124	0.00228527	0.00292548
	17007.9	0.00559529	0.00284277	0.00303634	0.00461672	0.00382693	0.0029762	0.00304117	0.00179539	0.00156855	0.00103052	0.00350764	0.00446931	0.00324146	0.00393851	0.00273888	0.00193114		0.00334403	0.00372534	0.00358659	0.00311391	0.00381513	0.00313592	0.00307721	0.00311391	0.00218104	0.00382672	0.00276692	0.00214529
	17008.4	0.00424215	0.0037239	0.00351683	0.00365579	0.0027258	0.00316183	0.00320355	0.00277928	0.00304596	0.00321519	0.00489082	0.00410833	0.00393557	0.00294916	0.00269275	0.00168364		0.00332897	0.00389031	0.00342778	0.00311935	0.00331884	0.00329428	0.00265866	0.00311935	0.00340624	0.00398244	0.00320241	0.00390091
	17008.9	0.00619748	0.00469375	0.00350344	0.00452492	0.00292031	0.00360753	0.00231405	0.00205896	0.00404305	0.00237893	0.00448362	0.00416853	0.00435409	0.00337239	0.00344631	0.00305952		0.00387327	0.00344772	0.00354041	0.00450817	0.003661	0.00337033	0.00345035	0.00450817	0.00350394	0.00419362	0.0019053	0.00329803
	17009.4	0.0057049	0.00404505	0.00459288	0.00418531	0.0047005	0.00259421	0.00143287	0.00303545	0.00294183	0.00272962	0.00378673	0.00439394	0.00279967	0.00343108	0.00496127	0.00373828		0.00396176	0.00400879	0.00369872	0.00422949	0.00449133	0.00328059	0.00422321	0.00422949	0.00353283	0.00356724	0.00301913	0.00313862
	17009.9	0.0057114	0.00353641	0.00372033	0.00373209	0.00434978	0.0030485	0.0035949	0.00320132	0.00334687	0.00524908	0.00378879	0.00467894	0.00327844	0.00390866	0.00435949	0.00330206		0.00394576	0.00457194	0.00441512	0.00414053	0.00398165	0.00388953	0.00406494	0.00414053	0.00383118	0.0039444	0.0032388	0.00440304
	17010.4	0.00645248	0.00388607	0.00485247	0.00503257	0.00467936	0.00399851	0.00404572	0.00273586	0.00345111	0.00358853	0.00519308	0.00443565	0.00381276	0.00437358	0.0052537	0.00360929		0.00451277	0.0048349	0.00482518	0.00418414	0.00485663	0.00434303	0.0046257	0.00418414	0.00366123	0.00408541	0.00300598	0.00425839
	17010.9	0.0062057	0.00408895	0.00481941	0.0039994	0.00522791	0.00440758	0.0038865	0.0028019	0.00351037	0.00436623	0.00372073	0.00484725	0.00499785	0.0043724	0.00408133	0.00394744		0.00445794	0.00507538	0.00475735	0.00425903	0.00466936	0.00439866	0.00427165	0.00425903	0.00374056	0.00487243	0.00405359	0.00393359
	17011.4	0.00636007	0.00539692	0.00546135	0.0056176	0.00482302	0.00434794	0.00302251	0.00315422	0.00401681	0.00471938	0.00314044	0.00523185	0.00452744	0.0051975	0.0049725	0.00505399		0.00494122	0.00507508	0.00469801	0.00509285	0.00530862	0.00430074	0.00518221	0.00509285	0.00418346	0.00483329	0.00524557	0.00381293
	17011.9	0.0067515	0.00530637	0.00495949	0.00518815	0.00488058	0.00421647	0.00343466	0.00272936	0.00376456	0.00461134	0.00606774	0.00402608	0.00415612	0.00575713	0.00503127	0.0055219		0.00503753	0.0048047	0.00505775	0.00503842	0.00501502	0.00412984	0.00551966	0.00503842	0.00386841	0.00405936	0.00503775	0.00513064
	17012.4	0.00689641	0.00423404	0.00574681	0.0050884	0.00527913	0.00479288	0.00483671	0.00308916	0.00423415	0.00559262	0.00597091	0.00463207	0.00456583	0.00517274	0.00526005	0.00622894		0.00521046	0.0049009	0.0054297	0.00465914	0.00537756	0.00537504	0.0055935	0.00465914	0.00428886	0.00455171	0.00469791	0.0056527
	17012.9	0.00714072	0.00552822	0.00570151	0.00552921	0.00488827	0.00629218	0.0037997	0.00341171	0.00487519	0.00703369	0.00483726	0.00517548	0.00488061	0.00523624	0.00622668	0.00521527		0.0055812	0.00651695	0.00555882	0.00584906	0.00538342	0.00527409	0.00571763	0.00584906	0.00478258	0.00497859	0.00420499	0.00581949
	17013.4	0.00728075	0.00468671	0.0049623	0.00567356	0.00537774	0.00484275	0.00543172	0.00445952	0.0049703	0.00413009	0.00639172	0.00592377	0.0064429	0.00699085	0.0064347	0.00483547		0.00550127	0.00498427	0.00581228	0.00568651	0.00533167	0.00563671	0.00630443	0.00568651	0.005379	0.00611868	0.00490465	0.00512067
	17013.9	0.00766933	0.00634495	0.00564717	0.00705951	0.00702047	0.00445227	0.00444689	0.00409514	0.00498893	0.00782511	0.00458412	0.00514239	0.00564794	0.00663317	0.00534107	0.00731261		0.00613583	0.00616651	0.00640866	0.00622102	0.00652725	0.00549985	0.00641186	0.00622102	0.00520953	0.0053388	0.0062822	0.00609291
	17014.4	0.00850018	0.00620882	0.00629667	0.00626582	0.0071681	0.0059993	0.00521538	0.00520873	0.00456785	0.00518905	0.00739726	0.00747027	0.00736687	0.00760292	0.00593455	0.00511579		0.00654188	0.00601314	0.00698425	0.00669974	0.00656501	0.0061676	0.0063949	0.00669974	0.00560114	0.00734344	0.0074074	0.0061201
	17014.9	0.00822235	0.0061165	0.00631698	0.00651992	0.00638248	0.00742732	0.00650671	0.00504159	0.0042396	0.0051307	0.00766036	0.0075899	0.0069061	0.00995733	0.00706826	0.0072992		0.00686083	0.00782169	0.0070265	0.00654466	0.0064051	0.00697792	0.00820165	0.00654466	0.00537077	0.0071769	0.00423373	0.00625911
	17015.4	0.00801396	0.0078068	0.00677874	0.0069871	0.00708971	0.00658047	0.0059942	0.00509942	0.0055841	0.0080244	0.00851183	0.00805798	0.00752244	0.00529524	0.0071678	0.00720785		0.00715802	0.00750809	0.0072777	0.00695778	0.00694725	0.00642412	0.00662404	0.00695778	0.00606437	0.00771288	0.00621073	0.00813421
	17015.9	0.00889373	0.00746181	0.00638503	0.00651774	0.00719461	0.00744644	0.00693189	0.0055592	0.00633903	0.00406073	0.0070769	0.00637673	0.00635256	0.00708463	0.00747947	0.0068642		0.0068134	0.00766554	0.00758158	0.00723497	0.00670249	0.00757648	0.00726534	0.00723497	0.00669104	0.00630025	0.00788902	0.00547537
	17016.4	0.00877192	0.00834606	0.00844913	0.00742018	0.00765368	0.00662	0.00620932	0.00544076	0.00657515	0.00546306	0.00720118	0.00795406	0.00757338	0.0078718	0.00793566	0.00625083		0.00747466	0.00843011	0.0079172	0.00804933	0.00785157	0.00682805	0.00754046	0.00804933	0.00676699	0.00768609	0.00720923	0.00619214
	17016.9	0.00965411	0.00773951	0.0072	0.0072768	0.00842026	0.00769521	0.00694843	0.00610789	0.00726062	0.00771383	0.00954885	0.00997842	0.00822189	0.0072301	0.00758309	0.00928411		0.00803117	0.00883573	0.00823666	0.00793215	0.00761597	0.00706616	0.00799076	0.00793215	0.00745238	0.00901369	0.00838075	0.00848833
	17017.4	0.00990881	0.00663309	0.00789329	0.00814177	0.00778294	0.00708236	0.00606577	0.00597916	0.00596979	0.00849363	0.00856393	0.00866679	0.00839283	0.00882655	0.00829446	0.0112105		0.00814239	0.00848215	0.00913842	0.00753575	0.0079491	0.00774509	0.00928047	0.00753575	0.00677488	0.0084438	0.00814467	0.008403
	17017.9	0.0101327	0.00914955	0.00954011	0.00816143	0.00911951	0.00860628	0.00744479	0.00707383	0.00823841	0.00652365	0.00813712	0.0083117	0.00949765	0.0103826	0.00786384	0.00992513		0.00874533	0.00898848	0.0089676	0.00860541	0.00894614	0.00824368	0.00934552	0.00860541	0.00842056	0.00880911	0.00895351	0.0071876
	17018.4	0.0111044	0.00960949	0.00927015	0.00863191	0.00933151	0.00830742	0.00797779	0.00725237	0.00769291	0.00807339	0.00897053	0.00926538	0.00813223	0.0100302	0.00855969	0.00879831		0.00903641	0.00877647	0.00988196	0.00957488	0.00908623	0.0085637	0.00920165	0.00957488	0.00829699	0.00864669	0.00829387	0.0083821
	17018.9	0.0105905	0.00896883	0.00886476	0.00967765	0.0100817	0.00866635	0.0078756	0.00759756	0.00901577	0.0112359	0.0071219	0.00958352	0.00930542	0.0103304	0.0109375	0.00863894		0.00939516	0.00971512	0.0104294	0.00917579	0.0095171	0.00866115	0.0101583	0.00917579	0.00912047	0.00934895	0.00960753	0.00911404
	17019.4	0.0117384	0.00953214	0.0105682	0.0100597	0.0106078	0.0103694	0.00820517	0.00782143	0.00908679	0.00881164	0.00929077	0.00904469	0.0107386	0.0105351	0.00949957	0.0103661		0.0100023	0.0105214	0.010514	0.0096487	0.0104077	0.00973183	0.0101364	0.0096487	0.00928393	0.00978384	0.00951685	0.00889232
	17019.9	0.0119052	0.0101244	0.0107196	0.0101291	0.0109774	0.0100439	0.0102603	0.0093868	0.00789386	0.00989094	0.00987106	0.00892605	0.0120377	0.010817	0.00874059	0.0118001		0.0103204	0.0100764	0.0109643	0.0099584	0.010605	0.0104235	0.0103232	0.0099584	0.00953305	0.0103625	0.00936088	0.00974069
	17020.4	0.0133978	0.0112265	0.0104937	0.0110681	0.0110919	0.00996538	0.00957305	0.0097387	0.0104385	0.0109655	0.0119075	0.0122779	0.0116813	0.0123775	0.0113426	0.0101944		0.0112322	0.0110335	0.0108177	0.0113275	0.010876	0.0103379	0.0114233	0.0113275	0.0109095	0.0118589	0.0108285	0.0112933
	17020.9	0.0128745	0.0122385	0.0111744	0.0103877	0.0115753	0.0109363	0.0111369	0.00921162	0.00817456	0.0106362	0.00997967	0.0105571	0.011507	0.0121925	0.0102228	0.012076		0.0111624	0.011875	0.0121154	0.0118242	0.0110494	0.0117047	0.0114452	0.0118242	0.00961301	0.0109152	0.0105731	0.0101729
	17021.4	0.0146084	0.0112504	0.0116969	0.0107816	0.0120576	0.0121205	0.0100126	0.00962059	0.0111094	0.0118288	0.011627	0.0130389	0.0114487	0.0130951	0.0122351	0.011705		0.0119553	0.0124655	0.0120106	0.0121459	0.0115073	0.0118045	0.0124051	0.0121459	0.0112696	0.0121218	0.0117041	0.0115858
	17021.9	0.0138458	0.0127042	0.0127624	0.0126414	0.012193	0.0125305	0.0103129	0.0116882	0.00963171	0.0114901	0.0129746	0.0121963	0.0111992	0.0124786	0.0120461	0.0138927		0.0124283	0.0128566	0.0120984	0.0126001	0.0125231	0.0115381	0.0127002	0.0126001	0.0116209	0.0115816	0.0129514	0.0120842
	17022.4	0.0149794	0.0123662	0.0133657	0.0123578	0.0124007	0.0140406	0.0121716	0.0110157	0.0115538	0.0107583	0.0138218	0.0129474	0.0129792	0.0147685	0.0137116	0.01395		0.0130636	0.0137958	0.0130267	0.0126022	0.0127208	0.0128727	0.0141268	0.0126022	0.0122312	0.0128299	0.0139356	0.0121181
	17022.9	0.0161511	0.0138508	0.0128639	0.0136892	0.0143697	0.0137047	0.0118267	0.0112656	0.0118826	0.0125202	0.0134583	0.0144225	0.0134787	0.0135535	0.0128119	0.0150305		0.01372	0.014021	0.0134135	0.0137707	0.0136203	0.0124328	0.0136768	0.0137707	0.0125352	0.0138107	0.0133947	0.0128442
	17023.4	0.0154674	0.0144272	0.0133912	0.013521	0.0144973	0.0127956	0.0132749	0.0121339	0.0148865	0.0147668	0.0131604	0.0126336	0.013507	0.0142927	0.0146562	0.015354		0.0139044	0.0140948	0.0138246	0.0144582	0.0138212	0.0136865	0.0146838	0.0144582	0.0143546	0.0129325	0.0145088	0.0138297
	17023.9	0.0154718	0.0134716	0.0152105	0.0151681	0.0149137	0.0149993	0.0141009	0.0116295	0.0134863	0.0141126	0.014728	0.0144602	0.0150283	0.0160371	0.0149177	0.0142758		0.0146544	0.0154993	0.0139342	0.0139317	0.0151009	0.0142205	0.0151147	0.0139317	0.0135355	0.0145902	0.0131547	0.0142739
	17024.4	0.0166067	0.0136888	0.0147489	0.0165013	0.0153293	0.0151027	0.0141581	0.0134389	0.0146747	0.0151755	0.015043	0.016843	0.0150253	0.016471	0.0151369	0.0144345		0.0151993	0.0162239	0.0157948	0.0144916	0.0155175	0.0153861	0.0153818	0.0144916	0.0150543	0.0157788	0.0158403	0.014966
	17024.9	0.0192529	0.0161381	0.0155319	0.0150697	0.0166731	0.0154938	0.0149299	0.0146306	0.0138552	0.0158646	0.0159943	0.015982	0.0151758	0.0160759	0.0150708	0.0141949		0.015905	0.0163402	0.0162353	0.0162762	0.0157525	0.0160077	0.0151608	0.0162762	0.0152794	0.0154215	0.0155097	0.015784
	17025.4	0.0183343	0.0165937	0.0157364	0.0160034	0.0167891	0.0174867	0.0141425	0.0135393	0.0159375	0.0168541	0.014913	0.0155507	0.017303	0.0158359	0.0173472	0.0168429		0.0164539	0.0178941	0.0169444	0.0164786	0.0161618	0.0155498	0.016623	0.0164786	0.015754	0.0162296	0.0162076	0.0157486
	17025.9	0.0204453	0.0171171	0.0176035	0.0168936	0.0188228	0.0168424	0.0168075	0.0155193	0.0160303	0.0192089	0.0152444	0.0167302	0.0176571	0.0164248	0.0181826	0.0184548		0.0176002	0.0180409	0.0182222	0.0176864	0.0177571	0.0169196	0.0175761	0.0176864	0.0168259	0.0169982	0.0176075	0.0171016
	17026.4	0.0216193	0.0169408	0.0178663	0.0180402	0.0180197	0.0187162	0.0181213	0.0162395	0.0164172	0.0170068	0.0190817	0.0191822	0.0168351	0.017702	0.0170852	0.0187724		0.0181242	0.019923	0.0186049	0.0178834	0.0179975	0.0176062	0.017693	0.0178834	0.0173984	0.0178318	0.0189042	0.0178195
	17026.9	0.0202902	0.0191013	0.019259	0.0196626	0.0198072	0.0197559	0.0171701	0.0172555	0.0170903	0.0177586	0.017536	0.0196471	0.017082	0.0185307	0.0176728	0.0183609		0.0188197	0.0201565	0.0193626	0.018586	0.0195689	0.0184724	0.0180816	0.018586	0.0182612	0.0181849	0.0192135	0.0174992
	17027.4	0.0212823	0.0190382	0.0196028	0.0197176	0.0206736	0.0214179	0.0181604	0.0176476	0.0181838	0.0185375	0.0176535	0.0201281	0.0221289	0.020046	0.0199606	0.020565		0.0198437	0.0212201	0.0204006	0.0191889	0.0199833	0.0191772	0.0200353	0.0191889	0.0190113	0.0209023	0.0209421	0.0179519
	17027.9	0.022831	0.0204118	0.022151	0.0205054	0.021445	0.0190759	0.0186894	0.0187122	0.0178365	0.0211414	0.0216679	0.0197484	0.020173	0.0192204	0.0212605	0.0219059		0.0208311	0.0210089	0.02099	0.0206186	0.0213767	0.0200133	0.0206065	0.0206186	0.0194365	0.0197528	0.0220455	0.0212015
	17028.4	0.0250544	0.0218792	0.0229712	0.0229239	0.0218136	0.021225	0.0211251	0.0195614	0.0203512	0.0225364	0.0215839	0.0208768	0.0211108	0.0210101	0.0215988	0.0226477		0.0221217	0.0213674	0.023087	0.022123	0.0225843	0.0217479	0.0215482	0.022123	0.0210767	0.0207758	0.0225453	0.0219148
	17028.9	0.0247031	0.0231804	0.0236681	0.0222258	0.0233189	0.023353	0.0214949	0.0205891	0.0215364	0.0226118	0.0213932	0.0244788	0.0224259	0.0234012	0.0231054	0.022652		0.0230082	0.0237447	0.0233851	0.023226	0.0230965	0.0227679	0.0229118	0.023226	0.0221861	0.0232176	0.0229384	0.0218929
	17029.4	0.0257543	0.0229756	0.0228409	0.0235622	0.0253925	0.0225616	0.02239	0.0218862	0.0219963	0.0235515	0.0240117	0.0235074	0.0238456	0.0241001	0.0236495	0.0210284		0.0235518	0.0238976	0.0252556	0.0235292	0.0238973	0.0235236	0.0229541	0.0235292	0.0230978	0.0234301	0.0245469	0.0236271
	17029.9	0.0267232	0.0242922	0.0249556	0.0242319	0.0245901	0.0248221	0.0242715	0.024806	0.02267	0.0251973	0.0233092	0.023863	0.0239739	0.0240587	0.0260767	0.0245511		0.0245861	0.0249879	0.025803	0.0244683	0.0246522	0.0256748	0.0247822	0.0244683	0.0249324	0.0236705	0.0267835	0.0241106
	17030.4	0.0277889	0.0267352	0.0262714	0.0262068	0.0261497	0.026274	0.0250858	0.0258859	0.023989	0.0244495	0.0244111	0.0272234	0.0259084	0.0268263	0.0269328	0.0251399		0.0261022	0.0260638	0.0279133	0.0264259	0.026208	0.0264725	0.0261944	0.0264259	0.0261334	0.0262958	0.0278546	0.0242662
	17030.9	0.029902	0.0272056	0.0279419	0.0284843	0.0274827	0.0271211	0.0261962	0.0265241	0.02443	0.0264357	0.024641	0.0273523	0.0285719	0.0291514	0.0270033	0.0276714		0.0275283	0.0278848	0.0288569	0.0274834	0.0279748	0.0275769	0.0277069	0.0274834	0.0267002	0.0276338	0.0304942	0.0253936
	17031.4	0.0307672	0.029033	0.0294865	0.0291228	0.0292049	0.0286684	0.0275272	0.0283325	0.0273916	0.0290483	0.0272202	0.0299848	0.0285264	0.0285972	0.028518	0.0313675		0.0290392	0.030063	0.0298405	0.0288601	0.0292838	0.0285176	0.0290455	0.0288601	0.0290826	0.0289579	0.0300349	0.0279885
	17031.9	0.0333768	0.0303626	0.0305205	0.0308972	0.0315237	0.0305636	0.0294548	0.0290539	0.0301541	0.0325494	0.0283572	0.0299722	0.0302122	0.031852	0.0299214	0.0304578		0.0307655	0.0309876	0.0325927	0.0307754	0.0309226	0.0307579	0.0304531	0.0307754	0.0308123	0.0297792	0.0316683	0.0303191
	17032.4	0.0338389	0.0310366	0.0325178	0.0319383	0.032108	0.0318316	0.0311031	0.0314158	0.0311147	0.0326971	0.0342188	0.0319549	0.0324839	0.0324835	0.0315609	0.0333644		0.0322338	0.0315284	0.0335176	0.0321374	0.0321931	0.0319465	0.0320518	0.0321374	0.0325028	0.0318831	0.034929	0.0332918
	17032.9	0.0361912	0.0339138	0.0344122	0.0345249	0.0344564	0.0344551	0.0322951	0.0342677	0.033445	0.0347617	0.0337887	0.0327991	0.0351681	0.0332667	0.0340941	0.032488		0.0341556	0.0352226	0.0357702	0.0337948	0.0344694	0.0341978	0.033051	0.0337948	0.03511	0.0335967	0.0357901	0.0341673
	17033.4	0.0380492	0.0362619	0.0364344	0.0369358	0.0374173	0.0370057	0.0359368	0.0349772	0.0351648	0.0350933	0.0368582	0.0360359	0.0357696	0.0365776	0.0350988	0.0383032		0.0364876	0.0370083	0.0381792	0.0357286	0.0369156	0.0366003	0.0360857	0.0357286	0.0363256	0.035585	0.0387824	0.0358089
	17033.9	0.0407748	0.0387892	0.0382446	0.0374723	0.0380209	0.0372212	0.0371089	0.0367384	0.0367077	0.0381356	0.0368102	0.0378816	0.0388833	0.0391303	0.0384326	0.0377515		0.0381833	0.0390943	0.0393	0.0385382	0.0379153	0.0383649	0.0380777	0.0385382	0.0379894	0.03798	0.0399159	0.0373193
	17034.4	0.0431211	0.0408536	0.0408747	0.0409488	0.0411038	0.0406336	0.0399873	0.0382564	0.037747	0.0402194	0.0401866	0.0401633	0.0413064	0.0399991	0.0398344	0.0395274		0.0406695	0.0412863	0.0423415	0.0408289	0.040972	0.0410011	0.0393889	0.0408289	0.0392912	0.0403073	0.0414723	0.0400158
	17034.9	0.0449042	0.0425884	0.0451294	0.0422634	0.0433218	0.0435437	0.0415049	0.0405757	0.0421627	0.0427622	0.0415175	0.0408587	0.0413675	0.0454662	0.0425665	0.0407353		0.0429131	0.0442432	0.0449686	0.0430795	0.043596	0.0430514	0.042592	0.0430795	0.0426428	0.0406841	0.0461124	0.0419835
	17035.4	0.0467273	0.0454808	0.0468202	0.0466575	0.045722	0.0461675	0.0451263	0.0443581	0.0431124	0.0433359	0.0447991	0.0443975	0.0456597	0.0450788	0.0458797	0.0463544		0.0455711	0.0462103	0.046961	0.0454198	0.0464138	0.0462671	0.0451858	0.0454198	0.045052	0.0445554	0.0490058	0.043883
	17035.9	0.0513763	0.0493098	0.0486233	0.0487596	0.0490173	0.0474872	0.0486936	0.0477287	0.0470764	0.0472739	0.0468391	0.0486701	0.0494301	0.0473156	0.0484541	0.0496789		0.0485861	0.0484017	0.0498399	0.0490599	0.048794	0.0489995	0.0477963	0.0490599	0.0487068	0.0485379	0.0492331	0.0469277
	17036.4	0.0532629	0.0516148	0.0531802	0.0527656	0.0527901	0.0541649	0.0523833	0.0516446	0.049935	0.0520941	0.0516754	0.0501867	0.0519977	0.051928	0.050927	0.0526388		0.0521958	0.05385	0.0528722	0.0519826	0.0529166	0.0527091	0.0510848	0.0519826	0.0521278	0.0505539	0.0553398	0.0517221
	17036.9	0.0583176	0.0552792	0.0549069	0.055913	0.0566235	0.0578542	0.0539747	0.053378	0.0534023	0.0560349	0.0568616	0.0542059	0.056642	0.0549358	0.0548615	0.0547398		0.055879	0.0572346	0.0572018	0.0565236	0.0557812	0.0552506	0.0541536	0.0565236	0.0547029	0.054838	0.0591209	0.0561883
	17037.4	0.0614526	0.0602888	0.0595493	0.0590676	0.0591206	0.0610346	0.058762	0.0569785	0.05555	0.0599154	0.0583948	0.056952	0.0595069	0.0576109	0.0601659	0.0604466		0.059462	0.0598296	0.0620313	0.0602295	0.0592509	0.0605083	0.0585711	0.0602295	0.0576177	0.0576138	0.0632829	0.059037
	17037.9	0.0638211	0.0641688	0.0651073	0.0639205	0.0632441	0.066114	0.0623476	0.063879	0.0616312	0.0674577	0.0639441	0.0649567	0.0661658	0.0631721	0.0639121	0.0655311		0.0643976	0.0659662	0.0677492	0.0633765	0.0641138	0.0637745	0.0632214	0.0633765	0.0641201	0.06485	0.0682637	0.0655476
	17038.4	0.072706	0.0722067	0.0710813	0.0709462	0.0714556	0.0736588	0.069979	0.0686005	0.0687631	0.0709388	0.0699553	0.0691561	0.0704205	0.070885	0.0685604	0.0704313		0.0710008	0.0734159	0.0731254	0.0707337	0.071109	0.0712367	0.0689006	0.0707337	0.0700206	0.0690791	0.0741351	0.0702786
	17038.9	0.0786622	0.0752823	0.0776041	0.0759472	0.0761254	0.0799034	0.0750506	0.0742477	0.0720926	0.0775901	0.0763119	0.0738318	0.0764238	0.074582	0.0754102	0.0781024		0.0765123	0.0791797	0.0793953	0.0760975	0.0765783	0.0770435	0.0747659	0.0760975	0.0745405	0.0743366	0.0821002	0.076782
	17039.4	0.0860739	0.08601	0.0850241	0.0834084	0.0835116	0.0879328	0.0832901	0.0836594	0.0819899	0.0853446	0.0858536	0.0828921	0.0836921	0.0843369	0.085229	0.0828571		0.0847534	0.0872403	0.0880252	0.0855543	0.0840385	0.0849868	0.0830957	0.0855543	0.0841831	0.0824574	0.0903205	0.0854179
	17039.9	0.096768	0.0978303	0.0956493	0.0938732	0.0953253	0.0990014	0.0947328	0.0929844	0.0890467	0.0983051	0.0951698	0.0932376	0.0935757	0.0934564	0.0929512	0.0948086		0.095456	0.0985355	0.0992269	0.09601	0.0949861	0.096136	0.0922233	0.09601	0.0923965	0.0924822	0.102727	0.0965726
	17040.4	0.107768	0.10675	0.10924	0.107957	0.10753	0.109327	0.106134	0.101743	0.100948	0.112282	0.106568	0.103245	0.107515	0.104628	0.106574	0.105489		0.107356	0.108536	0.111841	0.104645	0.108264	0.108514	0.104025	0.104645	0.102681	0.104227	0.116415	0.109302
	17040.9	0.122696	0.122809	0.121741	0.120742	0.120673	0.123954	0.120377	0.115256	0.117635	0.124893	0.120517	0.117876	0.118394	0.120008	0.118498	0.122415		0.121237	0.124835	0.130077	0.12028	0.121065	0.122322	0.118202	0.12028	0.117673	0.117012	0.131919	0.12256
	17041.4	0.138249	0.138245	0.139464	0.136093	0.137911	0.140416	0.13705	0.137521	0.13063	0.139542	0.136395	0.133982	0.138794	0.135098	0.138546	0.137069		0.137669	0.140767	0.146033	0.13634	0.137866	0.139153	0.134716	0.13634	0.135435	0.134948	0.147098	0.137792
	17041.9	0.156222	0.154213	0.158296	0.153651	0.154926	0.158548	0.156826	0.150912	0.146955	0.156482	0.152905	0.152202	0.154975	0.150362	0.150621	0.152103		0.154481	0.15744	0.165337	0.15276	0.155669	0.156874	0.148569	0.15276	0.15026	0.151968	0.170307	0.154516
	17042.4	0.173277	0.174256	0.173152	0.171786	0.169424	0.176329	0.170106	0.171508	0.165021	0.179099	0.167646	0.168843	0.171282	0.167399	0.170046	0.168224		0.17183	0.175776	0.186395	0.172777	0.171502	0.173183	0.165902	0.172777	0.169569	0.168357	0.188816	0.173231
	17042.9	0.188268	0.193385	0.190931	0.189811	0.188917	0.193689	0.186687	0.185803	0.180399	0.1913	0.186806	0.185539	0.189588	0.187483	0.187914	0.187017		0.189474	0.192867	0.201793	0.188678	0.189912	0.189683	0.184449	0.188678	0.184373	0.185591	0.206151	0.188871
	17043.4	0.210662	0.205025	0.208703	0.2061	0.208904	0.214488	0.205805	0.204536	0.192652	0.210804	0.204737	0.203132	0.208389	0.204526	0.202588	0.207279		0.207428	0.211251	0.219233	0.206857	0.207899	0.207503	0.201131	0.206857	0.200084	0.203578	0.225702	0.207591
	17043.9	0.230049	0.229715	0.229564	0.227407	0.229861	0.233714	0.229944	0.222755	0.218523	0.236217	0.22356	0.222084	0.225892	0.224775	0.220169	0.225873		0.228039	0.231637	0.228646	0.228525	0.228939	0.23005	0.219661	0.228525	0.221839	0.221636	0.250507	0.229739
	17044.4	0.255253	0.255113	0.255499	0.255819	0.250612	0.257863	0.253554	0.24784	0.242717	0.265493	0.252893	0.247696	0.250545	0.249062	0.247794	0.252055		0.25384	0.256412	0.256919	0.252345	0.254134	0.255636	0.245236	0.252345	0.246445	0.246685	0.274184	0.259011
	17044.9	0.284837	0.288305	0.288237	0.282664	0.282847	0.293745	0.286168	0.275923	0.266131	0.288252	0.280691	0.273938	0.281798	0.279425	0.278441	0.280505		0.284015	0.2909	0.2851	0.281899	0.284969	0.287182	0.274606	0.281899	0.272201	0.274938	0.305474	0.284281
	17045.4	0.320243	0.322969	0.320415	0.320681	0.31852	0.32423	0.319091	0.307752	0.303923	0.326442	0.315696	0.301978	0.309861	0.309501	0.313533	0.31286		0.317883	0.323914	0.320229	0.317296	0.319894	0.320528	0.306636	0.317296	0.306873	0.302696	0.345204	0.320887
	17045.9	0.365575	0.363885	0.365496	0.366641	0.363402	0.369646	0.368667	0.350828	0.354055	0.371653	0.362981	0.343288	0.352253	0.355054	0.351861	0.353498		0.361857	0.371306	0.370819	0.362516	0.365204	0.370118	0.347666	0.362516	0.353222	0.344106	0.389542	0.367113
	17046.4	0.409641	0.407274	0.411511	0.414186	0.409695	0.416698	0.410827	0.403647	0.396153	0.41907	0.410914	0.392234	0.399203	0.401201	0.396537	0.399085		0.407941	0.411844	0.418242	0.405238	0.411817	0.412097	0.392038	0.405238	0.400908	0.391561	0.434047	0.414774
	17046.9	0.465086	0.465488	0.464359	0.473437	0.472074	0.469357	0.470125	0.449206	0.452337	0.473502	0.466859	0.442647	0.452284	0.453605	0.451584	0.451678		0.463535	0.467506	0.48322	0.461009	0.469848	0.471938	0.444938	0.461009	0.451423	0.442756	0.487972	0.469941
	17047.4	0.524356	0.523227	0.517812	0.52743	0.51653	0.525816	0.531085	0.513236	0.500585	0.531433	0.520186	0.494255	0.503399	0.511533	0.514627	0.515257		0.518965	0.52887	0.543572	0.521821	0.520599	0.527857	0.504767	0.521821	0.507622	0.493829	0.548996	0.525582
	17047.9	0.593914	0.589004	0.58738	0.593119	0.582298	0.596022	0.591501	0.573547	0.569434	0.589075	0.580251	0.560121	0.579075	0.580373	0.567824	0.581002		0.584854	0.596074	0.595604	0.587236	0.587729	0.593633	0.565983	0.587236	0.571964	0.563406	0.615774	0.584408
	17048.4	0.653601	0.649449	0.651982	0.654958	0.650567	0.654166	0.654957	0.632261	0.633917	0.652716	0.64512	0.627557	0.637519	0.641494	0.639857	0.639412		0.647829	0.654724	0.670323	0.648274	0.652515	0.656779	0.629075	0.648274	0.633134	0.625895	0.685007	0.648714
	17048.9	0.721741	0.720518	0.724709	0.728879	0.715274	0.733432	0.728616	0.712603	0.679629	0.724441	0.715857	0.694969	0.706309	0.708774	0.710312	0.713501		0.718634	0.729035	0.735726	0.714019	0.723072	0.730798	0.698101	0.714019	0.696649	0.69355	0.764537	0.719864
	17049.4	0.803729	0.805297	0.796516	0.793921	0.789728	0.799615	0.805839	0.777477	0.772561	0.804859	0.793942	0.762138	0.786124	0.778498	0.771516	0.783965		0.792509	0.801814	0.828618	0.790649	0.793474	0.807744	0.763559	0.790649	0.775053	0.765954	0.838836	0.799106
	17049.9	0.876664	0.868094	0.872154	0.871483	0.864738	0.88324	0.878967	0.861198	0.851331	0.87609	0.873635	0.841591	0.85693	0.849324	0.859833	0.864094		0.867817	0.883096	0.919791	0.865464	0.869551	0.881156	0.842164	0.865464	0.856174	0.840332	0.922916	0.874505
	17050.4	0.953676	0.946749	0.955493	0.960772	0.956984	0.958241	0.959211	0.941617	0.924258	0.970143	0.949434	0.92248	0.930337	0.938805	0.947745	0.9381		0.950594	0.953368	1.0015	0.945819	0.957722	0.964643	0.925681	0.945819	0.932762	0.916704	1.01407	0.959509
	17050.9	1.03677	1.02613	1.04003	1.04943	1.0466	1.04369	1.04527	1.03655	1.03665	1.05339	1.04107	1.00302	1.01458	1.00633	1.02787	1.03464		1.0348	1.0391	1.13084	1.02931	1.04526	1.04889	1.00407	1.02931	1.03599	0.998223	1.10397	1.04688
	17051.4	1.1245	1.12087	1.11605	1.1314	1.13502	1.1429	1.14605	1.13804	1.13578	1.14051	1.13438	1.08752	1.10634	1.11029	1.11596	1.12327		1.12382	1.13049	1.26439	1.11906	1.12722	1.13943	1.09617	1.11906	1.13609	1.0854	1.1924	1.13705
	17051.9	1.22293	1.20718	1.21572	1.21634	1.23166	1.21992	1.23826	1.26733	1.26246	1.20879	1.21555	1.18959	1.21345	1.19103	1.20778	1.22032		1.21391	1.21509	1.45889	1.20651	1.22105	1.2315	1.18398	1.20651	1.26374	1.1889	1.27871	1.2117
	17052.4	1.30022	1.30325	1.29089	1.30381	1.30831	1.29803	1.3241	1.39682	1.38925	1.31187	1.31023	1.27135	1.2727	1.29081	1.28622	1.32214		1.29875	1.29889	1.61485	1.29222	1.30076	1.31576	1.2744	1.29222	1.39156	1.25876	1.37232	1.3106
	17052.9	1.39134	1.38652	1.3607	1.3841	1.39008	1.38172	1.41423	1.47106	1.50726	1.40335	1.38911	1.35734	1.34673	1.37043	1.36317	1.40019		1.38021	1.38158	1.82381	1.37472	1.37786	1.40577	1.35119	1.37472	1.4869	1.33799	1.45316	1.39582
	17053.4	1.46575	1.46401	1.42548	1.46966	1.46884	1.44267	1.50138	1.57328	1.63711	1.47198	1.47214	1.43065	1.43065	1.44351	1.45023	1.47526		1.45586	1.45003	2.05763	1.45696	1.45406	1.48732	1.42878	1.45696	1.60226	1.41576	1.51648	1.47156
	17053.9	1.53696	1.53605	1.48245	1.52598	1.53998	1.51424	1.57102	1.70042	1.76045	1.53066	1.53247	1.48198	1.49662	1.51432	1.51899	1.55327		1.52154	1.51575	2.07926	1.52866	1.51535	1.55451	1.49944	1.52866	1.72585	1.47375	1.57038	1.53094
	17054.4	1.58928	1.59376	1.54252	1.58286	1.59551	1.55924	1.61585	1.72317	1.82725	1.57982	1.58803	1.53339	1.55503	1.56695	1.57021	1.60444		1.57565	1.56718	2.11811	1.58634	1.5729	1.60357	1.5502	1.58634	1.77144	1.52807	1.61243	1.58322
	17054.9	1.63808	1.63278	1.57289	1.62535	1.62858	1.60223	1.65454	1.77006	1.82418	1.59967	1.63077	1.57609	1.60511	1.6107	1.62393	1.6431		1.61587	1.60891	2.0853	1.62548	1.60817	1.64196	1.59532	1.62548	1.79387	1.57396	1.64105	1.61453
	17055.4	1.66645	1.64527	1.59744	1.65057	1.64815	1.62203	1.66346	1.79074	1.74768	1.63494	1.64249	1.61665	1.64049	1.64727	1.65318	1.66657		1.64094	1.63599	1.8799	1.6484	1.63135	1.65543	1.62539	1.6484	1.76714	1.61157	1.65232	1.63814
	17055.9	1.67252	1.6665	1.61331	1.65546	1.66326	1.62495	1.67235	1.73306	1.67468	1.6349	1.64844	1.62044	1.64493	1.64288	1.67337	1.6705		1.64983	1.64005	1.62933	1.65786	1.64332	1.66098	1.63258	1.65786	1.70214	1.61562	1.64334	1.64107
	17056.4	1.66457	1.65714	1.61202	1.65228	1.65834	1.62756	1.66296	1.68661	1.56746	1.61364	1.64299	1.62168	1.64277	1.63457	1.6759	1.64744		1.64398	1.63738	1.39977	1.65006	1.64002	1.65146	1.62469	1.65006	1.6262	1.61522	1.63112	1.62763
	17056.9	1.64509	1.64183	1.58814	1.63113	1.64383	1.60152	1.6435	1.62861	1.53508	1.6095	1.62634	1.58794	1.61788	1.62385	1.66484	1.63572		1.62593	1.61233	1.35042	1.63083	1.62027	1.63167	1.61342	1.63083	1.58131	1.58624	1.61058	1.6173
	17057.4	1.62229	1.61065	1.56547	1.60163	1.60136	1.5694	1.62253	1.5737	1.54312	1.58158	1.58976	1.56504	1.59472	1.59909	1.62876	1.60143		1.59621	1.58309	1.26468	1.60619	1.58899	1.60644	1.58296	1.60619	1.55516	1.5634	1.58642	1.58511
	17057.9	1.58924	1.5777	1.54102	1.57361	1.57262	1.54233	1.59455	1.53517	1.48761	1.54936	1.57398	1.54404	1.57205	1.5723	1.60662	1.57484		1.56909	1.55839	1.26834	1.57413	1.56205	1.57711	1.55826	1.57413	1.51001	1.54182	1.56116	1.56103
	17058.4	1.55189	1.54069	1.51539	1.53752	1.55601	1.51603	1.56725	1.51452	1.48958	1.51367	1.53559	1.51545	1.54039	1.54305	1.56556	1.55289		1.53762	1.52595	1.29903	1.53871	1.53578	1.5472	1.52706	1.53871	1.50049	1.51203	1.53296	1.52401
	17058.9	1.51569	1.50174	1.48303	1.50704	1.51441	1.48746	1.52706	1.48652	1.49533	1.48584	1.50497	1.48432	1.50952	1.50446	1.53453	1.52197		1.50401	1.49157	1.33292	1.50475	1.50106	1.51326	1.49389	1.50475	1.48823	1.48136	1.50891	1.49482
	17059.4	1.48127	1.46521	1.44364	1.46899	1.46983	1.4538	1.48828	1.45456	1.44147	1.45157	1.47502	1.45654	1.47827	1.47174	1.49292	1.48821		1.46801	1.45757	1.32358	1.46852	1.46046	1.47777	1.45833	1.46852	1.4464	1.45218	1.4801	1.46268
	17059.9	1.45102	1.44494	1.4119	1.43531	1.43248	1.41872	1.45628	1.4275	1.42131	1.42576	1.44215	1.42293	1.4494	1.43275	1.45516	1.45998		1.43644	1.42466	1.34622	1.4366	1.4263	1.44406	1.42327	1.4366	1.42297	1.42126	1.4477	1.43331
	17060.4	1.41786	1.40471	1.39051	1.39697	1.39857	1.3865	1.42496	1.41963	1.4192	1.39933	1.4031	1.38457	1.42009	1.40714	1.43484	1.43246		1.4047	1.39439	1.34537	1.39847	1.39523	1.41201	1.39965	1.39847	1.417	1.38776	1.42168	1.40125
	17060.9	1.38505	1.37358	1.35514	1.37167	1.38144	1.36445	1.40283	1.38258	1.35692	1.36987	1.3858	1.35661	1.37743	1.37202	1.38943	1.40224		1.37503	1.36729	1.29901	1.36913	1.36887	1.38542	1.36272	1.36913	1.36847	1.35321	1.39738	1.37728
	17061.4	1.35374	1.34008	1.33839	1.34783	1.3399	1.33512	1.35584	1.35433	1.32238	1.34299	1.35268	1.33033	1.35875	1.34374	1.35911	1.37022		1.34617	1.33522	1.28093	1.3406	1.34201	1.34945	1.33308	1.3406	1.33723	1.33062	1.36974	1.34729
	17061.9	1.32348	1.31224	1.30683	1.31615	1.32274	1.30673	1.33357	1.33056	1.29268	1.3195	1.31855	1.3082	1.32624	1.32067	1.34582	1.33581		1.31911	1.31092	1.26911	1.31308	1.31502	1.32679	1.31104	1.31308	1.31063	1.30364	1.34168	1.31876
	17062.4	1.30279	1.29264	1.28145	1.29671	1.30122	1.27664	1.32002	1.29749	1.30854	1.30018	1.29979	1.27819	1.29233	1.29602	1.31875	1.30949		1.29559	1.28234	1.25299	1.29188	1.29285	1.30627	1.28564	1.29188	1.30149	1.27204	1.3174	1.29954
	17062.9	1.27965	1.26982	1.2631	1.27365	1.27807	1.25861	1.28544	1.29735	1.30489	1.27125	1.28522	1.26979	1.26366	1.27171	1.28678	1.28899		1.27349	1.2647	1.26908	1.26734	1.2714	1.27723	1.25989	1.26734	1.29963	1.2541	1.29797	1.27772
	17063.4	1.25506	1.244	1.23684	1.25011	1.24128	1.23691	1.25373	1.23797	1.26225	1.24186	1.25467	1.24319	1.2587	1.24243	1.25562	1.26242		1.24712	1.24035	1.24823	1.24253	1.24265	1.25155	1.23116	1.24253	1.24856	1.23773	1.2702	1.24777
	17063.9	1.23122	1.21319	1.21698	1.22561	1.22386	1.22083	1.2405	1.2385	1.24884	1.22666	1.22813	1.22392	1.22484	1.22175	1.23257	1.2443		1.22467	1.22315	1.23635	1.21776	1.2221	1.23275	1.21067	1.21776	1.2423	1.21215	1.25017	1.22702
	17064.4	1.20333	1.19439	1.19403	1.20645	1.20392	1.19386	1.21658	1.23671	1.1937	1.20408	1.20152	1.2007	1.21228	1.20545	1.21522	1.21967		1.20293	1.19877	1.21107	1.19619	1.20132	1.20815	1.19209	1.19619	1.21452	1.19414	1.22622	1.20239
	17064.9	1.18907	1.17456	1.17594	1.18171	1.18688	1.17209	1.19037	1.20754	1.20722	1.17387	1.17809	1.17258	1.19533	1.19051	1.19802	1.20038		1.18283	1.17839	1.20812	1.17242	1.18134	1.1867	1.17517	1.17242	1.20625	1.17182	1.2074	1.17554
	17065.4	1.16633	1.15541	1.1541	1.16192	1.16837	1.15247	1.1762	1.18478	1.13637	1.157	1.16149	1.16281	1.17686	1.1673	1.16954	1.17848		1.16281	1.1541	1.16762	1.15471	1.16126	1.16991	1.15116	1.15471	1.16008	1.15789	1.18273	1.15881
	17065.9	1.15001	1.13522	1.13623	1.13845	1.14965	1.13529	1.14532	1.16491	1.1476	1.1385	1.14414	1.1427	1.16226	1.15617	1.15431	1.16155		1.14491	1.13736	1.15389	1.13583	1.14126	1.144	1.13705	1.13583	1.15542	1.14071	1.16728	1.14088
	17066.4	1.13299	1.1318	1.11646	1.12546	1.1249	1.1139	1.14043	1.13414	1.11553	1.12328	1.12236	1.11574	1.14467	1.13763	1.13308	1.14037		1.12718	1.11851	1.14477	1.12282	1.12215	1.13324	1.11716	1.12282	1.12409	1.11864	1.14535	1.12242
	17066.9	1.10791	1.11547	1.10537	1.10831	1.10368	1.09688	1.11705	1.12245	1.09761	1.10738	1.1109	1.11065	1.11839	1.12455	1.11944	1.12742		1.11071	1.10316	1.1076	1.10802	1.1058	1.11374	1.10416	1.10802	1.1094	1.10329	1.1257	1.10873
	17067.4	1.0903	1.08807	1.08224	1.09104	1.0931	1.08316	1.10592	1.10019	1.09475	1.09412	1.09058	1.08681	1.0994	1.10627	1.10668	1.10159		1.09208	1.08658	1.1051	1.09097	1.08863	1.09678	1.08635	1.09097	1.09652	1.08201	1.10682	1.09197
	17067.9	1.07934	1.08313	1.06893	1.0738	1.08092	1.07041	1.08307	1.07035	1.08197	1.0727	1.07231	1.07133	1.09471	1.08657	1.08201	1.08146		1.07777	1.07289	1.06501	1.07892	1.07439	1.0772	1.06529	1.07892	1.07493	1.07181	1.09014	1.07212
	17068.4	1.06198	1.06458	1.05081	1.06511	1.06641	1.0542	1.0638	1.054	1.04745	1.05184	1.05567	1.06091	1.07445	1.06514	1.06379	1.07169		1.06148	1.05837	1.06643	1.0626	1.06053	1.06125	1.04837	1.0626	1.05003	1.05687	1.07603	1.05335
	17068.9	1.04587	1.05036	1.04033	1.04464	1.04789	1.03832	1.05839	1.04864	1.05497	1.04322	1.0451	1.04162	1.05388	1.05129	1.05343	1.06336		1.04684	1.04078	1.06681	1.04914	1.04418	1.05084	1.03745	1.04914	1.05081	1.03717	1.06249	1.04377
	17069.4	1.03414	1.03412	1.0258	1.03265	1.04134	1.02712	1.03689	1.04618	1.05631	1.02825	1.03126	1.04142	1.03814	1.02825	1.04151	1.04448		1.03387	1.02924	1.05367	1.03812	1.03298	1.03266	1.02017	1.03812	1.05027	1.02935	1.0487	1.02936
	17069.9	1.02019	1.0265	1.00918	1.02551	1.02658	1.01684	1.03769	1.02713	1.05025	1.01225	1.01759	1.01807	1.03208	1.03337	1.02627	1.0289		1.02197	1.01904	1.04313	1.02537	1.02018	1.02778	1.01222	1.02537	1.03769	1.01474	1.03545	1.01449
	17070.4	1.00896	1.01584	1.00194	1.01454	1.0167	1.00536	1.01112	1.01145	1.02775	0.999021	1.00282	1.00924	1.02864	1.01054	1.02465	1.02252		1.01166	1.00721	1.02962	1.01075	1.01074	1.00798	1.00167	1.01075	1.01872	1.00814	1.02779	1.00053
	17070.9	0.996963	1.00686	0.99156	1.00282	0.994481	0.991586	1.00495	1.00605	1.01715	0.995366	0.996163	0.99953	1.00361	0.996372	1.00816	1.00941		0.998983	0.993733	0.991789	0.993567	0.99622	0.999992	0.987542	0.993567	1.01081	0.991526	1.01925	0.995392
	17071.4	0.989524	0.994043	0.984138	0.988768	0.986497	0.985666	0.989144	0.97985	0.939587	0.982242	0.984736	0.991719	0.990956	0.991616	0.992967	0.995283		0.988788	0.988294	0.981381	0.982011	0.986448	0.987609	0.976492	0.982011	0.959616	0.981449	1.00961	0.983111
	17071.9	0.982462	0.985013	0.972381	0.981464	0.981289	0.976273	0.988472	0.973293	0.948132	0.973	0.979783	0.975226	0.979261	0.986315	0.992061	0.987049		0.980726	0.978831	0.962596	0.974217	0.978251	0.981876	0.972206	0.974217	0.959492	0.967712	0.999987	0.975992
	17072.4	0.974065	0.966778	0.968309	0.973834	0.977185	0.964916	0.972599	0.959367	0.929588	0.971597	0.966977	0.963186	0.98502	0.98317	0.988373	0.980882		0.973363	0.967259	0.953974	0.965688	0.972985	0.972568	0.968144	0.965688	0.944318	0.964196	0.989988	0.968951
	17072.9	0.967527	0.969207	0.960129	0.959987	0.976112	0.958887	0.972662	0.960012	0.936383	0.958347	0.954486	0.969095	0.979004	0.964322	0.971021	0.973036		0.96583	0.961832	0.945753	0.963577	0.965194	0.968696	0.953105	0.963577	0.947969	0.964336	0.982204	0.95608
	17073.4	0.955032	0.961197	0.956221	0.956058	0.9647	0.950706	0.958007	0.938475	0.930578	0.955373	0.956374	0.957221	0.963122	0.962107	0.9605	0.964994		0.958367	0.953621	0.950321	0.956837	0.958762	0.955345	0.946335	0.956837	0.934143	0.950629	0.976963	0.955512
	17073.8	0.948137	0.94852	0.946946	0.950354	0.950945	0.944446	0.948957	0.931304	0.950202	0.948016	0.948996	0.955691	0.95738	0.956592	0.954274	0.960552		0.950588	0.947315	0.949717	0.946103	0.949355	0.949536	0.940898	0.946103	0.940047	0.947057	0.972454	0.948147
	17074.3	0.945934	0.9466	0.939894	0.940506	0.949272	0.935942	0.943667	0.925496	0.946559	0.936724	0.943353	0.943739	0.942271	0.950348	0.956114	0.959636		0.94484	0.941167	0.928773	0.944672	0.943095	0.944545	0.939134	0.944672	0.935112	0.933692	0.967044	0.939652
	17074.8	0.935053	0.929814	0.932456	0.935141	0.935199	0.937556	0.941535	0.924696	0.926229	0.940947	0.936968	0.942083	0.946019	0.939232	0.945948	0.945086		0.937208	0.937295	0.915748	0.930496	0.934223	0.938074	0.927814	0.930496	0.924991	0.934718	0.961497	0.938627
	17075.4	0.930034	0.929226	0.924299	0.931833	0.93301	0.926671	0.927682	0.923906	0.890175	0.92799	0.929383	0.932833	0.944338	0.932142	0.929015	0.944497		0.930921	0.931127	0.924379	0.927297	0.929591	0.930333	0.918937	0.927297	0.907026	0.929294	0.954949	0.928331
	17076	0.926479	0.923954	0.921512	0.924936	0.925041	0.921758	0.924443	0.907287	0.904681	0.925156	0.926587	0.92535	0.934046	0.923365	0.932619	0.929629		0.925612	0.923376	0.915014	0.919903	0.923807	0.924569	0.913356	0.919903	0.905607	0.920523	0.95165	0.925418
	17076.7	0.922624	0.91264	0.91834	0.92408	0.921449	0.917764	0.927368	0.915958	0.910536	0.917814	0.913367	0.908438	0.92325	0.923954	0.932423	0.931697		0.920218	0.920543	0.893577	0.915402	0.921241	0.921953	0.914054	0.915402	0.912894	0.906805	0.949298	0.91527
	17077.3	0.913887	0.921984	0.915865	0.91294	0.91809	0.914797	0.917474	0.902799	0.872614	0.916508	0.913033	0.903667	0.924146	0.924034	0.931012	0.923758		0.917591	0.913831	0.90693	0.913482	0.915587	0.915711	0.911501	0.913482	0.888283	0.904857	0.944699	0.914446
	17078.1	0.906885	0.90923	0.910741	0.909877	0.91215	0.915131	0.913856	0.906828	0.901315	0.919046	0.910816	0.914062	0.922039	0.910422	0.91428	0.923838		0.91257	0.916217	0.897481	0.902643	0.910916	0.912728	0.900571	0.902643	0.903746	0.909048	0.941417	0.914634
	17078.9	0.913072	0.900295	0.90709	0.908189	0.909154	0.909478	0.905785	0.909736	0.900502	0.912508	0.911515	0.908995	0.914124	0.91692	0.913522	0.914531		0.909902	0.911184	0.898088	0.903651	0.908175	0.904918	0.900105	0.903651	0.904836	0.902732	0.93935	0.911677
	17079.7	0.909033	0.904298	0.909301	0.910229	0.914916	0.908101	0.91764	0.896946	0.899756	0.911551	0.909382	0.902103	0.91617	0.91526	0.911978	0.90928		0.909887	0.908624	0.890265	0.90333	0.911403	0.913811	0.897645	0.90333	0.897948	0.900241	0.938259	0.910139
	17080.6	0.903615	0.915844	0.905834	0.906964	0.908472	0.909154	0.903174	0.906781	0.909518	0.909454	0.905387	0.905783	0.91208	0.910165	0.911462	0.909512		0.90858	0.906658	0.908698	0.90297	0.90705	0.904638	0.895783	0.90297	0.907726	0.900088	0.939799	0.907105
	17081.6	0.90084	0.902915	0.90214	0.89748	0.897592	0.905687	0.902587	0.901439	0.871568	0.908226	0.90961	0.896834	0.90165	0.900327	0.90398	0.903589		0.902095	0.905683	0.913585	0.897705	0.899128	0.904763	0.888136	0.897705	0.88651	0.890528	0.930484	0.908574
	17082.6	0.900239	0.900922	0.900192	0.899411	0.899915	0.902842	0.90186	0.911152	0.883486	0.904502	0.905555	0.889752	0.89916	0.897116	0.901764	0.90515		0.900549	0.900637	0.896886	0.897553	0.899826	0.901942	0.886637	0.897553	0.897383	0.885892	0.932662	0.904689
	17083.7	0.896655	0.90786	0.897729	0.895012	0.905455	0.898126	0.898478	0.903329	0.912719	0.904314	0.905477	0.893889	0.912003	0.90333	0.910539	0.900641		0.901949	0.898035	0.909943	0.901325	0.899268	0.901408	0.890916	0.901325	0.907534	0.894189	0.933611	0.904557
	17084.7	0.900296	0.899288	0.900772	0.906362	0.904511	0.901905	0.913977	0.915099	0.893981	0.910352	0.916843	0.900174	0.904414	0.903169	0.901176	0.909639		0.903933	0.89998	0.905376	0.901892	0.903812	0.911914	0.889903	0.901892	0.904409	0.893621	0.937974	0.913139
	17085.8	0.916451	0.914948	0.911716	0.915117	0.912331	0.912133	0.910413	0.925678	0.913592	0.914887	0.912906	0.910756	0.900307	0.909273	0.910982	0.920883		0.912917	0.914564	0.946518	0.913225	0.913039	0.912186	0.898509	0.913225	0.919508	0.896907	0.944507	0.913685
	17086.9	0.923111	0.91714	0.918006	0.923183	0.920854	0.92687	0.932904	0.945629	0.958483	0.929927	0.927699	0.91203	0.929803	0.928953	0.926434	0.929403		0.923331	0.926759	0.944656	0.921195	0.920647	0.928463	0.913363	0.921195	0.951424	0.912047	0.955451	0.92849
	17088	0.938435	0.945754	0.930051	0.934176	0.936947	0.939659	0.941366	0.952351	0.98747	0.937477	0.934942	0.928163	0.944216	0.94491	0.937718	0.940711		0.937788	0.942508	0.985017	0.939894	0.933627	0.941734	0.926118	0.939894	0.968981	0.927192	0.966548	0.935888
	17089.1	0.956574	0.954246	0.948252	0.948686	0.953766	0.953506	0.967867	0.975945	1.00621	0.955204	0.954149	0.946625	0.967182	0.947893	0.954181	0.960993		0.953464	0.955415	0.980882	0.954828	0.950147	0.960966	0.938704	0.954828	0.990154	0.947697	0.984779	0.954344
	17090.2	0.980954	0.968928	0.967935	0.972963	0.969996	0.975516	0.989165	0.998581	1.01437	0.975851	0.983215	0.964791	0.968388	0.975144	0.967144	0.981603		0.973165	0.97733	1.0049	0.977488	0.970263	0.984515	0.958368	0.977488	1.00569	0.957374	1.00269	0.979152
	17091.3	0.995692	0.998202	0.993715	0.991227	0.995238	0.995743	1.00681	1.0209	1.02383	1.00012	0.998837	0.984541	0.993111	0.995295	0.992347	1.00388		0.99521	0.997543	1.01383	0.998177	0.993369	1.00418	0.980677	0.998177	1.02169	0.979385	1.02084	0.99914
	17092.5	1.01665	1.0213	1.0142	1.01405	1.01626	1.01635	1.02369	1.04698	1.06478	1.01666	1.02313	1.00266	1.00952	1.01501	1.02811	1.02908		1.01715	1.01365	1.04545	1.02051	1.0148	1.02128	1.00744	1.02051	1.05484	0.996503	1.04126	1.01951
	17093.6	1.04393	1.04802	1.03847	1.04004	1.03636	1.03967	1.0519	1.07184	1.08479	1.03852	1.03949	1.02895	1.03642	1.03656	1.04974	1.04752		1.04071	1.0395	1.08154	1.04358	1.03832	1.04644	1.02803	1.04358	1.07739	1.02284	1.06021	1.03865
	17094.8	1.06281	1.0604	1.05821	1.06146	1.06356	1.0571	1.067	1.08041	1.10357	1.0554	1.06053	1.03573	1.06072	1.05457	1.0607	1.07124		1.05923	1.05633	1.0989	1.06352	1.06094	1.06714	1.04459	1.06352	1.09093	1.03818	1.08257	1.05758
	17096	1.08294	1.07934	1.07549	1.07855	1.07733	1.07911	1.09437	1.10502	1.124	1.08037	1.09127	1.06688	1.06825	1.07464	1.08961	1.09548		1.07985	1.07824	1.11148	1.07708	1.07709	1.08766	1.06864	1.07708	1.11343	1.05743	1.09665	1.08529
	17097.2	1.10184	1.10098	1.09508	1.10261	1.10308	1.09247	1.11023	1.11665	1.1063	1.09828	1.10143	1.08601	1.09489	1.08899	1.10055	1.10433		1.09843	1.09223	1.12526	1.09829	1.10014	1.10594	1.08021	1.09829	1.11074	1.08008	1.1129	1.09948
	17098.3	1.11322	1.10621	1.10747	1.11487	1.11685	1.10474	1.12494	1.13719	1.10462	1.11043	1.10784	1.09973	1.10635	1.10957	1.12167	1.12134		1.11088	1.10821	1.12824	1.10817	1.11293	1.12099	1.09974	1.10817	1.12054	1.09257	1.126	1.10885
	17099.5	1.12916	1.12492	1.11002	1.12335	1.1236	1.11683	1.13332	1.13812	1.12666	1.11842	1.12576	1.1051	1.11854	1.12071	1.13	1.13233		1.1217	1.11869	1.12746	1.12373	1.1188	1.12839	1.10961	1.12373	1.13163	1.10127	1.13648	1.12169
	17100.8	1.14199	1.13469	1.12545	1.13449	1.14031	1.12368	1.14655	1.15405	1.1572	1.13204	1.13007	1.1207	1.12117	1.13121	1.13195	1.13884		1.13224	1.12433	1.11858	1.13461	1.13321	1.14221	1.11572	1.13461	1.15452	1.11036	1.14339	1.1307
	17102	1.14421	1.14195	1.13062	1.14401	1.14434	1.13258	1.14844	1.14507	1.1631	1.13363	1.13724	1.12	1.15018	1.12858	1.14507	1.14573		1.13882	1.13734	1.11368	1.14117	1.13946	1.14574	1.12162	1.14117	1.15294	1.12428	1.14844	1.13505
	17103.3	1.14896	1.13639	1.13275	1.14178	1.13873	1.13716	1.15526	1.14001	1.13233	1.13262	1.14315	1.12571	1.14548	1.142	1.15264	1.15109		1.14043	1.14191	1.12414	1.13621	1.13766	1.15003	1.13056	1.13621	1.13537	1.12485	1.14847	1.13746
	17104.5	1.15063	1.14753	1.14165	1.14424	1.14973	1.1388	1.15646	1.13601	1.1382	1.14217	1.14623	1.12513	1.13814	1.13601	1.14586	1.15321		1.14396	1.13838	1.12377	1.13705	1.14509	1.15018	1.12655	1.13705	1.13619	1.12099	1.15215	1.14381
	17105.8	1.14786	1.13572	1.13501	1.13973	1.13944	1.12937	1.15804	1.14804	1.14162	1.13887	1.14668	1.12649	1.14123	1.13797	1.13544	1.15288		1.13896	1.13421	1.13324	1.13738	1.13801	1.15066	1.12325	1.13738	1.14399	1.12321	1.1483	1.14237
	17107.1	1.14261	1.14804	1.13308	1.13966	1.13873	1.13425	1.14069	1.12405	1.15122	1.13588	1.14159	1.12296	1.13842	1.13269	1.13433	1.14214		1.13811	1.13583	1.13919	1.13863	1.13708	1.14093	1.11828	1.13863	1.13623	1.1201	1.14866	1.13833
	17108.4	1.13215	1.13057	1.12421	1.13398	1.12432	1.13129	1.14581	1.12207	1.11669	1.12923	1.13259	1.12455	1.14191	1.12204	1.13298	1.13214		1.12995	1.13041	1.11289	1.13217	1.1275	1.14049	1.11157	1.13217	1.11866	1.12252	1.14235	1.13054
	17109.7	1.12889	1.12894	1.11891	1.11691	1.12323	1.12338	1.13392	1.11124	1.09432	1.11994	1.11529	1.11742	1.12002	1.12521	1.12522	1.13469		1.12303	1.12156	1.11967	1.12865	1.11962	1.12858	1.11042	1.12865	1.10224	1.10837	1.13593	1.11737
	17111	1.11912	1.11995	1.11518	1.11428	1.11372	1.11077	1.1296	1.11391	1.08531	1.11042	1.11497	1.10756	1.11482	1.11748	1.11806	1.12629		1.1157	1.11354	1.11542	1.11273	1.11441	1.12374	1.10291	1.11273	1.09915	1.10098	1.12813	1.11232
	17112.4	1.11027	1.10868	1.10355	1.11362	1.10434	1.10451	1.12019	1.10691	1.11807	1.10904	1.10367	1.09518	1.11497	1.09968	1.10004	1.11545		1.10666	1.10344	1.11796	1.10466	1.10706	1.11492	1.08727	1.10466	1.11155	1.09486	1.11955	1.10604
	17113.7	1.09568	1.09075	1.10049	1.08998	1.09165	1.09919	1.10896	1.09875	1.12345	1.0969	1.09768	1.08164	1.09566	1.09581	1.10528	1.11001		1.09572	1.09848	1.10873	1.09465	1.09419	1.10565	1.08657	1.09465	1.11001	1.07865	1.11232	1.09695
	17115.1	1.08736	1.07972	1.08536	1.08944	1.09134	1.08708	1.09163	1.09	1.08923	1.08552	1.0867	1.07385	1.09819	1.08771	1.09908	1.09632		1.08775	1.08514	1.10462	1.08473	1.08848	1.09132	1.07794	1.08473	1.08887	1.07605	1.10125	1.08577
	17116.4	1.07474	1.0815	1.06924	1.0674	1.06371	1.07183	1.08484	1.07132	1.06331	1.0817	1.06384	1.06919	1.08431	1.07522	1.08559	1.08096		1.07387	1.07188	1.10307	1.07833	1.06695	1.08206	1.0646	1.07833	1.06685	1.06688	1.0897	1.07253
	17117.8	1.05687	1.05882	1.05582	1.06091	1.0536	1.05877	1.07394	1.07359	1.06614	1.06561	1.0606	1.05791	1.05723	1.05394	1.06545	1.06969		1.05907	1.05773	1.07282	1.05857	1.05679	1.06662	1.04685	1.05857	1.06925	1.04806	1.07874	1.0628
	17119.2	1.0441	1.04996	1.04457	1.05226	1.04409	1.05024	1.05859	1.06104	1.04156	1.04327	1.05296	1.03851	1.05264	1.04481	1.05159	1.0557		1.04779	1.04815	1.08243	1.04839	1.04697	1.05364	1.03488	1.04839	1.05088	1.03616	1.06604	1.04774
	17120.6	1.03858	1.04205	1.02776	1.04053	1.03685	1.03218	1.04046	1.00691	1.04919	1.03508	1.02822	1.0324	1.04887	1.04151	1.0445	1.03666		1.03715	1.03237	1.0523	1.03845	1.03482	1.0385	1.02611	1.03845	1.02698	1.03129	1.0517	1.03157
	17122	1.02298	1.0221	1.02047	1.02608	1.01659	1.02757	1.02577	0.972935	1.0358	1.02917	1.02577	1.02037	1.02309	1.02607	1.03035	1.02622		1.02393	1.02202	1.03467	1.026	1.02109	1.02543	1.01283	1.026	1.00312	1.01267	1.03932	1.02718
	17123.5	1.00993	1.01004	1.00852	1.00827	1.00688	1.01368	1.02086	1.00494	1.01857	1.01553	1.01569	1.00655	1.01933	1.00846	1.01659	1.01517		1.01124	1.01125	1.03537	1.01222	1.00794	1.01641	0.998779	1.01222	1.01106	1.00397	1.0269	1.0153
	17124.9	1.00148	0.993591	0.997793	0.997201	0.99458	1.00082	0.999149	1.00688	1.00377	1.00185	1.00277	0.986801	1.01044	0.994032	1.00046	1.00367		0.998493	1.00117	1.01934	1.00222	0.996622	0.998547	0.984831	1.00222	1.00485	0.989773	1.02147	1.002
	17126.4	0.990697	0.997056	0.988585	0.988034	0.990693	0.992134	1.00248	0.999121	0.989669	0.995155	0.988396	0.982628	0.997531	1.00135	0.992973	0.990403		0.991851	0.991783	1.01356	0.995371	0.989072	0.998486	0.981064	0.995371	0.994014	0.981428	1.00993	0.99151
	17127.9	0.982154	0.981867	0.978873	0.97652	0.973495	0.984908	0.990883	1.00226	0.995048	0.98574	0.987765	0.985346	0.990133	0.981355	0.9864	0.991476		0.982394	0.983278	0.998531	0.982906	0.976364	0.98908	0.97209	0.982906	0.998238	0.979161	1.00261	0.986409
	17129.3	0.97561	0.97359	0.972662	0.973208	0.970308	0.974888	0.971668	0.995036	0.981527	0.979886	0.979495	0.955866	0.977238	0.982204	0.985877	0.986249		0.975406	0.978956	0.990435	0.974154	0.972098	0.975055	0.970883	0.974154	0.987969	0.958165	0.995363	0.979396
	17130.8	0.973153	0.960003	0.974571	0.969216	0.971653	0.972588	0.971526	0.980653	0.968934	0.975693	0.970176	0.968159	0.97999	0.969853	0.972817	0.974344		0.971158	0.972689	0.969728	0.964983	0.97185	0.970825	0.958671	0.964983	0.974497	0.965647	0.988453	0.972671
	17132.3	0.963437	0.963423	0.963807	0.969275	0.966227	0.960278	0.9747	0.946455	0.980017	0.968951	0.969986	0.961821	0.974634	0.959042	0.971948	0.968851		0.965886	0.966262	0.971322	0.965258	0.966397	0.970993	0.95328	0.965258	0.962451	0.959925	0.987169	0.969147
	17133.9	0.966803	0.965914	0.962105	0.968933	0.960619	0.969252	0.972231	0.947357	0.95223	0.969856	0.963573	0.951086	0.973092	0.967807	0.975365	0.960685		0.965855	0.967615	0.979748	0.969489	0.963878	0.968513	0.955567	0.969489	0.949373	0.953889	0.985742	0.96646
	17135.4	0.964361	0.965363	0.960819	0.961488	0.971055	0.964797	0.975968	0.947122	0.980929	0.969661	0.966854	0.952299	0.974689	0.960752	0.969853	0.967264		0.965177	0.964075	0.966272	0.966158	0.964288	0.97259	0.952796	0.966158	0.963244	0.955274	0.98306	0.967941
	17136.9	0.963153	0.961939	0.963462	0.962665	0.971359	0.971148	0.972208	0.974567	0.984384	0.971013	0.95924	0.962095	0.971488	0.957879	0.969989	0.962138		0.965099	0.971143	0.97831	0.965264	0.96574	0.971421	0.950595	0.965264	0.978935	0.958622	0.985371	0.964905
	17138.5	0.969161	0.973987	0.968487	0.967543	0.975251	0.97463	0.970652	0.964584	0.985047	0.97472	0.973373	0.956373	0.990557	0.972452	0.982104	0.978511		0.972956	0.971792	0.973332	0.969893	0.970334	0.971131	0.964515	0.969893	0.974091	0.96503	0.984885	0.97377
	17140	0.977274	0.971328	0.976782	0.973585	0.978972	0.971689	0.983271	0.956113	0.966203	0.975958	0.977418	0.965661	0.975741	0.971917	0.986935	0.975072		0.975404	0.971741	0.971432	0.97298	0.976415	0.979253	0.965305	0.97298	0.960667	0.96256	0.989522	0.976397
	17141.6	0.981772	0.981086	0.978543	0.985665	0.975991	0.978329	0.977092	0.981665	0.974267	0.979918	0.974099	0.966417	0.98612	0.974581	0.975754	0.98041		0.978879	0.97947	0.985314	0.981888	0.980098	0.982038	0.963571	0.981888	0.977574	0.968058	0.99316	0.976825
	17143.2	0.988812	0.984107	0.985525	0.98309	0.990953	0.979225	0.99893	0.98628	0.96625	0.984275	0.979199	0.976326	0.995155	0.984306	0.99357	0.98692		0.985574	0.981688	0.964494	0.986355	0.986321	0.994431	0.975256	0.986355	0.976091	0.977481	0.997557	0.981484
	17144.8	0.992013	0.986948	0.992244	0.99176	0.977748	0.990892	0.998084	0.990622	1.00715	0.990662	0.997112	0.98343	0.98946	0.985193	0.984484	0.999518		0.989127	0.991343	0.989321	0.99025	0.987438	0.995834	0.975578	0.99025	0.998243	0.978326	1.0021	0.993572
	17146.4	1.0003	1.00452	0.998618	0.996213	0.996367	0.999881	1.00548	0.96895	0.969985	0.997889	1.00113	0.988847	0.999346	0.993368	0.994475	0.993654		0.997966	0.998022	1.01058	0.998679	0.997095	1.00402	0.980673	0.998679	0.969076	0.985856	1.00828	0.999212
	17148	1.00473	1.00469	1.00619	1.00179	1.00281	1.0058	1.01309	0.979572	0.987395	1.00383	0.999385	0.999495	1.00311	1.00707	1.00373	1.01074		1.00406	1.00163	0.996398	1.00445	1.00363	1.00994	0.993401	1.00445	0.982983	0.99305	1.01624	1.00141
	17149.7	1.00604	1.0062	1.00877	1.00591	1.00884	1.01259	1.01871	1.00496	1.02378	1.01434	1.01279	1.00047	1.018	0.995979	1.01183	1.0109		1.0084	1.00669	1.01092	1.00782	1.00783	1.0146	0.992798	1.00782	1.01367	1.00081	1.02433	1.0133
	17151.4	1.01623	1.01295	1.01321	1.01664	1.01741	1.01912	1.01532	1.01116	1.0013	1.01305	1.024	1.00552	1.01359	1.00622	1.01745	1.01919		1.01518	1.01433	1.02163	1.01706	1.01567	1.01679	1.00067	1.01706	1.00612	1.00133	1.02954	1.01815
	17153	1.01324	1.01091	1.02072	1.0187	1.02469	1.02158	1.02001	1.0258	1.04222	1.02245	1.02988	1.00799	1.02293	1.01391	1.01119	1.01562		1.01797	1.02197	1.02464	1.0169	1.02132	1.0183	1.00007	1.0169	1.0333	1.00713	1.03128	1.02585
	17154.7	1.01651	1.0255	1.02515	1.02905	1.02637	1.02637	1.03126	1.02869	1.0501	1.02572	1.02683	1.01508	1.01673	1.0189	1.02259	1.01755		1.02315	1.0221	1.03818	1.01735	1.02681	1.02771	1.00667	1.01735	1.03862	1.00772	1.03304	1.02599
	17156.4	1.03379	1.04202	1.02357	1.02746	1.02949	1.02843	1.02968	0.995695	1.04763	1.03213	1.03698	1.02227	1.02728	1.02276	1.02549	1.03148		1.03011	1.02453	1.04141	1.03349	1.02676	1.02945	1.01277	1.03349	1.02059	1.01647	1.03451	1.03419
	17158.1	1.03278	1.03008	1.02871	1.0282	1.02586	1.02768	1.03583	1.01569	0.985383	1.02879	1.03182	1.02025	1.02552	1.02468	1.02691	1.03524		1.02849	1.03025	1.02696	1.0307	1.02762	1.03487	1.01507	1.0307	1.00046	1.01463	1.03564	1.03001
	17159.8	1.03291	1.0275	1.03681	1.02715	1.02943	1.03114	1.03837	1.03113	1.01867	1.04065	1.03817	1.02641	1.02062	1.0374	1.02787	1.03729		1.03173	1.03001	1.02008	1.03323	1.03122	1.03815	1.02039	1.03323	1.02456	1.01534	1.03678	1.03906
	17161.5	1.03911	1.03877	1.03569	1.04047	1.02794	1.03501	1.04585	1.04352	1.04446	1.04312	1.03227	1.01512	1.02583	1.04175	1.03523	1.03519		1.03515	1.0317	1.02614	1.04233	1.03477	1.04032	1.0242	1.04233	1.04345	1.01231	1.03842	1.03748
	17163.3	1.03774	1.02716	1.0358	1.04208	1.02701	1.03659	1.04841	1.03535	1.00848	1.03755	1.0352	1.02262	1.03607	1.04422	1.04405	1.03409		1.03528	1.03758	1.03933	1.03434	1.0351	1.04257	1.02817	1.03434	1.02176	1.02109	1.04054	1.03614
	17165	1.03922	1.05124	1.03614	1.03072	1.03701	1.04123	1.03304	1.03839	1.01993	1.03425	1.04355	1.04242	1.0392	1.04038	1.04344	1.03936		1.03979	1.0381	1.03571	1.0444	1.03461	1.03782	1.02804	1.0444	1.0289	1.03256	1.04262	1.03858
	17166.8	1.03938	1.02305	1.03419	1.03785	1.04625	1.04011	1.04766	1.03455	1.03271	1.02796	1.03669	1.03978	1.04364	1.05342	1.03124	1.03754		1.0371	1.03656	1.02877	1.03672	1.03923	1.04234	1.02759	1.03672	1.03316	1.03341	1.04357	1.03204
	17168.5	1.04105	1.03643	1.03011	1.04193	1.04466	1.03795	1.04347	1.02753	1.03782	1.04276	1.03783	1.03419	1.03416	1.0346	1.04241	1.03904		1.03845	1.03742	1.03382	1.04417	1.03869	1.04412	1.0258	1.04417	1.03208	1.02606	1.04392	1.04003
	17170.3	1.04006	1.03683	1.03271	1.03927	1.04008	1.03866	1.03967	1.00303	1.03669	1.03581	1.03085	1.03478	1.03168	1.03921	1.0295	1.03915		1.03642	1.03884	1.04022	1.04397	1.03725	1.03703	1.02259	1.04397	1.01903	1.02523	1.04427	1.0331
	17172.1	1.03743	1.04019	1.03669	1.03626	1.03498	1.03528	1.04047	1.01923	1.00411	1.03783	1.02984	1.03488	1.04129	1.03753	1.03608	1.03851		1.03672	1.03468	1.02795	1.04529	1.036	1.04095	1.02443	1.04529	1.01153	1.02999	1.04223	1.03363
	17173.9	1.02974	1.04096	1.03481	1.03477	1.02634	1.03414	1.03509	1.03369	1.00181	1.0352	1.03208	1.02073	1.02963	1.03371	1.03782	1.03758		1.03318	1.03547	1.02307	1.03777	1.03208	1.03412	1.0236	1.03777	1.01769	1.01726	1.03971	1.0334
	17175.8	1.033	1.02916	1.03605	1.0311	1.02929	1.02957	1.03612	1.03315	1.03379	1.03284	1.03622	1.02295	1.03276	1.02714	1.03256	1.02638		1.03111	1.03331	1.02219	1.0303	1.03225	1.03252	1.01654	1.0303	1.033	1.01991	1.03718	1.03426
	17177.6	1.03043	1.03087	1.03261	1.03003	1.03246	1.03246	1.02198	1.03403	1.01711	1.03199	1.03471	1.02333	1.02879	1.03353	1.03787	1.02682		1.03146	1.02987	1.01994	1.02877	1.0317	1.02786	1.02091	1.02877	1.02532	1.01822	1.03467	1.03308
	17179.4	1.02734	1.02178	1.02373	1.0237	1.02596	1.02892	1.02606	1.00561	1.05177	1.02384	1.02703	1.01287	1.02072	1.02177	1.03633	1.0286		1.02497	1.02658	1.02667	1.02393	1.02443	1.02622	1.01688	1.02393	1.02752	1.00908	1.03214	1.02517
	17181.3	1.01736	1.02543	1.02113	1.02546	1.03634	1.02308	1.02501	1.01771	1.02844	1.02684	1.02643	1.00914	1.02398	1.01608	1.03395	1.02146		1.02403	1.02456	1.01142	1.01871	1.02736	1.02492	1.01225	1.01871	1.02253	1.00882	1.02906	1.02639
	17183.2	1.02363	1.01248	1.01833	1.01942	1.01932	1.01838	1.01817	1.02886	1.01934	1.01854	1.02582	1.00451	1.01425	1.02262	1.0373	1.02133		1.0197	1.02016	0.993731	1.01571	1.019	1.02039	1.0158	1.01571	1.02378	1.00183	1.0251	1.0219
	17185.1	1.01944	1.0191	1.01747	1.01706	1.02325	1.01663	1.02074	1.01494	1.00815	1.01395	1.01805	1.0096	1.02963	1.02716	1.04171	1.01383		1.0203	1.0166	0.968951	1.01736	1.01915	1.01774	1.01715	1.01736	1.01124	1.01186	1.0211	1.01574
	17187	1.01484	1.01625	1.01149	1.01035	1.01381	1.01618	1.01053	0.978238	1.01699	1.01058	1.01794	1.00846	1.01795	1.01254	1.03237	1.01598		1.015	1.0119	0.98954	1.01568	1.01189	1.01194	1.00926	1.01568	0.996752	1.0057	1.01927	1.01399
	17188.9	1.00995	1.00915	1.00834	1.01138	1.01279	1.00995	1.01777	0.991647	1.01595	1.01337	1.01215	0.99997	1.01312	1.00176	1.00538	1.01025		1.00938	1.00887	1.01344	1.01356	1.01077	1.01656	0.993955	1.01356	1.00316	0.999137	1.01832	1.01253
	17190.8	1.00903	1.01279	1.00348	1.00547	1.011	1.00566	1.01778	1.02127	1.03685	1.01253	1.00392	1.00828	1.00509	1.00794	1.00934	1.00476		1.00788	1.00517	1.01664	1.0127	1.00655	1.01309	0.996219	1.0127	1.02846	0.999396	1.01689	1.00804
	17192.7	1.00651	1.00357	1.0066	1.00906	1.00753	1.00236	1.01866	0.962769	1.00082	1.00377	1.00093	0.987665	1.00115	1.01034	1.00152	0.990141		1.00364	1.00589	1.01989	1.00413	1.00771	1.01442	0.990343	1.00413	0.98106	0.987211	1.01078	1.00214
	17194.7	1.00317	1.00122	0.99881	1.00824	0.995953	1.0068	1.00261	0.979332	1.00056	0.994713	0.995268	0.986206	0.996438	0.995621	1.0025	0.994705		0.999449	1.0033	1.02316	1.00103	1.00103	1.00038	0.986965	1.00103	0.989391	0.98421	1.00462	0.994765
	17196.6	0.992537	1.00251	0.995113	0.992	0.991413	0.993847	1.00473	1.00378	1.02917	0.997606	0.989667	0.998894	0.989659	0.99304	0.998553	1.00387		0.995095	0.993419	1.02644	0.997211	0.992889	0.999672	0.98705	0.997211	1.01581	0.987296	1.00078	0.993459
	17198.6	0.988674	0.995064	0.990973	0.988172	0.994663	0.996622	0.998239	1.01406	1.0034	0.995576	0.990828	0.998591	0.993877	1.00605	0.996616	1.00194		0.994213	0.994424	1.02184	0.993492	0.991148	0.997479	0.990367	0.993492	1.00853	0.989226	0.999129	0.99301
	17200.6	0.991171	0.999201	0.990327	0.98763	0.984374	0.992909	0.989819	1.00225	0.984442	0.992367	0.994426	0.999034	0.996135	0.988651	0.988817	0.993866		0.991854	0.99039	1.01255	0.996581	0.98752	0.995258	0.979456	0.996581	0.993414	0.990584	0.997485	0.99317
	17202.5	0.988502	0.991241	0.987463	0.98957	0.984225	0.988578	0.99108	0.949734	0.991989	0.992361	0.986102	0.992215	0.993409	0.983085	0.99248	0.99025		0.988948	0.987196	1.00709	0.984829	0.987124	0.991494	0.97809	0.984829	0.970135	0.985907	0.994515	0.989106
	17204.6	0.988679	1.00269	0.983297	0.987609	0.991634	0.983767	0.986358	0.971825	1.00028	0.986515	0.986048	0.980666	0.990888	0.992614	0.98131	0.989011		0.988636	0.986417	1.02897	0.985674	0.987398	0.988547	0.976881	0.985674	0.985449	0.978962	0.991489	0.986093
	17206.6	0.987615	0.987422	0.983424	0.990573	0.991225	0.985431	0.984146	0.98089	1.01718	0.992564	0.991651	0.980584	0.98984	0.989375	0.98672	0.995824		0.988392	0.985641	1.01715	0.987916	0.988298	0.98524	0.979698	0.987916	0.998315	0.978448	0.990504	0.99185
	17208.6	0.988933	0.98309	0.984934	0.983422	0.982817	0.983514	0.995509	0.975383	0.996144	0.986304	0.979946	0.978451	0.990529	0.990846	0.986656	0.989971		0.985118	0.985299	1.00462	0.990312	0.983747	0.992026	0.978741	0.990312	0.985258	0.977763	0.991697	0.982956
	17210.6	0.981968	0.989102	0.982504	0.985113	0.973021	0.983784	0.992845	0.962936	1.00589	0.985167	0.98786	0.984884	0.98894	0.98809	0.98752	0.990021		0.984566	0.986613	1.00866	0.991276	0.98037	0.988142	0.978229	0.991276	0.983577	0.980243	0.992833	0.986298
	17212.7	0.986661	0.983098	0.988962	0.985797	0.981828	0.988548	0.978101	0.943276	0.988403	0.990375	0.987392	0.979621	0.976982	0.989279	1.00356	0.991959		0.987024	0.987072	0.995472	0.987225	0.985621	0.981967	0.985312	0.987225	0.965114	0.971796	0.991742	0.988696
	17214.8	0.987325	0.981278	0.989305	0.984713	0.994025	0.988024	0.984787	0.955282	1.00111	0.984954	0.986297	0.984095	0.98729	0.997139	1.00294	0.997617		0.988934	0.986746	0.990381	0.987238	0.989284	0.98379	0.989338	0.987238	0.977438	0.979106	0.990679	0.985422
	17216.9	0.986439	0.993039	0.986358	0.988623	0.993281	0.985161	0.997738	0.969007	0.992427	0.991812	0.983861	0.988567	0.988344	0.999683	1.00091	0.991954		0.990278	0.986221	1.00225	0.99045	0.989325	0.990338	0.988051	0.99045	0.980215	0.981929	0.99144	0.987716
	17218.9	0.989935	0.990852	0.986947	0.987904	0.989776	0.987579	0.992011	0.96485	0.983569	0.986046	0.991596	0.990015	0.992705	1.00466	0.995363	0.988319		0.990452	0.985927	0.99996	0.991239	0.988168	0.991381	0.986796	0.991239	0.973782	0.98484	0.993417	0.988597
	17221	0.989112	0.986551	0.992215	0.983155	0.98607	0.990886	0.990398	0.982728	0.974529	0.984198	0.998944	0.979188	0.99193	0.994507	0.998544	0.997361		0.989633	0.990892	0.99684	0.991628	0.987229	0.990556	0.986974	0.991628	0.978505	0.979109	0.995226	0.991302
	17223.1	0.988664	1.00472	0.989601	0.991161	0.98251	0.996766	0.994416	1.00453	0.995289	0.988811	1.00436	0.98156	0.987341	0.991436	1.00724	0.994932		0.993048	0.994152	0.990164	0.994374	0.987847	0.995857	0.988695	0.994374	0.99975	0.978143	0.996312	0.996314
	17225.3	0.999364	0.992122	0.992204	1.00217	0.991208	0.993148	0.990288	0.992473	1.01673	0.987351	1.00514	0.978591	1.00138	0.986434	0.987601	0.991126		0.993595	0.991766	0.984745	0.996873	0.995131	0.991654	0.978655	0.996873	1.00405	0.983548	0.997419	0.995962
	17227.4	0.990395	0.995964	0.996378	0.994328	0.985155	0.994014	0.995345	0.997271	0.993571	0.996951	0.993511	0.987026	0.990092	0.991742	0.986811	0.996571		0.992371	0.997887	0.995696	0.992193	0.992099	0.993104	0.981691	0.992193	0.99522	0.982261	0.998315	0.995065
	17229.6	0.996392	0.992967	0.996417	0.997602	0.988859	1.00258	1.00488	1.00105	0.99524	0.997804	1.0004	0.999609	0.998538	1.00464	1.00052	0.994845		0.997175	1.00099	0.996262	0.996152	0.994372	1.00085	0.990913	0.996152	0.997936	0.992692	0.999193	0.998905
	17231.7	0.998687	0.994013	0.9995	0.992861	1.00105	1.00332	0.998989	1.01143	0.986272	0.997136	1.00557	0.998534	0.993674	1.00941	1.0031	0.99443		0.99905	1.0004	1.00752	0.998032	0.997782	0.998037	0.993522	0.998032	0.998901	0.989858	1.00114	1.00113
	17233.9	1.00798	0.995044	1.00122	0.996279	1.00106	1.00299	1.005	1.00857	0.997884	0.997174	1.00737	1.0069	1.00649	0.998606	0.999763	1.00111		1.00137	1.00334	1.00079	1.0056	0.999522	1.00413	0.990425	1.0056	1.00313	1.00037	1.00406	1.00202
	17236.1	1.00744	1.01436	1.00366	1.00751	0.998119	1.006	1.00307	1.01924	1.01845	1.00496	1.00236	1.0078	1.00932	0.997293	1.00784	1.00923		1.00595	1.00698	1.00832	1.0114	1.00316	1.00364	0.995258	1.0114	1.01857	1.00226	1.00686	1.0035
	17238.3	1.01651	0.995803	1.00863	1.00626	1.00548	1.00636	1.00933	1.02009	1.02193	1.00878	1.01452	1.00904	1.00009	1.006	1.00772	1.01166		1.00732	1.007	0.998477	1.00898	1.00686	1.00998	0.998927	1.00898	1.02048	0.9984	1.00924	1.0114
	17240.5	1.01129	1.01648	1.01026	1.01378	1.01077	1.01318	1.01865	1.03337	0.984598	1.00703	1.01147	1.01849	1.00746	1.01025	1.0015	1.01444		1.01145	1.01005	0.983844	1.01742	1.01157	1.01193	0.998903	1.01742	1.0093	1.00679	1.01167	1.00905
	17242.8	1.01496	1.00967	1.01271	1.01514	1.0176	1.01487	1.01511	1.0322	1.03545	1.01823	1.01804	1.01824	1.01683	1.00667	1.00985	1.01285		1.01418	1.01186	0.999014	1.0175	1.01508	1.01621	1.00048	1.0175	1.03349	1.01127	1.01272	1.01796
	17245	1.01613	1.02248	1.01716	1.01343	1.01611	1.01491	1.01562	1.01758	1.02852	1.01426	1.01153	1.01688	1.01361	1.01073	1.02427	1.00923		1.01597	1.01384	1.01943	1.0187	1.01558	1.0154	1.00648	1.0187	1.02266	1.0091	1.01373	1.01275
	17247.2	1.01022	1.01242	1.01537	1.01585	1.01489	1.0109	1.01256	1.00471	1.04486	1.0165	1.01814	1.01559	1.01379	1.00919	1.00931	1.00991		1.01332	1.01168	1.02189	1.00729	1.01537	1.01241	1.00064	1.00729	1.02406	1.0086	1.01262	1.01715
	17249.5	1.01267	1.01824	1.0147	1.021	1.00959	1.01577	1.01505	1.01451	1.02415	1.01265	1.02468	1.01664	1.0163	1.00833	1.02691	1.01035		1.016	1.01536	1.01558	1.01738	1.01516	1.01663	1.00716	1.01738	1.01897	1.01038	1.0107	1.01844
	17251.8	1.01187	1.01518	1.01532	1.0156	1.01865	1.0116	1.01044	1.01986	1.04059	1.01202	1.00544	1.01376	1.0117	1.00906	1.00586	1.00486		1.01242	1.01	1.01662	1.0164	1.01647	1.01137	0.998107	1.0164	1.02965	1.00676	1.00967	1.00868
	17254.1	1.01709	1.00886	1.01279	1.01769	1.01462	1.01161	1.00992	1.02353	1.02937	1.01336	1.01229	1.01485	1.00819	1.01003	1.00835	1.01088		1.01278	1.01543	1.01099	1.0121	1.015	1.01293	1.00101	1.0121	1.02613	1.00563	1.00948	1.01268
	17256.4	1.00995	1.01375	1.00812	1.0175	1.01704	1.01165	1.00877	1.01767	0.982319	1.01213	1.01094	1.01348	1.00549	1.00232	1.00421	1.00491		1.01087	1.01297	1.00425	1.01164	1.01407	1.01208	0.995448	1.01164	1.00022	1.00367	1.00879	1.01139
	17258.7	1.01414	1.00972	1.01428	1.01313	1.00728	1.00786	1.0134	1.02249	1.02276	1.0152	1.01356	1.01115	1.0071	1.01467	1.00649	1.02256		1.01188	1.00983	1.02196	1.00879	1.01165	1.00974	1.00521	1.00879	1.02239	1.00339	1.00708	1.01423
	17261	1.00988	1.00697	1.01317	1.01145	1.00092	1.01186	1.00291	1.01525	1.02695	1.01452	1.01169	1.01118	1.02128	1.00675	1.00503	1.01876		1.01031	1.01264	1.00352	1.00937	1.00867	1.00825	1.00106	1.00937	1.02075	1.01019	1.0056	1.01297
	17263.3	1.0134	1.00602	1.01139	1.00672	1.00785	1.01011	1.01643	1.01364	1.0292	1.0145	1.00504	1.01701	0.998355	1.00775	1.00386	1.01091		1.00883	1.009	1.00361	1.00561	1.0087	1.01359	0.999016	1.00561	1.02103	1.00215	1.00533	1.00968
	17265.7	1.0138	0.996892	1.00764	1.00702	1.00449	1.00887	1.01664	1.01277	1.01074	1.00897	1.0052	1.01458	0.996999	1.00608	1.00419	1.0056		1.00623	1.00911	0.994188	1.00344	1.00642	1.00978	0.997284	1.00344	1.01168	1.00028	1.00509	1.00695
	17268	1.0082	1.00099	1.00909	1.00548	1.00806	1.01217	1.01236	1.01613	1.02593	1.01012	1.00245	1.00703	1.00105	1.00427	0.997943	1.00285		1.00572	1.00937	1.00815	1.00587	1.00756	1.01019	0.993689	1.00587	1.02072	0.998544	1.00585	1.00619
	17270.4	1.00642	1.00939	1.00893	1.00191	1.01448	1.00748	1.01202	1.02165	1.00724	1.00423	1.0104	1.01209	1.01344	1.00085	1.00078	0.990619		1.00678	1.00383	1.01077	1.00567	1.00837	1.00827	0.990505	1.00567	1.01442	1.0072	1.00661	1.00714
	17272.8	1.00635	1.00543	1.00893	1.00275	1.00102	1.00518	0.997	1.01276	1.00525	1.00424	1.00909	1.00904	1.01357	1.01139	1.00901	0.996572		1.00612	1.00496	0.993136	1.0071	1.0044	1.00221	0.998889	1.0071	1.00888	1.00576	1.00638	1.00648
	17275.2	1.0029	1.01227	1.00508	1.00814	1.01678	1.00771	1.0144	1.02188	0.983784	1.00413	0.999718	1.00921	0.997937	1.01979	1.00077	1.0122		1.00759	1.00417	0.970047	1.00859	1.00984	1.01027	1.00281	1.00859	1.00323	0.99827	1.00606	1.00186
	17277.6	1.00336	0.993564	1.0021	1.00088	1.00951	1.00858	1.00457	1.01771	1.0015	1.00546	1.00424	1.01203	1.0028	1.00271	1.00316	1.00559		1.00354	1.00623	0.996647	1.00108	1.00407	1.00639	0.996289	1.00108	1.00956	1.00212	1.00282	1.00473
	17280	1.00112	1.00064	1.00769	1.00444	1.01891	1.00514	1.00001	1.00074	0.990482	1.00336	1.00311	1.0127	1.01019	0.998886	1.00657	1.00931		1.006	1.00394	0.976366	0.994711	1.0102	1.001	0.997319	0.994711	0.995614	1.00614	0.99903	1.00311
	17282.4	1.00125	1.00439	1.00467	1.00077	1.01703	1.00418	1.00419	0.993159	0.965596	1.00165	1.00026	1.00332	1.00131	1.00228	1.00707	0.992009		1.00374	1.00283	0.975269	1.00155	1.00733	1.00419	0.994292	1.00155	0.979626	0.997156	0.996653	1.00084
	17284.9	1.00252	0.999764	1.00484	0.999394	1.01501	1.00567	0.998153	1.00235	1.00377	1.00327	0.996137	0.999951	1.00106	0.994175	1.00678	1.00423		1.00287	1.00512	0.996311	0.999276	1.00628	1.00127	0.994694	0.999276	1.00277	0.995409	0.994749	0.999622
	17287.3	0.997529	1.00402	1.00457	0.999279	1.0143	0.99778	0.998794	0.994294	0.984596	0.99531	0.996096	1.00036	1.01067	0.996417	1.00581	0.997682		1.00182	0.998963	0.988334	1.0004	1.0059	0.998756	0.993518	1.0004	0.989476	1.00039	0.992969	0.995586
	17289.8	0.993982	0.992924	0.998517	0.998607	1.00136	0.995747	0.994942	0.992951	0.980062	0.999608	0.994915	1.00324	1.00536	0.999857	1.00752	0.997117		0.998464	0.997468	0.987228	0.993455	0.999454	0.993983	0.995307	0.993455	0.986587	0.999271	0.991222	0.997197
	17292.3	0.994887	0.998155	0.99732	1.00637	1.00074	0.996791	0.99356	1.00939	1.00809	1.00286	1.00201	0.99995	0.999439	1.00387	0.996208	0.99336		0.999375	0.999124	0.980139	0.996449	1.00143	0.996586	0.991526	0.996449	1.00827	0.994781	0.991233	1.00233
	17294.8	0.997347	0.997004	0.997629	0.998567	1.00002	0.999977	0.995565	1.00184	0.964082	0.997659	1.00107	0.998865	0.997597	1.00039	0.987247	0.999798		0.997902	0.998539	0.972306	0.990928	0.998704	0.996616	0.988744	0.990928	0.983349	0.993401	0.992121	0.99924
	17297.3	0.99913	1.01415	1.00014	0.994643	1.00259	0.99678	0.991748	1.01217	0.973157	0.998111	0.997092	1.00139	0.998862	0.996896	0.994153	0.999378		1.00007	0.995795	0.969901	1.00252	0.999091	0.995364	0.990169	1.00252	0.993046	0.99533	0.990732	0.997505
	17299.8	0.995857	0.995126	0.996911	0.987155	1.00124	0.994562	0.999292	1.00361	0.996195	0.994168	0.988513	1.00393	0.99819	0.99506	0.986664	0.999008		0.99487	0.995279	0.981352	0.997832	0.995065	0.996484	0.986725	0.997832	0.99991	0.996322	0.98821	0.991273
	17302.3	0.998318	1.00761	0.995641	0.995212	0.994901	0.996121	0.989637	1.01632	0.974277	0.999043	0.990507	1.00354	0.997683	0.99638	0.986738	0.98633		0.996646	0.997836	0.984254	0.998036	0.995269	0.993934	0.984002	0.998036	0.995857	0.99588	0.985674	0.994745
	17304.9	0.995793	0.986069	0.99912	0.998729	0.994686	1.00045	0.989332	1.01056	1.00591	0.99205	1.00025	1.00015	0.985832	0.987008	1.00081	0.996863		0.995221	1.00002	0.994614	0.987466	0.997568	0.992466	0.988999	0.987466	1.0082	0.988489	0.983137	0.995973
	17307.4	0.997008	1.00076	0.997774	0.998342	0.993212	0.99604	0.994525	1.00767	0.956914	0.995521	0.993675	1.00051	0.977427	0.994021	1.00621	0.998151		0.996552	0.995243	1.00929	0.995804	0.9965	0.992993	0.993851	0.995804	0.982864	0.9846	0.980573	0.994523
	17310	0.996723	0.98973	0.997052	0.997937	1.0017	0.998432	0.994817	0.951746	0.96903	0.999019	0.988864	0.998872	1.00142	0.99576	0.993322	0.993785		0.996285	0.996958	1.00178	0.993603	0.998831	0.995989	0.988585	0.993603	0.960236	0.995566	0.978008	0.99391
	17312.6	0.996786	1.00843	0.996924	1.00154	0.990363	0.993296	0.997328	0.982056	0.950371	1.00257	0.992852	1.00129	1.00362	0.996503	0.992283	0.998824		0.99817	0.995537	1.00336	1.0007	0.996357	0.996703	0.989882	1.0007	0.966616	0.997968	0.975417	0.997679
	17315.2	0.996295	1.00184	0.99659	0.997039	1.00336	0.997869	0.99039	0.996141	1.00703	0.99602	0.992206	1.0036	0.996798	0.989456	0.991476	1.00159		0.997449	0.998141	0.991802	1.00347	0.998905	0.990392	0.988012	1.00347	1.00142	0.995831	0.972824	0.994053
	17317.8	0.996799	0.997252	0.995869	1.00434	0.99949	0.995966	0.996675	1.0056	1.01381	0.998508	1.00392	1.00015	1.00075	0.993793	1.00296	1.00174		0.99909	0.999024	1.0196	0.99252	0.999818	0.998457	0.993953	0.99252	1.00949	0.996108	0.970204	1.00111
	17320.4	0.999678	0.993178	0.999906	1.00322	0.986323	0.994022	0.996932	1.01161	0.994539	1.00059	1.00422	0.994752	0.99833	0.995083	1.00157	1.00235		0.997643	0.996939	1.01996	0.994804	0.996706	0.995839	0.994166	0.994804	1.00332	0.99229	0.967584	1.00231
	17323	0.996316	1.00077	1.00036	1.00391	1.00325	1.00111	1.00027	0.99886	1.0103	0.996964	0.999466	0.993948	0.999431	0.993758	1.00109	0.99157		0.999247	1.00222	0.97943	0.999263	1.00247	0.997935	0.990859	0.999263	1.00442	0.992499	0.964963	0.99813
	17325.7	0.993442	0.997273	1.00273	0.997751	0.999348	0.997803	1.00799	1.00947	1.02504	0.995376	0.995933	1.00505	1.00492	0.99588	1.00293	0.993216		0.998352	0.999135	0.988083	1.00093	0.999988	1.00248	0.992833	1.00093	1.01702	1.00078	0.962314	0.995584
	17328.3	0.99957	1.00306	1.00025	1.00198	1.00207	1.00085	0.99885	1.01631	1.00766	0.999316	0.994985	0.998059	1.00338	0.997221	0.992781	1.00409		1.00003	1.00275	1.01338	1.00286	1.0014	1.00007	0.992412	1.00286	1.01205	0.996598	0.959665	0.997124
	17331	1.00063	1.00242	1.00302	1.00058	1.00098	1.00205	1.00265	1.00406	0.968514	1.00206	1.00053	0.993072	1.00731	1.00951	0.993729	0.997567		1.00119	1.00362	0.987011	1.00292	1.00155	1.00266	0.995387	1.00292	0.986887	0.996084	0.957002	1.00122
	17333.6	1.00171	0.998378	1.0011	1.00286	1.00704	1.00396	0.993424	1.01759	0.995593	1.00371	1.0016	0.996549	1.00367	1.00836	0.99352	1.0006		1.00185	1.00128	1.00887	1.00434	1.00355	0.997955	0.995832	1.00434	1.00684	0.996112	0.954311	1.00258
	17336.3	1.00144	0.991084	1.00222	1.00673	0.991008	1.00297	0.996607	1.01172	1.02699	1.00166	0.989707	0.98875	1.00484	0.997151	1.00346	0.998563		0.998541	1.00152	1.00562	0.998979	1.00013	0.995816	0.995334	0.998979	1.01915	0.992857	0.951633	0.995794
	17339	1.00592	0.996141	0.998945	1.00625	1.00079	1.00422	1.00298	1.01466	0.990199	1.00006	0.999769	0.995997	1.00213	1.01183	1.00301	0.993647		1.00165	1.00542	1.00417	0.994113	1.00197	1.00318	0.999047	0.994113	1.00273	0.995202	0.948915	0.999865
	17341.7	0.998535	0.995091	1.00051	1.00342	1.00218	0.998618	0.995282	1.01305	0.981928	1.00608	0.998391	1.00495	1.01193	0.996132	1.0034	0.994972		1.00071	1.00161	1.00528	0.995191	1.00201	0.999127	0.994305	0.995191	0.997882	1.00454	0.946208	1.00223
	17344.5	0.999427	1.00022	1.00522	0.999342	1.00187	1.00137	0.995928	1.01076	0.96987	1.00095	0.997204	0.998294	1.00233	1.0053	0.99323	1.00664		1.0008	1.00284	1.0155	0.998138	1.0022	1.00134	0.996755	0.998138	0.990845	0.996638	0.943475	0.999064
	17347.2	1.00645	1.00364	1.00133	1.00048	1.00777	1.00166	0.995865	1.01251	1.0006	1.00062	1.00138	0.996238	1.00661	1.00013	0.996322	0.999354		1.00222	1.00288	0.999271	1.00362	1.00311	0.9995	0.994377	1.00362	1.00661	0.997713	0.940714	1.00095
	17350	1.00282	1.002	1.00381	1.00073	1.0056	1.00297	0.994955	1.00688	1.00706	1.00099	1.00556	0.99884	1.00541	1.00964	1.0012	1.00233		1.00316	1.006	0.999274	1.00039	1.00336	1.00021	1.00038	1.00039	1.00703	0.998482	0.937979	1.00321
	17352.7	1.00612	1.00907	1.00005	0.999806	1.00954	1.00136	1.00743	1.00852	1.0271	1.00638	1.00007	0.997247	1.00586	1.00775	1.0017	0.998343		1.00378	1.00105	1.01315	1.00462	1.00301	1.00497	0.999004	1.00462	1.01761	0.997969	0.935243	1.00322
	17355.5	1.00962	0.996295	1.00091	1.00336	1.00815	1.00525	0.997387	1.01398	1.02239	1.00281	1.00041	1.00121	1.00308	1.00659	1.00207	0.997267		1.00312	1.00452	1.00596	0.999173	1.00405	0.999984	0.998594	0.999173	1.01811	0.998643	0.93244	1.00159
	17358.3	1.00775	1.00667	1.00315	1.00312	1.01272	1.00186	0.993391	1.00667	1.00412	1.00678	0.996287	1.00749	0.999935	1.00166	1.00029	0.999188		1.0043	1.00306	1.01253	1.00564	1.0062	0.997166	0.996873	1.00564	1.00548	1.0003	0.929636	1.00157
	17361.1	1.00196	1.00242	1.00128	1.003	1.00639	1.00295	1.00393	1.00412	0.967504	1.0029	0.999	1.00456	0.994203	0.996752	1.00094	1.00283		1.00183	1.0031	0.998412	1.00356	1.00349	1.00209	0.996515	1.00356	0.986342	0.996086	0.926845	1.00094
	17363.8	1.00209	1.00127	1.0039	1.00085	1.00206	1.00319	1.0045	1.00401	0.996942	1.00865	1.00161	0.999206	1.00994	0.998466	0.998943	1.00423		1.00248	1.00393	0.99642	1.00323	1.00229	1.00311	0.99685	1.00323	1.00064	1.00121	0.924065	1.00514
	17366.7	1.00263	1.00915	0.998831	1.00358	1.00454	0.999489	1.01251	0.995992	0.963033	1.00461	1.00149	1.00322	1.00465	1.00602	1.00229	1.00595		1.00351	0.998527	1.00067	1.0102	1.00224	1.00666	1.00127	1.0102	0.980031	1.00068	0.921206	1.00304
	17369.5	1.00493	1.00159	1.00114	1.00981	0.996155	0.999641	1.01389	0.995537	0.989505	1.00287	1.00773	1.0073	1.00146	1.0027	0.997018	1.00735		1.00288	1.00085	1.00772	1.00974	1.00243	1.00627	0.998634	1.00974	0.99268	1.00121	0.918358	1.00524
	17372.4	0.998453	1.01074	1.00108	1.00942	1.00155	1.00133	1.01965	1.00857	1.00499	1.0013	1.00767	1.00472	0.997206	1.00477	1.00045	0.997519		1.0032	1.00214	1.01057	1.00218	1.004	1.01105	0.99821	1.00218	1.00691	0.997898	0.91551	1.00442
	17375.3	0.999632	1.00069	1.00005	1.00306	0.98792	0.998997	1.00407	1.01112	0.978314	1.00023	0.998134	1.00171	0.994445	1.01175	1.01144	0.998825		1.00018	1.0004	1.00203	1.00168	0.997224	0.999957	1.00522	1.00168	0.995219	0.99511	0.912648	0.999182
	17378.1	0.99478	1.00052	1.00036	1.00657	1.00199	1.00256	1.00497	1.01295	1.00952	1.00046	1.00765	0.990431	0.991776	1.01008	0.992967	0.987794		0.999762	1.00102	0.993394	1.0006	1.00295	1.00208	0.994962	1.0006	1.01137	0.988241	0.909771	1.00401
	17381	0.993536	1.00222	0.996338	0.999474	0.996564	1.00128	0.999642	1.01907	1.01288	0.998945	1.00063	0.999911	0.99897	0.990187	0.995827	0.996818		0.997771	1.00153	0.993166	0.996404	0.997466	0.999835	0.991677	0.996404	1.01613	0.996566	0.90688	0.999773
	17383.9	0.997255	1.00134	1.00251	0.996423	0.996001	0.996892	1.00074	0.992914	0.981058	0.997427	0.994684	0.996926	1.00673	1.01405	0.994726	1.00222		0.999356	0.997721	0.992172	0.997223	0.998397	1.00076	1.00096	0.997223	0.987286	0.998952	0.904002	0.996071
	17386.8	1	0.994503	0.998216	0.999508	0.998682	0.99928	0.994827	0.970463	0.986936	0.997776	0.996659	1.00198	0.995422	0.989568	1.00026	1.00602		0.998159	1.00061	1.00318	0.994237	0.998794	0.995012	0.995818	0.994237	0.978701	0.996029	0.901069	0.99723
	17389.7	0.995155	1.00681	1.00148	0.991106	0.99489	0.994588	0.999717	0.987227	1.01614	0.995181	0.999152	1.00281	1.00236	0.997048	1.00918	0.995522		0.998672	0.997494	1.00051	0.999613	0.995917	0.998733	0.999123	0.999613	1.00134	0.999878	0.898148	0.997152
	17392.7	0.995686	0.986887	0.99591	0.996144	0.993364	0.995947	1.00484	0.977552	0.975309	0.994882	0.998146	0.995811	1.00384	0.99536	1.00136	0.997492		0.995522	0.997021	0.997311	0.994763	0.995175	0.999831	0.996254	0.994763	0.976668	0.997179	0.895214	0.996507
	17395.6	0.997907	1.00319	1.00361	0.995266	1.00017	0.998005	1.00288	1.00078	1.00053	0.996168	0.989096	0.996993	0.994374	0.998762	0.997204	0.995978		0.998052	0.998651	0.999616	1.00373	0.999695	0.99986	0.995593	1.00373	1.00082	0.993188	0.892292	0.992735
	17398.6	1.00093	0.990951	0.999485	0.993033	1	1.00053	0.997604	1.0022	1.01804	0.998595	1.00259	1.00206	0.988766	1.00084	1.00248	0.999781		0.998212	1.00346	0.998127	0.998458	0.997487	0.997502	0.999414	0.998458	1.00998	0.993029	0.889302	1.00054
	17401.5	0.997865	0.99355	0.997972	0.994583	0.994349	0.999903	0.996183	0.996968	0.988204	0.99984	0.991488	0.998322	0.994036	0.995681	1.00665	0.996497		0.996809	0.998468	0.994176	0.992046	0.995683	0.998912	0.99849	0.992046	0.99288	0.993821	0.886338	0.99573
	17404.5	0.997417	1.00601	0.996467	1.00026	0.99735	0.996203	0.994639	1.00239	1.01538	0.993158	1.00085	0.996732	0.986201	1.00032	0.99213	1.00386		0.997918	0.994646	0.998481	0.997844	0.998012	0.996098	0.996699	0.997844	1.00882	0.98925	0.883346	0.996987
	17407.5	0.99548	0.993613	0.996445	1.00051	0.996419	0.998487	0.993935	1.00202	1.00423	1.00043	0.99779	0.998527	1.00339	1.00551	1.00584	1.00557		0.998919	0.999048	0.999796	0.993241	0.997782	0.994775	1.00414	0.993241	1.00328	0.998653	0.880353	0.999152
	17410.5	0.999585	0.997603	0.995683	0.998726	0.992533	0.997034	0.994658	0.985935	0.998141	0.99822	0.994508	0.994436	1.00314	0.998459	0.987791	0.997321		0.996573	0.99617	1.00941	0.999827	0.995686	0.996505	0.993005	0.999827	0.992115	0.99656	0.877332	0.996416
	17413.5	0.998417	0.985326	0.998177	0.997212	0.996529	0.997625	0.992171	0.969801	0.994528	0.997034	0.99414	0.994138	0.990957	1.00322	0.998516	1.00006		0.995977	0.996201	0.994706	0.991878	0.997327	0.995346	0.999454	0.991878	0.982129	0.990498	0.874311	0.995638
	17416.5	1.00024	1.00593	0.997277	0.995182	0.992183	0.995043	0.991186	0.986876	1.01138	0.994985	0.997681	0.998003	0.990879	0.997159	0.991726	0.999957		0.997056	0.995487	1.01808	0.997301	0.994963	0.993375	0.994982	0.997301	0.99906	0.992457	0.871288	0.996368
	17419.6	0.998852	0.999939	0.997978	0.994847	0.996958	0.996621	0.995762	0.988146	0.980408	0.995666	1.00592	1.00158	0.997797	0.996407	0.998769	1.00157		0.998441	0.995731	1.00956	0.998389	0.996608	0.994011	0.997929	0.998389	0.98475	0.997706	0.868238	1.00078
	17422.6	0.99541	0.999964	0.999207	0.990468	0.997324	0.99869	0.990694	0.974965	1.0086	0.995941	0.994466	0.993231	0.998111	0.999214	1.00831	1.00004		0.9975	0.996361	0.986092	1.00063	0.995695	0.998866	1.00224	1.00063	0.991644	0.993767	0.865187	0.995296
	17425.7	1.00007	1.00021	0.996825	0.993809	0.994275	0.996043	0.992559	0.987135	0.977668	0.99602	1.00085	1.00683	1.00354	0.996337	0.997738	1.00329		0.998337	0.998152	1.01971	1.00308	0.995004	0.994915	0.998248	1.00308	0.982879	1.00328	0.862107	0.998423
	17428.8	0.997636	0.995067	0.996496	0.996039	0.999986	0.996814	0.988046	0.995112	0.98942	0.99454	0.990331	1.00129	0.992543	0.996632	0.993628	1.00143		0.996336	0.99923	0.975957	0.99894	0.99746	0.993204	0.99647	0.99894	0.992593	0.995192	0.859027	0.992557
	17431.9	1.00105	0.997215	0.999522	0.990704	0.994462	0.99528	0.992871	0.999279	1.00693	0.999014	1.00091	0.990712	0.994351	0.997674	0.997012	0.999865		0.996856	0.995689	1.0015	0.995095	0.994966	0.999028	0.997813	0.995095	1.00318	0.990877	0.855933	1.00001
	17435	0.998958	0.994019	0.994805	1.00074	1.00204	0.996743	1.00546	1.00051	0.984239	0.998786	0.997423	0.992975	0.985271	1.01417	0.99563	0.997331		0.997785	1.00018	0.985769	0.997152	0.999094	1.00225	1.00241	0.997152	0.992839	0.987619	0.852823	0.998172
	17438.1	1.00137	0.992561	0.998679	0.995807	0.994996	1.00037	0.99871	0.973689	0.988609	1.00008	0.99255	1.00184	0.987956	0.997839	0.996137	1.00216		0.997055	1.00061	0.988905	1.00096	0.996559	0.999384	0.998407	1.00096	0.98129	0.993431	0.8497	0.996461
	17441.2	0.996556	1.00096	0.996712	0.995292	0.994892	0.999011	1.0007	0.954378	0.994092	0.999761	1.00812	0.997279	0.989553	0.991176	0.990216	1.00059		0.997074	0.998313	0.985546	0.997803	0.995667	0.995898	0.993638	0.997803	0.974115	0.99201	0.846575	1.00391
	17444.4	0.997505	0.991471	0.998462	0.996843	1.00073	0.997522	0.999542	0.960912	1.01793	1.00137	0.998455	0.993411	0.998637	1.00002	1.00056	1.00101		0.997849	0.998014	1.00246	0.999106	0.998649	0.99937	1.00083	0.999106	0.989073	0.994585	0.843423	1
	17447.5	0.994441	1.00404	0.999483	0.998284	1.00113	1.0015	0.991254	1.00756	0.998829	0.999431	1.00804	1.00594	0.99443	0.995145	1.00688	1.00172		1.00055	1.00125	0.977928	1.00484	0.99961	0.996625	1.00189	1.00484	1.00357	0.998868	0.840269	1.00372
	17450.7	1.00337	0.99458	0.998818	1.00783	1.00267	0.997241	0.999005	0.982893	1.03343	0.998486	0.995943	0.999858	1.00643	0.995891	1.00552	0.994089		1.0003	0.998202	0.99925	1.00428	1.00305	1.00095	0.999765	1.00428	1.00778	1.0018	0.837087	0.997307
	17453.8	1.00149	1.00282	1.00046	0.99831	0.998191	1.00451	1.00284	1.00216	1.03067	0.997304	1.00054	0.99736	1.00306	0.999962	0.997575	0.99566		1.00005	0.998839	0.981604	0.999295	0.999018	1.00253	0.998714	0.999295	1.01632	0.998971	0.833945	0.998987
	17457.1	0.997569	1.01169	0.999673	1.00071	0.993681	0.998733	1.0079	1.00805	1.01141	0.999902	0.999952	0.997939	1.00432	0.993424	1.0027	1.00182		1.00033	0.996385	0.996019	1.00293	0.998098	1.00269	1.00018	1.00293	1.00998	0.999953	0.830721	1.00001
	17460.2	0.996889	0.988739	0.997635	0.999914	0.999801	0.996699	1.00694	1.01663	0.988894	0.999518	0.99923	0.991867	1.00727	0.998317	1.00157	1.00354		0.997903	0.995398	1.01777	0.999206	0.999086	1.00342	1.00202	0.999206	1.00339	0.998432	0.827522	0.999465
	17463.5	0.999894	0.996991	0.999321	0.994549	0.998639	0.998856	1.00949	1.02148	1.00172	0.995757	1.00526	1.00418	1.00387	0.993828	1.00292	1.00047		0.999139	0.995662	1.00257	0.99568	0.997532	1.0042	1.00033	0.99568	1.01213	1.00299	0.824309	1.00055
	17466.7	1.00151	0.997291	0.999372	1.00295	0.996364	0.999967	1.00276	1.0067	1.03102	0.997307	1.00136	0.994627	0.995345	0.992959	1.00033	0.993911		0.998496	0.996827	0.999612	1.00125	0.999599	1.00359	0.997547	1.00125	1.01881	0.994115	0.821055	0.999422
	17469.9	0.999973	0.995232	0.996829	1.00072	0.996137	0.996384	0.996089	0.999707	1.03308	1.00085	1.00337	0.997008	0.99816	1.00008	0.998821	1.00193		0.998618	0.998797	1.01277	1.0006	0.997907	0.999935	1.0016	1.0006	1.01632	0.996758	0.817853	1.00219
	17473.2	1.00035	1.00064	0.997529	0.999502	0.997229	0.998717	1.00252	0.999211	0.99273	1.00122	1.00059	0.998411	1.00657	0.999477	1.0067	1.0027		1.00033	1.00003	1.02144	0.997427	0.998089	0.999778	1.00473	0.997427	0.996407	1.00163	0.814583	1.00101
	17476.4	1.00023	0.999481	1.0038	0.998619	1.00082	1.00549	1.00375	1.00909	1.02872	0.999557	1.00343	1.00061	1.00148	0.998832	1.00198	1.00053		1.0011	1.0011	1.02562	0.997663	1.00112	1.00068	1.00231	0.997663	1.01899	1.00037	0.811311	1.00158
	17479.7	0.999571	1.00609	0.998413	1.00155	1.00648	1.00027	0.993781	1.00714	0.993359	1.00346	1.00548	1.00009	1.0064	0.999002	1.00212	0.998716		1.00219	0.999211	1.00602	0.998439	1.00204	0.995862	1.00209	0.998439	1.00077	1.00256	0.808065	1.00457
	17483	0.998645	1.00402	0.998233	0.99987	1.00109	0.998915	1.00159	1.00975	0.986582	0.999154	1.00316	1.00643	1.00763	1.00626	1.00103	0.997236		1.00128	0.999926	0.999432	1.00168	0.999693	1.00002	1.00392	1.00168	0.998811	1.0064	0.804751	1.00125
	17486.3	0.999564	1.00848	1.0003	1.00324	0.999898	1.00408	1.00186	0.987074	0.989564	1.0007	0.995711	0.998547	0.999236	0.999372	0.997378	0.997231		1.00087	1.00359	1.00049	1.00217	1.0011	1.00305	1.00034	1.00217	0.988704	0.99843	0.801422	0.998353
	17489.6	1.00033	1.00073	1.00133	0.999332	0.99355	1.00196	0.998853	1.02232	1.02368	1.00045	1.00865	1.00148	1.00148	0.996161	1.00746	1.00192		1.0008	1.00054	1	0.999087	0.998173	0.9981	1.00443	0.999087	1.02332	1.00107	0.798119	1.00454
	17492.9	1.00104	0.993703	0.999662	0.995092	1.00124	0.998028	0.998823	1.00023	1.00822	1.00059	0.998952	1.0033	0.999979	0.99787	0.990896	1.00356		0.998454	0.997826	1.00596	0.995993	0.998648	1.00397	0.999328	0.995993	1.00452	1.00131	0.794801	0.999908
	17496.3	1.00514	1.00528	0.999672	0.994669	1.00204	1.00246	1.00118	1.01544	1.01457	1.00054	0.996328	1.00325	1.00297	0.998763	1.00171	1.00076		1.00117	1.00063	1.02049	1.0014	0.998767	1.0015	1.00315	1.0014	1.01539	1.00284	0.791455	0.998587
	17499.6	1.00316	1.01668	0.998496	0.994278	0.993571	1.00135	0.99041	1.00584	1.02481	1.00352	1.00174	1.00312	1.00399	1.00181	0.999808	0.994169		1.00151	1.00026	1.0209	1.00554	0.995516	0.997531	1.0019	1.00554	1.01546	1.00335	0.788107	1.00277
	17503	1.00184	1.01663	0.999023	0.998037	1.00212	0.999358	0.992015	1.00268	1.02198	0.999378	0.997823	0.998179	1.01041	1.0046	0.998227	0.991756		1.00194	0.998222	1.01739	1.01105	0.999687	0.995077	1.00178	1.01105	1.0125	1.00407	0.784745	0.99875
	17506.3	1.00061	0.993396	0.997791	1.00077	1.01073	1.00001	0.99117	0.964517	0.992926	0.999219	0.999547	1.00253	0.995793	1.00455	0.995849	0.997043		0.999919	1.0002	1.01079	1.00083	1.0029	0.994297	1.0024	1.00083	0.978975	0.999214	0.781368	0.999525
	17509.7	0.99768	1.02253	0.998269	1.00131	1.00185	0.997138	0.990233	0.984489	1.01241	1.00284	0.997332	1.00636	0.996764	0.996936	1.00192	0.994337		1.00202	0.997051	1.01063	1.00564	1.00043	0.998302	1.00154	1.00564	0.998516	1.00165	0.777977	1.00026
	17513.1	0.998575	1.00382	0.996338	0.996995	0.996339	0.999145	0.992746	1.00681	1.00212	1.00061	1.00413	1.00093	1.00014	1.0063	0.997905	0.999172		0.999722	0.998274	1.02028	1.0004	0.99657	0.995202	1.00464	1.0004	1.00496	1.00069	0.774584	1.0025
	17516.5	1.00158	1.00626	0.995208	0.993373	1.00067	1.00069	0.98971	1.00016	1.03572	1.00133	0.998605	1.00091	1.01196	1.00119	0.996477	0.998807		1.00026	0.99829	1.01278	1.00179	0.996339	0.99512	1.00241	1.00179	1.01795	1.00652	0.771176	1.00014
	17519.9	1.00198	1.00603	0.996134	0.998989	0.98957	0.996947	0.993402	1.00375	1.00383	0.998841	1.00666	1.00546	1.00976	1.00705	1.00419	0.99631		1.0008	0.999723	1.02092	1.00339	0.994979	0.997219	1.00682	1.00339	1.00438	1.00781	0.76774	1.00287
	17523.4	1.00022	1.0243	0.99321	1.00133	0.995519	0.999069	0.995509	0.997208	1.04163	1.0022	0.998921	1.00943	1.0085	1.00315	0.999158	1.00232		1.00286	0.998352	1.02827	1.00486	0.996643	1.00049	1.00533	1.00486	1.01934	1.00925	0.764303	1.00077
	17526.8	1.00221	1.00994	0.99573	1.00121	0.997528	0.999437	0.99614	0.986476	1.0025	1.00209	1.0035	0.996261	1.00768	1.00185	0.996957	0.998992		1.00118	0.99982	1.02729	1.00756	0.998131	0.995674	1.00335	1.00756	0.994804	1.00236	0.760864	1.00296
	17530.3	1.00118	0.999036	0.999237	1.001	1.0013	0.99951	1.00024	1.00329	1.03802	1.00337	1.00138	0.99839	0.998153	1.00173	1.00225	0.99496		1.0003	1.00085	1.03231	1.00037	1.00048	1.00085	1.00441	1.00037	1.0207	0.998828	0.757383	1.00256
	17533.7	1.00526	1.00547	0.996875	0.997174	0.996229	1.00206	1.00149	0.979311	1.01765	0.997668	1.0047	1.00943	1.0015	0.996263	0.993324	0.99102		1.00005	1.00092	1.01966	1.00531	0.996776	1.00275	0.998288	1.00531	0.998545	1.00606	0.753928	1.00132
	17537.2	1.00919	1.00694	0.996675	0.997647	0.992279	1.00129	0.997007	0.968887	1.03954	0.998284	1.00072	1.0058	1.0012	1.00235	1.0013	0.991717		1.00074	0.998356	1.02099	1.00726	0.995592	0.998309	1.00372	1.00726	1.0039	1.00413	0.750418	0.999665
	17540.7	1.0065	1.00178	0.999331	0.997688	0.99565	0.998722	0.992806	0.972063	1.02659	1.00051	0.995483	0.99657	0.992775	0.992651	1.00269	1.00129		0.999139	0.998184	1.03247	1.00159	0.997606	0.994057	1.00361	1.00159	0.999223	0.995519	0.746933	0.998208
	17544.2	1.00156	0.996415	0.996451	1.00462	0.998554	1.00112	0.991415	0.963572	1.03029	1.00072	0.998563	0.997173	1.0065	0.995096	0.999507	0.993575		0.999352	0.998843	1.02263	1.00244	0.999803	0.996058	1.0014	1.00244	0.996657	1.00264	0.74342	0.99984
	17547.7	0.99993	0.991157	0.99782	1.00235	0.993643	0.99958	1.00226	0.966985	1.01119	1.00117	0.99567	0.997576	1.00143	0.998547	1.00523	0.996373		0.998213	0.997862	1.03694	0.996901	0.997985	0.997777	1.00561	0.996901	0.989144	1.00043	0.739919	0.998643
	17551.3	0.995478	1.00068	0.998164	0.994166	0.994973	1.00424	0.991307	0.975956	1.02662	1.00049	1.00152	1.00099	1.00245	1.00124	1.00513	1.00013		0.99933	1.00077	1.04162	0.999057	0.995813	0.99469	1.00764	0.999057	1.00121	1.0027	0.736376	1.0012
	17554.8	0.997386	0.994475	0.998292	0.992289	1.00813	1.00345	0.993379	0.991397	1.02123	0.997887	0.997227	1.00282	0.998226	1.00161	0.992719	0.993302		0.998238	0.999814	1.02191	1.00112	0.999425	0.996963	1.00145	1.00112	1.00651	1.00167	0.732804	0.997779
	17558.4	0.998566	0.994217	0.998553	0.99424	1.00146	0.999126	0.993599	0.969667	1.01697	1.00308	0.997262	1.00744	1.00369	1.00335	0.996835	0.998651		0.999063	0.997113	1.04894	0.998155	0.998058	0.998228	1.00516	0.998155	0.993402	1.0067	0.729272	1.00041
	17561.9	0.999883	1.00658	0.997576	0.994681	1.00234	1.00048	0.994857	0.985966	1.02627	1.00113	0.998842	1.00688	1.00911	0.994909	0.991011	0.997284		1	1.0002	1.0485	1.00572	0.99814	0.998171	0.999881	1.00572	1.00621	1.00916	0.725697	1.00021
	17565.5	1	1.0069	0.999563	0.997633	0.995854	1.00198	0.993865	0.979991	1.02464	1.00114	0.99703	1.01242	0.997813	1.00255	0.996489	0.993221		1.00026	1.00189	1.03806	1.00216	0.997734	0.998342	1.00367	1.00216	1.00238	1.00646	0.722108	0.999328
	17569.1	1.00272	1.00939	0.998223	0.992338	1.00271	0.996656	1.00077	0.97648	1.02055	0.998624	0.998409	1.00516	1.00855	1.00326	1.00961	0.991415		1.00133	1.00063	1.0394	1.01031	0.997702	1.00245	1.00857	1.01031	0.998602	1.0082	0.718503	0.998737
	17572.7	0.998094	0.991252	0.995769	1.00256	0.994029	0.994565	1.00116	0.989211	1.0376	1.0006	1.00004	1.00748	1.00267	1.00996	0.99777	0.992471		0.998302	0.994804	1.05167	1.00399	0.997472	1.00342	1.00684	1.00399	1.01341	1.00655	0.714897	1.00055
	17576.3	0.998206	1.00169	0.996526	0.996834	1.01032	0.996979	1.00023	0.981996	1.02409	0.999857	1.00097	0.995639	1.01235	0.998188	1.0018	0.997948		1.00044	0.998554	1.03932	0.999954	1.00101	1.00039	1.0059	0.999954	1.00316	1.00548	0.711276	1.00063
	17579.9	1.00059	1.00214	0.998254	0.994847	0.995847	0.997986	1.00141	0.9757	1.03526	0.999086	1.00043	1.00966	1.00304	1.00374	0.994109	0.994436		0.999259	0.998146	1.04615	1.00151	0.996369	1.00142	1.00419	1.00151	1.0054	1.008	0.707653	0.999983
	17583.6	0.99992	0.994427	0.996967	0.995447	0.994199	0.999283	0.999322	0.987148	1.03303	1.00245	1.00737	1.0011	0.998779	1.0026	1.01144	0.993708		0.99924	0.999539	1.0554	0.999759	0.995576	1.00032	1.01031	0.999759	1.01016	1.00171	0.703989	1.00511
	17587.2	0.997561	0.999701	0.998895	0.996363	0.994111	0.999562	0.990731	0.986239	1.04429	0.999047	1.00074	1.00697	1.00359	1.00741	1.01359	0.996448		1.00027	1.00024	1.02558	1.00436	0.996522	0.995568	1.01364	1.00436	1.01519	1.00708	0.700349	1.00012

## Sheet: 2.2 PIT2-nor
Supplementary Data 2.2		Normalised Y XANES data for PIT2, Madagascar
Type		Sample	Sample	Sample	Sample	Sample	Sample	Sample	Sample	Sample	Sample	Sample	Sample	Sample	Sample	Sample	Sample	Sample	Sample	Sample	Sample	Sample		Sample	Sample	Sample	Sample	Sample
Group		Clay adsorbed	Clay adsorbed	Clay adsorbed	Clay adsorbed	Clay adsorbed	Clay adsorbed	Clay adsorbed	Clay adsorbed	Clay adsorbed	Clay adsorbed	Clay adsorbed	Clay adsorbed	Clay adsorbed	Clay adsorbed	Clay adsorbed	Clay adsorbed	Clay adsorbed	Clay adsorbed	Relict phase	Relict phase	Relict phase		Clay adsorbed	Clay adsorbed	Clay adsorbed	Clay adsorbed	Clay adsorbed
Label	Energy	83274_Ancyllite_1.dat	83275_Ancyllite_1.dat	83276_Ancyllite_1.dat	83277_Ancyllite_1.dat	83278_Ancyllite_1.dat	83279_Ancyllite_1.dat	83280_Ancyllite_1.dat	83281_Ancyllite_1.dat	83282_Ancyllite_1.dat	83283_Ancyllite_1.dat	83284_Ancyllite_1.dat	83285_Ancyllite_1.dat	83286_Ancyllite_1.dat	83287_Ancyllite_1.dat	83288_Ancyllite_1.dat	83308_BTPIT4_8mB_1.dat	83309_BTPIT4_8B_1.dat	83310_BTPIT4_8B_1.dat	83311_BTPIT4_8B_1.dat	83312_BTPIT4_8mB_1.dat	83313_BTPIT4_8mB_1.dat		83274-282_BTPIT_hotspotsAreaA-merge	83283-286_BTPIT_midgreyAreaA-merge	83287-288_BTPIT_blackgreyAreaA-merge	83308-310_BTPIT_hotspots-AreaB-merge	83274-280_BTPIT_hotspotsAreaA-mergeonlybest
Units	eV	Normalized µ(E)	Normalized µ(E)	Normalized µ(E)	Normalized µ(E)	Normalized µ(E)	Normalized µ(E)	Normalized µ(E)	Normalized µ(E)	Normalized µ(E)	Normalized µ(E)	Normalized µ(E)	Normalized µ(E)	Normalized µ(E)	Normalized µ(E)	Normalized µ(E)	Normalized µ(E)	Normalized µ(E)	Normalized µ(E)	Normalized µ(E)	Normalized µ(E)	Normalized µ(E)		Normalized µ(E)	Normalized µ(E)	Normalized µ(E)	Normalized µ(E)	Normalized µ(E)	Normalized µ(E)	Normalized µ(E)	Normalized µ(E)
Sample		PIT2	PIT2	PIT2	PIT2	PIT2	PIT2	PIT2	PIT2	PIT2	PIT2	PIT2	PIT2	PIT2	PIT2	PIT2	PIT2	PIT2	PIT2	PIT2	PIT2	PIT2		PIT2	PIT2	PIT2	PIT2	PIT2
Mineral		Kaolinite	Kaolinite	Kaolinite	Kaolinite	Kaolinite	Kaolinite	Kaolinite	Kaolinite	Kaolinite	Kaolinite	Kaolinite	Kaolinite	Kaolinite	Kaolinite	Kaolinite	Kaolinite	Kaolinite	Kaolinite	Goethite	Goethite	MnO(OH) cerianite		Kaolinite	Kaolinite	Kaolinite	Kaolinite	Kaolinite
Locality		Madagascar	Madagascar	Madagascar	Madagascar	Madagascar	Madagascar	Madagascar	Madagascar	Madagascar	Madagascar	Madagascar	Madagascar	Madagascar	Madagascar	Madagascar	Madagascar	Madagascar	Madagascar	Madagascar	Madagascar	Madagascar		Madagascar	Madagascar	Madagascar	Madagascar	Madagascar
Session		Diamond_Jan	Diamond_Jan	Diamond_Jan	Diamond_Jan	Diamond_Jan	Diamond_Jan	Diamond_Jan	Diamond_Jan	Diamond_Jan	Diamond_Jan	Diamond_Jan	Diamond_Jan	Diamond_Jan	Diamond_Jan	Diamond_Jan	Diamond_Jan	Diamond_Jan	Diamond_Jan	Diamond_Jan	Diamond_Jan	Diamond_Jan		Diamond_Jan	Diamond_Jan	Diamond_Jan	Diamond_Jan	Diamond_Jan
Trans/Fluor		F	F	F	F	F	F	F	F	F	F	F	F	F	F	F	F	F	F	F	F	F		F	F	F	F	F
Spectra		Single	Single	Single	Single	Single	Single	Single	Single	Single	Single	Single	Single	Single	Single	Single	Single	Single	Single	Single	Single	Single		Merged	Merged	Merged	Merged	Merged
CN
Description		A hotspot a	A hotspot b	Ahotspot c	A hotspot d	A hotspot e	A hotspot G	A hotspot H	A hotspot I	Ahotspot J	A midgrey k	A midgrey j	A midgreyl	A midgrey n	A black grey o	A black grey p	B hotspot	B hotspot	B hotspot	B Fe-phase	B grain bound	B grain b phase		A hotspot merge	A midgrey merge	A blackgrey merge	B hotspot merge	best merge
Notes
Map		A	A	A	A	A	A	A	A	A	A	A	A	A	A	A	B	B	B	B	B	B		A	A	A	B	A
E shift 0.6	16838.6	0.00866466	0.00968723	0.00997343	0.00968544	0.00993761	0.00970733	0.00893291	0.00894402	0.0097381	0.00753454	0.0142553	0.00955795	0.0115208	0.0105068	-0.000269042	0.00741476	0.00914887	0.0089458	0.00942829	0.00914008	0.0123496		0.00935759	0.0106911	0.00747142	0.00846202	0.00943052
	16843.6	0.0087205	0.00857821	0.0072028	0.00905589	0.0102984	0.00833803	0.00866904	0.0082435	0.00789629	0.00956427	0.012955	0.00437697	0.0085995	0.00725336	-0.00657228	0.00803249	0.00840679	0.00630098	0.0131761	0.00883753	0.0080182		0.00831152	0.00912774	0.00334965	0.00753757	0.00841706
	16848.6	0.00878916	0.0083878	0.00636485	0.00913031	0.00819819	0.0078032	0.00880131	0.00862425	0.00863285	0.00678548	0.00869628	0.0128667	0.0099019	0.0174524	-0.00818438	0.00772908	0.00828397	0.00944889	0.0106397	0.0113203	0.0170884		0.00834405	0.00930392	0.0102162	0.00849397	0.00818276
	16853.6	0.00735434	0.0077356	0.00986315	0.00660967	0.00682228	0.00698551	0.00691001	0.00714379	0.00913195	0.00912632	0.00509457	0.00268628	0.00838211	0.00909605	0.00844482	0.00689474	0.00792675	0.00689362	0.0109582	0.00916862	0.0110184		0.00770224	0.00664564	0.00893452	0.00719821	0.00761935
	16858.6	0.00574345	0.00737507	0.00646916	0.00644338	0.00752456	0.00700979	0.00548254	0.00671671	0.00737806	0.00659958	0.00912884	0.00488999	0.00708437	0.00917296	0.0125015	0.00581096	0.00775688	0.00591883	0.00502096	0.00399117	0.0065061		0.0066585	0.00702266	0.0101344	0.00642282	0.00649247
	16863.6	0.00714484	0.0067715	0.00714843	0.00721162	0.00612324	0.00564903	0.00675101	0.00608775	0.00796136	0.00365517	0.00583168	0.00789233	0.00811481	0.00734611	0.00659581	0.00615611	0.0032564	0.00605905	0.00823788	0.00770251	0.00836387		0.00675353	0.00623968	0.0071537	0.00526171	0.00675405
	16868.6	0.00540789	0.00418892	0.00830877	0.00646308	0.00658201	0.00681341	0.00496017	0.00617807	0.00650477	0.00314203	0.00757578	0.007679	0.00627313	0.00627691	0.0115031	0.0057309	0.00571955	0.00360359	0.00110315	0.0049448	-0.00340436		0.00608671	0.00599127	0.00778194	0.00497825	0.00596878
	16873.6	0.00671508	0.0057905	0.00532617	0.00656736	0.00417591	0.00578613	0.00588061	0.00527898	0.00666579	0.00549308	0.00822284	0.0103194	0.00753828	0.00572327	0.00453381	0.00693528	0.00530912	0.00743374	0.00575052	0.00633686	0.00604562		0.00593739	0.00767962	0.00540331	0.00662709	0.00603081
	16878.6	0.00538324	0.00393807	0.0057561	0.00589588	0.00545918	0.00486828	0.00314795	0.0044462	0.00583473	0.00375426	0.00404502	0.00364728	0.00574421	-0.000932565	0.0160795	0.00353948	0.00368992	0.00723334	0.00655084	0.00154817	0.000782214		0.00490857	0.00434301	0.0039007	0.00487909	0.00489132
	16883.6	0.00408927	0.00328799	0.00698847	0.00455428	0.00362659	0.00476218	0.00481513	0.00434517	0.00617147	0.00316372	0.00514914	0.00511163	0.00473721	-0.00112718	0.000962248	0.00249571	0.00675983	0.0067802	0.0135659	0.00655264	0.00618155		0.00476631	0.00446907	-0.000518038	0.00525986	0.00463879
	16888.6	0.00414889	0.00329365	0.0060181	0.00368901	0.00418611	0.00290897	0.00532365	0.00408653	0.00567947	0.00321126	0.00688794	-0.000225972	0.00604693	0.00263647	0.010395	0.00340352	0.00506935	0.00170438	0.00402257	0.0037215	0.00764824		0.00429319	0.004219	0.00485583	0.00330479	0.00409142
	16893.6	0.00315711	0.00319714	0.00651099	0.0032129	0.00198835	0.00271088	0.0032912	0.00283405	0.00419455	0.00155461	0.00333767	0.00999586	0.00329432	0.0062523	0.00178594	0.00394344	0.00297903	0.00462	-0.00170376	0.00499034	-0.00469377		0.00351545	0.00413477	0.00499562	0.00389427	0.00362737
	16898.6	0.00253977	0.00362245	0.0042536	0.000725162	0.00362194	0.00253893	0.00392258	0.00336663	0.00305491	0.00271842	0.00219547	-0.00316777	-0.000908004	-0.00100211	0.00279627	0.00241864	0.00503824	0.00436592	0.00264509	0.00145669	0.00569058		0.0030556	0.000466274	8.88189e-05	0.00387612	0.00294151
	16903.6	0.00183497	0.00207542	0.0035293	0.00256537	0.00470078	0.00128554	0.00136476	0.00215072	0.00200357	0.000669959	0.00417722	0.00664215	0.00479284	0.00242589	0.00569728	0.00179207	0.00184186	0.00428132	0.00427558	0.00113555	-0.00225512		0.00209369	0.0038388	0.00336588	0.00268184	0.00208997
	16908.6	0.00109346	0.00221936	0.00276181	0.00114743	0.00291272	0.00241196	0.00190365	0.00221193	0.0028744	0.00109757	0.00169068	0.00322879	0.00165477	0.00195285	-0.00703322	0.0012844	0.00139188	0.00141372	-0.00436386	0.00252147	0.00447328		0.00211215	0.00182438	-0.000592686	0.00136071	0.00192331
	16913.6	0.00225416	0.000496586	0.00161337	0.00316846	0.000666331	0.000923481	0.0034504	0.00161772	0.00143425	0.00276324	0.0087075	0.00412084	0.00270158	0.00158887	-0.00423638	0.00147828	-0.000281883	0.00349974	0.000424388	0.00693003	-0.00310931		0.00169495	0.00450079	-5.97612e-05	0.00166415	0.00177424
	16918.6	0.00140846	0.00197586	0.00153889	0.000660994	0.000871755	0.00289776	0.0017289	0.00151594	0.00188823	0.00295152	-0.00053726	-0.00277245	0.00194354	0.00393207	0.011456	0.00128367	-0.000460117	0.00274736	-0.000436691	-0.000634891	0.00183074		0.0017246	0.000679392	0.00606346	0.00127865	0.00176739
	16923.6	5.12758e-05	-0.000233874	-0.00032414	0.00114989	0.000169764	0.000317442	0.00125398	0.000711891	0.000318726	0.0022391	-0.00406539	-0.00519122	0.000929396	-0.00475822	0.00826096	-0.000274438	0.00232935	-0.00091012	0.00544095	0.00501868	-0.000286553		0.00036087	-0.00114922	-0.0010531	0.000272263	0.000240881
	16928.6	0.000905854	0.000950721	-0.000518257	0.000337581	0.000534749	-0.0005154	0.000516207	0.000118444	0.0023035	0.00229659	-0.00147555	-0.00289002	0.00305318	0.000276564	-0.00327407	0.000680371	0.000374907	-0.000667788	0.00056127	-0.00426689	-0.00103802		0.000521001	0.000528344	-0.000720858	0.000116404	0.00031236
	16933.5	-0.000414097	0.000373829	-0.00111675	-7.70599e-05	-0.000807021	-0.000641121	-0.00213625	-0.000517442	0.000482769	0.000172449	0.000816304	-0.00133368	-0.00278816	0.000754818	-0.00295406	0.000661767	0.000633466	0.00136084	0.00189647	0.00242805	0.00021021		-0.000401101	-0.000766507	-0.00029732	0.000898823	-0.000535041
	16938.2	5.7528e-05	-0.00044657	-0.00187412	-0.000712514	-0.000968421	-0.000642996	-0.00165529	-0.000245768	-0.000831021	-0.000426072	-0.00120947	-0.00464592	-0.00370316	-0.00160915	0.00584378	-0.000232	0.000686797	-0.00228466	-0.00319369	-0.00330186	0.00332507		-0.000640509	-0.00234015	0.000491053	-0.00068083	-0.000746644
	16942.8	-0.000812107	-0.000472465	0.000760636	-0.00169049	-0.00109964	-0.000491244	-0.000891883	-0.000811145	-0.000914952	-0.00328928	-0.00186207	0.00274574	0.00131547	0.00142078	-0.0100654	0.000515071	0.000695985	-0.00143608	0.00335476	-0.00479861	0.000422318		-0.000658004	-0.000526396	-0.00184449	-0.000115145	-0.000551331
	16947.2	-0.00131698	-0.000859957	-0.000920758	-0.000670814	0.000799536	-0.000825142	-0.000722171	-0.0012738	-0.00203957	-0.00337879	0.000151768	-0.00346014	-0.00135593	-0.000556131	-0.00411295	-0.00136419	0.00127535	4.54633e-06	-0.00569766	0.0015476	0.00198899		-0.00115009	-0.00195993	-0.00156875	-0.000104598	-0.000928179
	16951.4	-0.00176956	0.000888369	-0.000744011	-0.000303947	-0.0016704	-0.000440726	-0.00148695	-0.00084497	-0.00170801	-0.00497001	0.000224763	0.0028163	-0.0048529	0.0022771	-0.0119602	-0.000520119	-0.000815865	-0.00319397	0.0045624	-0.00235711	0.000203374		-0.000799834	-0.00210357	-0.00177242	-0.00153906	-0.000602731
	16955.4	-0.000126973	-1.17031e-05	-0.00234365	-0.00195152	-0.000685365	-0.00232848	-0.000238263	-0.0011091	-0.00335898	0.000113978	-0.00300179	0.00284783	0.000250827	-0.000634342	-0.00782624	-0.000849698	-0.00222804	-2.38622e-05	0.000155597	-0.00110465	-0.00348892		-0.00139439	-8.95054e-05	-0.00268241	-0.000966748	-0.00110729
	16959.3	-0.00155336	-0.00177704	0.000293039	-0.000264464	-0.00269909	-0.000926799	-0.00327046	-0.00109367	-0.00164872	0.00203122	-0.00246935	-0.00138962	-0.00197141	-0.00419402	0.00739411	-0.00082051	0.0012896	-0.0029857	-0.00425081	-0.00158622	0.00153424		-0.00123199	-0.000851159	-0.000905122	-0.000955696	-0.00119937
	16963	-0.00169537	-0.00283952	-0.001579	-0.00164705	-0.00233154	-0.000881149	-0.000391028	-0.00170483	-0.00166765	-0.00204992	-0.00210187	-0.0026215	-0.00352803	-0.00543183	0.00730992	-0.00207651	0.000662622	-0.0030634	0.00170801	-0.000227878	-0.00717749		-0.00164577	-0.00257518	-0.00181605	-0.00161173	-0.0016198
	16966.5	-0.00137476	-0.00293261	-0.00144008	-0.0022818	-0.004189	-0.00143339	-0.00194531	-0.00218589	-0.00235906	-0.00123638	-0.00150313	-0.00398554	-0.00344184	0.000405257	0.00158458	-0.000434065	-0.00227406	-0.00196795	-0.00394622	-0.00221682	0.00384651		-0.00201403	-0.00244134	0.000733763	-0.0015159	-0.0018826
	16969.9	-0.00181287	-0.00185479	-0.00167456	-0.00340927	-0.00146577	0.000169562	-0.000906268	-0.00156607	-0.0017702	-0.00203331	-0.000925504	-0.00506567	-0.00266848	-0.00101535	0.000925737	-0.00351849	-0.00249277	-0.00264138	-0.0012424	0.0043817	0.00126627		-0.00156936	-0.00252579	-0.000465059	-0.00290582	-0.00153034
	16973.1	-0.00090052	-0.00204413	-0.00143287	-0.00248351	-0.000616171	-0.00135877	-0.00244881	-0.00204537	-0.00117505	0.000182305	-0.00398685	0.000163402	-0.00288606	-0.0011602	0.0058763	-0.000935623	-0.00252166	-0.00237026	-0.000989502	-0.00304237	0.00262377		-0.00168436	-0.0016937	0.000831373	-0.00190725	-0.00165398
	16976.2	-0.00125017	-0.00157275	-0.00193714	-0.00142529	-0.000189464	-0.0014591	-5.40625e-05	-0.00199883	-0.000675199	-0.00157575	-0.00230532	-0.00216926	0.00275389	-0.00145919	-0.00480492	-0.00259935	-0.00184133	-0.00134798	-0.00894366	-0.00368396	-0.000662289		-0.00142577	-0.000704986	-0.00241953	-0.00193425	-0.00136613
	16979	-0.0014556	-0.0016666	-0.00204044	-0.00196209	-0.00269489	-0.0019778	-0.000863213	-0.00125833	-0.00154911	-0.00256122	-0.00126549	0.00310937	-0.00294318	-0.00230057	-0.0123756	0.00220862	-0.00197572	-0.00270947	-0.000623566	-0.00642184	-0.000141311		-0.00157388	-0.00122207	-0.00514442	-0.000754663	-0.00169332
	16981.8	-0.000505709	-0.00166906	-0.00184296	-0.000770812	-0.00183539	-0.000412899	-0.00304417	-0.000524177	-0.00246197	-0.00198147	-0.00327902	0.0010797	-0.000371712	-0.000142795	0.00344472	-0.00211065	-0.0033982	-0.000456553	-0.000124902	-0.00490827	-0.00562063		-0.00121574	-0.0012676	0.000843805	-0.00191556	-0.00121908
	16984.3	-0.0011124	-0.000533384	-0.00256212	0.000192853	-0.000458788	-0.00163465	0.000868717	-0.000383682	-0.00210513	-0.00258279	-0.0022687	-0.00149271	-0.000896058	-0.000737271	0.00217882	-0.00330412	-0.0048659	-0.00195636	0.00461086	-0.00445515	0.000711729		-0.000973166	-0.00183323	8.02468e-05	-0.00328858	-0.000962036
	16986.7	-0.00114841	-0.00081188	-0.000354827	-0.000948036	-0.00173519	-0.00102424	-0.0010974	-0.00125141	-0.00129619	0.00038415	0.002068	0.00679686	-0.000588993	0.000658273	-0.00037177	-0.00154624	-0.00312975	-0.00196161	0.00254084	0.000245156	-8.83386e-05		-0.0010332	0.00180701	0.000353439	-0.00215526	-0.000900866
	16988.9	-0.000423145	-0.00108943	0.00120112	-0.000708249	-0.00216215	-0.000580021	0.000407249	-0.00159981	-0.00178024	0.00242125	0.00042074	0.000604911	-0.001717	0.00349154	0.00895533	-0.00343482	-0.00318272	-0.000217847	0.00139028	-0.00199008	0.000866875		-0.000782928	0.000444223	0.00503207	-0.00222536	-0.000286403
	16991	3.75373e-05	-0.0017039	-0.00251324	-0.00139488	-0.000958936	-0.00212025	-0.000793664	-0.00106342	-0.000108073	-0.00410198	-0.00126258	0.00293754	-0.00473342	-0.00254866	-0.000133972	-0.000719272	0.000853363	-0.000469845	-0.00206095	-0.0013105	-0.00420295		-0.00115	-0.00218474	-0.00185762	-0.000164504	-0.00138828
	16992.9	-0.00115839	-0.00174413	8.53701e-05	-0.000897531	-0.00135766	-0.000488536	-0.0019843	-0.000534072	0.00094242	-0.00335058	-0.00181318	-0.00318697	-0.00215778	-0.00192165	0.00105891	0.000622593	-0.000556502	-0.00186529	0.00159412	0.00191998	-0.000371614		-0.000647069	-0.0025928	-0.00108824	-0.000597812	-0.00100391
	16994.7	-0.000150453	-0.000578784	-0.00117986	0.000823728	-0.00110732	-0.00153497	-0.00228197	-0.000364913	0.000704007	0.000697138	-0.000481621	0.00195984	0.00187191	-0.00027066	0.00500809	-0.000212048	-0.00162434	9.92953e-06	-0.0072206	-0.00105674	0.00166191		-0.000477061	0.000958123	0.00121559	-0.000549734	-0.000752276
	16996.3	-0.00129253	-0.000643727	-0.00103802	-0.00217405	0.000648799	4.31076e-06	0.000111896	-0.000495305	0.000216636	-0.000331782	-5.88799e-05	-0.00145348	0.0011186	-0.0012277	-0.00435349	0.000410069	-0.00161457	0.00186822	0.00168369	-0.00409002	0.00193284		-0.000627565	-9.2577e-05	-0.00213085	0.000331683	-0.000843032
	16997.8	0.000188494	-4.04716e-05	-0.00108078	-0.00110349	-0.00266251	-0.000917869	-0.000557955	-0.000460577	0.000615008	5.067e-05	-0.00142598	0.00104568	-0.000351627	-0.00681769	0.00189929	2.50973e-05	0.00265939	0.00217995	-9.81103e-05	0.00431902	-0.00966097		-0.000350364	-0.000231064	-0.0043552	0.00156324	-0.000501624
	16999.1	2.87677e-05	9.53021e-05	-0.00129414	0.000229701	4.53226e-05	0.00142652	0.000924216	0.00094722	-0.000527433	0.000741827	0.000937561	-0.00247759	-0.00178088	-0.000598882	0.00403737	0.00142659	0.00192889	0.00157602	-0.00211879	0.000366219	-0.00128846		0.000290583	-0.000525703	0.000706523	0.00163188	0.000215052
	17000.2	0.00141314	-0.000951397	-0.000961325	-0.000526714	0.0011062	-0.000412716	0.00123503	0.00118314	7.85566e-05	0.000215136	-0.00143555	0.00114785	0.00122834	-0.00118981	0.00691679	0.00156092	0.000910496	0.00160124	-0.000864715	0.00676869	0.00123447		0.000254842	0.000260193	0.00109875	0.00139381	-4.73105e-05
	17001.2	-0.000189106	0.00127383	-0.000329434	0.00398779	0.00148378	0.000414708	0.0028857	0.000925514	-0.000460187	-0.00204783	0.00256592	0.000118787	0.00363837	-0.00304394	-0.00793715	0.00165863	0.00456476	-0.000160615	-0.00196227	-0.000872047	-2.8037e-05		0.000813169	0.00107072	-0.00445086	0.00186804	0.0010265
	17002.1	0.00055944	0.00225109	0.00148799	0.00059713	0.0024641	0.00238782	0.00229762	0.000111263	0.00178703	0.00347721	0.00277486	-0.00229398	-0.000924883	0.00011663	-0.00307233	0.000617009	0.00295111	-0.000407178	0.000182922	0.000384152	-0.000396808		0.00126107	0.000982843	-0.000805973	0.000950201	0.00157592
	17002.8	0.0016833	0.00117042	0.00218087	0.00191405	0.0010097	0.000531742	-0.00131967	0.00120868	0.000781708	0.00077451	0.00112094	0.00210486	-0.000970756	0.00360904	-0.000457731	-0.000144486	5.6769e-05	0.00243774	-0.00456517	0.00025789	-0.0011476		0.00112875	0.000649861	0.00243687	0.000824121	0.00116956
	17003.4	0.00122703	-3.51787e-05	0.00186339	0.00160199	0.00229398	0.00275349	0.00115015	0.001175	0.000769558	0.00110951	0.00424964	0.00241668	0.00279884	0.008685	0.00559669	0.00132652	0.000127776	0.00017128	0.00708092	0.00328069	0.00176096		0.00126644	0.00253334	0.00779099	0.0005686	0.00139948
	17003.9	-0.000681007	0.00250025	0.0021429	0.00090766	0.00071329	0.000601533	0.00193927	0.00132757	0.00293163	0.000530119	0.00132229	-0.000962806	0.00281973	0.0054364	0.00302974	0.000512123	0.000637313	0.000936459	0.00187541	0.00544535	0.00171717		0.00139409	0.00105299	0.00473589	0.000700541	0.00111318
	17004.4	0.00129241	0.00324227	0.00319632	0.00423055	0.00106335	0.000863756	0.0013901	0.00165575	0.00109571	0.00115486	0.00137989	-0.000303354	0.00209134	-0.00074246	-0.00557101	-0.00167187	0.00127252	0.00131507	-0.000895582	0.0015218	0.000271318		0.00198515	0.00117513	-0.00206004	0.000260203	0.00228301
	17004.9	0.00261648	0.00120931	0.00199791	0.000849592	0.00331066	0.000395868	-0.000704945	0.00176163	0.00166211	0.000980837	0.00185477	0.00554281	0.00121305	0.00562862	-0.00397379	0.00181988	0.00312086	0.000870595	0.00554678	0.000395028	-0.00206673		0.00142875	0.0020927	0.00288634	0.00187408	0.00126198
	17005.4	0.00114947	0.00176275	0.000760741	0.00174908	0.00253964	0.00186757	0.00382055	0.000849128	0.00175511	0.00166747	0.00301339	0.00333189	0.00333719	-0.00203568	-0.00763111	0.00071699	0.00205077	0.00275424	0.0043509	0.00037828	0.0035306		0.00150191	0.0027839	-0.00364326	0.00179693	0.00169011
	17005.9	0.00219228	0.00233249	0.00282435	0.000177378	0.00298994	0.00170509	-0.00125334	0.00178863	0.00189233	0.00283821	0.00180027	-0.00580243	0.00384902	0.000923508	0.00733554	0.00233638	-0.000226233	0.00183645	-0.00132756	0.00630908	-0.000334211		0.00170396	0.00114816	0.00272897	0.00140517	0.00163654
	17006.4	0.00114946	0.00152012	0.00292107	0.00128411	0.00128387	0.00207182	0.00262246	0.00211629	0.00187994	0.00425869	-0.000492045	-0.000706142	0.00119503	0.00122351	-0.000945023	0.00407125	0.00123738	0.00205409	0.00168507	-0.00325744	0.00758891		0.00191021	0.00133039	0.00072508	0.00252703	0.00184211
	17006.9	0.00238442	0.00355923	0.00254649	0.00251112	0.00143976	0.00133985	0.000929397	0.00190573	0.00274144	0.00223435	0.00145701	0.0071193	0.00519699	0.00307628	0.00963435	0.00242759	0.00223024	0.00151837	0.00301248	0.00447338	0.00798531		0.00227862	0.00358521	0.00492308	0.00205242	0.00232322
	17007.4	0.00174137	0.00274202	0.0013019	0.00343488	0.00325359	0.00131235	0.00290901	0.00278193	0.00243595	0.0019648	0.000828657	0.00314432	0.00315446	0.00609237	0.0107559	0.00382484	0.00339287	0.00244118	0.00452328	0.00652731	0.00359946		0.00231496	0.00227327	0.00740061	0.00321367	0.00212178
	17007.9	0.00222398	0.00241902	0.00189586	0.00365796	0.00114788	0.00240879	0.00481882	0.00153885	0.00368844	0.00450785	0.00210788	0.00247885	0.00243073	0.00481915	-0.00917346	0.00313022	0.00234161	0.00262322	0.000495276	0.00472729	7.72892e-05		0.00254413	0.00294617	0.000824301	0.0027214	0.00268341
	17008.4	0.00165229	0.0015888	0.001243	0.00465248	0.00174147	0.00305693	0.00293846	0.00234394	0.00238697	0.00549168	0.00199235	0.00182702	0.00343286	0.00137688	0.012782	0.00424131	0.00334651	0.000976521	0.00273795	0.00132348	0.00353886		0.00234832	0.0033374	0.00416694	0.00290227	0.00234318
	17008.9	0.00291354	0.00188401	0.00218903	0.00230385	0.00255455	0.00123196	0.00301438	0.00242046	0.0024447	0.00313565	0.00096283	0.00278022	-0.000119576	0.00573135	0.00297663	0.00185574	0.00476823	0.00741514	-8.3202e-05	-0.000556758	-0.0059036		0.00228498	0.00164859	0.00493059	0.00467202	0.00220483
	17009.4	0.0015245	0.00273545	0.00237869	0.00318462	0.00490591	0.00157511	0.00448324	0.0027263	0.00366582	0.00126557	0.00240315	-0.00392802	0.00367799	0.00585437	0.00591729	0.00461024	0.00293071	0.0028515	0.000308899	0.00244431	0.00322998		0.00264644	0.00117835	0.00573577	0.00349836	0.00241545
	17009.9	0.00451054	0.00276129	0.00125369	0.0020594	0.00437846	0.00287402	0.00367781	0.00387457	0.00294536	0.00652959	0.0027256	0.00614179	-0.00188385	0.00252933	-0.00749423	0.00260713	0.00318586	0.00376939	0.00514241	0.00216945	0.00379632		0.00316082	0.00322767	-7.87411e-05	0.00317353	0.00294479
	17010.4	0.00370401	0.0045251	0.00228645	0.0015124	0.00209858	0.00280131	-0.000938595	0.00308917	0.00290322	0.00509064	0.0037877	0.00146948	0.00396119	0.000353785	0.0156292	0.00403948	0.00377488	0.00267537	0.00782458	0.00539285	0.00863445		0.00284525	0.00371435	0.00467741	0.00348144	0.00274589
	17010.9	0.0026278	0.00424102	0.00287178	0.0060571	0.00628089	0.0043891	-0.000539671	0.00379103	0.00483684	0.00507279	0.00275075	0.0014806	0.00363216	0.000886862	0.00784288	0.00417181	0.00134751	0.00375488	-0.00240291	0.00338081	0.00770059		0.00370108	0.00341669	0.00284562	0.00322873	0.0034433
	17011.4	0.00296547	0.00425573	0.00360545	0.00174862	0.00418744	0.00414525	0.00171041	0.00439692	0.00330977	0.00424379	0.000683818	0.00137209	0.00665209	0.00443526	0.00839121	0.00371655	0.00518469	0.00374912	0.00870805	0.0042009	0.00632546		0.00354266	0.00341352	0.00554126	0.00416404	0.00327897
	17011.9	0.00429495	0.00396628	0.0028451	0.0015909	0.00389543	0.00493872	0.0058382	0.00405247	0.00328693	0.00400782	0.00472567	-0.00327223	0.0027404	0.00470491	0.00839109	0.00349546	0.00471845	0.00634147	-0.00106723	0.00788654	0.0048971		0.00388274	0.00237151	0.00573412	0.00482568	0.00394056
	17012.4	0.00422594	0.00312606	0.00418796	0.00585499	0.00305536	0.00337044	0.00254345	0.00474286	0.00269352	0.00377839	0.00292081	0.00909507	0.00172024	0.00527055	0.00659111	0.00595131	0.00489809	0.0040509	0.005725	-0.00179409	0.00307374		0.00392235	0.0040562	0.00562722	0.00500612	0.00386919
	17012.9	0.00348099	0.00390325	0.00567567	0.00509894	0.00381052	0.00317996	0.0060514	0.00402996	0.0045758	0.000490369	0.00314375	0.00658338	0.00410556	0.000891335	0.0256563	0.00531592	0.00628647	0.00422178	0.00538157	0.00347813	0.00742554		0.00427843	0.00328802	0.00791579	0.0052223	0.00431079
	17013.4	0.00471932	0.00435303	0.00358617	0.00348265	0.00424133	0.00477258	0.00571375	0.00363163	0.00490903	0.00625192	0.00342215	0.00315921	0.000315929	0.00716515	0.0171879	0.00527611	0.00565672	0.00718468	0.00223702	0.00450617	-0.000276944		0.00429953	0.00332999	0.00999519	0.00606155	0.00442251
	17013.9	0.00458481	0.00519635	0.00518162	0.00514406	0.00764466	0.00555937	0.00596794	0.00531796	0.00307949	0.00502195	0.00498164	0.00088664	0.00802789	0.00621988	0.024233	0.00578158	0.00517097	0.00714884	0.0039525	0.00909064	0.00434385		0.00495421	0.00494902	0.011321	0.0060963	0.00519596
	17014.4	0.00576801	0.00516143	0.00346751	0.00735102	0.00530647	0.00520235	0.00676886	0.0051688	0.00516762	0.00364021	0.00154601	0.00510393	0.00638499	0.00925734	0.00530491	0.00559416	0.00722994	0.00633433	0.00210123	0.00645743	0.00686835		0.00536193	0.00414711	0.00825118	0.00634069	0.00547204
	17014.9	0.00589026	0.00583276	0.0037319	0.00336567	0.00416514	0.00434317	0.00699612	0.00513291	0.00451627	0.00844395	0.00427765	0.00280105	0.00361348	0.00662559	0.00502939	0.00677951	0.00276379	0.00552067	0.00828606	0.00752949	0.00324582		0.00499562	0.00503461	0.00615258	0.00515221	0.00504213
	17015.4	0.00589574	0.00678204	0.00480611	0.00746847	0.00626832	0.00704112	0.00434424	0.00543376	0.00568307	0.00311136	0.00476958	0.00222053	0.00940801	0.0114616	0.00600927	0.00634027	0.00499049	0.00593777	0.0101156	0.00299556	0.00833903		0.00593313	0.0050527	0.00989252	0.00579147	0.00616586
	17015.9	0.00657744	0.00464002	0.00498914	0.00752549	0.00634049	0.00493025	0.00550302	0.0063694	0.00617449	0.00713099	0.00215684	0.0065827	0.00774935	0.00704081	0.00746619	0.00798739	0.00584593	0.0075418	0.00379177	0.00592227	0.00756626		0.00587176	0.00594632	0.00714217	0.00720015	0.00563144
	17016.4	0.00707383	0.00515356	0.00596079	0.00823797	0.00623006	0.00760659	0.00505731	0.00642574	0.00575023	0.00642477	0.00792125	0.0034495	0.00386505	0.00714915	0.0137087	0.00698212	0.00763482	0.00624726	0.000541529	0.00726027	0.00556288		0.00642115	0.00557838	0.00877993	0.00691994	0.00655417
	17016.9	0.0079092	0.00666625	0.00584781	0.00616868	0.0071456	0.00791941	0.00437635	0.00727361	0.00647451	0.00832878	0.00563028	0.00379658	0.00917507	0.0036509	0.00401843	0.00921765	0.00899363	0.00742879	0.00682474	0.00935647	0.00316466		0.00684795	0.006989	0.00394031	0.008526	0.00676845
	17017.4	0.00769434	0.00606251	0.00861038	0.00632719	0.00709886	0.00868058	0.00558791	0.00796142	0.00600465	0.00662123	0.00692322	0.00605027	0.00397476	0.00539812	0.0254702	0.00833682	0.0061432	0.00812449	0.00699625	0.00660345	0.00902996		0.00729799	0.00586912	0.0110835	0.00764457	0.00731499
	17017.9	0.00635156	0.0080139	0.00869166	0.0091839	0.00709336	0.00701069	0.00605715	0.00755825	0.00719087	0.00769778	0.00419562	0.00556233	0.00720884	0.00820094	0.0220188	0.00953449	0.00738349	0.00843087	0.00764091	0.00956751	0.0127894		0.00747786	0.006269	0.0121119	0.00848982	0.0075069
	17018.4	0.00799917	0.00662418	0.00801316	0.00654385	0.00701769	0.00801243	0.0073648	0.00831252	0.00868444	0.00774851	0.00837045	0.00549125	0.00595461	0.00744169	0.0132404	0.00949901	0.00726657	0.00604662	0.00767655	0.0100131	0.00961503		0.00782679	0.00697436	0.00913372	0.00764769	0.00748042
	17018.9	0.00833806	0.00742292	0.00817705	0.00787597	0.00605704	0.00635087	0.00695854	0.00853741	0.00829877	0.00689225	0.00797041	0.00735327	0.00916975	0.00838362	0.0134469	0.00670932	0.00957294	0.006828	0.00848927	0.0101357	0.00635206		0.00787754	0.0078687	0.00980254	0.007601	0.00755463
	17019.4	0.00899563	0.00832353	0.00942816	0.0111347	0.00840139	0.00810691	0.00926691	0.00842053	0.00810689	0.00967895	0.00542445	0.0081467	0.00363457	0.0109636	0.0145319	0.00772329	0.00906997	0.00916928	0.00895437	0.00771283	0.00880614		0.00878287	0.00679587	0.0119575	0.00864774	0.00905058
	17019.9	0.00779031	0.00768675	0.00740275	0.0108621	0.00934767	0.00763979	0.00987803	0.00939154	0.0101907	0.00899217	0.00798722	0.0135804	0.0070429	0.00680564	0.00303814	0.00953833	0.0106549	0.00911362	0.015376	0.00794401	0.00794931		0.00877426	0.00911889	0.00571413	0.00972277	0.00826884
	17020.4	0.00930342	0.00998731	0.0111677	0.0104263	0.00800137	0.00969636	0.0100836	0.00803551	0.00864523	0.00619364	0.00983686	0.00277615	0.00970313	0.00794737	0.0173006	0.00703995	0.00861144	0.00869338	0.00768247	0.0102813	0.016168		0.0093869	0.00737998	0.0105853	0.00811558	0.0100279
	17020.9	0.0116557	0.0100113	0.0102246	0.00887383	0.0115406	0.00926016	0.00802253	0.00887102	0.00851732	0.00949447	0.00698181	0.00839536	0.00553063	0.00436773	0.0205814	0.0106436	0.0100626	0.0085395	0.0103986	0.0120983	0.0137804		0.0095058	0.00764536	0.00889114	0.00973577	0.00993495
	17021.4	0.0101836	0.00883647	0.0110423	0.0106897	0.0112963	0.00967015	0.0114728	0.0100683	0.0104407	0.0129837	0.00832923	0.0138009	0.0115358	0.0107867	0.0136833	0.00932959	0.0118656	0.00936674	-0.000334423	0.0120976	0.00811084		0.0101589	0.0115335	0.0115892	0.0101127	0.0101371
	17021.9	0.0107799	0.0110686	0.0108748	0.00894549	0.00945236	0.010403	0.0096688	0.0110378	0.0112295	0.0149139	0.00719659	0.00917615	0.00922538	0.0151147	0.0208862	0.012392	0.0117418	0.013792	0.0132297	0.00940328	0.0145328		0.010682	0.0103146	0.0167344	0.0126942	0.0104448
	17022.4	0.010708	0.00993998	0.0129138	0.0101601	0.0114305	0.0110286	0.0108577	0.0116638	0.0105308	0.0132351	0.0101364	0.0115024	0.00782402	0.00750035	0.0122187	0.0116349	0.0123737	0.011217	0.00999683	0.0126426	0.00669975		0.0110339	0.0106559	0.00882027	0.0117034	0.010906
	17022.9	0.010964	0.0120473	0.0120419	0.0124983	0.0111426	0.0100512	0.0082401	0.0118766	0.0114911	0.0109701	0.0103612	0.00696889	0.0106975	0.00990566	0.0143927	0.0127009	0.00965721	0.0108675	0.0174552	0.0120158	0.0126624		0.0113311	0.0100062	0.0111598	0.0111964	0.011102
	17023.4	0.0117237	0.0118758	0.0129908	0.0109341	0.0122492	0.0125256	0.0129036	0.0127129	0.0132977	0.0128942	0.0158452	0.0126323	0.012918	0.0137922	0.0253696	0.013933	0.00918279	0.0127527	0.0148177	0.00933101	0.0108978		0.0124109	0.0135747	0.0169864	0.0121516	0.0121257
	17023.9	0.0130002	0.0141129	0.0119602	0.0143007	0.0149117	0.0140683	0.0148092	0.0131643	0.0128408	0.0157392	0.00879186	0.0166066	0.0132586	0.00999197	0.0262291	0.012844	0.0122091	0.0142384	0.0110057	0.0126967	0.015154		0.0134065	0.0135303	0.0145857	0.0131488	0.0136087
	17024.4	0.0147262	0.0135533	0.0132946	0.0133644	0.0155467	0.0152269	0.013851	0.0132813	0.0128644	0.0137488	0.0119742	0.0131291	0.0136257	0.0118789	0.020152	0.0122534	0.0139941	0.0143109	0.0177015	0.0152845	0.0243067		0.0137525	0.0131496	0.0142089	0.0134768	0.0141022
	17024.9	0.0133496	0.0145602	0.0154207	0.0127169	0.0126674	0.0149358	0.0142877	0.0143424	0.0141296	0.0150253	0.0128462	0.0137784	0.00922544	0.0204082	0.0318801	0.0134002	0.0134333	0.0144112	0.0115167	0.0174827	0.012615		0.014248	0.0126669	0.0236476	0.0137844	0.0142386
	17025.4	0.0145049	0.0147367	0.0150536	0.0141237	0.0164689	0.0160791	0.0122315	0.0144111	0.0145594	0.0163044	0.0119082	0.019537	0.0142186	0.0156873	0.0188237	0.0179947	0.0126001	0.0166457	0.017428	0.0163329	0.016418		0.0145921	0.0152785	0.0167243	0.0159281	0.0146659
	17025.9	0.015748	0.0147513	0.0134222	0.0151732	0.0158797	0.0149698	0.0145869	0.0159459	0.0163723	0.0168237	0.0164727	0.0180579	0.0132272	0.0189356	0.029618	0.017636	0.0115978	0.0160604	0.0140814	0.014551	0.0212144		0.0152955	0.0160073	0.0219503	0.0152994	0.0148457
	17026.4	0.0166371	0.0166708	0.014575	0.015965	0.0162763	0.0166319	0.0212875	0.0159312	0.0168609	0.0147318	0.0172331	0.0166112	0.0136421	0.0180089	0.0350972	0.0163191	0.0172065	0.0177883	0.0232227	0.0179954	0.0175536		0.0165387	0.0154338	0.0228443	0.0170031	0.0166972
	17026.9	0.0163322	0.0185187	0.0159908	0.0184687	0.016564	0.0143362	0.0177426	0.0169836	0.0173981	0.0184833	0.0182538	0.0126426	0.0151154	0.0207497	0.0223253	0.0177849	0.0197789	0.0164742	0.0201236	0.0141089	0.0265054		0.0168865	0.0163728	0.0211756	0.0179176	0.0167508
	17027.4	0.0179777	0.0159596	0.0185332	0.0189316	0.0175826	0.0176365	0.0230877	0.0195136	0.0198344	0.0164397	0.0161125	0.0151952	0.0200293	0.0196249	0.0137738	0.0165481	0.0190272	0.0178345	0.0152241	0.018445	0.0212005		0.0187218	0.0171116	0.0179339	0.0177363	0.0182136
	17027.9	0.0192848	0.0178177	0.01859	0.0185637	0.0182078	0.0205842	0.0180906	0.0186758	0.0199821	0.0184567	0.0184018	0.0210247	0.0194058	0.0206539	0.021013	0.0211129	0.0186035	0.015652	0.0202068	0.0191012	0.0210243		0.018995	0.0191637	0.0207337	0.0184561	0.0189163
	17028.4	0.0200092	0.0205174	0.0190969	0.0195874	0.0207694	0.0191975	0.0192442	0.0193007	0.0191796	0.0235147	0.0142005	0.0194622	0.0218593	0.0234559	0.0188854	0.0221346	0.0191528	0.0236905	0.021972	0.0166253	0.0315323		0.0195319	0.0199382	0.0221345	0.0217139	0.0196877
	17028.9	0.0203799	0.0205876	0.0211791	0.0209436	0.0196897	0.0200993	0.0195116	0.021666	0.0203165	0.0216819	0.0189174	0.0192786	0.0204411	0.019526	0.0304483	0.0211481	0.0196979	0.0216918	0.0223801	0.027712	0.0257718		0.0207338	0.0201812	0.0224526	0.0209259	0.020479
	17029.4	0.0221838	0.0225884	0.0201302	0.0215204	0.0234382	0.0211846	0.0237205	0.0212171	0.0211357	0.0217448	0.0182628	0.0259078	0.0205831	0.0246207	0.0307891	0.0222284	0.021816	0.0211347	0.0265079	0.0231006	0.0369215		0.0215942	0.0213807	0.0263516	0.0217255	0.0218244
	17029.9	0.024631	0.0222091	0.0255111	0.0209345	0.0212695	0.0239418	0.0240201	0.0230945	0.0230798	0.0236738	0.0230273	0.0223468	0.020948	0.0239209	0.030128	0.022518	0.0244973	0.0233389	0.0190232	0.0242314	0.0354387		0.0234308	0.0225138	0.0256626	0.0233898	0.0236247
	17030.4	0.0246877	0.0257729	0.0236248	0.0234817	0.0229616	0.0234418	0.0231404	0.024424	0.0258262	0.0254925	0.0220511	0.0222521	0.0189788	0.018298	0.0178959	0.0249582	0.0264834	0.022692	0.0270474	0.0243214	0.0187102		0.0244599	0.0222322	0.0181607	0.0246168	0.0242027
	17030.9	0.0248914	0.0250884	0.0258188	0.0243613	0.0235788	0.0246326	0.0281255	0.0258687	0.0242675	0.0239998	0.0218645	0.0218037	0.0256041	0.024787	0.0364372	0.0247134	0.0266861	0.0246328	0.0298791	0.0328691	0.0344324		0.0252891	0.0234547	0.0280757	0.0252718	0.0252831
	17031.4	0.0268627	0.0272185	0.0239948	0.0262571	0.0255957	0.0264177	0.0283874	0.0266625	0.0268795	0.0268195	0.0259439	0.0247709	0.0265519	0.0304761	0.0426637	0.0285296	0.0276145	0.0273257	0.0251343	0.0258046	0.0251587		0.0265703	0.0261282	0.0339176	0.0278323	0.0264768
	17031.9	0.0290267	0.0289949	0.0284321	0.0289092	0.024744	0.0295969	0.0280329	0.0292619	0.0269866	0.0291964	0.0266629	0.0311689	0.0287432	0.02789	0.0290427	0.0293366	0.0277682	0.0298754	0.0235532	0.0298569	0.0334161		0.0287542	0.0287894	0.0281946	0.029048	0.0289228
	17032.4	0.0298278	0.0301505	0.0305708	0.0276335	0.0272312	0.0317152	0.0328013	0.0311078	0.0299695	0.0306669	0.0312144	0.0312863	0.0261568	0.032156	0.0480849	0.0313245	0.0304034	0.0284214	0.0310969	0.0288521	0.0242691		0.0305038	0.0297389	0.0366607	0.0300837	0.0303919
	17032.9	0.0303888	0.0301821	0.0314592	0.0326008	0.0311678	0.0300588	0.0306225	0.0333885	0.0306988	0.0321601	0.0275945	0.033079	0.0359142	0.0348726	0.0468322	0.0311185	0.0326768	0.0327693	0.032863	0.0309403	0.0308261		0.0313572	0.0322139	0.0382491	0.0321623	0.0307502
	17033.4	0.0343494	0.0335872	0.03379	0.0325182	0.0327158	0.0338681	0.0350043	0.0342504	0.0358181	0.0348751	0.0320521	0.029104	0.0328218	0.0359479	0.0369736	0.0341395	0.0353626	0.0329127	0.0293818	0.0326137	0.0281618		0.0341942	0.0324921	0.0362054	0.0340725	0.0338524
	17033.9	0.0354558	0.0350642	0.037331	0.0342956	0.0325835	0.0363315	0.0350143	0.0352921	0.0357341	0.0346291	0.0330298	0.0305888	0.0354914	0.0404676	0.0423365	0.0347817	0.0364113	0.0356272	0.0310242	0.0381682	0.0300783		0.0355758	0.0336826	0.0408372	0.035549	0.0356494
	17034.4	0.0392974	0.0378515	0.035462	0.0396003	0.0365922	0.0375502	0.0405382	0.0381941	0.0379067	0.037278	0.0369721	0.0373056	0.0382423	0.0361455	0.0286044	0.0370769	0.035711	0.0390633	0.0387075	0.0368943	0.0356466		0.0381785	0.0374397	0.0339786	0.0373735	0.0382288
	17034.9	0.0401969	0.0397262	0.0392366	0.0408631	0.035794	0.0393725	0.0415522	0.0406687	0.0417289	0.0423494	0.0381786	0.0440004	0.0367269	0.0441509	0.0491061	0.0371201	0.0428415	0.0369471	0.0395821	0.0460884	0.0422566		0.0403815	0.0401118	0.0453368	0.0387551	0.0400106
	17035.4	0.0433926	0.0432751	0.04243	0.043976	0.0405732	0.042016	0.044173	0.044433	0.0432548	0.0437354	0.0424572	0.0469547	0.0395188	0.0434856	0.0428707	0.0435065	0.0418329	0.0399856	0.0532072	0.0404793	0.0508386		0.0434326	0.0429106	0.0435634	0.0418271	0.0431057
	17035.9	0.0448178	0.0465672	0.0471691	0.0459675	0.0450259	0.0450461	0.0425538	0.0463439	0.0456483	0.0458105	0.0431725	0.0457663	0.0420176	0.0485167	0.0756577	0.0480957	0.0474182	0.0473959	0.049507	0.0473299	0.0474034		0.0457181	0.0441165	0.0562081	0.0476527	0.0455061
	17036.4	0.0488044	0.0494488	0.0477568	0.0514263	0.0450262	0.0462198	0.0531634	0.048497	0.0514714	0.050876	0.0436206	0.0490493	0.0528101	0.0490746	0.0516114	0.0494853	0.0521602	0.0510766	0.0467859	0.0507559	0.0488993		0.0492202	0.0492083	0.0497722	0.0508385	0.0490375
	17036.9	0.0523539	0.0540306	0.0526303	0.0540258	0.0494312	0.0515048	0.0508207	0.0535513	0.0554272	0.0540095	0.0516092	0.0520587	0.0546002	0.0545005	0.0582456	0.0533228	0.0529262	0.054474	0.0541376	0.0489253	0.048621		0.0532019	0.0531445	0.0555364	0.0535925	0.0526339
	17037.4	0.0570282	0.0566755	0.0561306	0.0563799	0.0528412	0.0566953	0.054242	0.0565579	0.0579028	0.0547451	0.0519054	0.0569539	0.0564848	0.0584674	0.0642861	0.059564	0.053793	0.0556397	0.0683676	0.0587602	0.0499971		0.0566239	0.0549402	0.060098	0.0565309	0.0563956
	17037.9	0.0600464	0.0609233	0.0602519	0.0627589	0.0569222	0.0613714	0.0604088	0.0631341	0.0633222	0.0607597	0.0560574	0.0585959	0.0615826	0.0556234	0.0739216	0.0607574	0.0606413	0.0623752	0.057901	0.056825	0.0625862		0.0617163	0.0594174	0.060801	0.0612942	0.0608826
	17038.4	0.0665806	0.0667189	0.0659933	0.0668785	0.0634286	0.0671661	0.0665801	0.0679029	0.0691134	0.069786	0.0655598	0.063029	0.0655073	0.0658268	0.0752865	0.0648212	0.0674945	0.0681196	0.0658703	0.0684421	0.0899923		0.0672636	0.0662249	0.0684924	0.0667863	0.066665
	17038.9	0.072243	0.0728993	0.07417	0.076943	0.0679895	0.0732106	0.0691326	0.0751968	0.0779326	0.0723248	0.0735833	0.0681949	0.0684544	0.0719139	0.0898871	0.0746859	0.0731481	0.076686	0.0743143	0.0763463	0.0880215		0.0742272	0.0707786	0.0769995	0.0749364	0.073139
	17039.4	0.080054	0.0804154	0.0824597	0.0837981	0.0797394	0.0818769	0.0799535	0.0854977	0.0837634	0.081238	0.0808622	0.0827049	0.0793904	0.0791212	0.0936226	0.0826064	0.0803259	0.0875894	0.0822845	0.0804233	0.0970147		0.0825944	0.0809332	0.0832201	0.0836845	0.0813071
	17039.9	0.0904854	0.0897214	0.0919786	0.0941695	0.0874627	0.0906981	0.0866165	0.0960191	0.0954025	0.0886774	0.0881875	0.0876634	0.0904804	0.0911592	0.105319	0.0891966	0.094598	0.0942111	0.0874486	0.091711	0.121626		0.0925223	0.0888414	0.0951615	0.0925657	0.0906783
	17040.4	0.100615	0.100162	0.103792	0.106352	0.0974682	0.102417	0.100473	0.108521	0.110627	0.103072	0.102451	0.10053	0.106999	0.101789	0.113842	0.0995352	0.103702	0.106031	0.103444	0.104813	0.127179		0.104656	0.103476	0.105193	0.103052	0.102062
	17040.9	0.115322	0.115435	0.121443	0.117938	0.111306	0.116445	0.112398	0.124852	0.127464	0.118397	0.115979	0.122479	0.117965	0.115415	0.130991	0.112586	0.115851	0.119576	0.11913	0.114652	0.165493		0.119874	0.118479	0.11982	0.116008	0.116554
	17041.4	0.129618	0.129382	0.132989	0.132767	0.126077	0.133144	0.133833	0.142834	0.143351	0.130689	0.127163	0.131413	0.14035	0.131639	0.156285	0.130774	0.13459	0.136764	0.140448	0.133289	0.156058		0.135697	0.13256	0.138434	0.134009	0.131578
	17041.9	0.146975	0.148164	0.150217	0.150448	0.143095	0.14696	0.144414	0.160754	0.166886	0.1496	0.145991	0.148345	0.151044	0.150081	0.155065	0.142305	0.147138	0.157754	0.148778	0.151326	0.162314		0.15331	0.148836	0.151681	0.149162	0.1479
	17042.4	0.163985	0.160905	0.1704	0.166146	0.155472	0.163989	0.161376	0.182972	0.182681	0.170114	0.158774	0.162356	0.168884	0.166333	0.184534	0.15866	0.169526	0.172546	0.16188	0.170019	0.150535		0.171034	0.165413	0.171382	0.166753	0.164373
	17042.9	0.181178	0.180887	0.184373	0.185073	0.170001	0.179919	0.181819	0.199039	0.197163	0.175696	0.174464	0.182324	0.191186	0.18669	0.196956	0.178096	0.184243	0.193448	0.184979	0.186936	0.173269		0.18785	0.180791	0.189742	0.185309	0.181926
	17043.4	0.199428	0.198967	0.203621	0.202752	0.191869	0.19824	0.200543	0.218366	0.220231	0.199606	0.198089	0.204686	0.200925	0.191325	0.222011	0.191856	0.20774	0.208239	0.20111	0.205174	0.212427		0.207036	0.200583	0.200103	0.202382	0.200288
	17043.9	0.22288	0.2183	0.220984	0.224413	0.212402	0.218587	0.224727	0.241138	0.247607	0.219032	0.214254	0.224324	0.223463	0.214923	0.257441	0.208465	0.22107	0.230426	0.21894	0.218871	0.247021		0.229205	0.220205	0.22699	0.219907	0.221202
	17044.4	0.242852	0.23862	0.245204	0.2497	0.247302	0.24158	0.24985	0.266256	0.260538	0.244829	0.238784	0.250314	0.250912	0.236443	0.2657	0.23528	0.251042	0.251076	0.249654	0.24629	0.250668		0.251068	0.246028	0.244741	0.245492	0.243657
	17044.9	0.267512	0.27581	0.28403	0.281671	0.271693	0.273623	0.278844	0.299775	0.294287	0.268505	0.263006	0.27588	0.279344	0.273828	0.314736	0.272456	0.282074	0.289413	0.272956	0.27701	0.251615		0.283761	0.271583	0.285194	0.281264	0.27584
	17045.4	0.305008	0.306988	0.313066	0.31442	0.303177	0.309577	0.310117	0.328345	0.334636	0.302432	0.30153	0.312734	0.313383	0.292126	0.326326	0.294146	0.304013	0.324643	0.307294	0.309721	0.297522		0.316907	0.30713	0.301831	0.307776	0.309218
	17045.9	0.345647	0.342944	0.355911	0.351317	0.334761	0.348457	0.340068	0.364681	0.375939	0.348704	0.333191	0.344425	0.353039	0.348898	0.367559	0.337016	0.352002	0.35951	0.349901	0.351094	0.373545		0.355048	0.345147	0.354311	0.349575	0.347389
	17046.4	0.392556	0.397075	0.407705	0.403548	0.382488	0.393222	0.384138	0.416626	0.429148	0.395471	0.381524	0.407517	0.407691	0.398173	0.425585	0.387404	0.404992	0.41257	0.382481	0.40474	0.43734		0.405347	0.397636	0.405952	0.401445	0.39651
	17046.9	0.450775	0.448156	0.459272	0.456796	0.42518	0.444677	0.432819	0.455886	0.475552	0.448337	0.438488	0.453262	0.449522	0.450518	0.486903	0.432864	0.449978	0.45396	0.452154	0.452831	0.460504		0.454222	0.447162	0.460849	0.445333	0.449378
	17047.4	0.504571	0.500891	0.515134	0.516168	0.481802	0.497823	0.492312	0.510679	0.532957	0.511162	0.49665	0.513073	0.515331	0.503097	0.530874	0.497408	0.50432	0.517581	0.508774	0.508735	0.563811		0.509502	0.509029	0.511222	0.506542	0.504414
	17047.9	0.566671	0.574484	0.578285	0.575099	0.536039	0.559297	0.551471	0.569057	0.588774	0.565028	0.548495	0.571914	0.568075	0.571479	0.59466	0.553727	0.568194	0.587066	0.567989	0.586279	0.635518		0.571026	0.563066	0.578062	0.569714	0.56822
	17048.4	0.622449	0.636795	0.640243	0.636326	0.589653	0.62263	0.616121	0.621678	0.65585	0.62721	0.609975	0.628905	0.642984	0.639011	0.650872	0.610932	0.626805	0.649445	0.629573	0.639201	0.617556		0.630894	0.627538	0.642501	0.629153	0.629293
	17048.9	0.693731	0.700526	0.71623	0.724007	0.651019	0.689733	0.675855	0.686038	0.723153	0.697964	0.693523	0.699233	0.702931	0.712333	0.719437	0.681246	0.712433	0.715351	0.716818	0.702513	0.622263		0.699605	0.698565	0.714351	0.702447	0.69987
	17049.4	0.761956	0.751407	0.781833	0.781337	0.70804	0.758182	0.747412	0.763885	0.777067	0.768081	0.762554	0.785268	0.779086	0.804462	0.801612	0.755744	0.766371	0.7889	0.771657	0.777856	0.6827		0.765094	0.773051	0.803654	0.770606	0.763162
	17049.9	0.8295	0.836343	0.855321	0.863872	0.764038	0.837375	0.807572	0.825955	0.85549	0.833746	0.826548	0.863485	0.844356	0.895922	0.837223	0.824408	0.84654	0.852705	0.850321	0.834151	0.749718		0.837755	0.840819	0.879242	0.840889	0.838534
	17050.4	0.911848	0.908411	0.923304	0.944919	0.817003	0.902239	0.873499	0.910711	0.916614	0.923454	0.893588	0.932153	0.926358	0.953379	0.904439	0.891558	0.910903	0.927665	0.945365	0.909468	0.878373		0.911904	0.91831	0.939475	0.909992	0.911414
	17050.9	0.992859	0.993017	1.01382	1.01906	0.874857	0.983178	0.944723	1.00285	1.01147	0.991386	0.970857	1.00578	0.996419	1.04072	1.01176	0.976786	0.983528	1.00661	1.01837	0.987007	0.94995		0.997517	0.990578	1.0325	0.989327	0.992812
	17051.4	1.06568	1.06583	1.09787	1.0958	0.920173	1.06068	1.01335	1.10335	1.08835	1.08431	1.05098	1.07829	1.08148	1.16683	1.05639	1.05926	1.06448	1.0917	1.12309	1.08326	1.1372		1.07904	1.07395	1.13571	1.07217	1.06835
	17051.9	1.14721	1.15248	1.17213	1.19446	0.940689	1.13259	1.08042	1.20498	1.16732	1.16652	1.11585	1.17429	1.15459	1.31285	1.13723	1.1507	1.14219	1.17455	1.21516	1.13527	1.38532		1.16414	1.15214	1.26295	1.15655	1.14865
	17052.4	1.23519	1.23093	1.23773	1.27486	0.956887	1.22336	1.13188	1.32048	1.26927	1.26594	1.19264	1.25065	1.24611	1.39845	1.24176	1.23016	1.20919	1.26406	1.295	1.23716	1.35514		1.25424	1.23921	1.35393	1.23585	1.22715
	17052.9	1.31074	1.3082	1.33648	1.36713	0.962612	1.29645	1.18343	1.44388	1.34726	1.37459	1.26358	1.32076	1.3388	1.54162	1.32337	1.31168	1.29998	1.34606	1.39347	1.31309	1.46401		1.34331	1.32637	1.47961	1.32029	1.30592
	17053.4	1.38049	1.39852	1.40897	1.45446	0.987986	1.37063	1.25172	1.55997	1.45294	1.47108	1.33994	1.39495	1.41006	1.67011	1.31729	1.39902	1.35384	1.42171	1.45435	1.40367	1.53113		1.43323	1.40675	1.56986	1.3937	1.38318
	17053.9	1.46801	1.47125	1.49062	1.52218	1.03637	1.44367	1.31505	1.64415	1.52784	1.51482	1.39586	1.47244	1.48248	1.7057	1.40926	1.46531	1.42198	1.49517	1.50304	1.45517	1.51599		1.51097	1.46794	1.62124	1.46272	1.45915
	17054.4	1.52401	1.53168	1.54926	1.57419	1.15498	1.51666	1.39995	1.69297	1.58755	1.58875	1.48596	1.51724	1.54882	1.86487	1.47067	1.54214	1.48243	1.54891	1.54464	1.53256	1.43501		1.5702	1.53812	1.75286	1.52685	1.52206
	17054.9	1.58655	1.59319	1.58934	1.61964	1.37034	1.58392	1.50734	1.70007	1.62204	1.63457	1.55398	1.57585	1.59536	1.75897	1.53744	1.60834	1.56669	1.59636	1.61336	1.57534	1.60933		1.61592	1.59221	1.69604	1.59123	1.58408
	17055.4	1.63721	1.6468	1.62538	1.64928	1.58978	1.64227	1.59252	1.65662	1.65556	1.66732	1.63465	1.63239	1.63881	1.68172	1.63768	1.63069	1.60299	1.61879	1.6239	1.62226	1.47577		1.64285	1.64417	1.66851	1.61831	1.63532
	17055.9	1.66123	1.67589	1.6373	1.66306	1.74327	1.66124	1.68984	1.6144	1.63488	1.69175	1.69462	1.66056	1.64747	1.57832	1.6353	1.66398	1.6378	1.62371	1.62226	1.62234	1.62734		1.64841	1.67433	1.59466	1.64175	1.66351
	17056.4	1.66265	1.67625	1.64328	1.65135	1.83263	1.66524	1.69009	1.54569	1.58833	1.69003	1.7276	1.66671	1.63767	1.51702	1.64957	1.67785	1.65013	1.60863	1.59079	1.63288	1.72843		1.6269	1.68037	1.55473	1.64534	1.66417
	17056.9	1.64993	1.66063	1.63161	1.64424	1.88708	1.65179	1.68601	1.48723	1.53506	1.67473	1.71467	1.64519	1.61697	1.46885	1.6488	1.64864	1.64693	1.59057	1.57116	1.61431	1.29575		1.59899	1.66326	1.52003	1.62774	1.65244
	17057.4	1.6133	1.62332	1.60363	1.59833	1.8293	1.63034	1.64595	1.44545	1.50758	1.64845	1.68492	1.62662	1.60636	1.46582	1.62285	1.64484	1.62058	1.56919	1.55881	1.60108	1.34926		1.564	1.64169	1.51048	1.61108	1.61842
	17057.9	1.5844	1.5975	1.57146	1.57706	1.73398	1.60908	1.55803	1.40162	1.47933	1.60925	1.65794	1.59474	1.57202	1.46936	1.58718	1.60954	1.59132	1.5351	1.53852	1.56438	1.15658		1.52958	1.60837	1.50287	1.57807	1.58619
	17058.4	1.5439	1.55132	1.54438	1.553	1.62956	1.55744	1.53623	1.36832	1.42997	1.5682	1.5848	1.54197	1.53289	1.47204	1.51437	1.56524	1.54912	1.5079	1.49914	1.51706	1.20981		1.49137	1.55762	1.48418	1.54033	1.54842
	17058.9	1.51088	1.50686	1.49611	1.52675	1.5498	1.51407	1.49121	1.34742	1.40778	1.5239	1.54445	1.50217	1.49728	1.45931	1.4533	1.54185	1.49874	1.47644	1.48311	1.49351	1.27804		1.45805	1.51754	1.45789	1.50614	1.50835
	17059.4	1.46727	1.46585	1.46616	1.463	1.45802	1.47335	1.40662	1.31696	1.35652	1.47071	1.49994	1.47115	1.45458	1.43951	1.42769	1.48067	1.4583	1.44556	1.43091	1.44631	1.12962		1.41439	1.47347	1.43613	1.46171	1.4614
	17059.9	1.42125	1.433	1.42914	1.43387	1.41584	1.4404	1.39743	1.29143	1.33428	1.4432	1.4419	1.42254	1.42251	1.41515	1.39725	1.4567	1.42569	1.41132	1.4301	1.41818	1.24415		1.38406	1.43319	1.41002	1.43158	1.42772
	17060.4	1.38872	1.39503	1.38803	1.39284	1.3606	1.40187	1.35152	1.27446	1.3017	1.39867	1.40894	1.3822	1.38882	1.3981	1.35569	1.41007	1.3809	1.3913	1.37025	1.37997	1.3069		1.35133	1.39536	1.38607	1.39484	1.38921
	17060.9	1.35978	1.35488	1.35593	1.37034	1.3416	1.37326	1.30151	1.26192	1.29347	1.36787	1.37275	1.36221	1.36793	1.37512	1.33415	1.38452	1.36277	1.35984	1.35766	1.34771	1.21291		1.32628	1.36797	1.3635	1.36929	1.35626
	17061.4	1.32446	1.32943	1.33471	1.34503	1.31369	1.33798	1.29027	1.24333	1.25644	1.33427	1.34878	1.33666	1.34723	1.3498	1.30703	1.3515	1.32425	1.32931	1.29769	1.32691	1.22512		1.29967	1.34154	1.33767	1.33564	1.32881
	17061.9	1.30321	1.30882	1.31039	1.31181	1.28867	1.30297	1.28988	1.24132	1.27339	1.3301	1.30179	1.30715	1.30327	1.32373	1.32014	1.31952	1.30289	1.30042	1.28946	1.29076	1.25064		1.28624	1.31122	1.32224	1.30789	1.30517
	17062.4	1.27806	1.27402	1.28801	1.28205	1.2451	1.2743	1.26783	1.23196	1.24936	1.30606	1.27997	1.29154	1.27571	1.26819	1.26408	1.3032	1.26616	1.27607	1.25994	1.27095	1.18703		1.26333	1.28845	1.26755	1.28271	1.27755
	17062.9	1.24723	1.25895	1.25349	1.25813	1.24428	1.24925	1.24847	1.22368	1.24441	1.27337	1.26668	1.25999	1.25948	1.25639	1.24452	1.27325	1.24702	1.25372	1.24691	1.25121	1.21543		1.24471	1.26529	1.25307	1.25863	1.25245
	17063.4	1.23414	1.234	1.23408	1.24166	1.20203	1.2312	1.21927	1.22499	1.22751	1.25598	1.25118	1.22987	1.23261	1.24724	1.23222	1.2435	1.2181	1.23468	1.21524	1.22658	1.31216		1.23042	1.24343	1.24299	1.23288	1.23299
	17063.9	1.21417	1.21993	1.20964	1.23576	1.18341	1.20667	1.2074	1.21315	1.20827	1.22264	1.23248	1.22138	1.21084	1.22395	1.2199	1.21839	1.21339	1.23104	1.20063	1.19567	1.32709		1.21383	1.22165	1.22282	1.22093	1.2152
	17064.4	1.19305	1.19627	1.18899	1.20737	1.17065	1.19603	1.1902	1.20884	1.2173	1.20245	1.19832	1.19315	1.18983	1.20728	1.19855	1.20217	1.19244	1.20746	1.18147	1.1954	1.36158		1.20113	1.19615	1.20482	1.20113	1.19512
	17064.9	1.17525	1.18103	1.17632	1.1854	1.1368	1.17419	1.18337	1.19584	1.20881	1.18414	1.18603	1.17877	1.18384	1.18891	1.19979	1.17566	1.17573	1.19004	1.15915	1.16117	1.34566		1.18635	1.18346	1.19178	1.18073	1.17845
	17065.4	1.15008	1.1614	1.14665	1.16856	1.12432	1.15569	1.17826	1.18667	1.19676	1.16075	1.15218	1.14565	1.15525	1.14493	1.16797	1.16707	1.1675	1.16963	1.13638	1.15038	1.33115		1.1696	1.15413	1.15149	1.16803	1.15799
	17065.9	1.13776	1.14042	1.1382	1.15232	1.12497	1.14144	1.16119	1.18253	1.1885	1.14822	1.13894	1.13564	1.14598	1.15302	1.1741	1.14693	1.14009	1.15781	1.12711	1.1341	1.34829		1.15811	1.1428	1.15902	1.14872	1.14319
	17066.4	1.11977	1.12492	1.11904	1.12102	1.11252	1.12212	1.13081	1.16821	1.16721	1.12839	1.12294	1.11633	1.13005	1.13488	1.15033	1.12996	1.11219	1.13952	1.11055	1.13363	1.35835		1.13876	1.12508	1.13922	1.12813	1.12239
	17066.9	1.10809	1.1179	1.10313	1.1144	1.09303	1.10785	1.12132	1.15661	1.15	1.10923	1.11624	1.09492	1.11858	1.10908	1.11927	1.12138	1.1032	1.12953	1.08586	1.0953	1.34026		1.1268	1.11068	1.11198	1.11886	1.11135
	17067.4	1.08958	1.09459	1.08341	1.08037	1.06985	1.08486	1.10189	1.1395	1.1435	1.10523	1.10034	1.07793	1.09572	1.09173	1.11157	1.10108	1.09307	1.10847	1.06541	1.08262	1.24264		1.10756	1.09613	1.09738	1.1013	1.0888
	17067.9	1.06493	1.07573	1.06158	1.07544	1.04697	1.07023	1.07746	1.11654	1.11293	1.08452	1.08997	1.06794	1.07967	1.0917	1.11084	1.07541	1.081	1.09118	1.05301	1.07675	1.14768		1.08639	1.08117	1.09715	1.0826	1.07015
	17068.4	1.06063	1.06744	1.05685	1.05897	1.03291	1.05471	1.06412	1.10277	1.09852	1.06748	1.06283	1.04622	1.06986	1.07035	1.0791	1.07256	1.05362	1.07634	1.03563	1.06311	1.00189		1.07513	1.06276	1.07285	1.06828	1.06043
	17068.9	1.04697	1.04764	1.03431	1.04645	1.02766	1.04644	1.05393	1.07773	1.07803	1.03827	1.03808	1.03914	1.05488	1.06306	1.03806	1.04325	1.05238	1.06083	1.02447	1.03109	1.03773		1.05723	1.04287	1.05597	1.05199	1.04563
	17069.4	1.03419	1.03383	1.03091	1.03594	1.01727	1.02997	1.05108	1.05616	1.07121	1.0361	1.03353	1.03174	1.04111	1.02327	1.05031	1.03255	1.03284	1.05228	1.01817	1.04673	1.02285		1.04432	1.03594	1.03068	1.03956	1.03468
	17069.9	1.01163	1.01531	1.0219	1.00995	1.00255	1.02373	1.0171	1.03608	1.03469	1.02445	1.00748	1.01269	1.01887	1.01406	1.02404	1.0262	1.02016	1.04018	1.00248	1.02669	0.968702		1.02344	1.01663	1.01691	1.02932	1.01662
	17070.4	1.00286	1.00261	1.01451	1.00523	0.988357	1.00449	0.995708	1.01643	1.02053	1.00639	1.00378	0.99632	1.01307	1.03395	1.02163	1.01394	1.00932	1.02474	0.98392	1.00012	0.87892		1.00932	1.00554	1.03045	1.01639	1.00452
	17070.9	0.992653	0.998057	0.998735	0.990684	0.974209	0.994265	1.00079	0.991489	1.00825	0.993494	0.992014	0.981199	1.00072	1.00759	0.98412	0.993045	0.997593	1.01308	0.996174	0.994515	0.856873		0.996223	0.992827	1.00093	1.00141	0.995567
	17071.4	0.987212	0.981546	0.985373	0.979151	0.973289	0.989975	0.986878	0.976694	0.996356	0.989368	0.992346	0.98336	0.992449	0.999379	1.01135	0.988377	0.991723	0.99543	0.972456	0.995132	0.903498		0.98466	0.989748	1.00223	0.99184	0.985247
	17071.9	0.974075	0.984399	0.978163	0.969205	0.960743	0.978053	0.977357	0.963834	0.985385	0.977012	0.975162	0.974854	0.982541	0.968419	0.998424	0.975792	0.977332	0.999545	0.9704	0.973443	1.03805		0.975177	0.977605	0.976955	0.984585	0.977289
	17072.4	0.966203	0.964814	0.971736	0.967735	0.95423	0.964384	0.967581	0.949584	0.968853	0.966282	0.96525	0.964184	0.972113	0.963586	0.987838	0.970825	0.966725	0.984151	0.949435	0.977575	1.04902		0.963016	0.967174	0.970487	0.974272	0.966758
	17072.9	0.957365	0.961167	0.964231	0.958843	0.939978	0.948106	0.962344	0.932625	0.958983	0.957142	0.964331	0.944832	0.96406	0.956515	0.957067	0.965142	0.957183	0.966504	0.958816	0.953637	0.982519		0.952285	0.958339	0.956679	0.963263	0.958123
	17073.4	0.951834	0.95859	0.945828	0.957721	0.950627	0.945247	0.95305	0.928352	0.947387	0.957429	0.95268	0.948885	0.944284	0.946322	0.947177	0.957293	0.961249	0.955136	0.942182	0.943156	0.870121		0.945804	0.951149	0.946572	0.957763	0.951857
	17073.8	0.944983	0.936863	0.93719	0.957799	0.9309	0.940063	0.943976	0.927698	0.941694	0.945463	0.940065	0.942442	0.947003	0.952815	0.94984	0.950156	0.95768	0.956706	0.935455	0.939983	0.866155		0.939036	0.943921	0.951976	0.954679	0.942648
	17074.3	0.938865	0.933885	0.938737	0.932101	0.924748	0.933648	0.943592	0.921218	0.934499	0.933665	0.933711	0.943715	0.940427	0.935318	0.965108	0.936067	0.940868	0.950721	0.92457	0.938192	0.824595		0.932647	0.937474	0.943497	0.94263	0.936453
	17074.8	0.924927	0.929863	0.932875	0.926898	0.923423	0.932609	0.923245	0.907308	0.922051	0.922057	0.921651	0.929503	0.933644	0.931909	0.936845	0.925158	0.940431	0.942972	0.941738	0.945487	0.853544		0.922869	0.926544	0.93336	0.935929	0.928711
	17075.4	0.919233	0.920353	0.925464	0.928915	0.914158	0.926892	0.914516	0.911516	0.91953	0.927116	0.91201	0.934011	0.924414	0.920811	0.913793	0.923525	0.928593	0.939597	0.920489	0.9128	0.884808		0.919633	0.923927	0.91904	0.93059	0.922621
	17076	0.912092	0.91981	0.92641	0.915519	0.900335	0.917616	0.909582	0.902639	0.901801	0.911415	0.910514	0.927686	0.91233	0.926247	0.926529	0.913218	0.917283	0.925721	0.91476	0.917261	0.959854		0.911796	0.914634	0.926333	0.918808	0.917132
	17076.7	0.908137	0.913603	0.922198	0.910145	0.895891	0.908794	0.916299	0.894055	0.883451	0.909543	0.905738	0.912729	0.911916	0.924394	0.919431	0.910397	0.918326	0.915795	0.914465	0.918353	1.03954		0.904582	0.909876	0.922989	0.914636	0.912632
	17077.3	0.901312	0.906735	0.916278	0.901007	0.900555	0.902362	0.907887	0.887585	0.869659	0.908478	0.908621	0.909652	0.907481	0.899233	0.900172	0.898401	0.914592	0.907584	0.902386	0.915102	0.956633		0.896801	0.908465	0.8995	0.906413	0.90557
	17078.1	0.900412	0.902131	0.899995	0.907042	0.895279	0.897718	0.897731	0.883356	0.891064	0.893843	0.893677	0.908649	0.900122	0.915044	0.923718	0.900109	0.911196	0.903671	0.906947	0.90083	1.0047		0.895446	0.898503	0.917307	0.904653	0.900732
	17078.9	0.894479	0.894562	0.907584	0.897801	0.884597	0.904101	0.895449	0.876954	0.888938	0.899666	0.898251	0.911879	0.894837	0.921187	0.902918	0.896183	0.900913	0.902257	0.89758	0.906556	0.819625		0.8925	0.900404	0.915999	0.899781	0.898882
	17079.7	0.890639	0.904286	0.9058	0.903317	0.893125	0.893181	0.898794	0.883203	0.875506	0.903726	0.895065	0.905789	0.90172	0.899748	0.898571	0.89665	0.906974	0.899425	0.922276	0.89613	0.893611		0.892104	0.901413	0.899418	0.900676	0.89866
	17080.6	0.887133	0.890464	0.896885	0.893731	0.876867	0.896445	0.894267	0.882924	0.862816	0.891292	0.891606	0.904918	0.896842	0.904245	0.900122	0.900534	0.89259	0.907288	0.895571	0.901352	0.968346		0.886566	0.895547	0.903078	0.900495	0.892631
	17081.6	0.888077	0.894216	0.892003	0.897538	0.894175	0.893408	0.886434	0.88642	0.876396	0.895493	0.888207	0.886069	0.900312	0.899352	0.899242	0.888932	0.881424	0.899154	0.895864	0.885895	0.904566		0.888682	0.893124	0.899284	0.890298	0.891962
	17082.6	0.885488	0.887042	0.889449	0.889524	0.883338	0.885559	0.88015	0.888977	0.871435	0.888233	0.883369	0.889359	0.894411	0.88306	0.886531	0.887999	0.872504	0.889836	0.908353	0.897172	0.847701		0.885089	0.888897	0.88405	0.884058	0.886403
	17083.7	0.876166	0.890491	0.894019	0.89309	0.873645	0.885321	0.874791	0.892651	0.878906	0.884512	0.876957	0.883512	0.885919	0.89053	0.865745	0.870844	0.883231	0.896659	0.907598	0.890271	0.940089		0.886376	0.882795	0.883489	0.883442	0.885589
	17084.7	0.884755	0.886524	0.903503	0.899458	0.891351	0.890646	0.88497	0.902522	0.880552	0.884815	0.897267	0.895589	0.89312	0.89613	0.882465	0.898033	0.883812	0.892452	0.91038	0.894729	0.943371		0.892358	0.89221	0.89225	0.891894	0.891017
	17085.8	0.890524	0.892791	0.906803	0.907918	0.885054	0.895829	0.895157	0.91793	0.889236	0.897539	0.893706	0.904658	0.899122	0.901682	0.907601	0.898387	0.892825	0.906782	0.924398	0.903232	0.844572		0.900983	0.898401	0.903369	0.899733	0.897161
	17086.9	0.915926	0.908465	0.917346	0.912266	0.914286	0.90906	0.899805	0.933077	0.925858	0.904986	0.919763	0.904607	0.90638	0.919495	0.935619	0.905419	0.912965	0.92322	0.923603	0.912934	0.891877		0.918192	0.909012	0.924084	0.9139	0.911258
	17088	0.923312	0.92024	0.926463	0.936887	0.919378	0.926012	0.928729	0.950672	0.912837	0.925098	0.923723	0.926948	0.930354	0.928674	0.932021	0.933321	0.92689	0.932376	0.927394	0.928493	0.995777		0.930004	0.926528	0.92969	0.931119	0.925906
	17089.1	0.941377	0.933558	0.942701	0.947883	0.933535	0.936978	0.936627	0.966002	0.950947	0.940304	0.939148	0.943066	0.933815	0.936591	0.946847	0.923047	0.946207	0.946211	0.953595	0.940478	0.921777		0.94711	0.938794	0.939512	0.93803	0.939479
	17090.2	0.95555	0.965305	0.95974	0.974589	0.948754	0.956959	0.957017	0.983577	0.970374	0.953467	0.960606	0.962807	0.954964	0.961257	0.941564	0.955543	0.955812	0.9672	0.982807	0.961346	0.902282		0.967423	0.957488	0.955666	0.959713	0.960966
	17091.3	0.985653	0.976792	0.989087	0.969997	0.96759	0.973898	0.986205	0.993793	0.985853	0.979088	0.978978	0.976585	0.97968	0.995529	0.964393	0.986225	0.967104	0.988872	0.989443	0.968641	0.96587		0.984108	0.978724	0.986724	0.981495	0.980246
	17092.5	0.995255	0.993433	1.00685	1.00139	0.987037	1.00057	0.991881	1.01294	1.00911	1.00922	0.996397	1.0063	0.997087	1.02359	0.993582	0.999267	1.00379	0.993993	1.01234	1.00611	1.05036		1.00297	1.00215	1.01499	0.998749	0.998132
	17093.6	1.01582	1.02631	1.02218	1.02113	1.02951	1.02633	1.03317	1.0373	1.02825	1.02852	1.01412	1.02155	1.02402	1.02455	0.99633	1.0145	1.02387	1.03046	1.02058	1.01731	1.09898		1.0272	1.02232	1.01668	1.02272	1.02333
	17094.8	1.03253	1.05765	1.04769	1.04009	1.0347	1.05108	1.04503	1.05798	1.04644	1.04393	1.04641	1.03155	1.03933	1.04793	1.04413	1.03317	1.03588	1.03489	1.04224	1.04493	1.07967		1.04867	1.04091	1.04677	1.03457	1.04573
	17096	1.06159	1.07076	1.06377	1.06246	1.06438	1.06328	1.06242	1.07115	1.05151	1.08544	1.05655	1.07075	1.06346	1.07594	1.06374	1.05482	1.04646	1.05226	1.06809	1.04817	0.893046		1.06426	1.06936	1.07248	1.05147	1.0643
	17097.2	1.08091	1.08588	1.07362	1.08689	1.06577	1.07972	1.07908	1.08507	1.07351	1.0867	1.06548	1.06809	1.07556	1.09446	1.05473	1.07772	1.06975	1.07564	1.06819	1.07134	0.944459		1.08105	1.07484	1.08318	1.07454	1.0811
	17098.3	1.08878	1.10354	1.08567	1.1002	1.08526	1.09622	1.09036	1.09344	1.08684	1.09832	1.09781	1.09409	1.09287	1.11582	1.06353	1.08581	1.08365	1.08463	1.0936	1.09333	1.00446		1.09313	1.09588	1.10097	1.0847	1.09428
	17099.5	1.10892	1.11095	1.10211	1.11165	1.10069	1.11316	1.09754	1.09462	1.0809	1.11671	1.11114	1.09601	1.09822	1.11493	1.09013	1.10669	1.07971	1.09213	1.08558	1.11434	1.0781		1.1016	1.10622	1.10789	1.09384	1.10827
	17100.8	1.11656	1.11567	1.11237	1.11841	1.11934	1.11766	1.07465	1.1005	1.09523	1.12336	1.12158	1.10756	1.10997	1.12684	1.10651	1.11398	1.10261	1.11136	1.10428	1.11541	1.09028		1.10718	1.11616	1.12107	1.10969	1.112
	17102	1.11609	1.12554	1.11434	1.1084	1.09785	1.13147	1.1183	1.09742	1.10917	1.11731	1.1364	1.11179	1.11813	1.14642	1.08117	1.12652	1.11555	1.12413	1.11249	1.12803	1.11235		1.1133	1.1212	1.12788	1.12243	1.11992
	17103.3	1.12418	1.13077	1.12157	1.12709	1.11615	1.13828	1.11875	1.09114	1.10412	1.13285	1.13778	1.12274	1.11872	1.14914	1.10468	1.12036	1.12512	1.11431	1.13565	1.12143	1.16268		1.11612	1.12826	1.13651	1.11964	1.12761
	17104.5	1.13333	1.1344	1.12283	1.12488	1.11394	1.13151	1.11754	1.09016	1.09358	1.13138	1.12779	1.12348	1.12033	1.15431	1.11178	1.12463	1.12193	1.10913	1.11696	1.1256	1.20025		1.11539	1.12592	1.14224	1.11838	1.12893
	17105.8	1.13276	1.13446	1.12234	1.13117	1.10791	1.13207	1.11213	1.09333	1.08704	1.13979	1.13622	1.12494	1.1174	1.13707	1.11828	1.13147	1.11709	1.1257	1.11233	1.12757	1.15528		1.1154	1.12982	1.13162	1.12519	1.12908
	17107.1	1.12169	1.12735	1.11812	1.11446	1.1026	1.12578	1.10749	1.08651	1.08846	1.12769	1.11544	1.13143	1.12699	1.13967	1.07823	1.12043	1.12734	1.12504	1.11665	1.12842	1.06436		1.10865	1.12497	1.12222	1.12409	1.12074
	17108.4	1.11456	1.11207	1.11795	1.11937	1.08806	1.11536	1.11109	1.09139	1.08197	1.13249	1.11162	1.11501	1.11262	1.13113	1.08692	1.11128	1.1251	1.10876	1.11649	1.1155	1.19224		1.10527	1.11846	1.11857	1.11448	1.11498
	17109.7	1.11695	1.11706	1.10406	1.11257	1.0783	1.10889	1.09302	1.08069	1.0799	1.1046	1.11403	1.11773	1.11822	1.1024	1.09269	1.10691	1.11515	1.09769	1.10163	1.10858	1.32825		1.09964	1.11313	1.09965	1.10611	1.11049
	17111	1.10219	1.11689	1.09636	1.10281	1.08046	1.10964	1.08797	1.0904	1.07858	1.11706	1.10142	1.10118	1.10648	1.11732	1.09401	1.10731	1.10367	1.10556	1.12502	1.09936	1.27815		1.09781	1.10715	1.11071	1.10555	1.10435
	17112.4	1.09394	1.10656	1.09676	1.09435	1.08256	1.09162	1.09092	1.08528	1.09713	1.09331	1.09424	1.10248	1.09232	1.10869	1.08408	1.09331	1.09086	1.09632	1.09154	1.08883	0.994656		1.0938	1.09507	1.1017	1.09363	1.09626
	17113.7	1.08771	1.0876	1.08199	1.08652	1.05945	1.09202	1.06289	1.0898	1.08245	1.08829	1.0942	1.08652	1.08184	1.11301	1.09714	1.09636	1.09389	1.07128	1.08683	1.09572	0.956975		1.08578	1.08769	1.10851	1.08684	1.08499
	17115.1	1.07193	1.0839	1.07675	1.0778	1.05348	1.07944	1.0753	1.0868	1.08472	1.08519	1.07785	1.07843	1.07397	1.08919	1.08158	1.07481	1.07857	1.06799	1.07875	1.08379	0.903079		1.08065	1.07897	1.08703	1.07353	1.07761
	17116.5	1.07062	1.06394	1.06753	1.06688	1.03901	1.05531	1.06464	1.08728	1.08152	1.06643	1.05605	1.06517	1.06091	1.07785	1.0626	1.07349	1.0617	1.06174	1.06289	1.06375	0.99071		1.07215	1.06218	1.07353	1.06588	1.06479
	17117.8	1.05404	1.05363	1.05747	1.04427	1.02234	1.04868	1.04792	1.08119	1.06217	1.05217	1.04783	1.05824	1.0575	1.07847	1.08987	1.04434	1.05544	1.04829	1.06453	1.0453	0.974391		1.05986	1.05371	1.08172	1.04901	1.05164
	17119.2	1.03278	1.03124	1.03394	1.03869	1.02289	1.0318	1.044	1.06431	1.05412	1.04344	1.03199	1.03623	1.04174	1.05418	1.03092	1.04161	1.03869	1.03115	1.06305	1.04431	0.927922		1.0438	1.03868	1.04758	1.03707	1.03429
	17120.6	1.02886	1.02808	1.02808	1.02022	1.01993	1.03035	1.01817	1.04551	1.04397	1.03678	1.01075	1.03513	1.02613	1.04892	1.02725	1.02509	1.03281	1.0244	1.02251	1.02247	0.887599		1.03329	1.02705	1.04277	1.02708	1.02672
	17122	1.01867	1.00761	1.01433	1.01255	0.995994	1.01515	1.0318	1.03301	1.02769	1.03044	1.02617	1.01888	1.00704	1.02665	1.02834	1.02167	1.02651	1.0048	1.00331	1.01695	0.870957		1.02118	1.02076	1.02714	1.01717	1.01559
	17123.5	1.00401	1.00703	1.00639	1.00043	0.994396	1.00421	1.01713	1.02554	1.00839	1.00096	0.993686	1.00207	1.00079	0.997984	1.01847	1.00049	1.00943	0.999468	0.991498	1.00315	0.897377		1.01077	0.999303	1.0038	1.00277	1.00588
	17124.9	0.993362	0.98663	0.995304	0.990545	0.976171	0.994026	1.00778	0.998846	0.991707	0.992329	0.976362	0.993759	0.989995	0.995024	1.0011	0.993006	1.00318	0.98594	1.00063	0.994258	0.968173		0.994502	0.987974	0.996759	0.993544	0.993488
	17126.4	0.97995	0.975187	0.990826	0.968364	0.967842	0.979248	1.00572	0.993656	0.982991	0.967939	0.976405	0.984014	0.975454	0.975781	0.980255	0.977279	0.980231	0.981147	0.981581	0.986549	1.03206		0.984614	0.975248	0.977059	0.979508	0.981656
	17127.8	0.974011	0.980479	0.978824	0.982318	0.961661	0.976042	0.986797	0.983997	0.965516	0.971594	0.975228	0.985583	0.968656	0.963034	0.990986	0.96788	0.978544	0.97947	0.962782	0.976425	1.09118		0.978288	0.974431	0.970985	0.975102	0.978761
	17129.3	0.968647	0.972005	0.966514	0.966189	0.967977	0.956942	0.951563	0.979884	0.953797	0.963275	0.962164	0.97157	0.960134	0.96395	0.971544	0.962372	0.970441	0.965527	0.9733	0.976325	0.988087		0.966883	0.963807	0.966114	0.965863	0.964762
	17130.8	0.956265	0.961444	0.963312	0.969013	0.959792	0.961114	0.965569	0.972692	0.939914	0.961766	0.955837	0.969699	0.956714	0.960986	0.97042	0.952957	0.961755	0.965603	0.959856	0.971872	0.971204		0.961574	0.960472	0.963673	0.959998	0.961846
	17132.3	0.962364	0.953784	0.958314	0.959984	0.95521	0.955478	0.967291	0.973143	0.930911	0.956169	0.958835	0.970184	0.956367	0.955022	0.960908	0.968263	0.947865	0.95073	0.970415	0.962597	0.903961		0.958616	0.959614	0.956696	0.956069	0.95885
	17133.8	0.96053	0.953741	0.961741	0.953836	0.945247	0.958641	0.957709	0.969755	0.94856	0.945053	0.952849	0.964748	0.955875	0.936579	0.949384	0.963468	0.955435	0.956678	0.957997	0.955538	1.0179		0.959437	0.953803	0.940223	0.958684	0.957854
	17135.4	0.96057	0.954796	0.968765	0.963494	0.947297	0.955471	0.958015	0.973554	0.962189	0.957028	0.939944	0.963702	0.962619	0.951756	0.973142	0.953446	0.954958	0.948638	0.972494	0.950376	1.00863		0.963307	0.955572	0.957539	0.952202	0.959808
	17136.9	0.958456	0.951401	0.962362	0.959871	0.957577	0.964459	0.956713	0.976232	0.954358	0.950102	0.949284	0.976882	0.954262	0.950976	0.931447	0.961105	0.962667	0.953639	0.957849	0.952475	0.954204		0.962266	0.956293	0.945588	0.958938	0.958765
	17138.5	0.970082	0.965946	0.966398	0.961212	0.9583	0.958619	0.960241	0.978993	0.97031	0.962698	0.959862	0.966053	0.963419	0.952058	0.958011	0.960378	0.968132	0.954691	0.968154	0.962715	1.06021		0.968541	0.962836	0.953746	0.960673	0.964392
	17140	0.965007	0.959583	0.967615	0.959784	0.967634	0.960669	0.974539	0.982545	0.969365	0.966473	0.969532	0.965022	0.959523	0.94954	0.981287	0.965273	0.96006	0.968787	0.955063	0.970155	1.11424		0.96885	0.965064	0.958569	0.964949	0.96377
	17141.6	0.973087	0.970285	0.967459	0.962511	0.960605	0.964233	0.971	0.990534	0.969495	0.973293	0.973416	0.978096	0.976942	0.968953	0.995029	0.976987	0.969029	0.963961	0.963956	0.972868	1.01532		0.973701	0.975248	0.976338	0.970056	0.968417
	17143.2	0.975478	0.969294	0.967367	0.980828	0.971195	0.971356	0.974562	0.982158	0.967007	0.980001	0.978486	0.971913	0.968419	0.953545	0.994507	0.98767	0.981113	0.967168	0.97008	0.979975	0.93548		0.974187	0.974887	0.965193	0.978528	0.972722
	17144.8	0.982294	0.965998	0.978463	0.985132	0.97332	0.980391	0.965057	0.989008	0.96467	0.974389	0.976536	0.976256	0.979909	0.980895	0.986042	0.97729	0.979317	0.971255	0.986576	0.981746	0.914221		0.977991	0.976769	0.982364	0.975768	0.97664
	17146.4	0.987716	0.979037	0.982483	0.988208	0.981124	0.987288	0.978324	0.987407	0.966408	0.989299	0.985216	0.981495	0.983383	0.982964	0.980811	0.981707	0.990646	0.980726	0.980678	0.982825	0.882621		0.982652	0.98513	0.982358	0.98396	0.984162
	17148.1	0.991577	0.985625	0.99037	1.00165	0.976328	0.993039	0.997507	0.989178	0.985845	0.999731	0.994194	1.00035	0.983004	0.982752	0.996902	0.986314	0.992129	0.974282	0.992965	0.989384	1.04491		0.990732	0.99384	0.98678	0.983806	0.99228
	17149.7	0.993946	0.985711	0.9925	0.997335	0.979098	0.984783	0.996041	0.990108	0.971605	0.990383	0.99404	0.987772	0.998859	0.999364	1.0072	0.989983	0.993425	0.992461	0.9943	0.997348	1.01172		0.988262	0.993065	1.0016	0.991869	0.990914
	17151.4	1.00216	0.998204	1.00593	0.995834	0.997626	1.00626	0.991835	1.00053	0.993707	1.00314	1.0078	0.999873	0.999219	0.989229	0.990197	0.997936	1.00463	0.993509	1.00546	0.993413	1.08671		0.999895	1.00256	0.98951	0.998359	1.0009
	17153	1.01	1.00441	1.01146	1.00282	1.00315	1.01228	0.997689	0.996753	1.01396	1.01264	1.0007	1.00603	1.00959	1.00775	0.99417	1.00738	1.00622	0.997164	1.01876	1.00091	1.01732		1.00575	1.00759	1.0039	1.00345	1.0074
	17154.7	1.01685	1.01378	1.00903	1.0072	1.02965	1.01181	1.02023	1.0021	1.00232	1.01156	1.02425	1.01963	1.00347	1.01184	0.981527	1.00037	1.00383	0.999644	1.02994	1.01197	0.966603		1.0092	1.01413	1.00323	1.00122	1.01316
	17156.4	1.02065	1.01618	1.00754	1.02242	1.02199	1.01717	1.00493	1.0041	0.994231	1.01571	1.01369	1.0047	1.01805	1.00489	1.02444	1.01164	1.02147	1.01526	1.01928	1.01628	0.902151		1.01024	1.01366	1.0103	1.01582	1.01567
	17158.1	1.01516	1.02186	1.01379	1.02307	1.03258	1.0125	1.02165	1.00095	1.00283	1.02352	1.02581	1.01788	1.02012	1.00692	0.994315	1.01888	1.02672	1.00481	1.01455	1.00848	1.13394		1.01172	1.02195	1.00346	1.01626	1.01742
	17159.8	1.02649	1.02002	1.01762	1.02071	1.01253	1.0193	1.03805	0.998734	0.99553	1.01119	1.02153	1.01531	1.01518	1.02465	1.01516	1.01758	1.02611	1.03011	1.00527	1.03019	1.04555		1.01373	1.01566	1.02196	1.02451	1.02283
	17161.5	1.02141	1.03065	1.02136	1.01739	1.0282	1.00887	1.03658	1.01276	1.00139	1.02417	1.02455	1.03237	1.01835	1.02656	1.02002	1.0209	1.02774	1.0187	1.03103	1.01935	0.878074		1.01715	1.02429	1.02467	1.02218	1.02189
	17163.3	1.02139	1.03236	1.01927	1.02071	1.03165	1.02271	1.01777	1.00972	1.00346	1.02598	1.0293	1.02774	1.02787	1.02004	1.00732	1.02749	1.02466	1.02256	1.0142	1.02593	0.953595		1.01747	1.02765	1.01643	1.02488	1.02309
	17165	1.02695	1.03652	1.02171	1.02462	1.02683	1.02952	1.02646	1.01241	0.996944	1.02416	1.03567	1.02726	1.02895	1.02283	1.0281	1.02964	1.01803	1.01347	1.0172	1.04311	1.08251		1.02055	1.02894	1.0243	1.02059	1.02822
	17166.8	1.02367	1.02693	1.019	1.02504	1.03501	1.03066	1.03124	1.01049	1.01256	1.03304	1.0305	1.03135	1.01791	1.01941	1.02992	1.02129	1.01884	1.02378	1.04027	1.02326	1.08929		1.02057	1.0281	1.0224	1.02134	1.02584
	17168.5	1.02777	1.02808	1.01972	1.0346	1.03824	1.02248	1.02805	1.01864	1.01829	1.0353	1.02768	1.02722	1.04174	1.01926	1.04831	1.03084	1.02613	1.01164	1.01468	1.01963	0.889178		1.02357	1.03353	1.02747	1.0227	1.02643
	17170.3	1.02589	1.02234	1.02473	1.02615	1.04663	1.03635	1.02446	1.01685	1.02327	1.03394	1.02671	1.02606	1.02872	1.02781	1.03734	1.02078	1.03003	1.02145	1.02963	1.03488	1.08029		1.02406	1.02916	1.03049	1.02375	1.02686
	17172.1	1.02594	1.02433	1.02464	1.02849	1.04369	1.03083	1.02793	1.0225	1.01963	1.01765	1.02305	1.02503	1.02156	1.01556	1.0097	1.024	1.02466	1.01676	1.01231	1.02663	1.19471		1.02491	1.0215	1.0139	1.02165	1.02684
	17173.9	1.02268	1.01606	1.02427	1.01951	1.04379	1.02239	1.03938	1.01664	1.02521	1.02301	1.03454	1.01774	1.01793	1.02194	1.02357	1.02102	1.02883	1.0174	1.02362	1.02201	1.20348		1.02165	1.02347	1.02241	1.02206	1.02277
	17175.8	1.02048	1.01659	1.02332	1.02588	1.05152	1.02328	1.04528	1.02921	1.01789	1.02404	1.0294	1.01508	1.01637	1.00033	1.03671	1.02265	1.03419	1.02211	1.02439	1.0174	1.08433		1.02429	1.02154	1.01068	1.02587	1.02378
	17177.6	1.01867	1.01997	1.01129	1.01455	1.0492	1.02332	1.03015	1.02404	1.02656	1.0279	1.03149	1.01879	1.01638	1.00524	1.01545	1.0148	1.02734	1.01542	1.01017	1.02146	1.04157		1.02131	1.02388	1.00817	1.01872	1.01928
	17179.4	1.02016	1.01544	1.01529	1.02484	1.02359	1.01533	1.0267	1.02155	1.02806	1.01237	1.00935	1.01187	1.02237	0.99478	1.00645	1.01495	1.02871	1.01114	0.999795	1.01472	1.07922		1.02057	1.01421	0.998101	1.01768	1.01873
	17181.3	1.01367	1.00969	1.01632	1.02005	1.03244	1.0103	1.00903	1.01948	1.02938	1.01308	1.00731	1.01258	1.01343	1.00452	1.01929	1.01687	1.02173	0.996403	1.00469	1.01936	1.15181		1.01656	1.01163	1.00873	1.01112	1.01296
	17183.2	1.0195	1.00426	1.00623	0.996256	1.04796	1.00971	1.01199	1.01692	1.0204	1.01411	1.0061	1.01739	1.00426	0.996944	1.00148	1.00523	1.0085	1.00073	1.00709	1.01099	1.12394		1.01216	1.01005	0.998294	1.00463	1.0088
	17185.1	1.00781	1.00645	1.00495	1.01346	1.04363	1.00423	1.01817	1.00971	1.02629	1.00543	1.00857	0.993428	1.00652	1.00151	1.01255	1.00385	1.00529	1.00476	1.01033	0.996232	1.08342		1.0108	1.00413	1.00465	1.00459	1.00812
	17186.9	1.00043	1.01078	1.00695	1.01358	1.04965	1.00105	1.01516	1.00548	1.01485	1.00082	1.00431	0.99906	1.0155	0.999153	1.02032	1.01544	1.01442	0.999714	1.00713	1.00945	0.961737		1.00749	1.00531	1.00515	1.00962	1.00677
	17188.8	0.997713	0.98541	0.991325	1.00739	0.998069	0.994951	1.00213	1.0074	1.01907	0.99149	1.00108	0.990611	0.993391	1.00343	1.01477	1.00111	1.00014	0.996651	0.987579	0.98414	0.914789		1.00114	0.994223	1.00656	0.999298	0.995304
	17190.8	0.997113	0.991037	0.99926	1.00036	0.931533	0.999491	0.965904	1.00987	1.02609	0.995589	0.978317	0.981946	1.00271	1.05004	0.982538	0.992176	0.994467	1.0028	0.992269	1.00086	0.982132		1.00176	0.990594	1.03086	0.996534	0.993965
	17192.7	1.00504	0.995346	0.996626	0.991917	1.13374	1.00374	1.02733	0.968794	0.979312	0.991108	1.01709	0.998365	0.992136	0.922511	1.0165	0.997139	0.992349	0.986153	0.989516	0.989106	1.19847		0.991412	0.999308	0.949229	0.991862	1.00206
	17194.6	1.00029	0.992113	0.991285	0.980048	1.12458	0.994821	1.01793	0.972321	0.975619	0.988469	0.999298	1.01171	0.980864	0.909958	1.01606	0.993093	0.993979	0.981061	0.977084	0.971747	1.07491		0.987496	0.993676	0.94012	0.989128	0.995392
	17196.6	0.989196	0.975682	0.990653	0.988756	0.988154	0.990383	0.973438	0.990704	1.00238	0.986969	0.98256	0.987861	0.98484	1.01758	0.989664	0.980535	0.996871	0.982704	0.991373	0.994878	0.835437		0.988708	0.985459	1.00965	0.986081	0.985268
	17198.6	0.980955	0.982686	0.979888	0.98746	0.974644	0.981485	0.965655	0.99307	1.00141	0.974126	0.98623	0.978552	0.987745	1.00677	0.967107	0.985867	0.978179	0.982504	0.976042	0.979721	0.884042		0.986103	0.981701	0.995534	0.982502	0.980525
	17200.6	0.977568	0.966014	0.974072	0.985581	0.96699	0.982003	0.984205	0.981299	0.994292	0.973446	0.979962	0.991158	0.982731	1.00007	0.962755	0.977623	0.988358	0.978537	0.980629	0.977413	0.932561		0.980294	0.981037	0.989467	0.981077	0.97715
	17202.6	0.987059	0.976624	0.97865	0.990557	0.978308	0.984299	0.977885	0.992547	0.999832	0.984816	0.971356	0.976864	0.977185	1.00913	0.985721	0.982962	0.97684	0.976092	0.986483	0.974199	1.01411		0.987108	0.977812	1.00248	0.978736	0.982602
	17204.5	0.978738	0.971269	0.979648	0.978328	0.980887	0.981257	0.978446	0.982424	0.990031	0.969646	0.96977	0.968266	0.989024	1.00588	0.988187	0.986422	0.972314	0.985792	0.9726	0.975768	1.12449		0.980397	0.974656	1.00085	0.982025	0.977748
	17206.6	0.978286	0.970796	0.980514	0.983297	0.978532	0.971737	0.969355	0.986797	0.985146	0.981334	0.983232	0.975093	0.982089	0.997443	0.984529	0.97348	0.978647	0.972945	0.972469	0.969152	1.09932		0.979414	0.980776	0.993777	0.974819	0.975591
	17208.6	0.978895	0.983505	0.983392	0.973583	0.978194	0.981977	0.969395	0.969638	0.99632	0.976266	0.97987	0.969325	0.979826	0.990421	0.946162	0.977121	0.986924	0.973093	0.979148	0.966213	1.05268		0.979352	0.97677	0.977845	0.978604	0.979519
	17210.6	0.978647	0.972967	0.98546	0.982547	0.977551	0.975249	0.977509	0.971778	1.00555	0.982192	0.971982	0.970185	0.981216	0.999635	0.986245	0.974957	0.980518	0.975478	0.974379	0.983875	1.05229		0.98023	0.977017	0.995834	0.976783	0.978274
	17212.7	0.979258	0.970751	0.987182	0.964073	0.977821	0.977833	0.973473	0.966793	0.987576	0.978152	0.971897	0.973895	0.983443	0.98439	0.970356	0.978993	0.980467	0.988294	0.968331	0.985895	0.884416		0.975343	0.977158	0.980405	0.982606	0.976027
	17214.8	0.976164	0.975504	0.980757	0.979957	0.992377	0.967429	0.967642	0.97606	0.995895	0.968642	0.981741	0.97605	0.977601	0.979867	0.987914	0.978476	0.975148	0.985615	0.980581	0.976791	0.914246		0.977716	0.975664	0.982159	0.979996	0.974707
	17216.9	0.980067	0.9871	0.979493	0.972313	0.985548	0.977787	0.990243	0.975009	1.00324	0.977434	0.96096	0.963616	0.98039	0.980932	0.978046	0.979851	0.972174	0.978866	0.997476	0.9757	1.00352		0.982442	0.971496	0.980115	0.977258	0.981015
	17218.9	0.979942	0.982782	0.983551	0.972833	0.9926	0.973666	0.97941	0.977877	0.991764	0.978865	0.983046	0.970244	0.972802	0.98196	0.984031	0.973793	0.983167	0.982583	0.988689	0.986609	0.885403		0.980328	0.976566	0.982552	0.97965	0.97895
	17221	0.982598	0.980473	0.982992	0.971329	1.0132	0.991971	0.993818	0.973393	0.981959	0.970698	0.991578	0.985423	0.974342	0.973443	0.983793	0.971165	0.989623	0.976816	0.986235	0.976805	0.888523		0.981082	0.9797	0.976409	0.978601	0.983713
	17223.2	0.97889	0.975252	0.997879	0.984132	1.00074	0.991651	0.976743	0.981801	0.976321	0.97898	0.982288	0.968772	0.975552	0.960605	0.995362	0.976177	0.977445	0.983903	0.994345	0.984769	0.929328		0.982498	0.976915	0.970488	0.979263	0.983987
	17225.3	0.985823	0.980422	0.984105	0.989299	1.00224	0.981887	0.998096	0.982655	0.986482	0.977088	0.975287	0.984966	0.984771	0.968149	0.959017	0.984783	0.978011	0.980048	0.986199	0.97642	1.00643		0.984858	0.980262	0.965556	0.981114	0.985342
	17227.4	0.986828	0.985952	0.985264	0.990571	1.00821	0.988668	0.991134	0.987286	0.988618	0.982681	0.971155	0.985084	0.977529	0.984051	1.01294	0.989183	0.994448	0.983374	0.999037	0.981198	1.03907		0.987677	0.978895	0.992267	0.988699	0.987638
	17229.6	0.99039	0.990002	0.983007	1.00171	1.00529	0.977095	0.980556	0.991202	0.9866	0.975134	0.97469	0.993467	0.984699	0.98623	0.983792	0.989562	0.979541	0.993834	1.009	0.988591	0.931067		0.987954	0.981218	0.985606	0.988149	0.987046
	17231.7	0.991223	0.988955	0.990335	0.995403	1.00141	0.979936	0.992796	0.992915	0.9849	0.980118	0.99066	0.986947	0.99164	0.977449	0.992565	0.987419	0.995074	0.991202	1.00659	0.983439	1.1418		0.989477	0.987216	0.981749	0.99101	0.989141
	17233.9	0.993753	1.00523	0.991673	0.979495	1.0002	1.0052	0.996417	0.991654	1.00604	0.987624	0.984024	0.991513	0.993563	0.96635	1.01221	0.992964	0.987854	0.980145	0.989542	0.983321	1.12689		0.996539	0.98909	0.979387	0.986948	0.996431
	17236.1	0.994362	0.997121	0.994746	1.00545	1.01417	0.994959	0.98464	0.990035	0.994968	0.987353	0.994144	0.992058	0.997117	0.984767	0.983717	1.00411	0.992577	0.983558	0.9893	0.986608	1.05923		0.994159	0.992614	0.984555	0.99348	0.995505
	17238.3	0.998513	0.99753	0.997004	0.997335	1.02242	0.994556	0.992759	0.999182	1.0093	0.998174	1.00215	1.00695	0.994671	0.994618	1.00445	0.993488	0.990535	0.99412	1.0005	0.984408	1.0619		0.998815	0.999946	0.997418	0.992827	0.996599
	17240.5	0.998819	1.0024	1.00151	0.997687	1.01177	1.0015	1.00119	1.00497	1.01899	0.996201	1.00978	0.998543	0.994055	0.982679	0.995292	1.00408	0.996793	1.00126	1.01665	0.999795	0.941602		1.00394	0.999471	0.986267	1.0009	1.00057
	17242.8	1.00755	1.00929	1.00667	0.99341	1.02485	1.00779	1.01282	1.00292	1.00411	0.997135	1.00471	1.0063	1.00341	0.996531	1.00122	1.0156	1.00438	0.992436	1.00179	1.01001	0.887375		1.0054	1.00253	0.997828	1.00415	1.00657
	17245	1.00514	1.00443	1.00675	0.9975	1.02412	1.01194	1.01176	1.00704	0.993907	1.00404	1.00249	1.00767	1.00206	1.00009	0.983271	1.00618	1.01628	1.00447	1.00074	1.00493	1.04042		1.00485	1.00382	0.995314	1.00851	1.00624
	17247.2	1.00323	1.00049	1.00773	1.00017	1.01692	1.00744	0.988664	1.00634	1.01314	1.01055	0.999857	1.0027	1.00816	0.996966	1.00303	1.0019	1.01073	0.991515	1.00141	0.99886	1.00148		1.00465	1.00565	0.998723	1.0009	1.00235
	17249.5	1.00404	1.00476	1.00519	1.01022	1.01567	1.00208	0.992227	1.00349	1.00536	0.998875	1.006	1.01089	1.00008	1.00747	1.03239	1.0051	1.00272	0.997096	1.00957	1.00109	1.04417		1.00379	1.00335	1.01445	1.00159	1.00359
	17251.8	0.997736	1.0104	1.00441	1.00055	1.01566	1.00682	1.00633	1.00265	1.01256	0.996032	1.00512	1.01308	1.00608	1.00274	0.991716	1.01321	1.00504	1.00425	0.994508	1.01253	1.06578		1.00496	1.00438	0.999609	1.00764	1.00429
	17254.1	1.00769	1.0155	1.00367	1.00606	1.01673	1.00637	1.00177	1.00275	1.00204	1.00227	1.00632	0.991732	0.994749	0.994121	0.97684	1.01524	0.995382	0.995419	1.00453	0.993203	0.984807		1.00576	0.999224	0.989212	1.00243	1.0076
	17256.4	1.00677	1.00465	0.996059	1.00598	1.02124	1.00271	0.98553	1.001	0.992113	1.00432	0.992767	0.991234	1.01662	0.988738	1.00123	1.01153	0.99629	0.981308	1.01749	0.998137	0.97798		1.0003	1.00219	0.992292	0.996408	1.00167
	17258.7	1.00576	0.995261	1.00831	1.00862	1.0218	0.995034	1.0126	1.00316	0.991941	1.01401	1.00419	1.00874	0.996174	1.0015	0.993277	1.01022	1.00948	0.994412	1.01469	1.0021	0.903454		1.00163	1.00569	0.999167	1.00438	1.003
	17261	1.01035	1.0025	1.00256	1.00757	1.02436	1.00364	1.00489	1.00375	1.00725	0.994498	0.99682	1.00069	1.00695	1.00605	0.9808	1.00328	0.990298	1.00279	0.992684	0.98864	1.0077		1.00522	0.999662	0.998879	0.999282	1.00535
	17263.3	1.00101	1.00172	0.99136	1.00941	1.02072	1.00414	0.983769	1.00053	1.00014	1.00277	0.991895	1.00378	1.00718	0.985926	0.999109	1.00982	0.995728	0.997645	1.0148	0.995437	0.982525		0.999861	1.00142	0.989652	1.00138	0.999564
	17265.7	1.00642	0.989198	0.999692	0.999363	1.02239	0.993731	0.984643	0.998717	1.00252	0.994652	0.993275	0.999163	0.999706	0.988601	1.002	0.997309	0.994346	1.00145	1.01925	0.998631	0.844414		0.997713	0.996559	0.992414	0.997884	0.996395
	17268	1.00057	0.995738	0.997194	0.9959	1.01941	0.990331	0.992981	0.996866	1.00144	1.01305	0.997667	0.998177	1.00791	1.00865	1.00583	0.997435	0.990761	1.00181	1.00142	1.00239	0.884283		0.996743	1.00488	1.00784	0.996987	0.995767
	17270.4	0.997118	1.0009	0.996052	0.997599	1.01118	1.00178	0.987079	1.00004	1.01642	0.981143	1.01314	1.01248	0.995382	1.00155	1.00265	0.996708	0.996771	0.99656	1.00248	1.00188	0.917223		1.00061	0.999138	1.00187	0.996672	0.997666
	17272.8	0.998404	0.987827	0.995636	0.990007	1.0293	0.999695	0.998523	0.991584	1.01829	0.988549	1.00148	1.00224	1.00258	1.00137	0.981912	0.995626	0.996316	1.00046	0.998222	0.994571	0.965747		0.997179	0.9983	0.995844	0.997525	0.995019
	17275.2	1.00661	0.992542	0.998023	0.995389	1.01408	0.998223	0.994545	0.994047	1.01061	0.985485	1.0057	1.00349	1.00435	0.988832	0.983405	1.00155	0.992111	0.994072	1.01187	0.990577	0.92033		0.99881	0.999187	0.987345	0.996143	0.9982
	17277.6	0.993847	0.986891	0.995614	0.99736	1.00026	1.00192	0.996372	0.983104	1.01816	1.013	1.00816	1.00132	1.00867	0.99593	1.01947	1.00444	0.996927	0.989894	1.01166	1.00969	0.996103		0.995125	1.0083	1.00262	0.997109	0.99492
	17280	1.00104	0.993188	0.999893	0.995216	1.01739	1.00022	0.98947	0.991031	1.00196	1.00782	1.00425	0.992725	1.0013	0.980355	0.993612	1.0064	0.991292	0.984339	1.00104	0.986416	0.979159		0.996383	1.00218	0.984125	0.994192	0.997225
	17282.4	0.998629	0.99148	0.99762	0.990154	0.989258	0.992339	1.00669	0.994606	1.01475	0.996659	0.987707	0.997836	0.992038	0.998929	1.00288	0.999773	0.990964	0.99205	1.0062	1.00248	0.857487		0.997776	0.993454	1.00001	0.994453	0.995555
	17284.9	0.99464	0.982985	0.995838	0.992315	0.990292	1.00129	1.01106	0.98535	1.00512	1.00951	0.990972	0.994906	0.988977	1.00276	0.981012	0.994465	0.983364	0.992355	0.999897	0.997993	0.958153		0.994068	0.996468	0.996582	0.990438	0.995046
	17287.4	0.993812	0.980581	0.99168	0.991067	0.988068	0.997432	0.993852	0.994217	0.9941	0.993954	0.999148	1.00206	0.994171	0.974688	0.98701	0.979402	0.975903	0.99572	0.995783	0.99506	0.98304		0.992221	0.996879	0.978192	0.984071	0.991123
	17289.8	0.99463	0.998724	0.993851	0.993008	1.00302	0.997071	1.00322	0.991063	0.999391	0.991488	1.00494	0.985317	0.988136	0.971614	0.985383	0.984188	0.977829	0.986478	0.991467	0.993174	0.941832		0.995568	0.992778	0.975546	0.983109	0.996451
	17292.3	0.988527	1.00023	0.993035	0.978176	0.982496	0.994985	1.0021	0.985233	0.995761	0.98547	1.001	1.00538	0.999628	0.983116	0.994754	0.982885	0.987835	0.989398	0.99686	0.996104	0.898301		0.99148	0.997104	0.986426	0.986614	0.992905
	17294.8	0.99583	0.981822	0.984666	0.988264	0.994813	0.993312	0.998757	0.987357	0.998359	0.999552	0.992922	0.997652	0.997769	0.980888	0.997687	0.995607	0.986096	0.98129	0.987926	0.993655	0.985031		0.990501	0.997034	0.985665	0.987764	0.990084
	17297.3	0.99712	0.983514	0.986043	0.977582	0.996292	0.991985	1.00006	0.982898	0.984242	0.990176	0.999403	1.00709	0.993148	0.979251	0.986847	0.989072	1.00472	0.98846	1.01619	0.987674	1.07833		0.987283	0.99662	0.981412	0.993485	0.989486
	17299.8	0.995191	0.990323	0.989348	0.982982	1.00527	0.993507	0.984954	0.991125	0.991212	0.986892	0.992794	0.993375	0.991237	0.987677	0.986475	0.994635	0.996125	0.995544	0.998091	1.00067	0.930275		0.990686	0.990859	0.987338	0.995393	0.990423
	17302.3	0.987637	0.984272	0.987056	0.976047	1.01065	0.997864	0.990599	0.990023	0.981753	0.979282	0.998388	1.00916	0.985647	0.986211	0.983752	0.987426	0.999432	0.993869	1.0013	0.997624	0.958397		0.987453	0.991648	0.985514	0.993238	0.987653
	17304.9	0.99602	0.98814	0.98513	0.98296	1.00875	0.991682	0.977034	0.987994	0.999198	0.973314	0.997152	0.998154	0.988857	0.992146	0.982077	0.998374	0.994812	0.994389	0.998418	1.00058	0.924468		0.989659	0.988369	0.989286	0.995928	0.988368
	17307.4	0.995035	0.988767	0.982946	0.989763	1.00321	0.990593	0.980294	0.982743	1.00485	0.98892	0.995955	0.99095	0.988031	0.984993	0.999734	0.999843	0.993199	0.987968	1.00081	0.995682	0.931589		0.98949	0.990838	0.989185	0.993715	0.988892
	17310	0.988541	0.990273	0.993387	0.992379	0.994439	0.992469	0.992196	0.986794	0.997359	0.987628	1.00083	0.993883	0.997656	0.985059	0.983767	0.993316	0.98806	0.992438	1.00155	1.00071	0.888632		0.99098	0.994874	0.984693	0.991451	0.991236
	17312.6	0.993914	0.989097	0.987279	1.00015	0.984324	0.985734	0.986435	0.992637	1.00056	0.984558	1.00263	0.994135	0.998569	0.990341	0.986944	0.995341	0.987393	0.98802	0.989051	0.996527	0.898952		0.99219	0.994753	0.989377	0.990452	0.990361
	17315.2	1.00043	0.999687	0.991681	0.996684	0.981272	0.987923	0.987334	0.983241	0.988599	0.984511	0.997674	0.994682	0.990293	0.986334	0.995616	0.998905	1.00513	0.987841	1.00728	0.98407	0.901503		0.991289	0.991387	0.988974	0.99686	0.994756
	17317.8	0.991514	0.980809	0.991404	0.988413	0.994804	0.995848	0.99322	0.974418	0.989605	0.978985	1.00438	0.995457	0.983066	0.974338	0.992922	0.987103	0.999267	0.985239	0.998131	0.99006	0.980321		0.986265	0.989666	0.979622	0.990045	0.989915
	17320.4	0.995878	0.982822	0.984123	0.990135	0.979028	0.99703	0.980636	0.989811	0.990725	0.97233	0.987991	0.995734	0.989785	0.984342	1.01584	0.989493	0.991373	0.987814	0.98664	0.997263	0.959267		0.989638	0.985618	0.993297	0.989499	0.989359
	17323	0.995189	0.982855	0.993749	0.988638	1.01919	0.991357	0.997989	0.987927	0.975899	0.987283	1.00514	1.00128	0.990262	0.967708	0.981067	0.984653	1.00423	0.996609	0.997864	1.00236	0.981547		0.988473	0.995271	0.971572	0.994615	0.991175
	17325.7	0.991665	0.995171	0.988801	0.990265	1.01727	0.98827	0.9929	0.985734	1.00798	0.984268	1.00194	0.994532	0.987393	0.974795	0.993234	0.999745	0.998831	0.990776	1.00271	0.991008	0.993648		0.99208	0.991578	0.980037	0.996323	0.991228
	17328.3	0.998711	0.994339	0.993039	0.994408	1.02028	0.998732	1.00289	0.987995	1.00456	0.989656	1.00974	0.996366	0.991659	0.959225	0.984527	0.997581	0.99463	0.997148	0.995271	0.997818	1.08246		0.995741	0.996541	0.966417	0.996554	0.996807
	17331	0.995028	0.987721	0.993239	0.996828	1.01067	0.999166	0.998477	0.993784	0.988904	0.999026	1.00651	0.994673	0.993397	0.979407	0.970871	0.991475	0.983133	0.998022	0.990494	0.994786	0.900893		0.993687	0.998517	0.977033	0.991304	0.994603
	17333.6	0.995781	0.990931	0.992583	0.995413	1.01074	0.996428	1.00078	0.990237	0.993666	1.00649	0.992408	0.984393	0.990142	0.977448	0.994263	1.00103	0.991012	0.996189	0.988404	1.00847	1.0012		0.993629	0.994227	0.982199	0.996358	0.994857
	17336.3	1.0008	0.997782	0.999213	0.991756	1.02208	1.00222	0.992333	0.992464	0.993349	0.995197	0.992462	1.01278	0.988968	0.974574	0.996018	0.993899	0.995649	0.99391	0.99583	0.98629	0.99864		0.996271	0.996296	0.98067	0.994419	0.998238
	17339	0.998979	0.997666	0.99854	1.00271	1.00559	0.996835	1.00117	0.987229	0.984213	0.989441	0.994073	1.00907	0.992436	0.96924	1.0084	0.997022	0.996029	0.989668	0.993877	0.999831	0.965883		0.994318	0.995289	0.980372	0.994167	0.99891
	17341.7	0.995271	0.999406	0.991768	0.992407	1.0253	0.994372	0.991946	0.991553	0.99537	0.989267	1.00314	0.996165	0.992133	0.98106	1.00146	0.995883	0.9898	1.0047	0.98873	1.00647	0.997366		0.994055	0.994873	0.986859	0.997179	0.994704
	17344.5	0.995606	1.00276	0.998885	1.00147	1.01503	0.999847	0.992341	0.99879	1.00267	0.993922	1.0031	0.984979	0.99955	0.981766	1.01402	0.998204	0.998722	0.994668	1.00801	0.999785	0.985253		0.999282	0.99597	0.990821	0.997131	0.998786
	17347.2	0.995311	1.00251	0.995073	0.989173	1.00517	1.00153	1.01284	0.995692	1.00749	1.00567	1.00409	0.990385	1.003	0.987322	0.98444	0.992552	1.00062	1.00051	1.00439	0.993505	0.918892		0.999244	1.00153	0.986528	0.997725	0.998895
	17350	1.00473	0.99702	1.00137	0.995753	1.02254	1.00283	0.998868	0.991261	0.993827	0.99566	0.997823	0.997783	0.996677	0.977629	0.973835	0.996698	0.999734	0.990721	1.01224	1.00744	0.974096		0.997543	0.996895	0.976611	0.99552	1.00057
	17352.7	0.998086	1.00154	0.999915	0.997673	1.00737	1.0081	0.996568	0.991158	0.983314	0.993779	1.0024	1.00506	0.992106	0.994151	0.985592	1.00018	1.00268	0.99197	0.99602	0.999742	1.11537		0.996314	0.997709	0.991712	0.998019	1.00078
	17355.5	1.0001	0.993608	0.993564	1.00231	0.992138	0.995256	1.00898	0.990341	0.986371	0.997042	1.00401	0.994929	0.993518	0.988166	0.9923	0.993291	0.996744	0.990944	0.997421	0.990623	0.992551		0.994721	0.997427	0.989341	0.993501	0.997978
	17358.3	0.996343	0.992949	0.999618	0.996236	1.0087	0.9878	0.999571	0.98754	1.00978	0.987105	0.989661	0.997234	0.993629	0.99621	0.967645	1.00489	0.9953	0.998656	0.995324	0.994779	1.02961		0.995043	0.991506	0.98814	0.999853	0.994841
	17361.1	1.00179	1.00417	0.993238	1.00832	0.998847	1.00436	1.00024	0.98596	1.00717	0.98169	0.99729	1.0013	0.995637	0.993984	0.979426	0.99337	1.00735	0.99037	1.0074	0.997369	1.07181		0.99897	0.993229	0.989846	0.99643	1.00207
	17363.9	1.00039	1.00342	0.996317	0.998784	1.01275	1.0034	1.00509	0.986551	1.00852	0.985696	0.997393	0.994133	0.993846	0.98545	0.987536	0.98952	0.996995	0.987637	1.00248	0.995778	0.890481		0.998722	0.992489	0.986043	0.991099	1.0012
	17366.7	0.999952	1.01016	0.996965	0.998869	1.0121	0.999923	0.99789	0.982874	1.0078	0.994271	1.00707	1.0009	1.00235	0.979878	0.977913	0.991572	0.994453	0.997128	1.00933	0.997219	0.918911		0.997784	1.00096	0.97932	0.994374	1.00122
	17369.5	0.996583	1.00776	1.00161	0.990518	1.00019	0.987159	1.01011	0.984522	0.995136	1.00495	0.999244	0.995767	0.992017	0.985653	1.00861	0.997127	0.999979	0.99783	0.992775	0.997617	0.953891		0.99478	0.998217	0.992179	0.998216	0.998443
	17372.4	0.99635	1.00969	1.006	0.990299	1.00607	0.999319	0.997906	0.98447	1.00154	1.0047	0.99217	1.00062	1.00055	0.993641	0.977468	0.992461	0.994016	0.990101	0.992504	1.00884	0.984946		0.996932	0.999602	0.989045	0.992132	1.00055
	17375.3	0.997952	0.991451	1.00509	0.99623	1.00455	0.994052	0.995092	0.97991	0.992006	1.00489	0.990418	0.997456	0.995333	0.988407	0.988784	1.00121	0.99032	0.995338	0.998786	0.993511	1.07743		0.992066	0.997221	0.988515	0.995923	0.996502
	17378.1	0.999055	0.982224	0.994193	0.989129	1.00368	0.998165	1.00585	0.983149	0.99958	0.98747	1.00144	0.994277	0.996179	0.979319	0.983185	0.994591	0.98962	1.00091	1.00266	0.998454	1.17828		0.992263	0.99465	0.98045	0.995339	0.994124
	17381	1.00088	1.00309	0.988801	0.992995	1.01919	0.994413	1.00156	0.987154	1.00312	0.990639	1.00108	0.996242	0.998125	0.976295	1.00245	0.994959	0.995443	0.998121	0.99228	0.994211	1.17622		0.995672	0.996382	0.983729	0.996211	0.997289
	17383.9	0.996445	1.00765	0.994111	0.983248	0.999792	0.998542	0.990042	0.987981	0.999742	0.996743	1.00638	1.00374	0.999984	0.973564	1.00979	1.00205	0.993592	0.996227	0.98656	0.99131	0.979281		0.994921	1.0014	0.983862	0.997503	0.996487
	17386.8	1.00143	1.00807	0.996601	0.991382	1.00253	0.993069	0.995816	0.983931	1.00801	0.993531	0.991682	0.995148	1.00578	0.979918	1.00324	0.996529	0.995249	0.999252	0.995303	0.998581	0.981025		0.9964	0.996701	0.986567	0.997105	0.998629
	17389.7	0.995434	1.00023	0.996935	0.990568	0.998546	0.994944	1.00121	0.983922	1.00604	0.993336	0.997747	0.994963	0.997875	0.987391	1.01269	0.995973	0.985377	0.995495	1.00155	0.991524	1.14998		0.994799	0.995989	0.994583	0.992669	0.996518
	17392.7	0.993064	1.0012	1.00215	0.993786	0.993992	0.998809	0.998578	0.988738	1.00439	0.994188	1.00165	0.989205	1.00031	0.986054	0.990624	0.998726	0.990746	0.992916	0.98978	0.996526	1.10062		0.996578	0.996711	0.9874	0.994323	0.997875
	17395.6	0.997029	1.00023	1.00258	0.991047	1.0019	0.993755	0.995549	0.985719	1.00576	0.992704	0.994667	0.995966	0.996585	0.986553	1.00602	0.995037	0.991711	0.995938	0.999881	1.00078	1.02584		0.995513	0.994889	0.99206	0.994357	0.997038
	17398.6	0.992828	0.992317	0.995469	0.990601	0.989669	0.995922	0.98477	0.990043	0.999004	0.987928	0.986217	0.99766	0.995846	0.99249	1.00158	1.00044	0.986807	0.997144	0.991648	0.99085	1.08715		0.992853	0.991561	0.995075	0.995248	0.992649
	17401.5	0.997958	0.988425	0.994574	0.989974	0.991898	1.0006	1.00115	0.988163	1.0023	1.00014	1.01306	1.00005	0.996377	0.996256	1.01187	0.994912	0.986565	0.995824	0.982979	1.00174	1.1634		0.994534	1.00234	1.00065	0.992773	0.995306
	17404.5	0.996422	1.00031	0.995562	1.0066	0.991872	0.999757	0.979032	0.991226	1.00195	0.992427	0.993899	0.993231	0.993706	0.97714	0.985028	0.995516	0.995876	0.993188	0.993133	0.997604	0.989282		0.99645	0.993311	0.979381	0.994791	0.997254
	17407.5	0.997078	0.992119	0.989024	0.988847	0.987955	0.997093	0.988387	0.989408	0.997067	0.991327	0.995406	0.996251	0.99172	0.993597	0.982636	0.991183	0.987681	0.997108	0.98573	0.990423	0.914567		0.992631	0.99344	0.990481	0.992226	0.992918
	17410.5	0.9955	0.991626	0.996331	0.990722	0.987563	0.990918	0.985143	0.998581	0.99627	0.994516	1.00426	0.995283	1.00142	0.991229	0.985603	1.00148	0.989214	0.997374	0.987244	0.993647	0.990055		0.9943	0.99895	0.989629	0.996408	0.992346
	17413.6	0.998725	0.991237	0.995215	0.993507	0.993182	0.992484	0.996505	0.990747	0.991603	0.990901	0.998623	0.98559	1.00069	0.989312	0.992682	0.995243	0.998916	0.997893	1.00235	0.995258	0.935954		0.993315	0.994435	0.990269	0.997258	0.994587
	17416.5	0.995825	0.994811	0.990252	0.989273	0.998064	0.993817	1.00787	0.996673	1.00297	0.991276	0.998133	0.992028	0.993893	0.997901	0.982846	0.994489	0.998956	1.00262	0.987726	0.991323	1.02487		0.99624	0.99385	0.993637	0.998641	0.994738
	17419.6	0.995507	0.991467	0.997643	0.998044	0.983698	0.995795	1.00013	0.993649	0.996409	0.994192	0.996729	0.987951	1.00096	1.0108	0.985633	0.99882	0.982316	1.00061	0.98882	0.99325	0.976559		0.995406	0.995437	1.00364	0.994607	0.995843
	17422.6	0.998192	0.998657	0.996558	0.992664	0.99685	0.999302	1.01071	0.991295	0.982465	1.00456	0.994946	0.994326	1.00317	0.985236	1.00573	1.00186	1.00191	0.995844	0.991975	0.995388	0.921958		0.99497	0.999756	0.991061	0.999727	0.998793
	17425.7	0.993976	0.994947	0.993083	0.991037	1.00091	0.998375	1.00841	0.997639	0.99363	0.993133	1.00078	0.991719	0.993324	1.0046	0.996704	0.995321	0.995659	1.0055	0.994114	0.996235	0.934095		0.99604	0.994822	1.00235	0.998947	0.995933
	17428.8	0.998003	1.00334	0.992206	0.999513	1.00326	0.993869	1.00764	0.990857	0.987475	0.991938	0.998501	0.996765	0.998761	0.987054	1.00088	0.990128	0.986535	1.0013	0.987494	0.994791	1.04744		0.995342	0.996371	0.990983	0.992986	0.998536
	17431.9	1.00065	0.998924	0.994277	0.995562	1.0141	0.997762	1.00711	0.993642	0.997328	1.00105	0.99788	1.00294	0.995166	0.987134	1.01808	0.996418	0.98916	1.01068	0.99901	0.990752	0.931777		0.997384	0.999043	0.995931	0.999276	0.998753
	17435	0.998441	1.00228	0.993712	1.00775	1.0137	0.996719	1.00861	0.993636	1.00336	1.00137	1.00889	0.997935	1.00197	0.993823	0.989617	0.999422	1.00078	0.994105	0.989132	1.00371	0.935589		0.99915	1.00272	0.992627	0.997945	1.00032
	17438.1	0.997918	1.00067	0.997174	1.00898	1.00558	0.997083	1.01311	0.993127	1.01165	0.994409	1.00645	1.00674	0.998411	0.999047	0.991726	0.994946	1.00363	1.00014	0.991824	0.98758	1.0047		1.00058	1.00094	0.996965	0.999339	1.00108
	17441.2	1.00046	1.00548	0.999035	1.00794	1.01152	0.994351	1.01335	0.999032	1.00339	0.994764	0.993677	1.00603	1.00504	0.997636	1.00758	0.999473	1.0135	0.995358	0.992085	1.00171	0.975312		1.00168	0.99947	1.00046	1.00218	1.0023
	17444.4	0.996331	1.00583	0.992976	0.998076	1.01261	0.985992	1.01918	0.996666	0.999474	0.990549	0.999954	0.996436	0.995486	1.00049	0.982162	0.999501	0.995568	1.00026	0.984532	0.994952	1.01159		0.998042	0.995424	0.995347	0.998603	0.998253
	17447.5	0.998171	1.00898	0.998527	1.00025	1.01757	1.00115	1.01037	0.99915	1.0014	0.994546	0.994727	0.986442	1.00619	0.993722	1.01096	0.998208	1.00326	1.0042	0.990522	0.996533	0.972648		1.00156	0.996128	0.998621	1.00179	1.00246
	17450.7	0.998841	1.00291	0.999862	1.00418	1.00223	1.00171	1.00711	0.990744	0.994102	0.993276	1.00203	1.00434	1.00357	0.997783	0.981449	1.00092	1.0063	1.00184	1.00191	0.995126	0.961192		0.998285	1.00041	0.99322	1.00283	1.00186
	17453.9	0.999427	1.00442	0.995855	1.00128	1.00163	1.00154	0.998017	1.00443	0.989785	0.993434	1.00422	0.993016	1.00059	0.992697	1.01966	0.995813	1.00576	1.00033	1.00489	0.998995	0.925037		0.999976	0.997988	1.00036	1.00034	1.00038
	17457.1	1.0029	1.00187	1.00179	0.996332	1.00061	1.00346	0.99605	0.996052	0.99299	0.997891	0.995823	1.00455	1.00067	0.994152	1.00323	1.00242	1.00403	1.00193	1.00768	0.999433	1.03546		0.998911	0.999443	0.996732	1.00272	1.00112
	17460.2	1.00071	1.00922	1.00131	0.997092	0.995884	1.00012	1.00801	0.995334	0.991731	0.989223	1.00099	0.992676	0.997062	1.00491	0.98918	1.00167	0.997806	1.00184	0.99979	1.00254	1.02869		0.999592	0.994971	1.00044	1.0006	1.0027
	17463.4	1.00181	1.00827	1.00203	1.00243	0.99251	0.998452	1.01139	0.995081	0.998637	1.00928	0.996186	0.999215	1.00296	1.00293	1.00644	1.00062	1.00127	1.00336	0.999479	1.00328	0.975604		1.00095	1.00231	1.00386	1.00178	1.00355
	17466.7	1.00599	1.00881	1.00082	1.0106	0.990285	0.999608	1.00394	1.00476	1.00518	1.0106	0.997445	0.998804	1.00388	1.00258	0.995934	1.00033	1.00884	1.00597	0.997847	1.00422	1.00486		1.00491	1.00317	1.00069	1.00481	1.00491
	17469.9	1.00126	0.998871	0.995558	1.00683	0.997234	0.998712	1.01154	1.00479	0.999939	1.01097	1.00221	0.996948	1.00428	1.00116	1.02365	0.990164	1.00726	1.00061	0.992491	1.00272	0.941163		1.00182	1.00421	1.00755	0.998888	1.0011
	17473.2	1.00237	1.00967	0.996687	1.00779	0.983964	1.00081	0.999727	1.00551	0.994307	1.00437	0.998573	0.996179	1.00438	1.00642	1.01898	0.994545	1.00955	1.00258	1.00271	1.0088	0.959581		1.00253	1.00131	1.00999	1.0018	1.00308
	17476.5	1.0042	1.01069	0.998563	0.995334	0.993903	1.00626	0.994669	1.01016	0.994208	1.01131	0.98642	0.99035	0.997438	1.0083	0.981091	0.995322	1.00312	1.00754	1.00491	1.00792	1.01713		1.00354	0.997207	1.00057	1.00192	1.00299
	17479.7	0.99992	1.00677	1.00496	1.00467	1.00663	1.00683	1.00015	1.0071	0.99498	1.00846	0.999266	0.995072	0.996041	1.00458	0.997892	0.997406	1.00699	1.00227	1.0088	1.0083	1.01925		1.0036	1.00017	1.00267	1.00195	1.00403
	17483	1.00431	1.00515	1.00027	1.00727	1.0269	1.00425	0.99702	1.00627	0.982304	1.00531	0.998751	1.0058	1.00328	0.991145	0.995644	1.0016	1.00789	1.00718	0.999426	1.01095	0.976019		1.00144	1.00322	0.992429	1.00542	1.00348
	17486.3	1.00191	1.00737	1.0047	0.999488	1.01239	1.00317	0.997483	1.01155	0.981878	0.998637	0.997575	1.0062	0.998385	0.993261	1.00006	1.00935	1.01028	1.00421	0.997847	1.00636	1.03075		1.00228	0.999809	0.995192	1.00781	1.00296
	17489.6	1.00253	1.01048	1.00238	1.00135	1.02236	0.997547	1.01029	1.01162	0.978091	1.00159	1.00471	1.004	1.00387	0.989253	1.00469	1.00175	1.00739	1.0065	1.0038	1.00701	1.01125		1.00235	1.00347	0.993639	1.00508	1.0038
	17492.9	1.00488	1.00765	1.00233	1.00306	1.01082	0.998683	1.01852	1.01099	0.987509	1.0032	1.00364	1.00294	0.99908	0.988471	1.00758	1.00198	0.998912	1.00537	1.00226	1.00143	0.978497		1.00417	1.00215	0.993899	1.00228	1.00499
	17496.3	1.00243	1.00931	0.999501	1.00037	1.01293	1.00342	1.00678	1.01393	0.991471	0.995037	0.995069	1.00171	1.00209	0.997122	1.00622	1.00908	1.0057	1.01194	1.01009	1.00689	0.982437		1.00456	0.998274	0.999704	1.00908	1.00374
	17499.6	1.00195	1.009	0.998405	0.995563	1.00494	1.00634	1.00464	1.0104	0.993828	0.997056	1.0057	1.00111	1.00003	1.00083	1.01826	1.00322	1.01717	1.01529	0.996462	1.00714	1.06563		1.00365	1.00083	1.00575	1.01159	1.00314
	17503	0.997761	1.00777	0.998769	1.00929	1.00104	1.00082	1.00424	1.01036	1.00254	0.997542	1.00278	1.00343	1.00678	0.996371	1.00978	1.00379	1.01633	1.00934	0.988349	1.0049	0.956835		1.00442	1.00252	1.00018	1.00945	1.00262
	17506.3	0.998476	0.995669	1.00279	1.00089	1.00623	1.00408	1.00049	1.00171	1.00366	1.00518	1.01064	1.00401	1.00756	1.00813	1.01812	1.00591	1.00493	1.00642	1.0032	0.999949	0.973721		1.00096	1.00696	1.01097	1.00581	1.00015
	17509.7	1.00051	1.00964	1.00482	1.00501	1.00329	1.00573	1.00155	1.00939	1.0013	1.02305	1.01002	1.00347	1.00343	1.00068	1.02175	1.00178	0.997839	1.00751	0.995729	1.00534	0.96555		1.00537	1.01063	1.00667	1.00262	1.0047
	17513.1	1.0034	1.00963	1.00126	1.0043	0.994855	1.00262	0.998954	1.01138	1.00411	1.01596	0.99858	1.01162	1.0003	1.00006	0.985035	1.00675	1.0034	1.00436	1.00781	1.00138	0.97191		1.00565	1.00653	0.995786	1.00492	1.00386
	17516.5	1	1.01244	1.00369	1.0074	0.990561	1.00116	1.00069	1.01217	1.00254	1.01835	1.00456	0.998137	1.00369	1.01765	1.01632	1.00349	1.00324	1.00246	1.00289	0.994588	0.961758		1.00593	1.00696	1.01722	1.00305	1.00433
	17519.9	1.00263	1.00968	1.0039	1.00267	0.989082	0.997821	1.00476	1.00982	0.997551	1.02753	1.00273	0.997349	0.998939	1.00673	0.999454	0.997772	0.997833	1.00266	0.990429	0.999181	0.963944		1.00426	1.00765	1.00466	0.999602	1.00357
	17523.4	1.00171	1.00867	1.00784	1.0077	0.997918	1.00288	1.00284	1.00974	0.997851	1.00805	1.00049	1.00328	1.00603	1.01301	1.01758	1.0028	1.01551	1.00689	1.00778	0.991811	1.06274		1.00531	1.00468	1.0143	1.008	1.00517
	17526.8	0.998362	0.993485	1.00685	1.00796	0.991431	1.00887	1.01987	1.00804	0.997204	1.00363	1.00132	1.00785	1.00069	1.02438	1.00261	1.00627	1.00345	1.00535	0.986544	0.999706	1.03179		1.0041	1.0031	1.01819	1.00511	1.00402
	17530.3	1.00293	1.00356	1.006	1.00452	0.996631	1.00405	0.994863	1.00864	0.979191	1.00794	1.00331	1.00768	1.00474	1.02095	0.995305	1.00345	1.00102	1.00751	0.9949	1.00855	1.03706		1.00139	1.00587	1.01366	1.00415	1.00315
	17533.7	0.99933	1.00434	1.01111	1.0047	0.997175	1.00598	0.993049	1.00948	0.981569	1.0115	1.00326	1.00104	1.00266	1.01088	1.02018	1.00145	1.00112	1.00323	1.01035	0.99561	0.979908		1.00212	1.005	1.01352	1.00198	1.00351
	17537.2	1.00157	1.00717	1.0022	1.00747	0.992199	1.00379	0.997235	1.01026	0.987075	1.01653	1.00548	1.00116	1.00331	1.00677	0.990973	1.00163	1.00364	1.01075	1.01025	0.998933	1.07858		1.00301	1.00716	1.00228	1.00543	1.00354
	17540.7	0.999456	1.01035	1.00238	0.996458	0.989345	1.00638	0.996818	1.01078	0.980924	1.01071	0.999613	1.00446	1.00092	1.02306	1.00881	1.00464	1.01054	1.00993	1.00232	1.00975	1.12872		1.00189	1.00406	1.01901	1.00824	1.00282
	17544.2	1.00329	0.995426	1.00922	1.00884	0.9836	1.00704	0.999682	1.0114	0.99155	1.00592	0.999319	1.00882	1.00341	1.02178	1.00491	1.01413	1.00099	1.0085	0.997231	1.0034	0.96074		1.00393	1.00417	1.01698	1.00826	1.00366
	17547.7	1.0012	1.00804	1.00472	1.01409	0.98049	1.00893	1.00238	1.01336	1.01061	1.02092	0.999689	1.00333	1.00562	1.02164	1.00185	1.00577	0.998321	1.0088	1.00413	1.00408	0.991019		1.00852	1.00803	1.01601	1.00463	1.00634
	17551.3	1.00117	1.00531	1.00684	1.00692	0.974607	1.00218	1.00223	1.0152	1.01359	1.00664	0.999551	1.01066	1.00063	1.02857	0.995394	1.00487	1.00273	1.00381	1.00347	1.00873	0.971227		1.00778	1.00404	1.01918	1.00386	1.00392
	17554.8	1.00032	0.996864	1.01421	1.00872	0.981644	1.00262	0.994643	1.01254	1.01312	1.00246	0.996931	0.999133	1.00646	1.0171	1.02433	1.00553	0.999973	1.00928	1.01974	1.00124	1.0322		1.00633	1.00151	1.01908	1.0052	1.00271
	17558.4	1.00069	0.994914	1.00798	1.00011	0.968895	1.00221	0.990146	1.01531	1.01372	1.00247	1.00043	1.00287	1.00699	1.02385	0.99034	1.00142	1.01888	1.00433	0.998773	1.0125	1.10605		1.00521	1.00326	1.01432	1.00761	0.999828
	17561.9	1.00581	0.99676	1.01424	1.00179	0.973917	1.00444	1.00268	1.01105	1.00864	1.00592	0.996363	1.00284	1.00664	1.03295	1.03984	1.00241	1.01303	1.00724	1.01442	1.00664	1.00166		1.00638	1.00313	1.03483	1.00724	1.00422
	17565.5	1.00266	0.998249	1.0074	0.999206	0.972855	1.00279	0.999175	1.01792	1.01887	1.0113	1.00039	1.00424	1.00326	1.02964	1.0182	1.00142	1.00504	1.00723	1.00222	1.0061	1.08224		1.00771	1.00502	1.02638	1.00453	1.00176
	17569.1	1.00437	1.00795	1.00747	1.00793	0.968923	1.0022	0.984162	1.02108	1.01411	1.00652	0.999806	1.00551	1.01098	1.04202	1.00134	1.0031	1.00142	1.01155	1.00871	1.00077	0.951582		1.00903	1.00586	1.03046	1.00556	1.00362
	17572.7	1.00432	1.00211	1.00701	1.00668	0.971811	1.00537	1.00283	1.0168	1.00679	1.00298	1.00455	1.00579	1.00433	1.02417	0.994175	1.0047	1.00204	1.0129	0.997799	1.01402	1.03333		1.00775	1.0043	1.01568	1.00679	1.00464
	17576.3	1.00278	0.989292	1.00463	1.00792	0.962212	1.00333	1.00285	1.01399	1.01635	1.01761	0.998096	1.00836	1.00907	1.03462	1.02331	1.00782	1.00055	1.00371	1.01166	1.0075	1.03545		1.00603	1.0086	1.0314	1.00422	1.00107
	17579.9	1.00454	0.990796	1.01776	1.017	0.960014	1.0063	0.995013	1.01513	1.01987	1.00585	1.00215	1.00142	1.00968	1.05088	1.01415	1.0074	0.990423	1.00564	0.995792	1.00442	1.0858		1.0091	1.0051	1.04044	1.00179	1.00475
	17583.6	1.00342	0.994975	1.01127	1.01801	0.964121	1.00814	0.997472	1.01805	1.0248	1.00246	1.00027	1.00469	1.00666	1.04123	0.984683	1.01401	1.00715	1.00784	1.00308	1.00666	1.00457		1.0106	1.0035	1.02515	1.00981	1.00505
	17587.2	1.00439	1.00281	1.01569	1.01377	0.983173	1.00262	0.995041	1.01444	1.01696	1.01419	1.0123	1.01209	1.0111	1.04003	1.03232	1.01234	1.01339	1.00839	1.01597	1.01149	0.989376		1.00921	1.01248	1.03783	1.01257	1.00575

## Sheet: 2.3 MAD238-217-nor
Supplementary Data 2.3		Normalised Y XANES data for samples MAD238 and MAD217, Madagscar
Type		Sample	Sample	Sample	Sample	Sample	Sample	Sample	Sample	Sample	Sample	Sample	Sample	Sample	Sample	Sample	Sample	Sample	Sample	Sample	Sample	Sample	Sample	Sample	Sample	Sample	Sample	Sample	Sample	Sample	Sample		Sample	Sample	Sample	Sample	Sample
Group		Relict phase	Relict phase	Relict phase	Relict phase	Relict phase	Relict phase	Relict phase	Relict phase	Relict phase	Relict phase	Relict phase	Relict phase	Clay adsorbed	Clay adsorbed	Clay adsorbed	Relict phase	Relict phase	Relict phase	Relict phase	Relict phase	Clay adsorbed	Relict phase	Clay adsorbed	Clay adsorbed	Clay adsorbed	Clay adsorbed	Relict phase	Clay adsorbed	Relict phase	Relict phase		Relict phase	Relict phase	Clay adsorbed	Clay adsorbed	Relict phase
Label	Energy	83395_MAD238A-hotspot.dat	_83396_Mad238A-hotspot-best.dat	83397_MAD238A-hotspot.dat	83398_MAD238A-hotspot.dat	83399_MAD238A-hotspotmargin.dat	83400_MAD238A-hotspotmargin.dat	83401_MAD238A-hotspotmargni.dat	83402_MAD238A-midgreys.dat	83403_MAD238A-midgreys.dat	83404_MAD238A-midgrey_1.dat	83405_MAD238A-midgreys.dat	83406_MAD238A-midgreys.dat	83407_MAD238A-midgreys.dat	83408_MAD238A-background.dat	83409_MAD238A-background.dat	83410_MAD238B-hotspot.dat	83411_MAD238B-hotspot.dat	83412_MAD238B-hotspot.dat	83413_MAD238B-hotspot.dat	83414_MAD238B-hotspot.dat	83415_MAD238B-midgrey.dat	83416_MAD238B-midgrey.dat	83417_MAD238B-background.dat	83418_MAD238B-background.dat	83419_MAD217A-background.dat	83420_MAD217A-background.dat	83421_MAD217A-background.dat	83422_MAD217A-background.dat	83423_MAD217A-hotspot.dat	83424_MAD217A-hotspot.dat		MAD238_pyrochlore_merge	MAD238_zircon_merge	MAD238_83407-08-15_kaolinite_merge	MAD217_83419-20-22_kaolinite_merge	MAD217_83421-23-24_zircon_merge
Units	eV	Normalized µ(E)	Normalized µ(E)	Normalized µ(E)	Normalized µ(E)	Normalized µ(E)	Normalized µ(E)	Normalized µ(E)	Normalized µ(E)	Normalized µ(E)	Normalized µ(E)	Normalized µ(E)	Normalized µ(E)	Normalized µ(E)	Normalized µ(E)	Normalized µ(E)	Normalized µ(E)	Normalized µ(E)	Normalized µ(E)	Normalized µ(E)	Normalized µ(E)	Normalized µ(E)	Normalized µ(E)	Normalized µ(E)	Normalized µ(E)	Normalized µ(E)	Normalized µ(E)	Normalized µ(E)	Normalized µ(E)	Normalized µ(E)	Normalized µ(E)		Normalized µ(E)	Normalized µ(E)	Normalized µ(E)	Normalized µ(E)	Normalized µ(E)
Sample		MAD238	MAD238	MAD238	MAD238	MAD238	MAD238	MAD238	MAD238	MAD238	MAD238	MAD238	MAD238	MAD238	MAD238	MAD238	MAD238	MAD238	MAD238	MAD238	MAD238	MAD238	MAD238	MAD238	MAD238	MAD217	MAD217	MAD217	MAD217	MAD217	MAD217		MAD238	MAD238	MAD238	MAD217	MAD217
Mineral		Pyrochlore	Pyrochlore	Pyrochlore	Pyrochlore??	REE fluorcarbonate?	Zircon?	Zircon?	Zircon?	Zircon?	Zircon?	Zircon?	Zircon?	Kaolinitised Kspar.	Kaolinitised Kspar.	Kaolinitised Kspar.	Pyrochlore	Zircon	Zirconolite?	Aeschynite	Pyrochlore	Kaolinitised Kspar.	Zircon	Kaolinitised Kspar.	Kaolinitised Kspar.	Kaolintised Kspar	Kaolinitised Kspar.	Zircon	Kaolinitised Kspar.	Zircon	Zircon		Pyrochlore	Zircon	Kaolinite	Kaolinite	Zircon
Locality		Madagascar	Madagascar	Madagascar	Madagascar	Madagascar	Madagascar	Madagascar	Madagascar	Madagascar	Madagascar	Madagascar	Madagascar	Madagascar	Madagascar	Madagascar	Madagascar	Madagascar	Madagascar	Madagascar	Madagascar	Madagascar	Madagascar	Madagascar	Madagascar	Madagascar	Madagascar	Madagascar	Madagascar	Madagascar	Madagascar		Madagascar	Madagascar	Madagascar	Madagascar	Madagascar
Session		Diamond_Jan	Diamond_Jan	Diamond_Jan	Diamond_Jan	Diamond_Jan	Diamond_Jan	Diamond_Jan	Diamond_Jan	Diamond_Jan	Diamond_Jan	Diamond_Jan	Diamond_Jan	Diamond_Jan	Diamond_Jan	Diamond_Jan	Diamond_Jan	Diamond_Jan	Diamond_Jan	Diamond_Jan	Diamond_Jan	Diamond_Jan	Diamond_Jan	Diamond_Jan	Diamond_Jan	Diamond_Jan	Diamond_Jan	Diamond_Jan	Diamond_Jan	Diamond_Jan	Diamond_Jan		Diamond_Jan	Diamond_Jan	Diamond_Jan	Diamond_Jan	Diamond_Jan
Trans/Fluor		F	F	F	F	F	F	F	F	F	F	F	F	F	F	F	F	F	F	F	F	F	F	F	F	F	F	F	F	F	F		F	F	F	F	F
Spectra		Single	Single	Single	Single	Single	Single	Single	Single	Single	Single	Single	Single	Single	Single	Single	Single	Single	Single	Single	Single	Single	Single	Single	Single	Single	Single	Single	Single	Single	Single		Merge	Merge	Merge	Merge	Merge
CN
Description		hotspot1	hotspot2	hotspot3	hotspot4	hotsmargin1	hotsmargin2	hotsmargin3	midgrey1	midgrey2	midgrey3	midgrey4	midgrey5	midgrey6	backgr1	backgr2	hotspot1	hotspot2	hotspot3	hotspot4	hotspot5	midgrey1	midgrey2	background	background	background1	background2	background3	background4	hotspot1	hotspot2
Notes		Smooth	Smooth	Smooth	Smooth	Slight C	high C,E,F	flat B-C, med E,F	flat B-C, med E,F	High B, E	High C, E, F	High C, F	Smooth	Best	Best				High C			High C, F		noisy	noisy	noisy	High C, F	noisy	flat B-C, med E,F	flat B-C, med E,F
Map		238 A	238 A	238 A	238 A	238 A	238 A	238 A	238 A	238 A	238 A	238 A	238 A	238 A	238 A	238 A	238 B	238 B	238 B	238 B	238 B	238 B	238 B	238 B	238 B	217 A	217 A	217 A	217 A	217 A	217 A
	16838.6	0.00342838	0.00331537	0.00391129	0.00382749	0.0031655	0.00312567	0.00344841	0.00415511	0.00304686	0.00332146	0.00288215	0.00373047	0.00497461	-0.00211862	0.0276619	0.00343405	0.00274766	0.00330688	0.00325049	0.00281446	0.00455537	0.00467903	-0.0457628	0.0687948	0.00191517	0.0464211	0.00554321	0.0236957	0.00309833	0.00306615		0.00310244	0.00344186	0.00383036	0.023402	0.0040151
	16843.6	0.00311233	0.00288852	0.00351533	0.00338047	0.0028052	0.002928	0.0007605	0.00365711	0.00303796	0.00232427	0.00489566	0.00283798	0.0109466	0.00881625	0.00102005	0.0031559	0.00252479	0.00278855	0.00285117	0.00231235	0.00503412	0.00354713	0.0168451	0.0339652	0.00254167	-0.0129745	0.00445214	0.0123756	0.00279265	0.00295367		0.00273688	0.00305438	0.00575392	0.000184178	0.00350252
	16848.6	0.00268949	0.00258944	0.00312713	0.00301431	0.002504	0.00213163	0.00136299	0.00407864	0.00273662	0.00257212	0.0031477	0.00246549	0.00271148	0.010162	0.0105765	0.00273801	0.00218839	0.00263374	0.00237123	0.00104929	0.0033737	0.00356337	0.000636683	-0.00126901	0.00256487	-0.0118738	0.00417717	0.0193445	0.00252852	0.00237957		0.00223985	0.00276612	0.0034321	0.00290909	0.00312247
	16853.6	0.00228314	0.00222128	0.00266219	0.00263655	0.00212746	0.0020633	0.00304715	0.00291978	0.00242217	0.00217231	0.00305494	0.0027196	0.000637971	-0.00330349	0.00367554	0.00233868	0.0017999	0.00217326	0.00206632	0.00320328	0.00321792	0.00207871	-0.129597	-0.0144918	0.00153629	0.015797	0.0034679	-0.0306808	0.00215326	0.00212617		0.00229042	0.00264519	0.00217828	-0.00476816	0.00266688
	16858.6	0.00190338	0.00185738	0.00224238	0.00221969	0.00174959	0.00192148	0.00321926	0.00240197	0.00187629	0.00162332	0.00214049	0.00189315	-0.00266919	-0.00260155	-0.00244308	0.00199	0.00155347	0.00174988	0.00167639	0.00106705	0.000264916	0.00212721	-0.0654709	0.00690355	0.00074374	0.052782	0.00305314	-0.0389501	0.00180185	0.00177495		0.00164258	0.00223695	-0.000542522	0.00449479	0.00228531
	16863.6	0.00154855	0.0015485	0.00187411	0.00183156	0.00147545	0.00191888	0.0018525	0.00254743	0.00160924	0.00146759	0.00361535	0.00167896	-0.00581873	-0.00369019	0.00470877	0.00167551	0.00115407	0.00129932	0.00137284	0.000618042	-0.00152048	0.00138573	-0.0712092	0.0160938	0.00141564	-0.00124148	0.0023084	0.0185906	0.00155989	0.00138406		0.00130722	0.00213986	-0.00243305	0.00599111	0.00181676
	16868.6	0.00118846	0.00119835	0.00146702	0.00144089	0.00104829	0.00133358	0.00129554	0.00174511	0.00124744	0.00139391	0.00328418	0.00132474	0.0016401	0.00256586	0.0159826	0.00131499	0.000912731	0.00126012	0.00128464	-5.37319e-05	0.003105	0.00105899	0.0332026	-2.7743e-05	0.00085002	0.0259956	0.0016127	0.00789768	0.0011291	0.00138355		0.000912723	0.00170249	0.00268598	0.0112183	0.00143193
	16873.6	0.000850415	0.000834942	0.00108586	0.000980939	0.000768181	0.000753709	0.00128613	0.000820191	0.00088575	0.000891222	-0.000423728	0.000991857	0.00606105	-3.12412e-05	0.0184421	0.000924429	0.000814086	0.00081858	0.000991194	-0.000646329	0.00080892	0.000487732	-0.0483815	0.0226203	0.000648203	-0.00459114	0.00158415	0.0119068	0.000824122	0.000754464		0.000520734	0.000801371	0.00131682	0.00241929	0.00110203
	16878.6	0.000511856	0.000481422	0.00075141	0.000678281	0.000442834	0.000874604	-0.000582928	-1.72978e-05	0.000270739	0.000915507	0.000721653	0.00115865	0.00720808	0.00185925	-0.0101628	0.000640728	0.000277232	0.000543853	0.000598067	-6.25149e-05	-8.36073e-05	0.000572059	-0.0583135	0.00662348	0.000444149	0.0144845	0.00137104	-0.00840482	0.000590315	0.000415118		0.000377436	0.000417219	0.000911061	0.00190929	0.000831171
	16883.6	0.000147072	0.000177584	0.000372399	0.000306568	7.3246e-05	0.000137333	0.000612605	0.000937719	0.000467022	-0.000124022	0.000151709	-0.000391947	0.000123757	-0.0079532	0.0027432	0.000352993	0.000216501	0.000405741	0.000324216	0.00146053	0.000167715	0.00163699	0.0173033	0.0114758	-3.51979e-05	-0.0535225	0.000583476	0.00141196	0.000151133	0.000188753		0.00037453	0.000393578	-0.000457615	-0.0173027	0.000337248
	16888.6	-0.000158424	-0.000174868	-6.82827e-06	-4.94032e-06	-5.99559e-05	-0.000420872	0.00247816	-0.000943481	-8.97942e-05	-0.000613065	0.00131944	0.000316139	-0.0040051	0.00833949	-0.0202869	-9.24159e-05	-0.000271549	-7.79501e-06	-9.33778e-05	-0.000245933	-0.000925375	-0.000361321	0.107878	-0.0474492	-0.00130718	0.021294	-0.000192725	0.0435186	-0.000173546	-1.31651e-05		-0.000179562	0.000244513	-0.000811308	0.0209679	-0.000106342
	16893.6	-0.000447921	-0.000431686	-0.000363357	-0.00038552	-0.000404444	-0.000323656	0.00288051	-0.000813272	-0.000178871	-0.000490302	-0.0016227	-0.000331854	0.00761346	0.00452195	-0.0262006	-0.000367089	-0.000460714	-0.000453388	-0.000532756	-0.00140566	-0.00389929	-0.00128634	0.0985889	-0.0660285	-0.000787547	-0.0546621	-0.000287754	0.00348381	-0.00032424	-0.000269746		-0.000603619	-0.000124114	-0.0018172	-0.017309	-0.000282715
	16898.6	-0.000754653	-0.000766195	-0.000713727	-0.000608687	-0.000670915	-0.000570144	0.00112187	-0.00124003	-0.000529058	-0.000542501	-1.48994e-05	-0.00180315	-0.00240775	0.00724296	-0.0202831	-0.000616407	-0.000543393	-0.000677438	-0.000839754	0.000683885	-0.00073073	-0.00111198	0.023885	-0.0651389	3.95234e-05	0.00594763	-0.00104852	-0.0303662	-0.00057901	-0.000646842		-0.00047187	-0.000326577	-0.000469362	-0.00812352	-0.000755996
	16903.6	-0.00104455	-0.00106909	-0.00107172	-0.000959546	-0.000959661	-0.000710101	-0.000602748	-0.00213124	-0.00124587	-0.000631477	-0.00219644	-0.000690845	-0.0014954	0.0142711	0.00086565	-0.000893448	-0.000702818	-0.000840534	-0.000864252	-3.54816e-05	-0.00228936	-0.00067512	-0.0640843	0.00851712	-0.00133501	0.01653	-0.00168006	-0.0239905	-0.000898945	-0.000766002		-0.000826128	-0.00118803	-0.00108642	-0.00290472	-0.00112198
	16908.6	-0.00131024	-0.00122491	-0.00135362	-0.00131404	-0.00122273	-0.00175264	-0.00214103	-0.00100126	-0.00113845	-0.000996072	-0.0037335	-0.00155346	0.00381658	-0.0289217	0.0116222	-0.00110478	-0.00119905	-0.00139189	-0.00128327	-0.00197825	-0.00109619	-0.00118494	0.108355	-0.0400669	7.93754e-05	-0.0176686	-0.00218425	0.0195876	-0.00115478	-0.000887024		-0.00133233	-0.00173972	-0.00217031	0.000706213	-0.00142457
	16913.6	-0.00159814	-0.00157488	-0.00173532	-0.00153831	-0.00148749	-0.000968309	-0.00234643	-0.00229485	-0.00147849	-0.00147151	-0.00186085	-0.00126043	-0.00190804	-0.00502187	-0.00168146	-0.00144555	-0.00133013	-0.00141865	-0.00145765	0.000508075	-0.000872539	-0.00143286	0.0769554	0.049106	-0.00187904	-0.0158428	-0.00302196	0.0150974	-0.00140677	-0.00152596		-0.00115462	-0.0017238	-0.00121296	-0.000769689	-0.00201055
	16918.6	-0.0018287	-0.00180613	-0.00203984	-0.00195592	-0.00171113	-0.00100071	-0.00235273	-0.00273732	-0.00180983	-0.00167066	-0.00137744	-0.00161742	0.00574511	0.0117459	-0.00152555	-0.001789	-0.00174341	-0.00176789	-0.00157764	-0.00163835	-0.00142085	-0.00194241	0.107497	-0.0177968	-0.00241076	-0.00424607	-0.00230735	-0.0131132	-0.00158475	-0.00180241		-0.00173755	-0.00187413	0.000493049	-0.00642772	-0.00193169
	16923.6	-0.00208518	-0.00194658	-0.00222636	-0.00210015	-0.00187335	-0.00182563	-0.00299084	-0.00169342	-0.00188642	-0.00185664	-0.00453971	-0.00186687	-0.00380222	-0.0102506	-0.0084503	-0.0019862	-0.00189657	-0.00210571	-0.00194304	-0.00339434	-0.00403353	-0.00257704	0.0648004	-0.0214383	-0.00216867	-0.00200343	-0.00304132	0.0257073	-0.00204551	-0.00177182		-0.00215536	-0.00246056	-0.00426917	0.00731794	-0.00232895
	16928.6	-0.00226249	-0.00223514	-0.00239484	-0.00233897	-0.00201477	-0.00200256	-0.00273146	-0.00325192	-0.00195948	-0.00203478	-0.00384778	-0.00265769	-0.0123647	-0.00995982	-0.0126923	-0.00220969	-0.00181338	-0.00196106	-0.00183766	-0.00106912	-0.00335264	-0.00034026	0.0171978	0.0179605	-0.000216263	-0.0224179	-0.00339768	0.00550386	-0.0020347	-0.00183569		-0.00192349	-0.0026126	-0.00484229	-0.00547272	-0.00247392
	16933.5	-0.0024325	-0.00235562	-0.00265193	-0.00255865	-0.00220941	-0.00252411	-0.00304415	-0.0031182	-0.0025412	-0.00244999	-0.00227221	-0.00238625	-0.00743426	-0.0152868	0.0172188	-0.00237304	-0.00200484	-0.00209427	-0.00213044	-0.00274504	-0.00235952	-0.00288445	-0.00241357	0.0114339	-0.00247331	0.00986439	-0.00400939	-0.00497631	-0.00224943	-0.00262451		-0.0023294	-0.00267122	-0.00369294	0.000971168	-0.00302183
	16938.2	-0.00255999	-0.00249961	-0.00286879	-0.0029839	-0.00232338	-0.0025298	-0.00338516	-0.00190226	-0.00217086	-0.0020722	-0.00180871	-0.00272935	-0.00686818	-0.00423958	-0.0164335	-0.00252258	-0.00210364	-0.00180217	-0.00227578	-0.00118295	0.00135375	-0.00301559	-0.175798	-0.0293558	-0.00192623	-0.0242728	-0.00405374	-0.0412249	-0.00239674	-0.0024369		-0.00222029	-0.0024013	4.70633e-05	-0.0220851	-0.00303101
	16942.8	-0.00266097	-0.0025207	-0.0030112	-0.00305097	-0.00244621	-0.00197119	-0.00338653	-0.00327385	-0.00240135	-0.00251785	-0.00256895	-0.00309253	-0.0111043	0.00324443	-0.0126368	-0.00268035	-0.0022161	-0.00259817	-0.00255438	-0.00210764	-0.00314346	-0.00192948	0.117744	0.00365043	-0.0018021	0.00208892	-0.00479113	-0.0310595	-0.00251691	-0.00243843		-0.00243006	-0.00275333	-0.0035755	-0.00994511	-0.00332542
	16947.2	-0.00274488	-0.00262165	-0.00311515	-0.00314601	-0.00236995	-0.00220416	-0.00257813	-0.0031922	-0.00283078	-0.00263219	-0.00519726	-0.00236005	-0.00316912	0.00401283	-0.0126252	-0.00278763	-0.00199956	-0.00276599	-0.00253963	-0.00061805	-0.0035494	-0.0041455	0.0997216	0.0378327	-0.00163917	-0.0334848	-0.00418312	-0.00849411	-0.00258025	-0.00265644		-0.00223979	-0.00309491	-0.00275124	-0.014115	-0.00322339
	16951.4	-0.00289259	-0.00271231	-0.00324917	-0.00310639	-0.00254572	-0.00274565	-0.0034336	-0.00380188	-0.00291547	-0.00283257	-0.00284934	-0.00254166	-0.00545997	0.00533977	-0.0261604	-0.00274925	-0.00226808	-0.00253733	-0.00266653	-0.00134168	-0.00130033	-0.00285674	-0.105081	0.019274	-0.000447951	-0.0607868	-0.00429594	-0.0082357	-0.00266885	-0.00239351		-0.00238568	-0.0031399	-0.00116513	-0.0226602	-0.00320964
	16955.5	-0.00293439	-0.00277454	-0.00325767	-0.00320795	-0.00260782	-0.00332907	-0.00362117	-0.00403239	-0.0026413	-0.00230744	-0.00401071	-0.00291293	-0.00261679	-0.00643566	0.00930191	-0.00294643	-0.00225702	-0.0025476	-0.00265277	-0.00196687	-0.00224864	-0.00439559	0.113837	-0.00535874	-0.00236728	0.0199667	-0.0044609	0.00370814	-0.00263517	-0.00257211		-0.00253546	-0.00334513	-0.00227572	0.00738329	-0.00331981
	16959.3	-0.00299312	-0.00268875	-0.00331583	-0.00343639	-0.00263143	-0.00252248	-0.0043114	-0.00381235	-0.00293445	-0.00277066	-0.00423441	-0.00279756	-0.00395557	0.000517862	-0.00259073	-0.00292046	-0.00208638	-0.00276238	-0.00231446	-0.00236514	0.000152535	-0.00273377	0.0355088	0.0037355	-0.00237815	0.0131685	-0.00452444	-0.0042895	-0.00256877	-0.00268144		-0.00261896	-0.00342401	-7.70212e-05	0.00261165	-0.00336171
	16963	-0.00293495	-0.00273333	-0.00337246	-0.0035153	-0.00260437	-0.00259339	-0.0037488	-0.00381002	-0.00258946	-0.00255669	-0.000438563	-0.00239986	0.00152002	0.00286466	0.00371866	-0.00299099	-0.00184323	-0.00263729	-0.00246448	-0.000440992	-0.000626305	-0.00365257	-0.00988891	-0.0816894	-0.00201903	-0.0082858	-0.0042628	0.0127387	-0.00251731	-0.00265934		-0.00231083	-0.00270414	0.000218548	0.00130555	-0.00325561
	16966.5	-0.00279595	-0.0024919	-0.00326388	-0.00319926	-0.00238223	-0.00319922	-0.00349612	-0.00223712	-0.00232715	-0.00201047	-0.00384017	-0.00314344	-0.00748147	0.0154385	-0.0226713	-0.00281597	-0.00207245	-0.00249495	-0.00242264	0.00054345	-0.00358255	-0.00361027	-0.0443857	-0.00819187	-0.00138745	0.00873176	-0.00440308	-0.00242514	-0.00257087	-0.00258676		-0.00196469	-0.00294437	-0.00250973	0.00212489	-0.00330156
	16969.9	-0.00262473	-0.0024231	-0.0031634	-0.0029625	-0.00238114	-0.00221423	-0.0032389	-0.00291873	-0.00268493	-0.00229008	-0.00509263	-0.00242432	-0.00350874	-0.000478484	0.000293955	-0.00284909	-0.0022182	-0.00267663	-0.00239151	-0.00258415	-0.000624377	-0.00334116	0.00956809	0.00121282	0.000310532	0.00958952	-0.00462065	-0.0302507	-0.00243693	-0.00242537		-0.00237539	-0.00316583	-0.000653671	-0.00621467	-0.00328139
	16973.1	-0.00252011	-0.00237219	-0.0029975	-0.00298879	-0.00225184	-0.00262231	-0.00138139	-0.00161953	-0.00256136	-0.00229611	-0.00393452	-0.00225856	-0.00646469	0.00309878	-0.0143833	-0.00260787	-0.0016685	-0.00256068	-0.00249294	-0.00183558	-0.00260746	-0.00233971	-0.0784289	-0.0138538	-0.000725885	-0.026042	-0.00375556	-0.00878271	-0.00224015	-0.00253753		-0.002144	-0.00252122	-0.00237191	-0.0111707	-0.00296917
	16976.2	-0.00217821	-0.00212802	-0.00285988	-0.00280045	-0.00203653	-0.00229202	-0.00214488	-0.00242043	-0.00252809	-0.00236469	-0.00219412	-0.00241884	-0.00127874	-0.00545707	0.000538313	-0.00247218	-0.0016464	-0.00233763	-0.00219895	-0.00167443	0.000232823	-0.00274121	0.087243	-0.0812892	-0.00242741	-0.0148025	-0.00389115	-0.0108596	-0.00220685	-0.00198809		-0.00192629	-0.00245625	5.02662e-05	-0.00873321	-0.00282463
	16979	-0.00200794	-0.00193151	-0.00260401	-0.00244417	-0.00187892	-0.00185528	-0.00225531	-0.00299276	-0.00170601	-0.00225477	-0.00113578	-0.00253522	-0.000443916	0.00637528	0.00151966	-0.00258873	-0.00155621	-0.00201093	-0.00211921	-0.00079265	0.000110499	-0.0034541	-0.180149	-0.00599235	-0.000993485	-0.0179209	-0.00308371	0.00820345	-0.0019712	-0.00207215		-0.00162053	-0.00220186	0.000842303	-0.0029439	-0.00250839
	16981.8	-0.00172571	-0.00174392	-0.00250097	-0.00254087	-0.00170866	-0.00235133	-0.00103955	-0.00165547	-0.00168632	-0.00194097	-0.00309095	-0.00181511	0.00259035	0.00659395	-0.000621962	-0.00205316	-0.000989292	-0.00202407	-0.0017545	-0.00132656	-0.000500618	-0.00267128	-0.0256354	-0.0164388	-0.000934985	0.00307236	-0.00215707	-0.0239638	-0.00175633	-0.00192806		-0.00152606	-0.00206628	0.000791471	-0.00661081	-0.00208259
	16984.3	-0.00141098	-0.00145759	-0.00205012	-0.00183574	-0.00137912	-0.0017808	-0.00249442	-0.00277926	-0.00192302	-0.00148786	-0.00277086	-0.00202823	-0.00183651	-0.021979	-0.00141782	-0.00180887	-0.00104408	-0.00158242	-0.0015715	-0.00323539	0.000116897	-0.00316652	0.0412898	0.0028987	-0.00138594	0.00123998	-0.00214404	0.0136007	-0.00137755	-0.00146574		-0.00149654	-0.00229274	-0.00114787	0.00510376	-0.00180206
	16986.7	-0.0010775	-0.00109738	-0.00217426	-0.00194857	-0.00119951	-0.00193827	-0.0017388	-0.0020069	-0.00131945	-0.00152043	-0.00258634	-0.00132134	-0.00367018	-0.00863792	0.00789739	-0.00174581	-0.000748881	-0.00153429	-0.00137878	-0.000168708	-0.00323633	-0.00122854	0.00469877	0.0850749	-0.00117288	-0.007755	-0.00126576	-0.029369	-0.00141569	-0.0013922		-0.000887226	-0.00195008	-0.00318439	-0.012037	-0.00149913
	16988.9	-0.000820113	-0.000805698	-0.00173722	-0.0014973	-0.00086461	-0.0012333	-0.00279306	-0.000917412	-0.00145202	-0.00077848	0.000127637	-0.000856297	0.00170905	-0.000228537	0.00954768	-0.00149028	-0.000713339	-0.001332	-0.00123607	-0.00307242	-0.00230157	-0.00214615	0.0347084	0.0147466	-0.000187302	0.0540924	-0.000892346	0.00956466	-0.000962108	-0.00105941		-0.00107613	-0.00137064	-0.00116409	0.0217492	-0.00111648
	16991	-0.000280083	-0.000423149	-0.00150421	-0.00135755	-0.000593713	-0.00098026	-2.18701e-05	-0.00151174	-0.00115271	-0.000436538	-0.00120141	-0.00122599	-0.0122836	-0.0153935	0.00582766	-0.00123777	-0.000494933	-0.00102642	-0.000773714	-0.00147975	-0.00124263	-0.000291627	0.0219339	-0.0315417	0.000611136	-0.0207213	0.000145496	0.000777586	-0.000788215	-0.000795125		-0.000542608	-0.00109338	-0.0031748	-0.00527221	-0.000626509
	16992.9	0.000138707	-0.000198359	-0.00113705	-0.000897867	-0.000220089	-0.000830351	0.000316797	-0.000925584	-0.00058378	-1.14895e-05	0.000132072	-0.000866724	0.00373964	0.0118191	0.0270143	-0.000814698	3.38632e-05	-0.00064998	-0.000512498	0.001454	-0.00286877	-0.00107377	0.0184506	0.00406627	0.00144935	-0.0159649	0.000131458	-0.0175708	-0.000617739	-0.000279402		0.000270332	-0.000537031	-0.000529832	-0.00988645	-0.000405682
	16994.7	0.000462848	0.000193987	-0.00100498	-0.000363611	2.23567e-05	-0.000456325	0.000480781	0.000417096	-0.000405114	0.000157585	0.00133764	4.16285e-05	0.00356404	-0.000196494	0.00252397	-0.000834903	0.00051723	-1.99856e-05	-0.000367582	0.000247589	-0.00182454	2.53697e-05	-0.0592502	0.0657193	-0.000178181	0.00544809	0.000561563	0.0424856	-0.000133433	-0.000424701		0.000306112	1.98684e-05	-0.000492284	0.0162637	-0.000150755
	16996.3	0.000741247	0.000541438	-0.000179823	-0.000553725	0.000439456	0.000382367	0.000172491	0.000542354	-0.00017202	3.89053e-06	0.000339447	0.000459356	0.000924585	-0.0130331	0.00571458	-0.000158152	0.000750473	0.000179142	8.01985e-05	0.00134958	0.000280374	9.93643e-06	-0.101711	-0.0307696	0.00100323	0.0109296	0.000367452	-0.0248476	0.000325334	0.000257804		0.000820205	1.08921e-05	-1.12426e-06	-0.00353861	0.000163229
	16997.8	0.00107759	0.000814413	4.95229e-05	0.000304452	0.00070026	9.11e-05	0.00156733	0.00030823	8.63947e-05	0.00116723	6.25527e-06	-8.86728e-05	0.00212643	-0.000779136	0.00194122	7.82497e-05	0.000911198	0.000213014	0.000565303	0.00114416	-7.70558e-05	-0.000646311	0.083007	0.0111136	0.00286723	0.0343904	0.00109583	-0.0237322	0.000398382	0.000542322		0.00111543	0.000308939	0.000680863	0.00524638	0.000523849
	16999.1	0.00136465	0.00116077	0.000286201	0.000640258	0.00108782	0.000420233	0.00190518	0.000622722	0.000430877	0.00119111	0.00317551	0.000860791	-0.00911202	-0.0108349	-0.00628476	0.000277281	0.00111347	0.000485747	0.000637962	0.000673747	-0.00251533	0.000216042	-0.0452176	0.0107749	0.00145892	0.0049591	0.00079786	0.00365174	0.000724388	0.000722687		0.00127798	0.000984264	-0.00340845	0.00411003	0.00059229
	17000.2	0.00192598	0.00157371	0.000674519	0.000746759	0.00123937	0.000782496	0.0015023	0.000887353	0.000522597	0.00119032	0.00296975	0.00067579	-0.00251708	0.0098489	0.000294535	0.00049411	0.001071	0.00113564	0.000838191	-0.000658083	-0.00287932	3.20183e-05	0.0723735	0.00654968	0.00181742	-0.0315002	0.00071823	0.0738738	0.0011936	0.000947453		0.00134322	0.000990782	-0.0014884	0.0154414	0.000794871
	17001.2	0.00214404	0.00173564	0.00109586	0.001035	0.00143779	0.000793306	0.00192904	0.00156836	0.00036339	0.00136405	0.00225659	0.000783487	-0.00254405	0.0113049	-0.00500416	0.000518707	0.00153822	0.00115455	0.00121143	0.00117872	-0.00185226	0.00116888	0.0227018	-0.0147757	0.00217255	0.0180407	0.00118353	0.00574219	0.00125275	0.00116979		0.00183935	0.00111477	-0.000562054	0.00939852	0.00104282
	17002.1	0.00251963	0.00212245	0.00132874	0.0011618	0.00181968	0.00119707	0.00132025	0.000665924	0.000929763	0.00107906	0.0015154	0.000799269	0.000339521	0.00486019	0.0089668	0.00114518	0.00178049	0.0015371	0.00155588	0.00151772	0.000651438	0.000873497	0.0622144	0.0312625	0.000625387	-0.00394709	0.00146321	-0.0221211	0.00153001	0.0013653		0.002191	0.000925281	0.00140612	-0.00764998	0.00129296
	17002.8	0.00267879	0.00228814	0.00143438	0.00116063	0.00191352	0.00136412	0.00350196	0.00170182	0.00127242	0.0018612	0.00114224	0.00199954	0.00537848	0.0132628	0.0239964	0.000935352	0.00192836	0.00222975	0.00170119	0.0024941	0.00323357	0.001845	0.0592422	0.056819	0.00272814	0.0120171	0.00193712	0.0122167	0.00151452	0.00147469		0.00239362	0.0015357	0.0046487	0.00975204	0.00148399
	17003.4	0.00309946	0.00251557	0.00179203	0.00198227	0.00214463	0.00175665	0.00211754	0.00266031	0.00177513	0.00157623	0.00247498	0.00136516	0.00640565	-0.00956504	0.00706685	0.00165159	0.00231975	0.0016655	0.00208613	0.00367318	0.00196189	0.0016807	0.0410537	-0.0151836	0.00129338	-0.00682791	0.00209337	-0.00929574	0.00183774	0.00165445		0.00301569	0.0018069	0.00234186	-0.00411815	0.00170099
	17003.9	0.00302931	0.00270193	0.00187134	0.00175774	0.00239254	0.00185337	0.00193388	0.00211957	0.0011939	0.00219863	0.00561046	0.002187	7.55777e-05	-0.00157136	-0.00449298	0.00165935	0.00204769	0.00237837	0.00224695	0.0020243	-0.00327655	0.0025006	-0.0443478	0.0203946	0.00127539	0.0210207	0.00260633	0.0347321	0.00204999	0.00222134		0.00274093	0.00213922	-0.00189951	0.0197302	0.00212494
	17004.4	0.00306468	0.00292576	0.00210394	0.00212272	0.00256418	0.00176757	0.00385218	0.00257048	0.00152004	0.00191395	0.00412243	0.00159261	0.0061186	0.00759054	0.00817912	0.00157878	0.00257946	0.00248285	0.00195188	0.00278716	0.00451265	0.00172745	0.0541813	-0.0505941	0.00208107	0.0142438	0.00210053	0.00587411	0.00201222	0.00216116		0.00299953	0.00232676	0.00516017	0.00817778	0.00193295
	17004.9	0.00351775	0.003152	0.00225201	0.00199761	0.00279889	0.00203394	0.00267765	0.00260375	0.0016239	0.00282466	0.0032829	0.00213165	0.0058364	-0.000469852	0.0185063	0.00206326	0.00273195	0.00217794	0.00242509	0.00253165	0.00096248	0.00258086	0.0157861	0.00169498	0.00201669	-0.0218817	0.00277366	0.00911944	0.00239871	0.00220411		0.0031569	0.00224331	0.00205945	-0.00275102	0.00229032
	17005.4	0.00372241	0.00313969	0.00252276	0.00219165	0.00283014	0.00177336	0.00310781	0.00293146	0.00194712	0.00238422	0.00321238	0.00225322	0.0029561	0.00395073	0.00701437	0.00239402	0.00307583	0.00267906	0.00229289	-0.000837332	2.14467e-05	0.00141064	-0.104699	-0.0400764	0.00183959	-0.0241407	0.00279875	-0.0173087	0.0023228	0.00252087		0.00276398	0.00233748	0.00122475	-0.0123376	0.00238527
	17005.9	0.00393485	0.00346418	0.00255137	0.0027963	0.00297956	0.00211117	0.00305331	0.0031215	0.00200703	0.0024212	0.00316705	0.0027223	0.00351263	0.00847243	0.00831675	0.00249237	0.00331339	0.00283863	0.00258242	0.000953739	-0.000399428	0.00257474	0.00491171	-0.05522	0.00217308	0.0276629	0.00309844	0.0245066	0.00252421	0.00283477		0.00327536	0.00245309	0.00125404	0.0189036	0.00265573
	17006.4	0.00415213	0.0037539	0.00273242	0.00275976	0.00322213	0.00282886	0.00184568	0.00336887	0.00244561	0.00308681	0.00394926	0.0027173	0.00814295	0.0147507	0.000864402	0.00245077	0.00366262	0.00290945	0.0026296	0.00221978	0.00289743	0.00254887	0.0348711	0.0514105	0.00170137	-0.0080801	0.00374066	-0.0126369	0.0028004	0.00291727		0.00359009	0.00274145	0.00482434	-0.00548292	0.00299236
	17006.9	0.00423209	0.00387552	0.00309541	0.00327316	0.00328128	0.00367496	0.00334191	0.00522316	0.00256591	0.00346151	0.00230436	0.00292263	0.0127797	0.00192798	0.0197837	0.00244942	0.00383064	0.00313683	0.00285102	0.00264964	0.00312004	0.00344029	-0.0865396	0.0717755	0.00295305	0.0163051	0.00413304	-0.00156463	0.0027325	0.00309129		0.003843	0.00316922	0.00492999	0.00670169	0.00315644
	17007.4	0.00453598	0.00410423	0.00319259	0.00309645	0.00352859	0.00198415	0.00381637	0.00285418	0.00273774	0.00343531	0.000163685	0.00258663	0.00763882	-0.0116567	0.0128649	0.00263926	0.00405892	0.00298384	0.00343674	0.00342934	0.00542579	0.00247188	-0.103869	-0.038867	0.00148097	-0.0421279	0.00356018	-0.0230476	0.00310317	0.00310399		0.00408217	0.00242224	0.00514847	-0.0189062	0.00309229
	17007.9	0.00485423	0.00436409	0.00362255	0.00349739	0.00383802	0.00335181	0.00465683	0.00407545	0.00318358	0.0034206	0.00208923	0.00275016	0.00827836	-0.00430032	0.0221907	0.00269403	0.00434831	0.00343284	0.00337666	0.00452592	0.00371615	0.00311606	0.0305753	-0.0550249	0.00253826	0.0103932	0.00450582	0.0123371	0.00346758	0.00330675		0.00451044	0.00329319	0.00434707	0.008838	0.00359555
	17008.4	0.00503948	0.00445599	0.00388278	0.00354556	0.0039521	0.00305501	0.00533285	0.00380453	0.00324246	0.00371997	0.00474878	0.00280771	-0.000422666	-0.00172678	0.00676595	0.00225275	0.00461968	0.00355084	0.00362344	0.00447235	0.00347191	0.00223127	-0.00478304	-0.0016627	0.00427362	0.039362	0.0049135	0.001631	0.00363589	0.00330495		0.00452818	0.00376648	0.00313547	0.0158522	0.0037883
	17008.9	0.00527349	0.00477154	0.00404401	0.00348536	0.00412632	0.00337745	0.00448839	0.00328773	0.00333894	0.00405616	0.00482654	0.0035638	0.00571221	-0.00267041	0.00877617	0.00276978	0.00456424	0.00342075	0.00394527	0.00499321	0.00236886	0.00441984	-0.135009	0.00185966	0.00390171	0.0288558	0.00500511	0.0181502	0.0036238	0.0038585		0.00481169	0.00369878	0.00304684	0.0177387	0.00399907
	17009.4	0.00545126	0.00512786	0.00439386	0.00380861	0.00433351	0.00406994	0.00580844	0.00435396	0.00305676	0.00433503	0.00760552	0.00463703	-0.00590163	0.00524158	0.0224712	0.0032558	0.00440992	0.00400458	0.00393865	0.0044972	0.00488066	0.0032722	0.059949	0.0213474	0.00395238	-0.00015646	0.00563103	0.0159255	0.00390526	0.00376463		0.00501347	0.00450966	0.00398687	0.00739434	0.00426972
	17009.9	0.00573834	0.00516015	0.00457904	0.00421352	0.00464272	0.00365479	0.00534825	0.004459	0.00360318	0.00401445	0.00619524	0.00387447	0.0100414	0.0116099	0.00949702	0.0035918	0.00509611	0.00389591	0.00417204	0.00777437	0.00350896	0.0039927	-0.00513475	-0.0711937	0.00404046	0.035221	0.00536682	0.0216096	0.00412497	0.00406467		0.00576787	0.00432621	0.00546965	0.0210527	0.00435478
	17010.4	0.00611331	0.00549624	0.00480737	0.00390942	0.00497267	0.00429327	0.00501064	0.00442996	0.00394682	0.00500914	0.00663391	0.00352849	-0.0032545	0.0187784	0.0047009	0.00414258	0.00534476	0.00459595	0.00457108	0.00759772	0.004693	0.00445869	0.120045	-0.00285689	0.00354719	0.023613	0.00622499	0.00753558	0.00428986	0.00429682		0.00593844	0.00465436	0.00499668	0.0123845	0.00477302
	17010.9	0.00624348	0.00577736	0.00498736	0.00520635	0.00512838	0.00375321	0.00675641	0.00598053	0.00412148	0.00443834	0.00703949	0.00446782	0.00483972	-0.00142282	0.0185274	0.00327252	0.00523208	0.00501781	0.00469764	0.00517468	0.00595952	0.00522177	0.0756777	-0.01108	0.0041224	-0.0125046	0.00584802	0.0197307	0.0043479	0.00456584		0.00570769	0.00502222	0.00587507	0.00462781	0.0047592
	17011.4	0.00651678	0.00610231	0.00508534	0.00480161	0.00523309	0.00490073	0.00646799	0.00465065	0.0044023	0.00517712	0.00762895	0.00533187	0.00352487	0.0027068	0.0163233	0.00420423	0.00531395	0.00518844	0.00478077	0.00500457	0.00579042	0.00609125	-0.0667965	0.0472199	0.00513044	0.0208976	0.00690017	0.0369456	0.00479563	0.00484294		0.00588553	0.00520718	0.00583274	0.0217623	0.00534918
	17011.9	0.00681952	0.00618425	0.00553975	0.0051644	0.00561314	0.00458191	0.00648776	0.00622202	0.00472982	0.00514825	0.00510253	0.00494047	-0.00396379	0.00313586	0.0056679	0.00487192	0.00537755	0.00546371	0.00502092	0.00519833	0.00626379	0.00719827	-0.0419322	-0.0639778	0.00336866	-0.0108578	0.00686806	-0.00424579	0.00485725	0.00526514		0.00623119	0.00507777	0.00517889	-0.00302389	0.00549943
	17012.4	0.00705516	0.00663717	0.00577446	0.00540179	0.00580249	0.00482144	0.00643662	0.00624777	0.00481064	0.00535752	0.00754792	0.00507132	0.0153937	0.0183251	0.00913815	0.00456438	0.00575436	0.00594664	0.00518939	0.00500409	0.00433992	0.00451566	-0.0704867	0.0365257	0.00462776	-0.019478	0.00695874	0.00828795	0.00541934	0.00520734		0.00634351	0.0055325	0.00730307	-0.00130346	0.00569741
	17012.9	0.00714523	0.00681372	0.00595245	0.00546388	0.00616586	0.00588051	0.0073288	0.00597062	0.00485927	0.00597287	0.00354332	0.00568536	-0.00224615	0.0142776	0.0146582	0.00539849	0.00682018	0.00610869	0.00561583	0.00437452	0.00663322	0.00538805	-0.0421633	-0.00495874	0.00521891	-0.043796	0.00745561	-0.0048726	0.00548812	0.00532343		0.00646446	0.00546594	0.00647885	-0.0135397	0.00592449
	17013.4	0.00745637	0.00710969	0.0063811	0.00548017	0.00641183	0.00627346	0.00696328	0.00557506	0.00522877	0.00556261	0.00492396	0.00567541	0.00139454	0.00726867	0.00333596	0.00499298	0.00615441	0.00584409	0.00575626	0.00503407	0.00471415	0.00581351	-0.0340101	0.0871713	0.00561831	0.021326	0.00752095	-0.0327268	0.00570096	0.00595331		0.00668427	0.00551482	0.00499444	-0.0014951	0.00622385
	17013.9	0.00806713	0.00753363	0.00689087	0.00600929	0.00688411	0.00523131	0.00701586	0.00602371	0.00586973	0.006277	0.00700544	0.00592206	-0.000737324	-0.00021046	0.00941335	0.00507786	0.00636935	0.00626115	0.00577177	0.00603007	0.00428666	0.00607774	-0.0278483	-0.00447868	0.00623655	-0.0407727	0.00811405	0.0114654	0.00581925	0.00626245		0.00721128	0.0059533	0.00389353	-0.00676966	0.00657218
	17014.4	0.00819634	0.0079355	0.00712775	0.00651059	0.00680588	0.00653499	0.00747367	0.00719175	0.00597553	0.00633922	0.00676791	0.00597752	0.00765109	0.008724	0.02063	0.00633044	0.00651975	0.00680985	0.00628338	0.00654389	0.00298256	0.00677073	0.0212252	0.0196243	0.00621124	0.0105993	0.00813237	0.0484563	0.00649796	0.006608		0.00771862	0.00638376	0.00456412	0.0215224	0.00690719
	17014.9	0.00841527	0.00832265	0.00754434	0.00672231	0.00732425	0.0061852	0.00760071	0.00754158	0.00623746	0.00688064	0.00760912	0.00679076	0.00155159	0.0214853	0.0114162	0.00674632	0.00713393	0.0079857	0.00696392	0.00667416	0.000460276	0.00694586	0.11123	-0.0622671	0.00655375	0.00298438	0.00793155	0.0189819	0.00649428	0.00665566		0.00801735	0.00672861	0.00256202	0.0109267	0.00686194
	17015.4	0.00918942	0.00878678	0.00784402	0.00754466	0.00774656	0.00679602	0.00685929	0.00769535	0.00632893	0.00715309	0.0107437	0.00687635	0.00299718	0.0114925	0.00715406	0.00714269	0.00770703	0.00768988	0.00703229	0.00616003	0.00523484	0.00805361	-0.0691776	0.0307635	0.00537123	0.027485	0.00826964	0.029853	0.00701402	0.00712864		0.00839281	0.00731067	0.00590949	0.0217062	0.00730714
	17015.9	0.00972468	0.00909377	0.0083044	0.00862307	0.00820558	0.00647893	0.00844455	0.00631731	0.00749545	0.00735011	0.00642567	0.00679662	0.0094636	0.00753283	0.0278856	0.0071591	0.00778152	0.00808574	0.00736333	0.00658868	0.00645516	0.00802506	-0.00927566	0.0327602	0.00779051	0.0129693	0.00786569	0.0282474	0.00775881	0.00754461		0.00886531	0.00688021	0.00750143	0.0171635	0.00755812
	17016.4	0.0103716	0.00949808	0.00864011	0.00817961	0.00837796	0.00794675	0.00796275	0.00798727	0.007536	0.00760186	0.00766949	0.00763697	0.0146567	0.00782759	0.00911317	0.00795157	0.00842396	0.00861396	0.0077565	0.00804855	0.00440242	0.00812412	0.0377422	0.00581614	0.00846886	0.0372432	0.00817748	0.0164436	0.00793011	0.00815212		0.00939912	0.00757563	0.00659391	0.0210569	0.00792188
	17016.9	0.0107214	0.0101143	0.00926756	0.00896136	0.00890091	0.00748951	0.00894039	0.00770899	0.00722067	0.00877211	0.00926862	0.00675907	0.011114	0.0147425	0.0392571	0.00820161	0.00822823	0.0102835	0.00795129	0.00873495	0.00723291	0.00710955	0.0174727	-0.0466203	0.00740881	-0.012373	0.00787166	0.0206698	0.00824363	0.00826538		0.00995233	0.00792522	0.00877471	0.00612106	0.00796148
	17017.4	0.0107894	0.0104064	0.00942769	0.00890422	0.00927858	0.00822951	0.00965981	0.00889681	0.00751796	0.00872819	0.0103399	0.00784068	-0.00259949	0.00430297	0.00928464	0.00898339	0.00814361	0.0112185	0.00840922	0.00782455	0.00968621	0.00917506	-0.0739857	-0.0222873	0.0100133	-0.0120739	0.00776422	0.0197354	0.0083703	0.00835857		0.0100107	0.008486	0.00809207	0.00722898	0.00799824
	17017.9	0.011541	0.0107218	0.010009	0.0102465	0.00976605	0.00849276	0.0112258	0.00891385	0.00841115	0.00903023	0.00840093	0.00894273	0.0113531	-0.00693519	0.0263491	0.00844854	0.00921149	0.0104534	0.00887354	0.00915465	0.00501627	0.00946904	0.148358	-0.0319587	0.00965402	0.0163308	0.00871002	0.0275506	0.00901383	0.00885277		0.0106426	0.00878697	0.00572982	0.0183547	0.00869423
	17018.4	0.0121565	0.011455	0.0106028	0.0102007	0.010403	0.00922496	0.00957332	0.0102084	0.00864879	0.00854454	0.00900383	0.00820667	0.011121	0.00874241	0.0238803	0.00942404	0.00962985	0.0097899	0.00915022	0.00926681	0.00981783	0.00970279	0.0781416	-0.0385704	0.00870532	0.00301392	0.00855948	0.0224639	0.00926621	0.00939877		0.0111414	0.00895918	0.0103796	0.0122642	0.00890961
	17018.9	0.0126589	0.0119037	0.0110094	0.0106667	0.0104466	0.00941037	0.0129993	0.0108708	0.00897898	0.00952675	0.00854929	0.0099692	0.0140231	0.0151467	0.0114587	0.0100176	0.0106039	0.0105572	0.00948941	0.0123177	0.0109604	0.00829309	-0.0908214	0.054248	0.00859146	-0.0174182	0.00845622	0.0471248	0.0096946	0.00972756		0.012053	0.00983374	0.0122098	0.0136336	0.00912736
	17019.4	0.0134129	0.0124577	0.011341	0.010977	0.0111196	0.00972339	0.0112459	0.0102487	0.00898018	0.00999187	0.0121934	0.0101659	0.0116515	0.0185247	0.0224553	0.010379	0.0109253	0.0106049	0.010047	0.0101465	0.00925748	0.0112106	0.00520498	0.0436125	0.00960557	0.0133439	0.00856585	0.014097	0.0104113	0.0101692		0.012079	0.0101723	0.0107561	0.0132222	0.00955039
	17019.9	0.0139011	0.0130708	0.0120561	0.0118558	0.0118003	0.0103289	0.0115955	0.0114954	0.00989078	0.0109763	0.0141982	0.0108756	0.0115187	0.00922872	0.0230386	0.0112291	0.0114508	0.0111844	0.0104034	0.0119184	0.0109981	0.00978706	0.19228	-0.00344039	0.0117028	-0.00184232	0.00915237	0.0292515	0.0106939	0.010669		0.0129656	0.0111217	0.0115226	0.0140432	0.0100072
	17020.4	0.0145739	0.0135994	0.0124183	0.0127649	0.0123492	0.0114852	0.0112106	0.0114669	0.0101642	0.0120452	0.0133418	0.0104555	0.00862998	0.0276314	0.0277989	0.0120864	0.0118308	0.0120966	0.0116744	0.0132781	0.00917634	0.010187	0.0177559	-0.0425639	0.0114688	-0.00194005	0.00942181	0.0429879	0.0112194	0.0111408		0.0137478	0.0113556	0.0108776	0.0182764	0.0104291
	17020.9	0.0154223	0.0141021	0.0132495	0.0132484	0.0126402	0.0114874	0.0119055	0.0127682	0.0110547	0.0114476	0.0120605	0.0120132	0.0114947	0.0262272	0.0256939	0.0122963	0.0124744	0.0126121	0.0118557	0.0126733	0.00928111	0.0103359	0.0782199	-0.00278174	0.0122593	0.00909131	0.00935479	0.0401948	0.0114316	0.0118437		0.0141279	0.0115868	0.0112603	0.0213634	0.0107124
	17021.4	0.0159389	0.0147914	0.0140219	0.0136901	0.0133654	0.0117911	0.0146684	0.0118491	0.0112267	0.0124579	0.0139019	0.0122043	0.0102977	0.0044436	0.00204374	0.0127641	0.0135416	0.0123237	0.0124461	0.011882	0.0115842	0.0124267	0.121132	-0.0471473	0.01424	0.0293686	0.010215	0.0337534	0.0118125	0.0124943		0.0144792	0.0124736	0.0115213	0.0263355	0.0113439
	17021.9	0.0166377	0.0153808	0.0145047	0.0152742	0.013895	0.0126492	0.0150253	0.0134298	0.0121034	0.0128717	0.0140619	0.0121123	0.00805789	0.0234932	0.0386467	0.0131504	0.0141215	0.0131582	0.0129462	0.0120586	0.0122848	0.010912	0.0465541	0.021046	0.0134778	0.0156596	0.0102793	0.0239048	0.0127198	0.0130725		0.0151331	0.0131608	0.0130116	0.0185498	0.0118601
	17022.4	0.0172878	0.0158033	0.0157177	0.0156066	0.0144553	0.0131441	0.0148112	0.0140744	0.0125047	0.0139171	0.0152269	0.0126155	0.00345496	0.0175546	0.0306297	0.01329	0.01321	0.0132559	0.0131674	0.0127182	0.0130831	0.011853	0.103584	0.00796103	0.0113227	-0.0158901	0.0101458	0.0199185	0.0135233	0.0137495		0.0157038	0.0135467	0.0126152	0.00604695	0.0123106
	17022.9	0.0175326	0.0166375	0.0164118	0.013622	0.0149045	0.0138279	0.0164343	0.0152856	0.0136194	0.0139605	0.0174245	0.0134543	0.00900501	0.00103552	0.0211828	0.0135665	0.0151354	0.0140496	0.0141328	0.0155423	0.0134483	0.014634	-0.124789	-0.0272241	0.0124542	-0.0152293	0.0108635	0.0150348	0.0139443	0.0141287		0.0161868	0.0147808	0.0126352	0.00481229	0.0128171
	17023.4	0.0186113	0.0173698	0.0168683	0.0174019	0.0156608	0.015056	0.0172671	0.0150587	0.0139799	0.0143683	0.0176896	0.0142007	0.0164598	-0.00586547	0.0272468	0.0146929	0.01545	0.0143499	0.014395	0.016973	0.0148045	0.0140924	-0.101213	0.0370586	0.0165537	-0.00591527	0.0107203	-0.00744008	0.0146661	0.0148821		0.0176195	0.0152629	0.0142588	0.00202224	0.0132581
	17023.9	0.0192719	0.0180441	0.0176141	0.0176614	0.0164325	0.0156297	0.0161039	0.0158372	0.0148885	0.0150228	0.0143684	0.014832	0.0107289	0.0220055	0.0200034	0.0151645	0.016263	0.0153115	0.0150124	0.0142167	0.0153894	0.0148038	-0.00733977	-0.0640668	0.0177979	0.0314576	0.0112644	0.0454411	0.0149957	0.0156626		0.0176317	0.0151529	0.015756	0.0323877	0.0138206
	17024.4	0.0202502	0.0188687	0.0181333	0.0180634	0.017123	0.0151936	0.0151777	0.0161787	0.0152437	0.0161519	0.0159096	0.0153576	0.00852836	0.0147231	0.014873	0.0170175	0.016601	0.0158876	0.0153303	0.0181835	0.0141396	0.0160782	0.0832212	0.0055782	0.0142131	0.00730141	0.0122011	-0.0150619	0.0161135	0.0160332		0.0190543	0.0154876	0.0139951	0.00421365	0.0146245
	17024.9	0.0213418	0.0196505	0.0194561	0.0193573	0.0178191	0.0165713	0.0178658	0.0153454	0.0156744	0.0164431	0.0164775	0.016302	0.0174146	0.00831584	0.0104001	0.0176309	0.0174595	0.01651	0.0162156	0.0176465	0.0162531	0.0140776	-0.113651	-0.0211585	0.0172902	0.00214915	0.0127821	0.0548765	0.017053	0.016706		0.019816	0.0162582	0.0164663	0.0259304	0.0153558
	17025.4	0.0221073	0.0204778	0.0201505	0.0202601	0.0186836	0.0163983	0.0212109	0.0187561	0.0162666	0.0172423	0.0210527	0.0167183	0.0194278	0.0178022	0.030823	0.0172077	0.0173188	0.0174325	0.0172045	0.0200182	0.0187233	0.0148253	-0.0138676	-0.0173501	0.0192487	0.0336943	0.013006	0.0809684	0.0172537	0.0174773		0.0206729	0.0180371	0.01932	0.0449724	0.0157547
	17025.9	0.0231057	0.0215303	0.0211164	0.0209925	0.0195316	0.0176367	0.0193336	0.018703	0.0164079	0.0179847	0.0203804	0.0171284	0.0120501	0.0283786	0.0274136	0.0180182	0.017748	0.0179865	0.0178883	0.0203214	0.0154226	0.0166223	-0.0390117	-0.00912707	0.0182137	0.0110015	0.0139544	0.0330137	0.0184234	0.018131		0.0214838	0.0180283	0.0163844	0.0217833	0.0166804
	17026.4	0.0241542	0.0224935	0.0220995	0.0218304	0.0205986	0.01816	0.01979	0.0192787	0.0172006	0.0189275	0.0199578	0.0181775	0.0192503	0.0217656	0.0321939	0.0197572	0.0184076	0.0185591	0.0185056	0.0195531	0.0163737	0.0199326	0.0226649	0.0539468	0.0195394	0.0165337	0.0148573	-0.0237134	0.0193823	0.0191517		0.0222849	0.018533	0.0176897	0.0058395	0.0176431
	17026.9	0.0250346	0.0237134	0.0228015	0.023204	0.0212472	0.0178736	0.0205025	0.0199703	0.0183582	0.0193115	0.0183686	0.0183251	0.0148003	0.0177364	0.0131934	0.020285	0.0204172	0.0197442	0.0195866	0.0207267	0.0160199	0.0192812	0.0370979	0.0313488	0.0184366	0.0133573	0.0151193	0.0112623	0.0202606	0.0200885		0.0232645	0.0189734	0.0165476	0.0152758	0.0183318
	17027.4	0.0264944	0.0248361	0.0242997	0.0231022	0.022396	0.0195939	0.0223494	0.0212412	0.019708	0.0204517	0.0203166	0.0201044	0.0129369	0.03544	0.0256397	0.0223236	0.0212371	0.0207752	0.0204938	0.0180577	0.0157437	0.0202378	-0.0125801	0.0109321	0.0210142	0.0503571	0.0160199	0.0159355	0.0208702	0.0207785		0.0238238	0.0204205	0.0172236	0.0300195	0.0190709
	17027.9	0.0278046	0.0259008	0.0256615	0.0241527	0.0236232	0.0219752	0.0244697	0.0231726	0.0212668	0.0216283	0.0198353	0.0213241	0.0147213	0.0144961	0.0293023	0.0227921	0.0215918	0.0220192	0.0210694	0.0208315	0.0188742	0.0207636	0.0669588	-0.0260455	0.0218963	0.0249641	0.0166509	0.0272818	0.0221743	0.0222923		0.025161	0.0217164	0.0186018	0.0255987	0.020213
	17028.4	0.0289126	0.0272175	0.0273572	0.026275	0.0244405	0.0211908	0.0245561	0.0224173	0.021858	0.022896	0.0227814	0.0214275	0.0216848	0.0121755	0.0134566	0.0240788	0.0239379	0.0230128	0.0225562	0.020815	0.0192847	0.0218605	0.0897113	-0.057586	0.0263825	0.0503399	0.01754	-0.00536318	0.0231433	0.0229218		0.0264124	0.0225325	0.0197233	0.0250622	0.0210539
	17028.9	0.0300509	0.0285105	0.0283694	0.0260533	0.0256862	0.023587	0.0259583	0.022973	0.0223196	0.0248961	0.0254276	0.0227213	0.0206059	0.0182331	0.02386	0.0255977	0.025428	0.0234361	0.0238079	0.0225981	0.0196123	0.0215378	-0.0528216	-0.00480548	0.025527	0.0417582	0.0190737	0.0421456	0.0238433	0.0239523		0.0274994	0.0241024	0.0202326	0.0373162	0.0221477
	17029.4	0.0315442	0.0303143	0.0301244	0.0266974	0.0270228	0.0245593	0.0246569	0.0251666	0.0235562	0.0249539	0.0239057	0.0246761	0.0198121	0.0304437	0.0273526	0.0275603	0.0250288	0.0255613	0.0249767	0.025592	0.0226188	0.0250323	-0.172692	-0.0094058	0.0243675	0.0255924	0.0198882	0.0236714	0.0253343	0.0254405		0.0292727	0.0242785	0.0233093	0.0259303	0.0234114
	17029.9	0.0331879	0.0314518	0.0319706	0.0303841	0.0282631	0.0252553	0.0267129	0.0250977	0.0250758	0.0266177	0.0263312	0.0260635	0.0199148	0.0189851	0.0180265	0.0281553	0.0262278	0.026881	0.0260886	0.0288159	0.0254763	0.0250945	0.118645	0.034514	0.0292469	-0.0350379	0.0215672	0.0569101	0.0265849	0.0268631		0.0312919	0.0256422	0.0248556	0.0179748	0.0248675
	17030.4	0.0353739	0.0330504	0.0336269	0.0307202	0.0296863	0.0279176	0.0279582	0.0270265	0.026155	0.0269779	0.0297375	0.0268136	0.0292879	0.0263996	0.0399591	0.0291528	0.0287211	0.0284819	0.0272017	0.0270222	0.0240401	0.0270461	0.0565119	0.0116187	0.0291255	0.0544705	0.0224488	0.0420344	0.0280635	0.0284561		0.0321225	0.0275278	0.0254951	0.0427035	0.026186
	17030.9	0.037573	0.0349443	0.0354745	0.0349293	0.0313094	0.028879	0.0302609	0.0301266	0.0277838	0.0291338	0.0292348	0.0287657	0.0226031	0.0271045	0.0542829	0.0311131	0.0292249	0.0304308	0.0284996	0.0273556	0.0246452	0.027865	0.00480403	0.0235837	0.0314404	0.0318714	0.0242493	0.051888	0.0297875	0.0296266		0.0341935	0.0289826	0.0251014	0.0384898	0.0277545
	17031.4	0.0393318	0.0368288	0.0373656	0.0351334	0.0326482	0.0293143	0.0306874	0.0327343	0.0287066	0.0299081	0.0316019	0.0295161	0.0224309	0.0346232	0.0502746	0.0327891	0.0296899	0.0315423	0.0298724	0.0319149	0.0260197	0.0288758	0.129768	0.0551849	0.0298185	0.0249331	0.0255072	0.00838784	0.0313165	0.0314072		0.0361862	0.0301155	0.0266875	0.0219754	0.0292804
	17031.9	0.041315	0.0390609	0.0393167	0.0363449	0.0347682	0.0308143	0.0304099	0.032481	0.0301856	0.0321313	0.032349	0.0305504	0.0238403	0.0429165	0.0658434	0.0342701	0.0329892	0.0337283	0.0317303	0.0316702	0.0293171	0.0313948	0.166412	0.00224342	0.0341756	0.00717678	0.0258841	0.0506458	0.032704	0.0334572		0.0376206	0.0313783	0.0300016	0.0315554	0.0305546
	17032.4	0.043582	0.0411677	0.0411212	0.0407348	0.0368218	0.0336309	0.0361858	0.0341676	0.0328877	0.0339142	0.0335199	0.0333558	0.0295911	0.0245876	0.050688	0.0366633	0.0352534	0.0343887	0.0333325	0.0351005	0.0301287	0.0298289	0.109684	0.0365948	0.0351872	0.0408149	0.0279146	0.059662	0.0346813	0.0350903		0.0403477	0.033988	0.0302409	0.0460488	0.0324407
	17032.9	0.0458713	0.0436212	0.0438243	0.0432853	0.0390743	0.0364111	0.0346034	0.0353096	0.0341856	0.0356025	0.0394097	0.0351855	0.0369575	0.0163332	0.0488974	0.038006	0.0365721	0.0371102	0.0358728	0.0356679	0.0313176	0.0341867	0.176536	-0.00900982	0.0382595	0.0679873	0.0296532	0.0233108	0.0367899	0.0369993		0.0423293	0.035785	0.0316822	0.0440264	0.0343608
	17033.4	0.049119	0.0464235	0.04667	0.0449958	0.0413367	0.0375475	0.0388237	0.0378392	0.0358321	0.0374206	0.0361503	0.0374062	0.034866	0.0249629	0.0407486	0.0415454	0.0391605	0.0385622	0.0371032	0.0362366	0.0327943	0.0366112	0.0415044	0.0735377	0.0425371	0.00430689	0.0318515	0.0470733	0.0387045	0.039261		0.0447776	0.0372954	0.0331176	0.0322041	0.036514
	17033.9	0.0526415	0.0490698	0.0494338	0.0472905	0.0438367	0.0395878	0.0390232	0.0396568	0.0390135	0.0398071	0.0398508	0.0390663	0.0361748	0.0373871	0.0567988	0.043629	0.0415829	0.0412426	0.0394862	0.041111	0.0366689	0.0380251	-0.0379745	0.0690182	0.0422263	0.034662	0.0338995	0.0570135	0.0412854	0.0415632		0.0478027	0.039574	0.0371802	0.0450484	0.0388085
	17034.4	0.0554771	0.0520665	0.0527941	0.0496113	0.0465823	0.0427137	0.0435275	0.0416315	0.0408486	0.0427306	0.0436291	0.0420863	0.033825	0.040629	0.0471927	0.0459155	0.0442576	0.0436904	0.0422839	0.0454779	0.0415535	0.0401996	0.0949162	0.0472104	0.0467782	0.0134366	0.0358432	0.0438227	0.0440348	0.0441031		0.0508248	0.0425593	0.0409441	0.03557	0.0412223
	17034.9	0.0589747	0.0560225	0.0565318	0.0535457	0.0495554	0.0462806	0.0439165	0.044943	0.0433934	0.045181	0.0458167	0.0441606	0.0362058	0.0416686	0.0501556	0.049271	0.0475519	0.0470578	0.0443713	0.0478967	0.0425775	0.0442639	0.0840167	0.059205	0.0476562	-0.0186371	0.0392591	0.0392342	0.046483	0.0475137		0.0543011	0.0451038	0.0421543	0.0237	0.0443247
	17035.4	0.0632416	0.0596834	0.0612382	0.0591987	0.052755	0.0486116	0.0495113	0.0489357	0.0469276	0.0483524	0.0500092	0.0473611	0.0457685	0.0541916	0.0639546	0.0516102	0.0508992	0.051769	0.0474939	0.051132	0.0443137	0.0459534	0.00141472	0.0299798	0.0489366	0.0279357	0.0407649	0.0377628	0.0498018	0.0500101		0.0582696	0.0488563	0.0456431	0.0390945	0.0467709
	17035.9	0.0676045	0.0640334	0.0646984	0.0615671	0.0566824	0.0520367	0.0511074	0.0532825	0.0499319	0.0524376	0.0536743	0.0501744	0.0469216	0.0515597	0.0439481	0.0569741	0.0536723	0.0529226	0.0507764	0.0510237	0.044223	0.0511422	0.0851226	0.108042	0.0487492	0.0899393	0.0444903	0.0607034	0.0527837	0.0538733		0.0615627	0.05214	0.0455593	0.0672229	0.0503034
	17036.4	0.0726837	0.0689485	0.0701303	0.067263	0.0606128	0.0552938	0.0552167	0.0554401	0.0531061	0.0547454	0.0553755	0.0546079	0.0519881	0.0683823	0.0648731	0.0627408	0.054786	0.0561828	0.0543079	0.0562256	0.0503067	0.0530505	0.0876285	0.0455111	0.0543117	0.0839576	0.046837	0.0558635	0.0570516	0.0581426		0.0668989	0.0546955	0.0521617	0.0654817	0.0539282
	17036.9	0.079024	0.0742121	0.0760506	0.0723425	0.065048	0.0605236	0.0606099	0.0581669	0.057314	0.0586941	0.0608964	0.0579115	0.0561901	0.0523686	0.0811876	0.0667768	0.0602458	0.0616022	0.0579727	0.0579365	0.0582873	0.0556489	-0.0310319	0.0247679	0.0609611	0.0367666	0.0513308	0.0748831	0.0607549	0.062017		0.0716134	0.0593341	0.058011	0.0588491	0.0579748
	17037.4	0.0850904	0.0809793	0.0838081	0.0784435	0.0705793	0.065911	0.0634016	0.0643909	0.0626737	0.0642326	0.0634051	0.0619917	0.0646422	0.0683786	0.0769053	0.0741202	0.0649995	0.0674365	0.0624494	0.0618217	0.0619056	0.0611505	0.10689	0.0727175	0.0683419	0.0718166	0.0562824	0.0842429	0.0665819	0.0674381		0.0779187	0.064026	0.0631156	0.075151	0.0633889
	17037.9	0.0925217	0.0883844	0.0922783	0.0877047	0.0765615	0.0723829	0.0696901	0.0703355	0.0678179	0.0703169	0.0704064	0.0684209	0.060345	0.0568219	0.0727859	0.0814291	0.0705341	0.0714241	0.0671572	0.0653382	0.0607966	0.0681586	0.0139154	-0.100836	0.0791213	0.0675638	0.0613409	0.0866102	0.0718762	0.0743272		0.0851334	0.0701181	0.0609061	0.0784886	0.0691513
	17038.4	0.10309	0.0986626	0.0997463	0.0984089	0.0846245	0.077887	0.0764674	0.0765366	0.0751323	0.0768088	0.075168	0.0760331	0.0758766	0.0573189	0.0734342	0.0904054	0.0779221	0.0785594	0.0737496	0.0708808	0.0667636	0.0721121	0.0598528	0.0769346	0.0820507	0.0637829	0.0672075	0.0801838	0.0784757	0.0816965		0.094034	0.0764927	0.0679076	0.0760776	0.0757807
	17038.9	0.115187	0.10976	0.113832	0.110639	0.0939823	0.0884768	0.0850894	0.0859169	0.0836423	0.0844171	0.0838961	0.0835542	0.0795987	0.0800146	0.0812113	0.102041	0.0878014	0.0883054	0.081069	0.0805025	0.0772509	0.0792909	-0.0246984	0.0519232	0.0942234	0.053816	0.0744377	0.0810089	0.0877939	0.0911399		0.105798	0.0856392	0.0781035	0.0770873	0.0844678
	17039.4	0.130104	0.125256	0.129946	0.126061	0.105812	0.100379	0.0964934	0.0966754	0.0942718	0.0965375	0.093687	0.0935169	0.0888365	0.0846498	0.102698	0.117068	0.104051	0.0990488	0.0886589	0.0875998	0.0823168	0.0907808	0.158272	0.147084	0.108553	0.0624723	0.0827352	0.0909644	0.0969976	0.102682		0.119774	0.0974556	0.0842204	0.0880222	0.0941749
	17039.9	0.151387	0.143297	0.148735	0.14409	0.119567	0.115101	0.109811	0.106756	0.10749	0.106135	0.104348	0.1062	0.10031	0.100714	0.102778	0.133801	0.117201	0.113705	0.101806	0.0991658	0.0996106	0.101916	0.103582	0.0822789	0.125997	0.10243	0.0944458	0.11702	0.109949	0.117663		0.137135	0.109657	0.100032	0.115719	0.107425
	17040.4	0.170874	0.166857	0.172797	0.167914	0.138317	0.132366	0.124938	0.119311	0.121944	0.122115	0.119101	0.120421	0.101247	0.119871	0.142936	0.157142	0.129496	0.130587	0.115022	0.114706	0.112495	0.1128	0.153728	0.118851	0.150671	0.132293	0.106226	0.134514	0.12637	0.135204		0.158713	0.124316	0.111785	0.139296	0.122714
	17040.9	0.19723	0.192594	0.198591	0.18769	0.161095	0.151409	0.142596	0.140578	0.139305	0.141995	0.133601	0.137763	0.125535	0.139172	0.148664	0.181413	0.150895	0.150918	0.132212	0.1291	0.128547	0.130646	0.0169527	0.112213	0.17087	0.122078	0.123686	0.129013	0.142964	0.153253		0.181373	0.143126	0.128952	0.141116	0.140129
	17041.4	0.229952	0.224092	0.227669	0.22315	0.184542	0.174282	0.159755	0.161626	0.154674	0.163022	0.149248	0.156411	0.142216	0.124521	0.160238	0.211562	0.17485	0.172986	0.148503	0.148503	0.14326	0.146374	0.300483	0.162052	0.195108	0.181814	0.142237	0.111279	0.16081	0.174351		0.21101	0.162792	0.142193	0.1631	0.159346
	17041.9	0.261846	0.253288	0.257756	0.247291	0.21004	0.196517	0.181102	0.181803	0.175083	0.181412	0.173971	0.173787	0.161972	0.147688	0.1632	0.245716	0.191781	0.197329	0.168109	0.165309	0.166476	0.168553	0.232655	0.185519	0.229957	0.129279	0.162347	0.19717	0.181641	0.195487		0.238648	0.183501	0.1646	0.185736	0.180095
	17042.4	0.29071	0.284355	0.284164	0.262725	0.234967	0.219131	0.199309	0.202317	0.192867	0.203791	0.192312	0.193135	0.186743	0.181294	0.196308	0.271776	0.221508	0.225221	0.185585	0.180964	0.181264	0.185823	0.222818	0.209122	0.247167	0.148516	0.184458	0.154499	0.199217	0.214327		0.262499	0.20494	0.182057	0.185465	0.199798
	17042.9	0.321696	0.312684	0.309307	0.305171	0.259449	0.244118	0.216367	0.221623	0.212627	0.225795	0.209473	0.212936	0.202213	0.203945	0.218764	0.299926	0.24414	0.24426	0.204457	0.205002	0.203325	0.212643	0.264933	0.291598	0.275444	0.186706	0.204005	0.202425	0.223975	0.240535		0.292266	0.225425	0.202909	0.22154	0.223227
	17043.4	0.35173	0.34028	0.338903	0.33436	0.28347	0.268631	0.237194	0.246349	0.23638	0.243782	0.232128	0.234275	0.218895	0.208062	0.233293	0.32728	0.263151	0.270903	0.226294	0.222572	0.223172	0.239958	0.266297	0.302704	0.28901	0.241801	0.2341	0.218773	0.247342	0.263476		0.319084	0.247462	0.221306	0.249849	0.248764
	17043.9	0.372664	0.367182	0.370971	0.355434	0.311637	0.297381	0.264273	0.271799	0.263837	0.271704	0.25109	0.260238	0.240402	0.240508	0.269482	0.362247	0.288775	0.287667	0.246757	0.245881	0.242199	0.271125	0.397572	0.32632	0.316413	0.229875	0.262378	0.239907	0.271801	0.286506		0.345554	0.273498	0.24145	0.262002	0.274091
	17044.4	0.404608	0.388858	0.399481	0.389249	0.336743	0.320167	0.293009	0.300176	0.292149	0.294501	0.281067	0.285641	0.257087	0.265167	0.260768	0.390653	0.32139	0.308838	0.268256	0.261951	0.27187	0.298711	0.324965	0.316915	0.341906	0.23363	0.289008	0.272067	0.299247	0.314113		0.372219	0.301051	0.269109	0.282883	0.301445
	17044.9	0.432801	0.419026	0.432108	0.41283	0.367536	0.352584	0.317277	0.323467	0.323712	0.318431	0.306388	0.317962	0.285446	0.28539	0.304347	0.418612	0.331027	0.334737	0.292948	0.286483	0.306312	0.335725	0.286831	0.304728	0.364209	0.29735	0.320078	0.315676	0.328405	0.344788		0.399987	0.325694	0.301444	0.325037	0.331786
	17045.4	0.461414	0.450356	0.455471	0.441604	0.398422	0.382065	0.354012	0.358049	0.358449	0.350089	0.344416	0.354891	0.330828	0.327224	0.37859	0.436972	0.382795	0.367211	0.323782	0.32343	0.339375	0.364946	0.358205	0.263316	0.384656	0.354553	0.35813	0.315626	0.360428	0.380916		0.427809	0.362542	0.336668	0.351155	0.367274
	17045.9	0.495874	0.485478	0.48755	0.467942	0.437249	0.422079	0.390612	0.393618	0.400214	0.386389	0.381461	0.398857	0.380592	0.380179	0.391638	0.485908	0.42379	0.407299	0.355906	0.367025	0.377171	0.403183	0.47796	0.435764	0.430364	0.387997	0.395173	0.345535	0.399498	0.421494		0.464464	0.401057	0.376807	0.388249	0.406425
	17046.4	0.530072	0.520833	0.524342	0.496431	0.473441	0.456605	0.429323	0.436294	0.442453	0.426387	0.419599	0.448036	0.403666	0.406947	0.42297	0.52547	0.467101	0.440145	0.395831	0.419512	0.427994	0.453034	0.656109	0.467397	0.459528	0.42363	0.442665	0.410432	0.439304	0.466029		0.502174	0.441173	0.422078	0.430387	0.450343
	17046.9	0.570219	0.563127	0.569863	0.525161	0.517149	0.492702	0.476308	0.484835	0.49022	0.471321	0.475015	0.493944	0.480454	0.473775	0.496261	0.557741	0.509766	0.488321	0.443347	0.470712	0.481336	0.504934	0.669927	0.481695	0.509212	0.45049	0.492028	0.510628	0.485994	0.512353		0.542092	0.48743	0.479219	0.489038	0.498002
	17047.4	0.61317	0.604058	0.612703	0.557203	0.564955	0.549946	0.528147	0.545977	0.544716	0.524804	0.526029	0.548186	0.547276	0.498982	0.53928	0.610139	0.569086	0.534998	0.486892	0.530058	0.533233	0.549681	0.639691	0.571227	0.542129	0.564763	0.546243	0.526122	0.533351	0.566892		0.587053	0.543176	0.53127	0.543024	0.550169
	17047.9	0.662055	0.65063	0.654572	0.606411	0.619007	0.60402	0.593343	0.599588	0.599048	0.572088	0.583862	0.611165	0.604473	0.575938	0.594688	0.656765	0.611699	0.587232	0.542229	0.585863	0.587667	0.610655	0.575483	0.587179	0.608125	0.586104	0.599124	0.598287	0.58873	0.62282		0.635081	0.597092	0.587423	0.595955	0.604994
	17048.4	0.70936	0.703768	0.705917	0.640963	0.666154	0.653796	0.653194	0.648886	0.651572	0.641102	0.636932	0.664705	0.666967	0.655421	0.715712	0.69458	0.66581	0.643596	0.599954	0.666114	0.651396	0.657069	0.688442	0.656796	0.650917	0.658132	0.650972	0.655059	0.648687	0.680823		0.685676	0.65259	0.651463	0.652894	0.66175
	17048.9	0.758901	0.766029	0.755639	0.701185	0.729352	0.712512	0.706351	0.718284	0.704941	0.711011	0.704936	0.714634	0.73312	0.70842	0.734198	0.754216	0.740203	0.712977	0.669081	0.738404	0.719742	0.707811	0.817347	0.788657	0.715244	0.748686	0.708521	0.738171	0.711443	0.744581		0.744459	0.716715	0.718069	0.731872	0.723277
	17049.4	0.814032	0.82202	0.813372	0.767425	0.784248	0.769633	0.772395	0.786059	0.757348	0.789429	0.759649	0.772481	0.831403	0.765093	0.829202	0.794503	0.800062	0.779547	0.745195	0.827831	0.782824	0.760768	0.807653	0.843522	0.762236	0.817774	0.763397	0.790402	0.777768	0.804958		0.805092	0.77932	0.785337	0.787613	0.78397
	17049.9	0.864131	0.881189	0.865827	0.818556	0.851617	0.83936	0.838448	0.858596	0.813023	0.874684	0.843609	0.832071	0.891067	0.85684	0.88914	0.881753	0.865475	0.872933	0.832091	0.917638	0.88454	0.80878	0.791509	0.955186	0.793674	0.867971	0.822045	0.855807	0.842301	0.869613		0.869898	0.850909	0.880237	0.83652	0.846795
	17050.4	0.927087	0.940931	0.91229	0.898341	0.913134	0.896538	0.9109	0.927553	0.861227	0.953313	0.900991	0.891708	0.977928	0.927069	0.961395	0.915726	0.927771	0.957411	0.917785	1.00847	0.958162	0.843925	1.06902	1.07652	0.905077	0.957382	0.872002	0.958946	0.904613	0.931383		0.932018	0.914721	0.955087	0.937374	0.905005
	17050.9	0.981414	1.01033	0.968853	0.95896	0.98196	0.974791	0.998364	1.01816	0.906833	1.04735	0.984293	0.950857	1.07696	1.00647	1.03362	0.975499	1.0063	1.05128	1.01783	1.10414	1.02801	0.889165	1.13711	1.12348	0.938278	1.03925	0.924104	1.02894	0.974234	1.00151		0.997894	0.994764	1.02918	0.998778	0.969054
	17051.4	1.03797	1.08712	1.01932	0.987559	1.05688	1.04508	1.07295	1.0907	0.957406	1.16031	1.08158	1.01158	1.17458	1.12058	1.10982	1.02976	1.10171	1.17265	1.13066	1.22891	1.11266	0.925877	1.32293	1.25031	0.966297	1.11156	0.984299	1.11848	1.05026	1.08014		1.06298	1.07705	1.11709	1.06177	1.04089
	17051.9	1.08945	1.16683	1.0489	1.05075	1.12318	1.12092	1.17219	1.18467	1.00906	1.26471	1.18667	1.08561	1.27945	1.18966	1.13794	1.07527	1.20042	1.30175	1.25627	1.35273	1.19235	0.965109	1.39881	1.32955	1.07472	1.2106	1.04896	1.19508	1.12914	1.15545		1.12837	1.16728	1.19854	1.15603	1.11402
	17052.4	1.14895	1.23079	1.09028	1.10324	1.20104	1.1805	1.27391	1.28729	1.06138	1.3855	1.26648	1.15421	1.38272	1.27134	1.25987	1.09835	1.26804	1.46254	1.39223	1.47285	1.2402	1.01571	1.41139	1.47698	1.13241	1.28176	1.11787	1.28684	1.19941	1.22797		1.1883	1.25112	1.25647	1.22922	1.18479
	17052.9	1.20454	1.30397	1.12737	1.12227	1.27879	1.26113	1.37688	1.37675	1.12065	1.50503	1.3942	1.24061	1.50478	1.37289	1.32835	1.12834	1.36746	1.59186	1.50075	1.58328	1.30128	1.04869	1.59931	1.53137	1.1611	1.33792	1.19047	1.37018	1.28533	1.31228		1.24239	1.34839	1.32826	1.28503	1.26595
	17053.4	1.24602	1.3676	1.15038	1.09217	1.35202	1.32356	1.48415	1.47134	1.182	1.60645	1.50247	1.325	1.61406	1.44311	1.31698	1.1697	1.43642	1.80837	1.64353	1.68667	1.32787	1.11505	1.63747	1.65391	1.13962	1.43527	1.28192	1.4159	1.36923	1.40781		1.28275	1.43525	1.36875	1.32537	1.35624
	17053.9	1.30195	1.41682	1.19443	1.15179	1.42303	1.39178	1.57451	1.60681	1.2798	1.67887	1.6145	1.41711	1.70578	1.5494	1.40178	1.22774	1.50309	1.88644	1.74607	1.72929	1.34585	1.19664	1.65929	1.60322	1.21191	1.4341	1.38492	1.50972	1.44847	1.48127		1.3342	1.52751	1.40285	1.38201	1.44191
	17054.4	1.35698	1.45312	1.2578	1.23319	1.4969	1.47994	1.66352	1.64894	1.37979	1.73061	1.70074	1.51659	1.74422	1.62115	1.46725	1.30722	1.57091	1.89476	1.83079	1.74167	1.38682	1.32925	1.75597	1.78654	1.29568	1.66389	1.49101	1.53621	1.53069	1.54601		1.38872	1.60268	1.44512	1.49098	1.52649
	17054.9	1.38464	1.47054	1.34945	1.38559	1.54482	1.55495	1.69953	1.69779	1.49006	1.74288	1.75631	1.58289	1.75761	1.64384	1.46029	1.38172	1.66798	1.82836	1.85642	1.68118	1.51233	1.45944	2.01091	1.72963	1.33479	1.62951	1.58023	1.5777	1.59164	1.58083		1.43912	1.66526	1.5483	1.50828	1.58781
	17055.4	1.40692	1.46171	1.42925	1.51753	1.56815	1.59243	1.70125	1.70967	1.57984	1.70864	1.74955	1.63048	1.71864	1.6804	1.48966	1.47422	1.64779	1.71749	1.83196	1.61264	1.6076	1.59688	1.93148	1.82737	1.42615	1.72481	1.62901	1.62961	1.62458	1.58712		1.48053	1.67669	1.61953	1.58745	1.61749
	17055.9	1.41926	1.44794	1.45454	1.58998	1.56908	1.60371	1.673	1.68556	1.63822	1.64996	1.6898	1.62962	1.69561	1.74072	1.48379	1.47768	1.60327	1.62753	1.76235	1.58456	1.61939	1.68589	1.86553	1.86678	1.40579	1.69434	1.64744	1.69477	1.61819	1.5674		1.49244	1.65562	1.63128	1.59268	1.61417
	17056.4	1.40597	1.41204	1.47915	1.60824	1.54665	1.59637	1.60659	1.63414	1.63684	1.57183	1.64349	1.60625	1.65251	1.68148	1.40472	1.44679	1.50074	1.51985	1.67199	1.51058	1.62792	1.72059	1.75841	1.79089	1.45531	1.72118	1.60308	1.62166	1.57322	1.51895		1.47397	1.60506	1.62848	1.59286	1.5691
	17056.9	1.38591	1.39166	1.46428	1.58905	1.50922	1.5721	1.54113	1.58481	1.60003	1.49203	1.56288	1.55366	1.63424	1.67653	1.39361	1.4362	1.4756	1.44579	1.57281	1.49222	1.63346	1.69556	1.64657	1.77505	1.45539	1.69486	1.55215	1.67168	1.5061	1.46684		1.45678	1.55319	1.62627	1.60119	1.51222
	17057.4	1.36556	1.37967	1.44288	1.55617	1.47016	1.54007	1.47959	1.50209	1.54087	1.43382	1.4891	1.49594	1.60371	1.67023	1.39574	1.48428	1.42717	1.42174	1.50324	1.4557	1.57542	1.59317	1.61351	1.70041	1.40949	1.66276	1.49214	1.60647	1.44858	1.4121		1.44431	1.49352	1.57918	1.55359	1.45462
	17057.9	1.34397	1.36952	1.41448	1.47984	1.42461	1.49718	1.41722	1.43766	1.46639	1.37599	1.44167	1.43012	1.61777	1.63489	1.37341	1.45351	1.40758	1.38955	1.43121	1.42526	1.55654	1.52858	1.62857	1.70559	1.36545	1.62105	1.42955	1.54278	1.3707	1.36269		1.41145	1.44057	1.56368	1.50393	1.39116
	17058.4	1.33218	1.35626	1.3778	1.41549	1.38694	1.44576	1.37553	1.37805	1.39856	1.34222	1.36395	1.36879	1.55949	1.55531	1.37253	1.43114	1.39541	1.36933	1.3735	1.40384	1.52899	1.42391	1.49475	1.57569	1.36953	1.54645	1.3654	1.49679	1.32275	1.32198		1.38322	1.39117	1.52908	1.46543	1.34008
	17058.9	1.31436	1.34178	1.35029	1.3675	1.35307	1.40686	1.33016	1.33683	1.3344	1.30438	1.32044	1.32212	1.56254	1.50562	1.3181	1.40639	1.3771	1.36675	1.32808	1.38575	1.46973	1.36379	1.44179	1.5063	1.34716	1.49235	1.32159	1.48167	1.27436	1.28524		1.35819	1.34966	1.48005	1.43493	1.29742
	17059.4	1.29875	1.32758	1.33103	1.31102	1.32407	1.37004	1.3003	1.29846	1.29003	1.28623	1.29037	1.27874	1.49564	1.4725	1.40094	1.37411	1.32709	1.33544	1.3036	1.3763	1.45828	1.29917	1.37426	1.49468	1.32057	1.45725	1.27509	1.43609	1.24393	1.25928		1.33371	1.31412	1.45801	1.39946	1.26286
	17059.9	1.28009	1.30702	1.30786	1.27527	1.30154	1.3331	1.26917	1.2831	1.24566	1.27414	1.27309	1.25587	1.44586	1.42703	1.37726	1.32687	1.32722	1.32028	1.28401	1.34244	1.40477	1.26181	1.4298	1.43064	1.29223	1.45194	1.24364	1.36328	1.22544	1.24246		1.30393	1.2917	1.40659	1.36501	1.24026
	17060.4	1.25685	1.28149	1.28186	1.23402	1.28007	1.31004	1.25834	1.26394	1.2179	1.26924	1.25247	1.22519	1.41675	1.42182	1.33154	1.35491	1.32014	1.30741	1.27689	1.36103	1.37046	1.22451	1.42226	1.44433	1.28729	1.42611	1.21818	1.40563	1.21188	1.2277		1.2924	1.27529	1.37503	1.36799	1.22228
	17060.9	1.24664	1.26544	1.2686	1.20268	1.26192	1.28373	1.24707	1.26722	1.20606	1.26271	1.24789	1.21258	1.40036	1.41718	1.31751	1.34283	1.30402	1.3071	1.27603	1.32934	1.35299	1.22269	1.21747	1.42701	1.27618	1.34255	1.20153	1.32396	1.21286	1.21857		1.27335	1.26477	1.35863	1.30948	1.21399
	17061.4	1.22785	1.24316	1.24972	1.18806	1.24556	1.26649	1.24089	1.25188	1.18967	1.25893	1.25865	1.20041	1.35514	1.37569	1.29226	1.27768	1.28247	1.29058	1.27732	1.31638	1.33495	1.20143	1.30577	1.39172	1.25571	1.3695	1.19086	1.31421	1.20856	1.21175		1.24798	1.25476	1.33545	1.30849	1.2067
	17061.9	1.20727	1.22281	1.22588	1.1873	1.23623	1.25819	1.23588	1.26451	1.18256	1.2572	1.27076	1.20269	1.3459	1.31989	1.27751	1.25485	1.24166	1.29498	1.27824	1.26065	1.30649	1.19092	1.35137	1.34205	1.22366	1.31693	1.18431	1.30978	1.21349	1.20802		1.22403	1.24927	1.30799	1.27825	1.20491
	17062.4	1.18815	1.20405	1.20387	1.18475	1.22023	1.2461	1.23356	1.24733	1.19084	1.25483	1.24961	1.19741	1.31857	1.308	1.296	1.21956	1.23239	1.26386	1.27762	1.25792	1.28094	1.18914	1.28327	1.38976	1.23409	1.32542	1.17857	1.16923	1.20837	1.20676		1.20734	1.24122	1.28321	1.2385	1.20085
	17062.9	1.17169	1.18764	1.1868	1.17959	1.20761	1.2294	1.22243	1.24741	1.19199	1.26776	1.23642	1.19052	1.2804	1.29204	1.22826	1.23942	1.23826	1.24661	1.26939	1.2487	1.26731	1.19604	1.23009	1.37153	1.20555	1.26095	1.18523	1.24656	1.20912	1.20503		1.19995	1.23824	1.26612	1.2333	1.20275
	17063.4	1.16384	1.169	1.17033	1.12543	1.19765	1.22333	1.23026	1.24603	1.19582	1.24649	1.24073	1.20894	1.28311	1.26819	1.2363	1.22295	1.21909	1.24932	1.26271	1.20926	1.25155	1.19801	1.30048	1.27557	1.18168	1.2806	1.18873	1.2177	1.20791	1.20367		1.17452	1.23361	1.25247	1.22233	1.20306
	17063.9	1.1434	1.15264	1.14407	1.13084	1.18658	1.21214	1.2296	1.25581	1.19254	1.24657	1.25259	1.21162	1.25281	1.21435	1.22076	1.18639	1.22699	1.24173	1.25204	1.19797	1.23234	1.19526	1.28901	1.26747	1.18731	1.20187	1.20071	1.1731	1.21249	1.20462		1.15699	1.23557	1.23011	1.185	1.20891
	17064.4	1.12143	1.13923	1.13906	1.13079	1.17564	1.19671	1.24137	1.25538	1.2148	1.23676	1.24473	1.22651	1.25072	1.23283	1.21809	1.1553	1.2053	1.25282	1.24139	1.18174	1.23264	1.22974	1.25781	1.21115	1.18619	1.24075	1.21093	1.21969	1.21558	1.20721		1.14241	1.23264	1.23077	1.21127	1.2142
	17064.9	1.10667	1.12313	1.11861	1.11825	1.16148	1.19611	1.24066	1.25808	1.21737	1.2357	1.26649	1.22946	1.22424	1.18018	1.16426	1.13667	1.20088	1.21708	1.22563	1.17556	1.20445	1.23211	1.16269	1.26162	1.17225	1.2089	1.23701	1.14468	1.22433	1.20728		1.12767	1.23554	1.20136	1.17119	1.22588
	17065.4	1.09717	1.10921	1.08962	1.07904	1.15089	1.18315	1.25607	1.26341	1.23254	1.22679	1.26527	1.24459	1.2193	1.17739	1.10112	1.11849	1.18027	1.20369	1.20892	1.1744	1.17785	1.24699	1.32741	1.1563	1.16094	1.19677	1.2439	1.16561	1.23209	1.20757		1.10924	1.23449	1.17937	1.17037	1.23087
	17065.9	1.07558	1.09387	1.09255	1.06186	1.13702	1.18761	1.25298	1.26167	1.24382	1.21985	1.28627	1.25109	1.19316	1.15069	1.13946	1.09626	1.18643	1.19709	1.19154	1.14377	1.16711	1.26226	1.29013	1.10823	1.16147	1.14614	1.26354	1.1191	1.22511	1.20868		1.09195	1.23886	1.16556	1.13831	1.23538
	17066.4	1.06774	1.07978	1.07334	1.03127	1.12383	1.16788	1.24675	1.25297	1.25204	1.20077	1.27171	1.2565	1.16488	1.14121	1.09717	1.08272	1.16574	1.18372	1.17249	1.14256	1.14317	1.26277	1.12909	1.12439	1.14911	1.13936	1.27275	1.10945	1.22685	1.19948		1.07758	1.22727	1.14198	1.12877	1.23605
	17066.9	1.04963	1.06324	1.04849	1.02825	1.11012	1.16323	1.24471	1.24092	1.24713	1.18067	1.27299	1.25492	1.16703	1.10874	1.11406	1.04731	1.13779	1.14649	1.14649	1.12146	1.115	1.26512	1.11179	1.12112	1.12725	1.08401	1.27705	1.09482	1.21994	1.19182		1.0578	1.21716	1.11789	1.09829	1.23261
	17067.4	1.04094	1.0485	1.04717	1.00724	1.09504	1.14257	1.22988	1.22819	1.23931	1.16774	1.24895	1.24512	1.14385	1.10487	1.07721	1.01655	1.13539	1.1177	1.12101	1.08531	1.10854	1.24068	1.37854	1.13835	1.13365	1.06998	1.27216	1.0725	1.20629	1.17674		1.03907	1.20348	1.10938	1.08836	1.22137
	17067.9	1.02289	1.03429	1.02208	0.9766	1.07893	1.12	1.20716	1.2054	1.22281	1.12895	1.22821	1.23572	1.0999	1.10741	1.07238	1.02085	1.11421	1.07994	1.09664	1.06908	1.09244	1.23159	1.15307	1.13929	1.10225	1.08704	1.2629	1.09204	1.17595	1.15811		1.02247	1.17968	1.09078	1.09009	1.20191
	17068.4	1.01083	1.02215	1.01337	0.999546	1.06196	1.11091	1.17712	1.18679	1.19674	1.10724	1.19631	1.20896	1.0836	1.07894	1.04937	1.02866	1.0945	1.05947	1.06408	1.05897	1.07195	1.21241	1.33111	1.08487	1.09232	1.00304	1.23084	1.06351	1.15671	1.1367		1.02044	1.1572	1.07045	1.05049	1.17748
	17068.9	1.00295	1.0095	1.00419	0.933622	1.04678	1.08866	1.14831	1.14826	1.17139	1.07576	1.16631	1.18062	1.06448	1.08232	1.01855	0.997818	1.07225	1.04019	1.04697	1.04645	1.0668	1.18824	1.18344	1.05358	1.07829	1.02898	1.20308	1.05088	1.13261	1.11303		0.997337	1.12862	1.06388	1.04923	1.15234
	17069.4	0.995903	0.998858	0.987749	0.945596	1.03054	1.06607	1.10596	1.11924	1.14101	1.04537	1.12402	1.15679	1.06373	1.04254	1.05381	0.970852	1.0533	1.02083	1.01622	1.02539	1.06276	1.17109	1.15387	1.10338	1.05721	1.05944	1.17104	1.04481	1.09933	1.08767		0.985677	1.09788	1.05751	1.05034	1.1221
	17069.9	0.9877	0.991485	0.984461	0.982358	1.01491	1.05092	1.08998	1.08429	1.12419	1.01822	1.10535	1.11802	1.04234	1.04668	0.9844	0.974293	1.03797	1.01075	0.994271	1.01991	1.02978	1.14414	1.22938	1.10118	1.05242	1.00202	1.14356	1.04051	1.07878	1.06222		0.988315	1.07702	1.02995	1.02827	1.09747
	17070.4	0.985014	0.982774	0.981293	0.952854	1.00038	1.02487	1.05375	1.06129	1.08506	0.990878	1.07251	1.09713	1.03748	1.00862	0.986073	0.954526	1.01048	0.984108	0.968388	1.0145	1.03436	1.10449	1.14309	0.976922	1.03182	1.00793	1.11665	0.980459	1.04678	1.03984		0.97681	1.04659	1.02978	1.00347	1.07029
	17070.9	0.978383	0.974918	0.980745	0.935685	0.988522	1.00643	1.03503	1.03692	1.07055	0.966098	1.04257	1.07281	1.03037	1.0183	0.99401	0.973777	1.00448	0.987665	0.950664	0.997689	0.996535	1.0942	1.19739	1.0484	1.02118	1.06068	1.08895	0.955857	1.02407	1.02016		0.971866	1.02696	0.999373	1.00929	1.04686
	17071.4	0.968644	0.971053	0.977239	0.925601	0.977064	0.990644	1.01042	0.995587	1.05124	0.946254	1.02648	1.05251	1.0013	0.993328	0.998607	0.986987	0.995992	0.951591	0.930767	0.983567	0.982127	1.07111	0.907201	1.00687	1.00376	1.01188	1.07268	0.997938	1.00216	1.0021		0.967198	1.00608	0.982368	1.00098	1.02806
	17071.9	0.963461	0.966808	0.976144	0.95866	0.967864	0.986718	0.992281	0.988437	1.02667	0.929589	1.01922	1.03406	0.983702	0.972326	0.967003	0.978884	0.980895	0.939143	0.913577	0.982891	0.997285	1.04776	0.972821	0.990542	1.00563	0.985502	1.04563	0.980721	0.984939	0.990059		0.969487	0.992732	0.990682	0.987446	1.00923
	17072.4	0.964866	0.964707	0.970852	0.942563	0.962432	0.975816	0.971708	0.972676	1.01457	0.914195	0.992477	1.01994	0.978279	0.995762	0.933789	0.983138	0.974162	0.922607	0.900905	0.970563	0.97033	1.03987	1.04287	1.00801	1.00433	0.935394	1.03586	0.96926	0.973885	0.974871		0.964477	0.977302	0.969946	0.966587	0.997181
	17072.9	0.963666	0.96127	0.976284	0.95599	0.955343	0.971074	0.95862	0.957638	1.009	0.90721	0.975388	1.00758	0.975389	0.969743	0.902507	0.960489	0.949941	0.916962	0.886401	0.951338	0.974874	1.02383	0.958021	1.01315	1.0007	1.00451	1.01954	0.934723	0.961684	0.964984		0.959884	0.964834	0.971371	0.976863	0.984349
	17073.4	0.956354	0.959798	0.972712	0.928889	0.952981	0.962806	0.951035	0.948738	0.989052	0.898939	0.960762	1.00716	0.954302	0.956307	0.939966	0.967329	0.950512	0.92155	0.878358	0.955287	0.970719	1.01455	0.939501	0.987307	0.982527	0.98494	1.01619	0.9711	0.946336	0.957294		0.955123	0.955125	0.964556	0.973848	0.975524
	17073.8	0.959274	0.956257	0.972434	0.896969	0.946031	0.967628	0.94745	0.94338	0.992612	0.895134	0.94373	0.995345	0.951622	0.960387	0.979079	0.955931	0.920041	0.907167	0.872028	0.962541	0.965759	1.00643	1.052	0.928595	0.968117	0.94837	1.00969	0.927695	0.941717	0.950503		0.948981	0.947711	0.960518	0.945588	0.969544
	17074.3	0.962377	0.953171	0.963423	0.960382	0.941941	0.959858	0.944046	0.941091	0.984927	0.887564	0.944264	0.98866	0.955258	0.941448	0.943643	0.955341	0.938899	0.909158	0.869611	0.956947	0.955409	1.00162	0.973722	1.05148	0.966725	0.934692	1.00518	0.935207	0.937882	0.941667		0.957001	0.946366	0.951559	0.942598	0.963789
	17074.8	0.963742	0.955434	0.967148	0.933755	0.93641	0.953414	0.930371	0.931412	0.980288	0.882264	0.949103	0.974761	0.945226	0.938094	0.930959	0.923694	0.923415	0.893823	0.86234	0.936502	0.950288	1.00003	0.882277	0.943644	0.970839	0.907092	0.997215	0.956726	0.932732	0.937197		0.945143	0.939132	0.945608	0.941951	0.95789
	17075.4	0.960905	0.955784	0.969626	0.941584	0.93506	0.955998	0.926753	0.925386	0.967838	0.881843	0.924983	0.969129	0.931131	0.933643	0.910931	0.961508	0.932276	0.898661	0.855226	0.924253	0.927298	0.981409	1.14798	0.958037	0.960341	0.902151	0.987588	0.9153	0.927721	0.929484		0.950695	0.934076	0.925443	0.923087	0.95043
	17076	0.958451	0.95503	0.959529	0.943867	0.929564	0.941093	0.918667	0.916492	0.961925	0.878537	0.919658	0.953901	0.9303	0.926546	0.971879	0.955574	0.92144	0.890676	0.853367	0.924883	0.922157	0.977877	0.86202	0.93967	0.952965	0.916696	0.970486	0.918786	0.919439	0.922933		0.947985	0.92589	0.920792	0.926629	0.93972
	17076.7	0.951469	0.954527	0.960721	0.944788	0.926699	0.934205	0.91182	0.907628	0.940004	0.878556	0.920771	0.939409	0.922873	0.920913	0.903519	0.960741	0.929439	0.886483	0.850301	0.912779	0.910067	0.967214	0.989397	0.937766	0.941031	0.899616	0.955559	0.892255	0.906591	0.915651		0.945943	0.920622	0.909813	0.908205	0.928028
	17077.3	0.953556	0.94963	0.952209	0.944853	0.921499	0.926847	0.902207	0.900172	0.932834	0.874973	0.896198	0.924944	0.923703	0.917638	0.932218	0.955129	0.911639	0.883445	0.852484	0.904439	0.913021	0.953418	0.95027	0.903031	0.936813	1.00145	0.934924	0.97518	0.89711	0.909302		0.941757	0.909632	0.91189	0.968121	0.915835
	17078.1	0.949398	0.947864	0.953051	0.95669	0.915056	0.917325	0.889149	0.887988	0.917075	0.874399	0.895204	0.915887	0.912269	0.898916	0.887442	0.949288	0.878387	0.886548	0.854546	0.895241	0.903113	0.921785	0.968438	1.00932	0.938442	0.940036	0.910231	0.863162	0.887661	0.899811		0.940384	0.897379	0.90144	0.911225	0.901244
	17078.9	0.942447	0.942208	0.94941	0.939035	0.910667	0.905626	0.882124	0.880585	0.894568	0.877033	0.871406	0.898229	0.925803	0.910209	0.939662	0.951414	0.887955	0.889483	0.86021	0.903179	0.912433	0.902009	1.03258	1.01868	0.919665	0.894334	0.889868	0.921812	0.880835	0.895653		0.936426	0.888728	0.911422	0.90889	0.890761
	17079.7	0.937612	0.935758	0.931829	0.910506	0.905068	0.903286	0.8677	0.880239	0.880672	0.884507	0.873611	0.879854	0.917182	0.909837	0.907253	0.9469	0.895116	0.909496	0.869463	0.893264	0.898943	0.878973	0.929819	0.836498	0.914281	0.884328	0.872447	0.916701	0.871116	0.890384		0.924494	0.886646	0.899764	0.90238	0.879921
	17080.6	0.927911	0.927919	0.93392	0.912715	0.898738	0.894881	0.874271	0.873909	0.864749	0.889751	0.863917	0.86623	0.91428	0.893017	0.924292	0.938247	0.888666	0.907297	0.880057	0.909073	0.910355	0.867164	0.82392	0.875421	0.914144	0.93048	0.853062	0.940732	0.866967	0.8886		0.923488	0.881719	0.906981	0.925652	0.871452
	17081.6	0.922888	0.920449	0.911031	0.902363	0.893539	0.878334	0.867738	0.885015	0.863744	0.891498	0.863643	0.862859	0.896883	0.882278	0.891694	0.911421	0.888859	0.921056	0.89121	0.899544	0.9097	0.859445	0.907376	0.898548	0.912864	0.908057	0.846333	0.87859	0.875253	0.887706		0.909851	0.879998	0.903552	0.897177	0.871666
	17082.6	0.922499	0.913526	0.912889	0.912375	0.893115	0.884185	0.870917	0.875267	0.854251	0.905074	0.879923	0.855187	0.898142	0.876529	0.924316	0.921477	0.889497	0.908388	0.907201	0.9021	0.899516	0.850055	0.864935	0.944787	0.88869	0.93266	0.840485	0.911428	0.881599	0.889529		0.91271	0.883008	0.895258	0.90765	0.872435
	17083.7	0.917065	0.908325	0.900713	0.890462	0.896142	0.884373	0.878858	0.89381	0.862443	0.914462	0.878582	0.861361	0.887943	0.864981	0.92183	0.910099	0.895323	0.916192	0.924122	0.902836	0.897119	0.85801	0.902492	0.904801	0.898641	0.862723	0.847901	0.89609	0.889892	0.899638		0.903514	0.889899	0.891238	0.883243	0.881057
	17084.8	0.915808	0.90847	0.912968	0.909685	0.902397	0.888484	0.893559	0.90543	0.875001	0.929812	0.900912	0.869148	0.893392	0.888958	0.934722	0.90837	0.868596	0.949517	0.942997	0.903343	0.900731	0.852591	0.871752	0.90271	0.888663	0.849713	0.854605	0.868005	0.901627	0.910135		0.908364	0.897617	0.896413	0.866827	0.890721
	17085.8	0.924118	0.912101	0.92029	0.893551	0.911796	0.895862	0.909176	0.919714	0.881888	0.94707	0.912746	0.883596	0.912522	0.8997	0.895295	0.902716	0.906574	0.955671	0.9613	0.90698	0.905017	0.869272	1.01732	0.938379	0.890572	0.90822	0.867459	0.901013	0.911248	0.918688		0.908554	0.913574	0.903116	0.89717	0.901084
	17086.9	0.925878	0.9187	0.932959	0.929541	0.923672	0.913523	0.9224	0.931818	0.897968	0.959697	0.929985	0.900138	0.915923	0.91426	0.919202	0.908825	0.911049	0.943867	0.976907	0.920126	0.913629	0.877667	0.828214	0.933224	0.885217	0.926316	0.873128	0.936493	0.918306	0.929783		0.921237	0.926973	0.911398	0.91333	0.909068
	17088	0.934324	0.930571	0.943916	0.924151	0.937576	0.925498	0.932971	0.949566	0.912575	0.97433	0.936693	0.909511	0.934028	0.910408	0.981455	0.927507	0.928168	0.956421	0.992931	0.942624	0.924958	0.893214	0.910549	0.890224	0.897676	0.941195	0.89204	0.925045	0.93069	0.943951		0.932389	0.940347	0.922598	0.918403	0.924216
	17089.1	0.948897	0.942755	0.954516	0.950025	0.950851	0.937083	0.953009	0.954922	0.917619	0.982758	0.949096	0.921384	0.95294	0.929898	0.930155	0.925214	0.947888	0.991204	1.00886	0.954031	0.941681	0.905201	0.996254	0.933146	0.91904	0.959608	0.908528	0.883704	0.939991	0.955531		0.944419	0.952182	0.939729	0.918107	0.93671
	17090.2	0.965045	0.958851	0.956455	0.956835	0.966513	0.953631	0.967257	0.971759	0.937271	0.994281	0.967343	0.939111	0.97741	0.947949	0.94882	0.933436	0.95685	0.992513	1.0189	0.972702	0.965946	0.928791	1.01729	0.887923	0.9319	0.983835	0.922716	0.947258	0.951297	0.969816		0.955707	0.96738	0.963517	0.951875	0.949998
	17091.3	0.97036	0.976506	0.988651	0.967401	0.987036	0.975001	0.982035	0.986684	0.961062	1.00692	0.993142	0.965454	0.989329	0.990392	1.01028	0.972659	0.964745	1.01706	1.03582	0.997119	0.962253	0.947674	1.11654	0.847397	0.960464	1.02847	0.94349	1.04038	0.975023	0.985571		0.977215	0.984757	0.965453	1.00612	0.970131
	17092.5	0.993606	0.995779	1.00035	1.03777	1.00696	0.986468	0.99998	1.01322	0.980875	1.02797	1.00527	0.9849	1.02107	1.03003	0.974727	0.977888	1.01092	1.03398	1.05822	1.02731	1.01522	0.971863	0.972245	0.965394	0.977039	1.06869	0.967873	0.977062	1.00779	1.00225		1.00381	1.00696	1.01394	1.00484	0.994802
	17093.6	1.01712	1.02054	1.01761	1.0219	1.02945	1.01591	1.02531	1.0311	1.00828	1.05779	1.03811	1.00606	1.01648	1.00876	1.03679	1.00207	0.999352	1.05647	1.08661	1.03391	1.03311	1.00626	1.01002	1.11782	0.987277	1.03898	0.993805	1.05816	1.02528	1.02233		1.01719	1.02875	1.02618	1.02502	1.01602
	17094.8	1.03919	1.04025	1.04784	1.04916	1.05021	1.03057	1.05255	1.05631	1.02347	1.07858	1.05647	1.02567	1.06374	1.06228	1.02992	1.01502	1.04238	1.08906	1.11008	1.08478	1.05199	1.02259	1.12917	1.11102	1.0143	1.05612	1.01163	1.05362	1.044	1.04035		1.0443	1.05225	1.05107	1.03827	1.03425
	17096	1.05141	1.05504	1.05232	1.05433	1.0651	1.07199	1.07516	1.07897	1.03939	1.10218	1.08122	1.04212	1.07881	1.06783	1.06539	1.03785	1.06119	1.10298	1.12572	1.07814	1.06488	1.03606	1.14908	1.08184	1.01978	1.03466	1.03309	1.07239	1.05489	1.05681		1.05309	1.07651	1.06373	1.03912	1.05055
	17097.2	1.06152	1.06588	1.06547	1.08612	1.07656	1.06805	1.07948	1.08969	1.05156	1.11419	1.09697	1.05511	1.09621	1.08892	1.05024	1.05803	1.04962	1.11713	1.1383	1.08156	1.07583	1.0483	1.18572	1.14147	1.0193	1.15322	1.04046	1.10872	1.06914	1.06651		1.06797	1.08225	1.07616	1.09038	1.06101
	17098.3	1.07002	1.07576	1.08252	1.09121	1.08117	1.08865	1.08207	1.09349	1.05938	1.11256	1.09781	1.06035	1.10378	1.09547	1.09006	1.03198	1.05797	1.11823	1.1328	1.09414	1.08732	1.05026	1.05983	1.27539	1.03174	1.0648	1.04617	1.172	1.0808	1.06831		1.07248	1.08832	1.08677	1.08617	1.06742
	17099.6	1.07385	1.08193	1.08397	1.09337	1.08398	1.08276	1.08254	1.08495	1.0577	1.10929	1.10003	1.05851	1.14924	1.12178	1.09923	1.04284	1.07711	1.11066	1.12743	1.10039	1.08897	1.05999	1.0943	1.24469	1.04343	1.11832	1.04772	1.13996	1.07023	1.07181		1.07759	1.08866	1.09603	1.09719	1.06555
	17100.8	1.07575	1.08523	1.0801	1.05177	1.08796	1.08973	1.09018	1.08243	1.05535	1.10533	1.08905	1.05962	1.13171	1.13065	1.09702	1.10119	1.08014	1.13051	1.11656	1.10042	1.10018	1.05651	1.12778	1.19468	1.03991	1.14609	1.04454	1.1235	1.06991	1.0689		1.0806	1.08832	1.10288	1.09979	1.06341
	17102	1.07699	1.08932	1.07566	1.07318	1.08681	1.09279	1.07879	1.07666	1.05563	1.10595	1.0781	1.05314	1.12436	1.14951	1.11114	1.10763	1.09449	1.13647	1.1052	1.11023	1.0864	1.04543	1.1024	1.17495	1.03609	1.12935	1.04378	1.10059	1.06363	1.06671		1.08702	1.0869	1.09265	1.08556	1.06031
	17103.3	1.08565	1.09345	1.09711	1.08561	1.08664	1.08749	1.07319	1.07347	1.06046	1.09623	1.08033	1.05962	1.13378	1.13935	1.08384	1.08857	1.08813	1.11523	1.10102	1.1099	1.11048	1.05686	1.06407	1.15663	1.02839	1.16889	1.04969	1.07685	1.0643	1.06558		1.09156	1.08358	1.11214	1.08807	1.06213
	17104.5	1.08968	1.09629	1.10313	1.09131	1.08611	1.08562	1.07185	1.07236	1.05572	1.09081	1.08293	1.05875	1.14454	1.1377	1.14157	1.11613	1.06297	1.13518	1.08979	1.12425	1.11822	1.0518	1.27582	1.15097	1.04478	1.13711	1.05369	1.13289	1.06707	1.06617		1.10162	1.07825	1.11957	1.10108	1.06458
	17105.8	1.08714	1.09903	1.09535	1.07248	1.08533	1.09359	1.07123	1.07659	1.05473	1.08231	1.07265	1.05168	1.13191	1.14108	1.10818	1.11601	1.08329	1.10183	1.08312	1.11581	1.11516	1.04655	1.06295	1.17876	1.04705	1.09655	1.05329	1.04997	1.05723	1.06284		1.09581	1.07995	1.11574	1.06137	1.06003
	17107.1	1.07898	1.099	1.10101	1.0937	1.08612	1.08784	1.06416	1.06436	1.05738	1.07775	1.07013	1.05189	1.13395	1.1164	1.13191	1.10094	1.09769	1.10151	1.07571	1.12266	1.11107	1.05412	1.12761	1.24322	1.0481	1.13174	1.04666	1.14328	1.05308	1.0586		1.09756	1.0778	1.11118	1.10428	1.055
	17108.4	1.08679	1.0978	1.09084	1.09384	1.08469	1.07692	1.05664	1.06132	1.05363	1.07353	1.05463	1.05513	1.14505	1.11118	1.09798	1.11475	1.09573	1.09529	1.07118	1.11072	1.11638	1.04878	1.07678	1.20093	1.03815	1.1526	1.04472	1.1	1.04951	1.05686		1.09732	1.07107	1.11655	1.09365	1.0526
	17109.7	1.08349	1.09769	1.10476	1.10323	1.08527	1.07926	1.05427	1.05737	1.05265	1.06657	1.06049	1.0621	1.10661	1.12237	1.12263	1.10618	1.09148	1.09158	1.07305	1.10333	1.11608	1.05182	1.18464	1.20267	1.02897	1.16593	1.05213	1.16259	1.05446	1.05814		1.09798	1.06961	1.11145	1.1158	1.05712
	17111	1.08042	1.09086	1.08326	1.09875	1.08519	1.07908	1.06281	1.06	1.06295	1.0666	1.07054	1.06516	1.10611	1.09458	1.10311	1.09673	1.09105	1.08541	1.07734	1.0836	1.09896	1.0574	1.22604	1.12859	1.07214	1.11267	1.05743	1.08526	1.05713	1.06369		1.08717	1.07399	1.09641	1.08681	1.06163
	17112.4	1.08025	1.08591	1.08042	1.06648	1.08557	1.07378	1.07457	1.07109	1.0798	1.07047	1.07279	1.074	1.10052	1.10932	1.09153	1.1032	1.08497	1.09737	1.08006	1.08837	1.09449	1.07393	1.26328	1.11831	1.08513	1.13317	1.06877	1.14934	1.05875	1.06895		1.08236	1.0789	1.09307	1.1192	1.06771
	17113.7	1.07354	1.07678	1.07349	1.09022	1.08575	1.09144	1.08406	1.07963	1.09024	1.0801	1.1014	1.09092	1.07914	1.081	1.08592	1.08849	1.10168	1.08653	1.08287	1.06577	1.09281	1.1004	1.22253	1.18692	1.07347	1.11421	1.08713	1.05976	1.06994	1.07568		1.07633	1.09339	1.08707	1.07933	1.07982
	17115.1	1.05771	1.06597	1.07599	1.08452	1.08273	1.08704	1.09034	1.09145	1.10613	1.085	1.1085	1.10515	1.08356	1.07828	1.09301	1.08391	1.09734	1.07817	1.08268	1.05728	1.09564	1.11938	1.02989	1.15292	1.08961	1.0818	1.10521	1.10949	1.07847	1.08284		1.0692	1.09872	1.0897	1.09045	1.0911
	17116.4	1.04261	1.05689	1.04104	1.05395	1.07512	1.09313	1.10668	1.0971	1.10928	1.07825	1.11094	1.11268	1.07727	1.07003	1.06852	1.08386	1.09304	1.07326	1.07802	1.05007	1.08264	1.12405	1.22363	1.11228	1.07886	1.07554	1.12139	1.03857	1.09769	1.08454		1.0531	1.10195	1.07797	1.06128	1.10349
	17117.8	1.03351	1.04357	1.04695	1.0627	1.06495	1.08533	1.11313	1.10316	1.11954	1.0781	1.10741	1.1218	1.06381	1.03011	1.04695	1.056	1.08302	1.06858	1.0691	1.04378	1.06087	1.12038	1.00777	1.09674	1.07493	1.09408	1.13212	1.02623	1.09624	1.08266		1.04614	1.10203	1.05629	1.06205	1.10596
	17119.2	1.02512	1.0349	1.04602	1.02459	1.04863	1.07638	1.10278	1.09151	1.11317	1.06075	1.10179	1.11626	1.06635	1.0423	1.04785	1.02044	1.07436	1.06777	1.05455	1.04848	1.04232	1.13203	1.06687	1.02878	1.06902	1.08543	1.12991	1.01657	1.08937	1.07587		1.0317	1.09218	1.04268	1.05396	1.10062
	17120.6	1.01182	1.02114	1.03096	1.03902	1.03721	1.06864	1.08696	1.08355	1.10639	1.05381	1.09852	1.10214	1.0496	1.02131	1.00871	1.00641	1.03555	1.04618	1.04238	1.02293	1.04272	1.12669	1.07257	1.11072	1.05142	1.01085	1.11832	1.05124	1.07549	1.06411		1.02052	1.07966	1.03939	1.03496	1.08819
	17122	1.01274	1.01377	1.0211	1.03649	1.02573	1.04827	1.07346	1.07578	1.0934	1.04045	1.08686	1.08341	1.05416	1.0084	1.01073	1.02519	1.01555	1.02693	1.03038	1.01082	1.02262	1.10215	1.0666	1.04783	1.04675	1.02369	1.10317	0.981048	1.05686	1.05078		1.01851	1.06534	1.02351	1.0144	1.07243
	17123.5	1.00715	1.0034	1.01239	0.993201	1.01514	1.03545	1.05408	1.05844	1.07448	1.02469	1.06067	1.05971	1.00844	1.00819	0.994934	1	1.01756	1.02295	1.0203	0.994842	1.02304	1.07757	0.987864	1.06209	1.0246	1.05501	1.07407	0.990679	1.03804	1.03653		1.00038	1.0498	1.01693	1.02065	1.05164
	17124.9	1.00019	0.99563	1.00689	0.999191	1.00517	1.01325	1.03183	1.03426	1.04286	1.01089	1.0472	1.03715	0.989631	0.97463	0.989209	1.01394	0.997203	1.01966	1.01227	0.981316	0.995896	1.06062	0.898834	1.04217	1.01645	1.0545	1.0507	0.99623	1.02766	1.0237		0.998089	1.02854	0.991061	1.01931	1.03605
	17126.4	0.991525	0.990988	1.00085	1.00652	0.996014	1.00886	1.01456	1.01606	1.0252	1.0078	1.01747	1.02044	0.979435	0.982972	0.993065	0.982336	0.995289	0.991581	1.00644	0.980569	0.981546	1.03622	0.986418	1.0562	0.986936	1.01105	1.0245	0.976699	1.01692	1.0097		0.990723	1.01527	0.978997	0.988916	1.01901
	17127.9	0.987823	0.983835	0.984608	0.970676	0.98719	0.992056	0.994712	1.00033	0.999584	0.990356	0.997139	1.00347	0.982558	0.984435	0.988065	0.989385	0.997262	0.997798	0.997426	0.979662	0.992472	1.005	1.00805	0.846322	0.980012	0.971362	1.00332	0.939161	1.00009	0.996486		0.981291	0.998945	0.987965	0.961049	1.00189
	17129.3	0.984029	0.97904	0.979317	0.999021	0.978982	0.988221	0.976732	0.991183	0.986459	0.983533	0.988717	0.985643	0.980257	0.980443	0.968326	0.983793	0.988248	0.982959	0.991382	0.986514	0.992237	0.996049	0.998455	0.961691	0.983012	0.95325	0.989787	0.947559	0.986682	0.986813		0.983913	0.989122	0.987303	0.958773	0.989637
	17130.8	0.972493	0.974563	0.989365	0.984154	0.976246	0.974886	0.969239	0.979587	0.982994	0.983578	0.975048	0.983827	0.970097	0.986925	0.935854	0.988986	0.970859	0.964918	0.980702	0.955647	0.983329	0.98422	1.04212	0.934435	0.980045	0.922279	0.978781	0.933784	0.976475	0.982969		0.976192	0.979489	0.979279	0.943019	0.98125
	17132.3	0.975087	0.971569	0.971123	0.994207	0.971907	0.975558	0.968612	0.971833	0.971903	0.977552	0.962432	0.970874	0.957713	0.956893	0.95206	0.970962	0.945198	0.975293	0.981736	0.970485	0.976281	0.978532	0.937865	0.967407	0.969931	0.986648	0.974812	0.945364	0.976927	0.979269		0.974243	0.970434	0.970069	0.964881	0.978826
	17133.8	0.969472	0.970474	0.972596	0.973066	0.968022	0.972528	0.974813	0.969555	0.965359	0.978804	0.971651	0.973896	0.974513	0.938533	0.951144	0.957914	0.946889	0.967897	0.977488	0.969565	0.979435	0.979437	0.899014	1.02045	0.969457	0.954471	0.969562	0.937258	0.971551	0.974939		0.967546	0.971297	0.97363	0.951373	0.97386
	17135.4	0.969565	0.968892	0.971669	0.987758	0.969355	0.966369	0.967074	0.97177	0.966241	0.981944	0.965789	0.969492	0.956811	0.9568	0.920181	0.975392	0.926152	0.957161	0.976577	0.958174	0.976023	0.974807	0.966466	0.975883	0.974454	0.962214	0.966958	1.01215	0.974978	0.977497		0.970607	0.966481	0.969765	0.980468	0.974934
	17136.9	0.972308	0.969117	0.973716	0.997831	0.96701	0.973214	0.973129	0.976832	0.961039	0.983544	0.976394	0.9707	0.946775	0.951163	0.950915	0.949275	0.947379	0.962795	0.978199	0.973551	0.971207	0.975843	1.13818	0.967905	0.967029	0.975113	0.958126	0.968989	0.980208	0.978007		0.971338	0.973027	0.964301	0.967978	0.97389
	17138.5	0.974667	0.97134	0.969395	0.957559	0.971653	0.966367	0.970298	0.981851	0.969745	0.986442	0.971013	0.969014	0.941247	0.956211	0.951964	0.946453	0.911182	0.969887	0.982683	0.976205	0.976654	0.962139	0.939014	0.895432	0.96565	0.968074	0.956458	0.929386	0.981271	0.978473		0.964669	0.968112	0.968153	0.95206	0.973826
	17140	0.971074	0.974705	0.973342	0.990217	0.973699	0.973	0.971092	0.981428	0.970005	0.988058	0.977352	0.975808	0.939355	0.959866	0.981465	0.981475	0.926406	0.971953	0.982174	0.9754	0.96593	0.968351	1.04897	0.897891	0.96503	0.982171	0.961676	0.926419	0.979486	0.979527		0.976411	0.972389	0.959622	0.955564	0.97532
	17141.6	0.981019	0.976533	0.96587	1.01315	0.97444	0.978035	0.978772	0.980623	0.9767	0.990578	0.983347	0.969243	0.960053	0.96681	0.952852	0.974252	0.954301	1.0003	0.982997	0.973782	0.978394	0.975957	1.11066	0.990712	0.966528	0.98177	0.964614	0.97553	0.97927	0.980569		0.979477	0.980247	0.972801	0.972241	0.976567
	17143.2	0.984997	0.98324	0.977576	0.979777	0.978085	0.979723	0.981391	0.990797	0.980418	0.992411	0.976398	0.97275	0.969668	0.980381	0.891804	0.984123	0.967152	0.975497	0.986002	0.972735	0.977045	0.980775	0.802582	0.90029	0.957609	0.923827	0.968752	0.969764	0.979243	0.982089		0.979127	0.983967	0.973925	0.948158	0.97847
	17144.8	0.977782	0.985838	0.994224	0.999139	0.980817	0.978777	0.98745	0.984202	0.985736	0.995555	0.991123	0.97495	0.988431	0.95321	0.949755	1.00393	0.947417	0.995812	0.993027	0.988471	0.983854	0.975382	0.952591	1.03467	0.982652	0.968887	0.970681	0.95442	0.989987	0.985517		0.99026	0.984231	0.980135	0.966345	0.983807
	17146.4	0.992603	0.989989	1.0065	0.989451	0.987667	0.987469	0.986001	0.99065	0.98919	1.00438	0.991795	0.980778	0.977899	0.9832	0.941911	0.991611	0.952876	0.988554	0.998192	0.981014	0.994258	0.973944	0.970072	0.99165	0.956219	0.948206	0.974144	0.962645	0.99426	0.984633		0.990567	0.988811	0.988941	0.953544	0.986064
	17148.1	0.995054	0.99345	1.00465	1.00233	0.992005	0.990528	0.98769	0.992297	0.982674	1.00322	0.975672	0.980639	0.998148	0.967805	0.971308	0.989328	0.990789	0.99639	1.0074	0.993183	0.981015	0.977414	0.85904	1.08155	0.989931	0.960477	0.967555	1.01314	0.988769	0.985481		0.995034	0.991711	0.980171	0.985533	0.982319
	17149.7	0.995099	0.994237	1.00533	0.990613	0.996781	0.984836	0.987116	0.996497	0.980865	1.0022	0.988341	0.984272	0.976999	0.991377	0.98886	1.00573	0.995969	1.01987	1.0117	1.00442	0.997779	0.974006	0.994243	0.950991	0.96969	1.0111	0.966108	1.0417	0.987933	0.986497		0.997939	0.993581	0.992041	1.00506	0.981883
	17151.3	0.995082	0.997798	0.997402	1.0337	1.00137	0.993916	0.989104	0.997785	0.987453	0.999674	0.986655	0.982448	0.997793	0.994895	1.00961	1.0093	1.00062	1.0161	1.01636	0.987763	0.992157	0.976316	0.930982	0.961073	0.975609	0.966868	0.967271	0.977966	0.98621	0.991937		1.00221	0.996332	0.990874	0.971659	0.983502
	17153	0.99513	1.00006	0.997112	1.03029	1.00388	0.992319	0.982864	0.98848	0.98921	1.00433	0.978813	0.983002	1.00043	1.01546	0.998386	0.998349	0.984001	0.998277	1.02309	0.990901	1.00354	0.963693	1.12995	0.881978	0.975273	0.988479	0.967571	1.01694	0.995881	0.988436		1.00069	0.991326	1.00152	0.991229	0.985635
	17154.7	1.00215	1.00533	1.0141	1.01968	1.00675	0.997065	0.993397	0.984887	0.986769	0.999362	0.973834	0.982345	0.993472	0.988979	1.02414	1.00283	1.00225	1.02466	1.02191	1.00555	1.01168	0.969401	1.15084	0.985545	0.987936	1.00965	0.972016	1.00806	0.992589	0.991237		1.00698	0.993774	1.0053	0.999526	0.986962
	17156.4	1.00777	1.00975	1.02073	1.03234	1.00925	0.995217	0.985414	0.992596	0.981061	1.00272	0.988431	0.986644	0.995932	1.00694	1.00891	1.01646	0.985075	1.01295	1.01802	1.00304	1.0101	0.977481	1.07037	0.988232	0.9786	0.979826	0.973391	1.00302	0.988224	0.990499		1.01371	0.992742	1.00562	0.98488	0.985721
	17158.1	1.01373	1.01197	1.0246	1.03755	1.00923	1.0021	0.985689	0.988551	0.990754	0.999193	0.981482	0.984902	1.01581	1.02744	0.996364	1.01716	1.01444	1.00591	1.01353	1.00726	1.00915	0.988624	0.970877	0.922613	0.990058	1.06739	0.979147	1.02703	0.988407	0.992313		1.01741	0.997269	1.00889	1.02572	0.988282
	17159.8	1.0179	1.01559	1.02539	1.04193	1.01369	1.00286	0.981897	0.9856	0.98919	0.998329	0.985569	0.986576	1.00964	1.01168	0.999249	1.01388	1.01293	1.01423	1.01032	1.0145	1.00026	0.980078	1.04711	0.960661	0.987641	1.05252	0.977518	1.08304	0.991879	0.993083		1.02023	0.996413	0.99999	1.03828	0.989143
	17161.5	1.0194	1.01873	1.0232	1.03185	1.01257	1.00926	0.992508	0.987187	0.992677	0.997667	0.980211	0.989196	1.01553	1.01501	1.00255	1.02407	1.0197	1.00755	1.0064	1.02486	0.999199	0.993618	1.0227	0.976203	0.988928	1.00946	0.98388	1.04208	0.994047	0.994282		1.02238	0.999679	1.00018	1.01115	0.992382
	17163.3	1.01537	1.02107	1.03227	1.03547	1.01051	0.99844	0.990979	0.995664	0.988426	1.00289	0.980054	0.989358	1.02974	1.03013	0.973879	1.01617	1.01255	1.01256	1.00624	1.02403	1.02053	0.996522	0.974436	1.05944	1.00337	1.00797	0.981698	1.04655	0.99447	0.99388		1.02277	0.998183	1.02005	1.01694	0.991662
	17165	1.01302	1.02146	1.02535	1.03803	1.01293	1.00239	0.998549	0.995548	0.997678	1.0032	0.983072	0.99113	1.01629	1.03569	0.968466	1.01107	1.00132	1.01154	1.00544	1.01383	1.01472	1.0042	1.08862	1.04444	1.0024	0.980438	0.986352	1.07221	0.997229	0.997395		1.01919	0.999995	1.01407	1.01603	0.995285
	17166.8	1.01812	1.02332	1.04161	1.01691	1.01329	1.01094	0.995673	0.993553	0.995498	1.00432	0.994039	1.00302	1.00258	1.00592	0.993409	1.00321	1.01346	0.997802	1.0096	1.01297	1.02538	1.00962	0.972777	1.04843	1.00423	1.03627	0.990356	1.07694	1.00169	1.00037		1.0181	1.00367	1.0187	1.03661	0.999099
	17168.5	1.02577	1.02541	1.03997	1.04236	1.01518	1.02381	1.00479	1.00843	0.997234	1.01317	0.990569	0.998275	1.01353	1.02185	0.998781	1.03209	1.01108	1.00063	1.01938	1.02747	1.03214	0.999271	1.10251	0.979568	1.01102	1.03471	0.994023	1.0152	1.00308	1.00328		1.03089	1.0096	1.0265	1.01802	1.00175
	17170.3	1.02531	1.02357	1.04373	1.04391	1.01957	1.022	1.00527	1.01428	1.00502	1.01515	1.00286	1.00653	1.0039	1.01225	1.02435	1.05988	0.980105	1.01239	1.02813	1.01989	1.02367	1.01078	1.12673	0.983959	0.997931	1.02938	1.00375	0.998528	1.01092	1.00982		1.03476	1.00896	1.01802	1.00639	1.00979
	17172.1	1.02068	1.02405	1.04131	1.06219	1.02409	1.02296	1.01374	1.02107	1.0229	1.02212	1.01187	1.00772	1.02257	1.02677	0.951705	1.0429	0.989193	1.01269	1.03593	1.03173	1.02259	1.02154	1.08825	0.952294	1.00641	0.987395	1.00819	0.995141	1.01309	1.01469		1.03586	1.01738	1.02063	0.994169	1.01364
	17173.9	1.02695	1.02156	1.03748	1.04067	1.02803	1.02512	1.0209	1.02807	1.01527	1.02891	1.02409	1.01198	1.01428	1.01329	1.0014	1.05227	1.00319	1.01666	1.03804	1.00022	1.02879	1.02434	1.02466	0.997217	1.00866	1.0487	1.01657	1.06176	1.02509	1.01727		1.02861	1.02339	1.02354	1.03738	1.02128
	17175.8	1.02288	1.02033	1.02731	1.0393	1.02513	1.03133	1.02706	1.03238	1.01974	1.03069	1.03102	1.02525	1.0161	1.03523	0.970633	1.0416	1.01781	1.02091	1.04428	1.01864	1.03291	1.0411	1.00113	0.996089	1.01346	1.01328	1.02369	1.01888	1.03202	1.02262		1.02711	1.02975	1.02851	1.01301	1.02772
	17177.6	1.02122	1.0167	1.03162	0.980645	1.02578	1.03092	1.02468	1.03371	1.03731	1.03185	1.0296	1.02329	1.00706	1.02743	0.949584	1.04598	1.01572	1.02	1.04366	1.01072	1.01993	1.03335	0.964535	1.03263	0.999554	1.02231	1.0259	1.00639	1.03399	1.02311		1.01662	1.03174	1.01655	1.00727	1.02929
	17179.4	1.02233	1.01492	1.02683	0.978913	1.02357	1.03798	1.03055	1.04327	1.03275	1.03601	1.03518	1.02532	1.01522	1.01055	0.988372	0.996072	1.01844	1.02269	1.04203	0.994592	1.02011	1.03858	0.992378	0.935966	1.00373	1.00476	1.02781	1.02093	1.04033	1.02457		1.00446	1.03601	1.01665	1.00768	1.03253
	17181.3	1.02743	1.01516	1.02228	0.986263	1.02174	1.0287	1.02787	1.03805	1.03521	1.03624	1.03584	1.02222	0.988814	1.0077	0.938768	0.991784	1.02018	1.00959	1.04205	1.02951	1.01736	1.03144	1.14951	1.02742	1.00873	1.02384	1.03493	1.03815	1.03987	1.02675		1.01091	1.03429	1.0108	1.0214	1.03547
	17183.2	1.02234	1.01038	1.01335	1.04439	1.0225	1.03287	1.02634	1.03631	1.04205	1.03451	1.02979	1.03004	0.993027	1.00983	0.979065	0.984111	1.02599	1.03336	1.03996	1.01384	1.02798	1.04511	1.09158	1.02914	0.98903	1.02691	1.03699	1.03543	1.03738	1.02497		1.01358	1.03503	1.01989	1.015	1.03472
	17185	1.02042	1.00862	1.01975	1.00869	1.01798	1.03	1.02711	1.03448	1.03421	1.02958	1.02196	1.02856	0.994142	1.00173	1.02909	1.02899	1.01764	1.01078	1.03489	0.999589	1.02093	1.04476	1.02172	0.931204	1.01842	1.00223	1.03467	1.02546	1.02637	1.02533		1.0132	1.03038	1.01394	1.01325	1.03037
	17186.9	1.01328	1.00229	1.0233	1.00193	1.01446	1.01745	1.02124	1.02855	1.0302	1.02336	1.02323	1.02516	0.985666	1.00878	0.943451	1.03009	1.02221	0.994231	1.02847	0.987753	1.0215	1.04659	1.06777	0.913941	1.00748	1.01971	1.02771	1.00418	1.02406	1.02023		1.00865	1.02619	1.01372	1.00825	1.02555
	17188.9	1.01509	1.01022	1.00906	0.980351	1.00881	1.02055	1.01937	1.02063	1.01489	1.02184	1.00484	1.01842	0.998152	0.997207	0.980267	0.995598	1.02104	1.00271	1.02234	0.985132	1.00268	1.02367	0.964695	0.921082	0.999866	1.00416	1.02286	0.948533	1.01467	1.01462		0.998163	1.02	0.999712	0.982269	1.01892
	17190.8	1.01298	1.02855	1.01206	0.953598	1.00487	0.986301	1.01397	1.0153	0.992788	1.02215	1.01317	1.01332	1.00323	0.98843	1.01032	0.991702	1.02897	1.02928	1.01942	1.00369	0.98884	0.986844	1.01943	1.02022	0.993693	1.00286	1.02082	1.0192	1.0067	1.01683		0.999359	1.01281	0.988844	1.00326	1.01636
	17192.7	1.02961	0.997513	1.02585	1.06998	1.02073	1.02172	1.00378	1.00938	1.05055	1.00139	0.999101	1.01849	0.941937	1.00433	0.943438	1.04107	0.963905	0.95655	1.01051	0.97609	1.03502	1.05674	1.04834	0.944648	1.00093	1.0436	1.02176	0.990961	1.04009	1.01427		1.02223	1.00944	1.01832	1.00983	1.02688
	17194.6	1.00067	0.977281	1.00561	1.0282	1.00318	1.01257	0.987117	1.01026	1.04096	0.992584	1.00029	1.00824	0.958891	0.990938	0.948132	1.03652	0.969596	0.950335	1.00001	0.97441	1.02075	1.03658	0.978847	1.02876	1.00337	0.993807	1.01623	0.948873	1.02256	1.00137		1.00272	1.00418	1.00842	0.980172	1.01486
	17196.6	0.990925	0.989882	0.960542	0.986624	0.98758	0.99327	0.993562	0.990731	0.995282	1.00186	0.993967	0.994328	0.974847	0.971156	0.936633	0.989128	1.0029	0.995417	0.996755	1.00209	0.992067	0.978951	0.933645	1.00501	1.00653	0.944874	1.0048	1.0006	0.996755	0.994203		0.985532	0.998074	0.986508	0.982166	0.999994
	17198.6	0.977727	0.986742	0.971174	0.942993	0.982514	0.997095	0.982531	0.980072	0.984603	0.989356	0.98509	0.985705	0.982587	0.998385	0.970479	1.00275	0.994277	0.993337	0.992431	1.00271	0.990474	0.97188	1.14013	0.94185	1.00983	1.03683	0.991811	0.977705	0.986652	0.991278		0.97971	0.989767	0.988072	1.0062	0.991282
	17200.6	0.98062	0.985856	0.982378	0.977238	0.982599	0.982707	0.976964	0.979374	0.984347	0.983827	0.96935	0.989146	0.989554	0.958002	0.984626	0.987203	0.993659	0.985144	0.987319	0.985007	0.988903	0.966236	0.97776	0.97639	0.991131	0.964035	0.98324	1.01143	0.983406	0.990178		0.982083	0.983578	0.985203	0.98705	0.98695
	17202.6	0.983031	0.983677	0.978878	0.977312	0.978959	0.985116	0.97944	0.972225	0.984319	0.98004	0.97442	0.983209	0.974487	0.988539	0.961436	0.994873	0.992353	0.995899	0.985651	0.98638	0.987794	0.964048	1.21457	0.949677	1.00507	0.960317	0.989736	1.00438	0.979135	0.987716		0.983066	0.983223	0.984218	0.988122	0.986856
	17204.6	0.978431	0.983403	0.972156	0.946379	0.979897	0.983508	0.977198	0.981997	0.977625	0.978921	0.966991	0.981864	0.972208	0.968688	0.957056	0.986288	0.986046	0.980829	0.984307	0.983046	0.985099	0.973044	0.970626	0.959987	0.992581	0.948295	0.981364	0.961994	0.976568	0.983118		0.974028	0.980969	0.980541	0.966288	0.981648
	17206.6	0.982522	0.987311	0.972658	0.995122	0.976483	0.989054	0.977263	0.974544	0.985413	0.978667	0.97302	0.981252	0.969867	0.946382	0.941201	0.993485	0.972877	0.986574	0.98239	0.99172	0.984674	0.968294	0.895363	0.994165	0.990808	1.01799	0.983973	0.997644	0.982502	0.985222		0.986191	0.980726	0.97842	0.999953	0.985191
	17208.6	0.988455	0.988336	0.970241	0.995573	0.977996	0.990384	0.979584	0.986801	0.983816	0.984053	0.978727	0.986227	0.974602	0.96583	0.949104	0.990465	0.992189	0.973263	0.982221	0.98602	0.974783	0.97119	0.811656	0.961332	0.996648	0.977029	0.985188	0.961714	0.985785	0.985416		0.985583	0.987118	0.972507	0.976781	0.98675
	17210.7	0.97953	0.988785	0.9881	0.965323	0.981342	0.991582	0.986732	0.981592	0.986159	0.984117	0.985867	0.986142	0.962873	0.961221	0.954517	1.01109	0.983914	0.97867	0.979266	0.98772	0.976257	0.987508	1.01949	0.928839	0.96633	0.969116	0.993116	0.979662	0.988155	0.988115		0.985836	0.987727	0.971813	0.970169	0.99106
	17212.7	0.990606	0.98919	0.97685	0.985346	0.980982	0.993817	0.984742	0.980828	0.9907	0.990474	0.976302	0.987695	0.97679	0.956457	0.962713	0.99792	0.979668	0.986803	0.98089	0.992492	0.977355	0.985762	1.10048	0.954553	0.958308	0.998743	0.991762	0.968836	0.989728	0.985326		0.987818	0.987214	0.974282	0.973671	0.9902
	17214.8	0.982156	0.989585	0.971554	0.97232	0.980174	0.990606	0.985912	0.980139	0.990041	0.985174	0.981427	0.986959	0.978554	0.972141	0.898119	1.00664	0.979607	0.988327	0.9792	0.988249	0.974975	0.980911	0.893532	0.930667	0.981415	0.960434	0.9902	0.984238	0.988108	0.985554		0.98419	0.986667	0.973665	0.97386	0.989197
	17216.9	0.98712	0.987541	0.985239	0.98387	0.980106	0.980526	0.982944	0.975031	0.987478	0.983897	0.970433	0.979031	0.984977	0.974008	0.957754	0.992532	0.973235	0.980294	0.981358	0.980845	0.991702	0.982164	0.992792	0.897264	0.976304	0.97107	0.990154	1.0062	0.987622	0.983882		0.985306	0.980995	0.98798	0.9829	0.988432
	17218.9	0.989588	0.989001	0.995495	1.01564	0.978456	0.980628	0.977087	0.972549	0.973276	0.980113	0.964585	0.983443	0.948348	0.985073	0.97365	0.983972	0.988588	0.985589	0.976988	1.00081	0.985499	0.976796	0.873232	0.924798	0.98021	0.989185	0.981432	0.965169	0.982667	0.98017		0.99485	0.978572	0.978823	0.976616	0.982617
	17221	0.9841	0.98474	0.949181	1.01165	0.980263	0.98478	0.973883	0.9761	0.988639	0.979481	0.973973	0.980309	0.985472	0.968196	0.938283	0.998264	0.991843	0.980483	0.979801	1.00918	0.992758	0.985748	0.906703	0.936843	0.985461	1.00726	0.97985	0.969415	0.986833	0.982662		0.988647	0.983121	0.988549	0.985785	0.984298
	17223.2	0.988133	0.982518	0.99549	1.00068	0.982504	0.985612	0.974235	0.970368	0.991364	0.977483	0.961752	0.981026	0.96817	0.973297	0.946895	0.97791	0.992091	0.968387	0.984074	0.997674	0.984543	0.989437	0.933508	1.00564	0.984238	0.978974	0.981395	0.938707	0.995794	0.980543		0.989539	0.98083	0.980026	0.965872	0.987086
	17225.3	0.98783	0.98614	0.98478	0.992805	0.978952	0.983305	0.975534	0.977477	0.986814	0.979194	0.965434	0.984516	0.992226	0.957521	0.955517	0.985911	0.985746	0.981283	0.988029	1.0035	0.991738	0.981817	0.959539	1.0314	0.952041	0.972971	0.981341	0.982705	0.989789	0.982719		0.989312	0.980903	0.988023	0.967609	0.985772
	17227.5	0.988833	0.989102	0.971288	1.01278	0.985873	0.990681	0.976838	0.978826	0.988686	0.983597	0.973359	0.981346	0.971647	0.974382	0.974337	1.00336	0.988751	0.973819	0.987083	0.978963	1.00043	0.989846	0.962822	0.942434	0.985991	0.95094	0.986295	0.945807	0.993261	0.9856		0.989882	0.984774	0.99324	0.959946	0.989536
	17229.6	0.992061	0.988834	0.990841	1.00877	0.984374	0.988954	0.980132	0.981075	0.980496	0.987649	0.971912	0.985103	0.983217	0.975476	1.01878	0.973779	0.981611	0.984717	0.994893	0.983311	0.996162	0.989066	0.939202	0.903763	0.981354	0.986505	0.984195	0.989708	0.99415	0.988258		0.988777	0.98347	0.991507	0.983905	0.989998
	17231.7	0.983709	0.989463	0.996603	1.01749	0.988248	0.990322	0.983804	0.987395	0.982041	0.991293	0.980761	0.987939	0.982307	1.01677	1.01554	0.989094	0.986813	1.01019	0.998908	0.974842	1.00558	0.987463	0.968176	0.928084	0.988458	0.982923	0.982806	0.958499	0.993317	0.989939		0.991049	0.987836	1.00157	0.975196	0.989835
	17233.9	0.989053	0.991678	0.998216	1.0092	0.990184	0.994604	0.979578	0.978134	0.984338	0.995574	0.972716	0.982078	0.983602	0.966577	0.995251	0.982325	0.991014	0.99992	1.00291	0.990432	1.00454	0.987018	0.93484	0.997969	0.980029	1.00229	0.98455	1.00559	0.99942	0.991928		0.992674	0.986882	0.997688	0.994472	0.993078
	17236.1	0.992098	0.99445	1.00487	1.03224	0.990608	0.997936	0.981628	0.98544	0.990139	0.99709	0.987463	0.986261	0.979514	0.978115	0.939213	0.969345	0.998914	1.00601	1.00734	0.978134	1.00199	0.974994	0.94241	0.879037	0.985038	0.999181	0.985457	0.961801	1.00524	0.993778		0.994387	0.992976	0.995875	0.980612	0.99591
	17238.3	0.995557	0.996299	0.996036	0.991606	0.993567	0.997367	0.983404	0.985918	0.993899	0.998713	1.00154	0.990401	0.991161	0.973176	0.986337	0.986339	0.991627	1.00352	1.01174	1.00955	0.98858	0.993694	0.918257	1.02906	0.986045	0.934182	0.986871	0.986774	1.00295	0.99467		0.995105	0.99496	0.986643	0.967895	0.995918
	17240.5	1.0015	0.99873	0.99487	1.02096	0.997821	1.00394	0.994579	0.98923	0.982908	1.00519	0.988519	0.985279	0.977837	0.99004	0.977883	1.02285	1.00901	1.01324	1.01387	0.98537	1.00553	0.985031	1.08223	0.953369	0.981576	0.983823	0.98448	0.995039	0.999572	0.996422		1.00324	0.997914	0.999283	0.985428	0.994565
	17242.8	0.99965	0.999688	0.99184	1.00439	0.999287	1.00008	0.987136	0.990265	0.988553	1.0047	0.993912	0.985823	1.00828	1.01256	0.946913	1.01064	1.00448	1.01682	1.01777	0.992317	0.997159	0.978716	0.988693	0.887895	0.999101	1.03343	0.992189	0.988344	0.99772	0.994223		0.998975	0.997277	0.998226	1.0055	0.995765
	17245	0.989401	1.0017	1.00345	0.993007	1.00216	1.00079	0.99394	0.992898	0.99226	1.007	0.988908	0.986761	0.998874	0.987067	0.938235	1.01348	1.01319	1.0125	1.01585	1.00674	1.01251	0.979979	0.845614	0.994699	0.998698	1.02048	0.989718	0.935622	0.995243	0.996558		1.00053	1.00009	1.00753	0.98357	0.994883
	17247.2	1.00069	1.00197	1.01564	1.01934	1.00183	1.00416	0.985493	0.995645	0.995592	1.0043	0.980783	0.989682	1.00176	0.997152	0.942434	1.01626	1.01328	1.04412	1.01296	0.999888	0.992702	0.982378	1.00298	0.971644	1.00002	0.989586	0.985639	0.961185	0.996545	0.998938		1.00819	0.998679	0.992846	0.982463	0.994726
	17249.5	1.00953	1.00408	1.00001	1.03022	1.00127	1.00406	0.989447	0.994538	0.992137	1.00428	0.985146	0.991544	1.00653	1.0105	0.987645	1.01448	1.01193	1.01799	1.01404	0.989005	0.999661	0.98653	1.11984	1.01775	1.0065	1.01718	0.988513	1.01649	0.997799	0.997315		1.00712	0.998976	0.999891	1.01198	0.995552
	17251.8	1.00693	1.00557	1.00029	0.98905	1.00129	1.0025	0.993803	0.99107	0.986835	1.00956	0.98037	0.992128	0.984987	0.985197	0.951702	0.995405	1.00888	1.02258	1.01588	0.98597	1.00497	0.989446	0.997612	0.885799	0.993185	1.03072	0.992405	0.984915	1.00743	0.9987		0.996482	0.997735	0.999603	1.00159	1.00051
	17254.1	1.00749	1.0043	1.00826	0.999319	1.00417	1.00391	0.992126	0.991884	0.99427	1.00578	0.984935	0.994102	0.987952	0.973289	1.01669	1.00203	1.01231	1.01396	1.0161	0.983064	1.00853	0.994267	0.960208	0.981214	0.990247	0.975189	0.995499	1.01919	1.00715	0.999707		1.00003	0.999463	1.00209	0.993597	1.00177
	17256.4	1.00759	1.00655	1.01352	1.01025	1.00436	1.01189	0.997739	0.993474	1.00442	1.00665	0.98887	0.994057	1.0053	0.997415	0.989731	0.966745	1.01071	1.00149	1.01292	1.00403	1.00703	1.00047	0.752145	0.942776	0.980034	1.02043	1.00422	0.937325	1.00573	1.00195		1.00074	1.00352	1.00483	0.978299	1.00495
	17258.7	1.00632	1.00558	1.01677	1.01756	1.00398	1.00618	0.996746	1.00335	0.994641	1.00946	0.992923	0.998812	1.0098	0.96876	1.00744	1.01808	1.01737	1.00315	1.01202	0.982383	1.00466	0.991615	0.860963	1.06396	0.991347	0.952494	1.00036	0.972247	0.999831	1.00547		1.00707	1.00449	1.00172	0.970902	1.00284
	17261	1.0025	1.00581	0.998122	0.978033	1.00424	1.00755	1.00127	1.00481	1.00767	1.00923	0.992513	0.995734	1.00095	0.995692	0.974267	1.0065	1.01487	1.01795	1.01792	0.99508	1.00273	1.00409	0.951111	1.00423	0.995783	1.0027	1.00152	0.973914	1.00308	1.0042		0.997004	1.00693	1.00075	0.989611	1.00388
	17263.3	1.00933	1.00615	0.999157	1.01604	1.00667	1.00594	0.993343	1.00378	1.00167	1.008	0.982414	0.99531	0.999443	0.981356	1.0111	1.02305	1.01926	1.01461	1.01487	1.01734	0.999077	0.998741	0.932441	1.00276	0.993868	0.989006	0.99882	0.988253	1.00686	1.00389		1.01114	1.00354	0.996748	0.989213	1.00412
	17265.7	1.00802	1.00485	1.00087	1.02041	1.00478	0.998442	0.99482	1.00382	1.00058	1.00697	0.994778	0.994186	0.982967	0.988176	0.989792	1.0232	1.01783	1.01097	1.01307	0.994921	0.997295	0.996173	0.90697	0.94804	0.98622	1.00314	0.999569	0.981266	1.00931	1.00088		1.00804	1.00391	0.993582	0.989073	1.00416
	17268	1.01025	1.00666	1.00307	1.0185	1.00314	1.00217	0.989979	1.00052	1.0006	1.00231	0.989669	0.996603	0.993306	0.99773	1.03914	1.00719	1.0041	1.00597	1.01347	1.00241	1.00102	0.991545	0.83755	0.883931	0.976921	1.01187	1.00005	1.00088	1.00065	1.00084		1.00735	0.999884	0.998523	0.995415	1.0014
	17270.4	1.00819	1.00429	0.980067	1.0005	1.00374	1.00636	0.987452	0.988671	0.996144	1.00037	0.985006	0.993382	0.988111	1.01259	0.950556	1.02164	0.997108	1.00843	1.01083	1.02848	0.995481	0.985028	0.785631	0.948391	0.956216	0.990019	0.998858	0.991521	0.998511	1.00168		1.00655	0.995823	0.99444	0.978215	1.00055
	17272.8	0.994919	1.0003	1.00239	1.0108	1.00282	1.01117	0.981478	0.988241	1.00597	0.997775	0.979919	0.994023	0.994615	0.999974	0.986631	1.00023	1.00028	0.998296	1.00888	1.00022	1.00561	0.998949	0.883574	0.948905	0.982027	0.986249	0.996147	0.997026	1.00001	1.00038		1.00086	0.996313	1.00258	0.987264	0.99969
	17275.1	1.00053	0.99885	0.979492	1.01036	1.00155	0.997449	0.98085	0.995624	0.997173	0.996639	0.980933	0.994792	0.985127	0.967179	0.954291	1.01084	0.967667	0.991696	1.00972	1.00616	1.00931	1.00396	0.964605	1.0453	0.989777	0.947886	0.995798	0.973103	0.995684	1.00047		1.00044	0.989326	1.00211	0.969307	0.998174
	17277.6	1.00214	0.997019	1.02104	1.00558	0.999002	1.00624	0.981937	0.989173	0.997788	0.999188	0.991218	0.995253	0.983459	0.997316	0.974409	0.994121	0.977557	0.988658	1.00608	0.99185	1.00064	0.993972	0.940424	0.880427	0.994226	0.974563	0.996327	0.984005	1.00062	1.0017		1.00137	0.993135	0.997063	0.983279	1.00034
	17280	0.998693	0.99535	0.963304	1.02351	0.999221	1.00068	0.989704	0.994332	1.00497	0.995153	0.97664	0.997231	1.00635	0.966656	0.933061	0.999224	0.990606	0.999854	0.999978	1.0093	1.00743	0.991898	0.910714	0.897307	0.992775	1.031	1.00072	0.96454	1.00124	1.00275		0.997665	0.99439	1.00355	0.995091	1.00237
	17282.4	1.00046	0.99431	1.01344	0.985636	0.996174	1.00114	0.992102	0.994251	1.00534	0.99715	0.987241	0.999021	1.00607	0.95811	0.987511	0.98782	0.97145	1.00284	0.996004	0.988476	1.00302	0.99997	0.906746	0.971344	1.00497	1.01804	1.00867	0.971105	0.995653	1.00108		0.994481	0.993906	0.999449	0.997042	1.00258
	17284.9	0.999465	0.994201	1.01425	1.01557	0.992216	1.0073	0.991606	1.00175	1.01369	0.99357	0.983726	0.999377	0.99888	1.01394	0.995253	1.00096	0.992185	0.993986	0.991576	0.990675	0.996937	1.00401	0.798412	0.975764	0.998119	0.923083	1.00835	0.965056	0.995902	1.00227		1.00197	0.998897	0.997289	0.96137	1.00294
	17287.3	0.99415	0.994588	1.0015	1.02973	0.990977	1.00257	0.989259	1.00171	1.00725	0.993066	0.994714	0.999182	0.959847	1.00016	1.03163	0.99174	0.994106	0.998453	0.988265	1.00174	0.985221	1.00791	0.935247	1.02204	1.00088	1.00181	1.01321	1.01029	0.999858	1.00173		1.0017	0.998686	0.98182	1.00316	1.00568
	17289.8	0.990023	0.993263	0.988335	1.02619	0.991243	1.00885	0.992421	0.998168	1.01141	0.993629	0.986434	1.00236	0.979722	1.00399	1.02298	1.00058	0.97861	0.990667	0.986453	0.996097	0.995398	1.01582	1.06282	0.947816	1.00621	0.968966	1.00968	0.972242	0.995153	1.00134		0.998568	0.996787	0.992825	0.981623	1.00279
	17292.3	0.980534	0.991642	0.988746	1.01195	0.993044	1.0053	0.992011	0.99629	1.01321	0.989251	0.981285	1.00102	0.970072	1.00025	1.02922	1.00198	0.9812	0.990024	0.989495	0.983701	0.993292	1.01903	0.846413	0.880047	1.00232	1.00684	1.0129	1.01948	0.996268	1		0.99261	0.995176	0.989678	1.0086	1.00377
	17294.8	0.989233	0.98972	0.994159	1.01105	0.990722	0.992345	0.981321	0.989754	1.01088	0.987088	0.982371	0.998506	0.97644	0.9893	1.01477	1.00829	0.999001	1.00068	0.988585	0.989719	0.999155	1.014	0.780913	0.982303	0.996117	0.967609	1.01003	0.985258	0.994976	0.9995		0.996549	0.992875	0.994518	0.982196	1.00219
	17297.3	0.991037	0.991682	0.975747	1.02192	0.992767	1.00424	0.989485	0.985202	1.01262	0.990001	0.982858	1.00005	0.955975	0.990466	1.00522	1.02459	0.973936	0.994215	0.988318	0.991465	0.993647	1.00414	0.958614	0.89182	0.995415	0.978548	1.00824	1.0224	0.995501	0.996726		0.998935	0.99222	0.987468	0.997944	1.00082
	17299.8	0.99583	0.991943	1.01221	1.00731	0.995236	0.993408	0.983584	0.989347	1.00142	0.991709	0.980653	0.997933	0.982311	0.977257	1.01387	1.00459	1.00056	1.00609	0.99064	0.985148	0.983018	0.992001	0.8724	0.98774	1.00186	0.973559	1.00359	0.998622	0.989426	0.995696		0.999047	0.992533	0.981751	0.990449	0.996878
	17302.3	0.993476	0.992955	1.00378	1.01397	0.995366	0.993432	0.977912	0.991603	0.996318	0.989298	0.969312	0.990677	0.987044	0.983977	0.970342	1.00134	0.99764	0.984587	0.993537	0.973584	0.99491	0.998434	0.952891	0.868528	1.00513	0.96253	0.997936	0.947003	0.986267	0.994813		0.996081	0.988893	0.992301	0.971018	0.993613
	17304.9	0.992713	0.992945	0.987362	0.988252	0.992285	0.997271	0.980951	0.990678	1.00025	0.989586	0.971379	0.996372	0.976899	0.967967	0.951598	0.996818	0.989587	0.98585	0.997832	0.988837	0.989649	0.985849	0.966341	0.971502	1.0037	0.993748	0.993398	0.973112	0.99096	0.994814		0.990748	0.989464	0.98574	0.989463	0.993646
	17307.4	0.993298	0.992882	0.95944	1.00476	0.994047	0.992208	0.977489	0.985472	0.991161	0.993664	0.97439	0.992308	0.976679	0.98457	0.946493	1.00079	1.00174	0.993364	0.997454	0.973983	0.991241	0.992899	1.06432	0.852982	1.00006	0.972743	0.994408	0.948625	0.988304	0.993353		0.987144	0.988916	0.988077	0.973203	0.992589
	17310	0.997647	0.995257	0.989705	1.00308	0.994297	0.991696	0.984281	0.987958	0.999351	0.988685	0.973261	0.99593	0.963103	0.975479	0.995718	1.01877	1.0027	0.999134	0.999681	0.988604	0.985478	0.993422	0.950486	0.96492	0.989793	0.96231	0.996742	0.984749	0.987816	0.994841		0.998445	0.990585	0.981094	0.978293	0.993684
	17312.6	1.00165	0.995134	0.968299	1.00392	0.995579	0.997831	0.988137	0.990963	0.986297	0.994331	0.980378	0.997433	0.980869	0.976893	0.992034	0.992335	0.998703	0.99804	0.996428	0.995462	0.994265	0.992566	0.813335	0.890645	1.00464	0.983809	0.995454	0.966733	0.991988	0.994648		0.992431	0.991805	0.990604	0.984439	0.994565
	17315.2	0.999727	0.993332	1.00629	1.00942	0.997001	0.98724	0.982652	0.987645	0.988501	0.995662	0.981177	0.992582	0.981787	0.980924	1.00653	1.01833	0.995938	0.984722	0.999861	0.993292	0.998029	0.988563	0.932384	0.977452	0.992685	0.976247	0.99382	0.952764	0.994134	0.995105		1.00301	0.989211	0.994008	0.973335	0.99487
	17317.7	0.996557	0.997455	1.0082	1.00639	0.993965	0.987835	0.97618	0.984373	0.981652	0.990089	0.970964	0.992436	1.00592	0.943985	1.0016	1.00264	0.994413	0.989349	0.997462	0.975051	0.985054	0.987344	0.76492	0.980632	0.991327	0.959743	0.988583	0.935603	0.988729	0.99082		0.997363	0.984462	0.984592	0.961761	0.989867
	17320.4	0.998704	0.997542	1.01714	1.0156	0.997906	0.998475	0.9729	0.986718	0.991267	0.990979	0.997633	0.985896	0.984248	0.974803	0.992062	1.00779	0.999524	0.99024	0.999016	0.993383	0.99072	0.980583	0.903788	0.942178	0.978406	1.00178	0.984537	0.981665	0.986851	0.992209		1.00467	0.991837	0.988185	0.986118	0.988333
	17323	1.00203	0.996949	1.01794	1.02214	0.997487	0.99453	0.97842	0.98509	0.986718	0.989294	0.978233	0.98361	0.983168	0.983331	0.997525	1.00551	0.989295	0.987061	0.998547	0.977988	0.999849	0.982987	0.901161	1.03099	0.981355	0.958446	0.986838	0.987959	0.991263	0.991899		1.00342	0.986653	0.995876	0.975479	0.990446
	17325.7	1.00261	0.995138	0.972335	1.02297	0.999266	0.989142	0.975715	0.987672	0.991799	0.990492	0.982273	0.989238	0.973607	0.999158	0.963141	0.995925	0.996383	0.984288	0.999352	0.996751	0.999447	0.988552	0.919953	0.896071	0.983535	0.968587	0.984198	0.957863	0.99483	0.99279		0.997313	0.988329	0.995314	0.969589	0.991017
	17328.3	0.998557	0.995379	0.980461	1.00262	0.999076	0.997295	0.977522	0.990908	0.988637	0.993189	0.971675	0.98652	0.980736	0.96745	0.999071	1.01862	1.00226	0.982715	1.00318	1.00054	0.996589	0.996008	0.846566	0.997288	0.986543	0.983985	0.991323	0.966908	0.988866	0.993019		0.999066	0.989448	0.991973	0.97874	0.991488
	17331	1.00006	0.996068	0.994982	1.01119	1.00032	0.990558	0.982384	0.989773	0.990531	0.993234	0.974274	0.989933	0.997585	0.982095	1.03287	1.01452	1.01137	0.988803	1.00437	1.01152	0.992045	0.995914	0.988117	1.01245	0.99191	0.997315	0.985897	0.992761	0.992448	0.998828		1.00443	0.990916	0.99163	0.99344	0.99277
	17333.7	0.99623	0.996827	1.01298	1.01638	1.00062	0.982743	0.98684	0.9918	0.983466	0.997116	0.97577	0.991861	0.979886	0.983803	1.00998	0.989124	1.00535	0.992646	1.00531	1.00759	0.990394	0.998618	1.01854	1.01134	0.99155	0.979113	0.992765	0.996669	0.995395	0.996035		1.00291	0.98962	0.988081	0.988693	0.995117
	17336.3	0.991386	0.997321	0.96332	1.02345	0.998139	0.983981	0.98723	0.993195	0.993991	1.00033	0.978337	0.989094	0.992232	0.965325	0.997362	1.01752	1.00669	0.989267	1.00763	1.03036	0.997873	0.995657	0.916127	1.00032	0.99531	1.00195	0.991633	0.978649	0.997997	0.996014		1.00363	0.992549	0.9945	0.991566	0.99558
	17339	1.00164	0.995986	0.990746	1.0165	0.998841	0.984909	0.993161	0.994227	0.996035	1.00008	0.987344	0.99226	0.98309	0.975112	1.01174	1.00985	1.00431	0.987355	1.01045	1.01066	0.995976	0.996023	0.928072	0.994002	0.968526	0.966287	0.99411	0.948641	0.999559	0.998133		1.00398	0.99484	0.992414	0.961253	0.997605
	17341.7	1.00172	0.997515	0.972033	1.00579	0.998719	0.992403	0.988674	0.991497	1.00206	0.998316	0.989181	0.990926	0.976511	0.990134	0.982104	1.01069	1.00227	1.00079	1.00678	1.00453	0.998482	0.988033	0.970568	1.01944	0.981169	1.04682	0.996571	1.01103	0.998122	0.997202		0.998491	0.995449	0.994517	1.01257	0.997626
	17344.5	0.99744	0.996893	1.01581	1.01462	0.999914	0.997769	0.990839	0.997472	0.989493	0.997606	0.987452	0.998592	1.0045	0.965359	0.958523	0.992073	0.992865	0.988684	1.00321	0.996606	0.998415	0.993561	0.836434	0.968145	1.00068	0.937778	0.997896	1.03498	0.997412	0.99774		1.00202	0.993847	0.996676	0.990833	0.997991
	17347.2	1.00142	0.997425	0.997228	1.02682	0.998153	0.995984	0.986856	0.995884	0.981176	0.998674	0.987184	0.997752	0.987072	1.0014	0.976457	0.985841	0.989184	0.984077	1.00305	1.00312	1.00046	0.995898	0.871891	0.958912	1.00288	0.993058	0.995423	1.00375	0.997799	0.997253		1.00178	0.991158	0.9983	0.99957	0.997111
	17350	0.99695	0.997814	0.980524	1.01666	1.0017	1.00322	0.984489	0.997934	0.986838	0.996906	0.989858	0.995697	0.986781	0.97643	0.99949	0.984041	0.992667	0.985375	0.998036	1.00086	0.990634	0.992888	0.769337	0.97455	1.00104	0.935512	0.996918	0.987947	0.9957	0.994624		0.995975	0.993561	0.988861	0.974651	0.996009
	17352.7	0.998118	0.998625	0.959738	1.01063	1.00052	0.993567	0.98682	0.996003	0.986992	0.995545	0.980516	0.99905	0.991993	0.997812	0.976318	0.962953	0.996264	0.989971	0.999223	1.02435	0.993282	0.995514	0.813311	0.93291	1.00366	0.984973	0.997688	0.959772	0.999415	0.994722		0.99226	0.991204	0.993085	0.982612	0.997521
	17355.5	0.996181	1.00029	0.990416	0.994536	1.00014	0.999259	0.989067	0.994848	0.995533	0.996549	0.990771	0.997356	0.995274	0.977877	0.96151	0.957459	1.00883	0.985795	0.998571	0.988182	0.991102	1.00305	0.918658	0.960611	0.996808	0.979027	1.00105	1.00273	0.995537	0.995848		0.98773	0.996766	0.990533	0.992504	0.997705
	17358.3	0.998737	0.999075	1.00034	0.995026	1.00021	1.00149	0.990018	0.998718	0.999734	0.997991	0.988846	1.00433	0.99347	0.996222	1.01074	0.968706	1.00424	0.988471	0.99545	0.991322	0.986708	1.00278	0.96623	1.04733	0.981623	0.985353	0.999746	0.952823	0.998077	0.995902		0.992091	0.997623	0.988011	0.973178	0.998103
	17361.1	0.996353	0.998071	0.991589	0.994117	0.997918	0.998432	0.985537	1.00151	0.993605	0.993834	0.994656	1.00042	0.987289	0.992547	0.988688	0.985052	0.999176	0.989962	0.995759	0.990554	0.987217	1.00258	1.00217	0.934867	0.981587	1.00508	0.997214	1.01028	0.996959	0.995581		0.992526	0.995561	0.987368	0.998609	0.996767
	17363.9	0.997891	1	1.01677	1.01494	0.998272	0.997755	0.991684	0.987654	0.99608	0.995206	0.986048	0.996332	0.981531	0.976469	0.98382	0.987939	1.01246	0.993787	0.995284	0.985039	1.00252	0.99888	1.0228	0.971867	0.994393	1.00877	0.995913	0.957009	0.990771	0.995549		1.00033	0.995543	0.997742	0.986636	0.994233
	17366.7	0.996865	1.00079	0.992667	0.988515	1.00003	0.997782	0.990575	0.993544	0.993838	0.994213	0.988291	0.992837	0.996941	1.00793	0.960862	0.992442	1.01062	0.998976	0.996116	0.988317	0.992081	0.994561	0.949974	0.948035	0.989298	0.970273	0.999973	1.00963	0.999832	0.995873		0.9932	0.995799	0.993595	0.98966	0.998705
	17369.5	1.00688	1.00223	1.0131	0.995723	0.997452	0.99988	0.990002	0.992348	0.996899	0.995268	0.982108	0.995496	0.98302	0.981635	0.959124	0.978036	1.00246	1.00024	0.99531	1.00428	1.00239	1.0025	1.00225	1.02211	0.990497	0.99398	0.995697	0.974259	1.00496	0.995394		0.999972	0.994345	0.998188	0.986364	0.998809
	17372.4	1.00647	1.0027	0.982584	0.979816	1.00031	0.991148	0.988604	0.990693	0.997351	0.995036	0.985444	0.991896	0.975966	1.01013	0.977528	0.961981	1.00113	1.00797	0.993794	0.992041	1.00023	0.999497	0.961648	1.00875	0.990197	0.970412	0.999913	1.01863	1.00473	0.994474		0.98758	0.992941	0.997438	0.993189	0.999813
	17375.2	1.00331	1.0022	0.995099	1.01016	1.00192	0.998166	0.984128	0.991639	1.00326	0.994522	0.981202	1.00178	1.00002	1.00082	0.973592	0.99013	0.995144	1.00779	0.992475	0.996562	0.999974	1.00552	0.871774	0.975068	0.986053	1.03801	0.992295	1.0399	0.995356	0.996475		0.999541	0.992715	0.999913	1.021	0.994781
	17378.1	0.996251	1.00119	0.997074	0.99486	1.0002	0.994473	0.988984	0.994033	0.995547	0.991966	0.978722	0.995102	1.00173	1.00911	0.990287	1.01386	1.00145	0.99339	0.995808	1.01115	1.00109	1.00831	0.944404	0.967399	1.00871	0.979362	0.992591	0.981529	0.991946	0.994845		1.00237	0.992267	1.0016	0.990081	0.993174
	17381	1.0034	1.00202	1.00285	1.02068	1.0009	1.00261	0.987592	0.985086	0.995449	0.991868	0.981866	0.990401	0.991644	0.99403	0.962059	1.01885	0.986691	0.986453	0.997715	1.01163	1.00432	1.00609	0.989726	1.01626	0.996173	0.964551	0.99228	0.989066	0.993332	0.996949		1.00987	0.990223	1.00174	0.983369	0.994215
	17383.9	1.00739	1.00283	0.96414	0.991754	0.99995	0.990144	0.9848	0.987374	0.997066	0.993011	0.983225	0.990401	0.983572	0.980442	1.01165	1.01284	0.995141	0.999263	0.999468	1.03189	0.997309	0.991876	0.990418	1.00968	1.00507	0.998625	0.985346	0.947919	0.996941	0.992489		1.00181	0.990101	0.994334	0.984004	0.991591
	17386.8	1.00431	1.00074	0.961915	1.01346	1.0003	1.00297	0.97956	0.982043	0.993641	0.988422	0.973361	0.988233	1.00357	0.999426	1.0182	1.02537	0.98488	0.982702	1.00039	1.00013	0.99594	0.996541	1.05743	1.03259	1.00159	0.994677	0.988927	0.975513	0.992941	0.993972		1.00101	0.98639	0.997213	0.990729	0.991925
	17389.7	0.99847	0.999374	0.978532	0.992763	1.00258	0.992906	0.983091	0.977051	0.99831	0.99248	0.981422	0.989707	0.981969	0.971468	1.0341	1.03594	0.97673	0.982777	0.999521	0.986367	0.993059	0.999018	0.919603	0.965575	0.986142	1.02019	0.991162	0.967844	0.991882	0.992978		0.998622	0.985936	0.990215	0.991475	0.991964
	17392.7	1.00049	0.99917	1.01688	0.979939	1.00072	0.98657	0.984112	0.980194	0.99277	0.99915	0.973841	0.985246	0.983801	0.976771	0.95579	1.00457	0.992856	0.990857	1.00068	0.99637	0.995704	0.990296	0.959233	0.969558	0.992059	0.993645	0.989928	0.991744	0.993222	0.994833		0.999632	0.986984	0.992939	0.992703	0.992598
	17395.6	0.999451	0.996567	1.00694	0.984681	0.999737	0.993594	0.984351	0.987338	0.999455	0.993416	0.980565	0.992071	0.990795	1.02048	1.0018	1.00821	1.00058	0.98547	0.997388	0.988868	1.00796	0.994753	1.03781	1.00619	0.995393	1.01365	0.99452	0.991554	0.991338	0.994943		0.997536	0.99121	1.00639	1.00038	0.993532
	17398.5	1.00153	0.998589	0.980643	1.00705	0.999166	0.99126	0.98592	0.985237	0.997831	0.992689	0.990474	0.988827	0.992653	0.994387	0.997349	0.995802	1.00182	1.01009	0.997573	0.999431	0.998136	0.995962	0.912557	1.02636	0.986137	1.00005	0.99872	0.976344	0.991876	0.999634		0.997276	0.992034	0.99732	0.987783	0.996653
	17401.5	1.00204	0.997987	1.00235	0.974255	0.996451	0.999351	0.987	0.997681	1.00554	0.996662	0.999379	0.993962	0.983769	0.996198	1.02977	0.967473	0.998191	1.00239	0.998774	0.992963	0.999675	0.997202	0.995708	1.01584	0.993969	1.01489	0.995705	0.971704	0.995648	0.997797		0.98965	0.997528	0.997436	0.993796	0.99627
	17404.5	0.986017	0.996985	1.01192	0.976842	0.998932	1.00032	0.991932	0.996531	0.999165	0.995569	0.990839	0.996301	0.982321	0.99666	1.01297	0.992641	0.995571	1.00689	0.998238	0.998793	1.00019	0.999255	0.987912	1.00969	1.00208	0.998128	1.00134	1.01204	0.996104	0.999074		0.99401	0.995512	0.997715	1.00423	0.99871
	17407.5	0.992582	0.995939	0.977204	0.971583	0.998032	1.00705	0.991113	0.996386	1.00406	1.00313	0.998808	1.00275	0.991555	0.979858	1.00205	0.988429	0.972505	1.0359	0.998006	1.00696	0.995103	0.997719	0.942225	0.959672	1.005	0.99284	1.00474	0.974011	0.998813	1.00117		0.988958	0.995911	0.993859	0.990968	1.00143
	17410.5	0.990656	0.994665	0.961072	0.97933	1.00007	0.989517	0.991757	0.993601	1.00089	1.00298	0.997875	1.00076	0.988493	0.99198	0.97794	0.999101	0.983848	1.01039	0.998179	0.992745	0.988358	1.00298	0.969263	0.99236	1.00555	0.994063	1.00671	0.966313	1.00315	1.00134		0.98646	0.994085	0.988897	0.989035	1.00357
	17413.5	0.990002	0.993818	0.995171	0.981026	0.998529	0.996145	0.997361	1.00082	1.00863	1.00972	1.00401	1.00188	0.99908	0.981878	0.969608	0.978746	0.999941	0.995465	1.00193	0.99556	0.998575	0.994885	1.00475	0.914863	1.01253	0.98672	1.0014	0.992541	1.00364	1.0013		0.989262	1.00211	0.99783	0.997648	1.00192
	17416.5	0.993597	0.993831	0.99606	1.00211	1.00008	0.997948	1.00307	1.00202	1.00094	1.00167	1.01052	1.00045	1.0031	1.00673	0.994064	0.9772	1.01153	0.991524	1.00101	0.989382	0.998458	1.00096	0.895216	0.93091	1.01337	0.975984	1.00513	0.926809	1.00511	1.00285		0.992245	1.00366	0.999922	0.972583	1.00416
	17419.6	0.994019	0.993853	0.995262	1.00724	1.00006	1.00169	1.00554	0.999027	1.00095	1.0035	0.998161	1.00144	0.994857	0.987394	0.954621	0.987863	1.00715	1.01283	1.0036	0.989279	0.997048	1.00693	1.0365	0.945997	1.01517	0.974491	1.0008	0.962512	1.00333	1.00344		0.994812	1.002	0.996462	0.984566	1.00229
	17422.7	0.992934	0.997058	1.01134	1.00367	1.00064	1.00265	1.00519	0.999929	1.01023	1.0014	0.994632	1.00568	1.00132	1.00412	0.989518	0.999532	1.01473	0.992977	1.00256	1.0002	0.996414	1.0168	1.07849	1.0092	1.00551	0.96255	1.00262	1.01184	1.00506	1.00322		1.00101	1.00374	0.997947	0.993798	1.00338
	17425.7	0.989868	0.998412	0.980656	1.00755	0.999818	1.00136	1.00691	1.00171	0.995333	1.00094	0.99682	0.999355	1.00998	1.01231	0.994483	0.992808	1.00874	0.993011	1.00187	0.988384	0.991695	1.00149	1.17041	1.04665	1.01694	0.97138	1.00161	0.957261	1.00202	1.00196		0.993212	1.00128	0.995928	0.982626	1.00159
	17428.8	0.998033	0.994492	1.0147	0.99666	1.00136	1.01052	0.999404	1.00166	0.999669	0.996333	0.994529	1.00007	1.00841	0.99741	1.03581	0.989238	1.00653	0.980212	0.995192	0.983441	0.996907	1.00718	0.98804	0.935174	1.00843	0.989031	0.999056	1.02322	1.00641	0.99759		0.996367	1.00079	0.998926	1.00726	1.00071
	17431.9	0.993026	0.998564	0.998841	1.00831	1.0001	0.994948	0.994302	0.998544	1.00473	0.994667	0.994153	0.999491	1.00299	1.0097	1.00779	1.0043	0.985099	0.981005	0.995617	0.979403	0.99439	1.00459	0.986604	0.988555	1.00588	1.00543	0.99511	0.995157	1.00288	0.997163		0.997362	0.994694	0.99699	1.00271	0.998045
	17435	1.00126	0.99974	0.998876	1.01749	1.00019	0.993576	0.994898	0.993464	1.00394	0.993851	0.990722	0.994627	1.00263	0.989233	1.00651	1.02413	0.988429	0.986407	0.991824	0.994828	0.986389	0.997445	1.11421	0.957887	0.994045	0.99417	0.995881	1.0087	0.998381	0.997859		1.00634	0.993571	0.989373	0.999526	0.997012
	17438.1	1.00449	1.00145	1.00425	0.964679	0.999362	0.999638	0.989064	0.997907	0.997886	0.992872	0.986215	0.993007	0.993256	1.00338	1.02673	1.01765	0.985507	0.98275	0.990209	0.979676	0.993298	1.00437	0.992579	1.01665	1.00434	0.983068	0.994978	0.988331	0.99533	0.998189		0.995691	0.992138	0.994469	0.992597	0.995776
	17441.2	1.00537	1.00106	1.00659	0.977664	1.00051	0.996108	0.984239	0.993961	0.995005	0.992287	0.991274	0.991022	0.99248	1.01411	1.03598	1.02703	1.00725	0.983445	0.992983	0.999157	0.995701	1.00148	0.950767	0.969353	1.00867	0.983803	0.992946	0.982453	0.991806	0.997781		1.00314	0.993666	0.99701	0.992341	0.993759
	17444.4	1.00586	0.999596	1.01948	1.01577	1.00121	1.00154	0.988899	0.991612	0.997304	0.995653	0.982689	0.996195	0.994002	0.996772	0.982163	1.02787	1.00423	0.988136	0.991617	1.00614	0.998468	1.00697	1.03982	1.01636	1.00289	1.00851	0.994765	0.975467	0.992648	0.997592		1.01277	0.993901	0.998331	0.996339	0.994573
	17447.5	1.00529	0.9992	1.01786	0.991745	1.00105	0.996186	0.993676	0.995748	0.999739	0.995737	1.0021	0.994863	0.989155	0.993272	1.00088	1.02114	0.990117	0.981548	0.993376	1.02218	1.00206	1.00105	1.02725	0.987527	1.00366	0.965792	0.994544	0.972467	1.00033	0.998059		1.00991	0.995496	1.00033	0.981544	0.997158
	17450.7	0.996483	0.999916	1.01074	1.01197	0.999943	1.00285	0.996679	0.991165	0.997983	0.997028	0.993031	0.994847	1.00221	1.00284	1.02883	1.00825	0.987367	0.98649	0.995094	0.994753	0.997706	0.99825	1.02593	1.0122	1.00026	0.987143	1.00295	0.968378	0.997164	0.9986		1.00406	0.994426	0.999293	0.986089	0.999097
	17453.9	1.0079	1.00183	1.01495	0.976594	1.00143	0.993846	0.992093	0.991102	0.997143	0.995887	0.994612	0.994954	1.00193	0.9892	1.03473	1.00421	1.00875	0.989545	0.994641	0.989203	1.00146	1.00173	1.02219	1.00852	1.00005	0.998956	0.996593	1.00726	0.996602	0.99683		0.999519	0.995442	1.00139	1.00287	0.996175
	17457.1	1.00365	0.999819	0.992665	0.948601	1.00245	1.00524	0.989357	0.994914	0.999725	0.994573	0.992946	0.994009	1.01283	0.996075	1.00661	1.02517	1.01053	0.988034	0.997945	0.998538	0.99959	0.998109	1.05828	0.991122	0.993536	1.01349	1.00169	1.00676	0.996064	0.999133		0.995176	0.997394	1.00187	1.00541	0.99844
	17460.2	0.999969	1.0009	0.992733	1.00629	1.00206	0.994773	0.996816	0.99403	0.997515	0.996879	1.00276	0.99764	1.01733	0.995348	1.0316	1.00987	1.00897	0.991754	0.998015	0.997646	1.00217	0.997436	0.98197	1.03666	0.99951	0.978094	0.995038	1.00678	0.995428	0.998425		1.00167	0.997995	1.0045	0.995722	0.995743
	17463.5	1.0037	1.00082	1.01366	0.97723	1.00186	0.998871	0.999436	0.992172	0.995753	1.00077	1.00299	1.00395	1.01098	0.991986	1.03578	1.00214	1.00806	0.994124	0.998793	0.991421	1.00262	0.991392	0.9754	0.966596	1.00588	0.988138	1.0042	0.990666	0.994765	0.995914		0.998623	0.998862	1.00381	0.995893	0.997719
	17466.7	1.00165	0.999888	0.982286	0.995838	1.00105	1.00013	0.997611	0.999277	0.99052	0.997171	0.999614	1.00113	1.00123	1.01515	1.02563	1.00448	0.998282	1.00847	0.998421	1.00049	1.00742	0.989638	1.15335	1.05578	1.01821	1.00743	1.00122	1.02224	0.99739	0.996231		0.997921	0.996608	1.00784	1.01682	0.997683
	17469.9	1.00391	0.999553	1.00857	0.994761	1.00411	0.987777	0.998617	0.997659	0.997255	1.00321	0.998081	1.00004	0.994835	1.0056	1.03142	1.01211	0.979447	1.00798	0.997493	0.988618	0.999544	0.992348	0.981195	1.0194	1.0109	0.965276	0.995564	1.0066	0.991136	1.00051		1.00174	0.993628	1.00013	0.995247	0.995108
	17473.2	0.997511	1.00112	0.990399	1.02131	1.00334	0.987508	1.00031	0.997959	0.993307	1.00161	1.00263	0.997003	1.00342	1.03238	0.990477	0.987385	0.973614	1.00405	0.998008	0.996759	0.998417	0.99199	1.10476	1.01964	1.01464	1.03963	1.00219	0.977794	0.996234	0.998933		0.999593	0.99285	1.00216	1.01149	0.998474
	17476.4	0.998523	1.0004	1.00301	0.998694	1.00295	1.00084	1.00997	0.999865	0.998798	0.99825	1.00138	0.997673	1.00559	1.02719	1.00172	1.00215	0.985758	1.01793	0.995712	0.994092	0.998405	0.992812	0.944134	1.04894	1.01504	1.00338	0.999433	1.00891	0.996905	0.999428		1.00001	0.998254	1.00214	1.0101	0.997921
	17479.7	1.00003	0.999007	1.00646	0.993666	1.00568	0.998526	0.999808	1.00563	0.989529	0.998276	1.00891	1.0032	0.994921	1.00648	1.00471	0.986698	0.994747	1.01353	0.994984	0.978818	1.00114	0.99911	1.06688	0.934671	1.00699	1.00161	1.00741	1.02683	1.0013	1.00016		0.994677	0.998297	1.00156	1.01282	1.00228
	17483	0.999611	0.999546	1.00359	0.976015	0.997345	0.99625	1.00178	0.997993	1.00438	0.999696	1.00763	1.00166	0.987745	1.02316	1.02399	0.981482	0.974059	1.01359	0.993794	0.987979	1.00396	1.00886	1.04312	1.04578	1.00071	0.999514	1.00515	1.02419	1.00369	0.999969		0.991961	0.996301	1.00395	1.00915	1.00223
	17486.3	0.998056	0.998616	1.00403	0.992477	0.997532	1.00364	1.00816	0.999637	1.00134	0.998089	1.00549	1.00846	1.01173	1.00004	1.00287	1.00939	0.982932	1.00851	0.994339	0.986102	1.00289	1.0044	1.10617	0.98136	0.995031	0.985819	0.996276	0.998297	1.0055	1.00003		0.9987	0.998774	1.00488	0.994216	0.999869
	17489.6	0.99463	1.00002	0.995148	0.998876	0.996895	0.997833	1.00549	1.00625	1.0053	0.999356	1.01114	1.00193	1.00733	1.01783	1.00376	1.00232	0.995455	1.00478	0.994221	0.997591	1.00006	1.00994	1.02989	1.0745	0.984393	0.999908	1.00023	1.01916	1.00447	1.00266		0.998705	1.00183	1.00322	1.0021	1.0017
	17492.9	0.99993	0.999807	1.01675	0.994122	0.996338	0.989753	1.00983	1.00118	1.00636	1.00351	1.01424	1.00178	1.0114	1.01043	1.01462	1.01261	1.00655	1.00021	0.994431	0.987488	1.00072	1.00488	1.01504	0.995238	0.971258	0.954024	1.00404	1.0178	1.00692	1.00247		1.0024	1.00331	1.00385	0.982376	1.0037
	17496.3	0.998964	0.999904	0.984212	1.00562	1.00052	0.991273	1.0135	1.00422	1.00504	1.00509	1.00867	1.0057	1.02746	1.01272	1.0078	0.998316	1.00754	0.997678	0.998878	0.99721	1.00521	1.00646	1.02921	0.999042	0.974913	1.0339	1.0043	1.0583	1.00393	1.00165		0.998019	1.00383	1.00978	1.02351	1.00249
	17499.6	0.997105	0.999296	1.0117	1.00404	1.00215	1.00319	1.01267	1.01139	1.00263	1.00145	1.01308	1.00636	1.01573	1.0134	1.00498	0.984753	1.01204	0.992898	0.999922	1.00439	1.00359	1.00849	1.1024	1.07495	0.9876	1.00592	1.00878	1.00546	1.0057	1.00235		1.00087	1.00682	1.00697	1.00094	1.00479
	17503	1.00058	1.00011	1.00357	1.00351	1.00201	1.00937	1.01852	1.00896	1.00013	1.0053	1.0106	1.00615	1.02107	1.01109	1.0042	0.995152	0.998334	1.00268	0.99988	1.02367	1.0048	1.01358	0.979852	1.01063	0.991032	1.00913	1.00645	0.99998	1.01278	1.00472		1.0051	1.00603	1.00854	1.00136	1.00715
	17506.3	0.999987	1.00036	0.99209	0.996628	1.00253	1.00795	1.01755	1.0116	1.01013	1.01051	1.02057	1.01013	1.01661	1.0192	0.9974	1.01331	1.00697	1.01166	0.999352	1.0226	1.00806	1.01324	1.0812	1.07705	0.979272	1.02638	1.007	1.00225	1.01165	1.00529		1.00485	1.01086	1.01107	1.00397	1.00711
	17509.7	0.998427	1.00214	1.01892	0.994142	1.00257	0.995093	1.01922	1.00658	1.00795	1.00244	1.01713	1.00814	1.01378	1.02067	1.03856	1.00563	1.0062	0.990866	1.00007	1.01862	1.00436	1.01092	1.04573	1.01962	0.986194	1.03825	1.0068	0.998946	1.01066	1.00459		1.00701	1.00646	1.0079	1.00914	1.00645
	17513.1	1.00011	1.00263	1.0136	0.998764	1.00279	0.998464	1.02082	1.0106	1.00421	1.00528	1.02764	1.00932	1.0034	1.01295	1.01429	0.989233	1.00518	0.994656	0.998009	1.00608	1.00048	1.0042	1.11519	1.01318	0.99171	0.981782	1.00667	0.998478	1.00523	1.00247		1.00247	1.00892	1.00294	0.992282	1.00388
	17516.5	0.999887	1.00255	0.994962	1.00553	1.00107	0.998245	1.02488	1.0064	1.00184	1.0019	1.01481	1.00813	1.01489	1.00865	1.05968	0.974844	0.997067	0.998333	0.998431	1.00581	0.999465	1.00695	0.965251	1.03315	1.00837	1.01165	1.00875	1.03772	1.00721	1.00468		0.998025	1.00501	1.00346	1.02061	1.00594
	17519.9	0.998146	1.00137	1.00875	0.989757	1.00026	0.996318	1.01493	1.00621	1.00396	1.00184	1.01634	1.00628	1.00979	1.00937	1.0176	0.966109	1.00449	1.00429	0.997976	1.00344	1.00458	0.997989	1.04361	1.00199	1.01787	1.00017	1.00147	1.0052	0.999561	1.00166		0.995383	1.00481	1.0069	1.0092	0.999921
	17523.4	1.00187	1.00313	0.999801	1.00808	1.00101	1.00255	1.01558	1.0056	1.00036	1.00277	1.01434	1.00432	1.01359	1.00599	1.03656	0.954204	1.00419	1.0081	0.997141	0.999292	0.996437	1.00011	1.01537	1.07556	1.0141	1.03713	0.999706	1.01126	0.999862	1.00199		0.995204	1.00496	1.00076	1.02226	0.999508
	17526.8	1.00689	1.00084	0.973423	1.00298	0.99786	1.00652	1.02053	1.00127	0.998257	0.998723	1.01178	1.00635	1.00554	1.01612	1.01928	0.988318	0.994011	1.0027	0.99388	0.997842	1.00071	1.00519	1.04487	1.08829	1.02089	0.996316	0.998464	1.02707	0.998851	1.00243		0.995874	1.00287	1.00376	1.01625	0.998879
	17530.3	1.00293	1.00208	1.01406	0.990304	0.997907	1.00153	1.01293	1.00784	1.00304	0.997473	1.01806	1.0058	1.00629	1.0147	1.01829	0.992196	1.01058	0.992882	0.992322	0.989477	0.990807	1.00094	0.944634	1.06836	0.998831	0.999143	1.0001	1.03896	1.00022	1.00093		0.999342	1.00575	0.995925	1.01391	0.999351
	17533.7	1.00182	1.00145	1.00707	0.995122	0.999706	0.99371	1.01342	1.01022	1.00596	0.998393	1.01508	1.00652	1.02513	0.999184	1.00445	0.992176	0.99656	1.00241	0.993876	0.996356	0.990935	0.999367	1.11788	1.01694	0.979306	1.04786	0.998947	1.02135	0.997429	1.00224		0.999851	1.00311	0.997607	1.01773	0.99845
	17537.2	1.00227	0.999839	1.00837	0.994781	0.997237	0.994413	1.01424	1.00825	1.00423	0.997544	1.02408	1.0069	1.01119	0.997804	0.991514	1.00682	1.00595	0.996471	0.991384	1.02586	1.00354	0.996017	1.06031	1.06098	1.00895	1.01173	0.9983	1.04958	0.995658	1.00184		1.00717	1.00527	1.00569	1.02498	0.997481
	17540.7	1.002	0.999005	1.00712	1.0066	0.999733	0.996683	1.01158	1.00734	1.0059	0.998976	1.02041	1.00593	1.01084	1.01697	1.03897	1.00725	1.00748	0.992025	0.993491	1.0269	1.00216	1.0012	1.11391	1.03715	1.02605	1.00495	0.999803	1.02798	0.993753	1.00409		1.00901	1.00518	1.00582	1.02128	0.998072
	17544.2	1.00089	1.00022	1.01186	1.00482	1.00086	1.00708	1.01291	1.00976	1.00499	0.998246	1.01799	1.00726	1.00678	1.01042	1.02653	0.994467	1.00338	0.994904	0.993383	1.00387	1.00787	0.99883	1.06995	1.04975	1.0227	0.995188	1.00569	1.01899	0.997923	1.00364		1.00359	1.006	1.00942	1.01398	1.00126
	17547.8	1.00297	0.999167	1.00992	0.99767	1.00123	1.00869	1.01828	1.01373	1.00576	1.00186	1.01683	1.00451	1.02513	1.02269	1.00912	0.990439	1.01459	0.99512	0.993479	0.993896	1.00414	0.997247	1.05119	0.988377	1.01984	1.01233	1.00723	0.999334	1.00793	1.00361		0.999942	1.0096	1.00977	1.01231	1.00508
	17551.3	1.00094	1.00176	1.00061	0.997048	0.999359	1.00176	1.01622	1.01345	1.00574	1.00316	1.02077	1.00762	1.01041	1.01647	1.03014	1.0062	1.02103	0.994042	0.994753	1.01225	1.00699	1.0018	1.0161	1.0546	1.01526	1.00789	1.00847	1.0448	1.00588	1.0042		1.00407	1.00991	1.00968	1.02437	1.00498
	17554.8	0.997275	1.00188	1.00973	0.993697	0.998734	0.996971	1.02196	1.01535	1.00728	1.00175	1.02373	1.00541	1.01181	1.02033	0.988931	0.999874	1.02214	1.00419	0.996248	0.999952	1.00248	1.00407	0.988283	1.03954	1.01006	1.03861	1.00181	1.02511	1.00328	1.00315		1.00137	1.01087	1.00658	1.0263	1.00151
	17558.3	0.994408	1.0031	1.01631	0.991748	0.997238	1.00468	1.02417	1.01137	1.00287	1.00513	1.02579	1.009	1.03351	1.00637	0.968589	0.998655	1.01013	0.998452	0.996148	0.995605	1.00344	0.99619	1.01652	1.02431	1.00192	1.04198	1.00414	1.05907	1.00208	1.00463		1.00096	1.01013	1.0094	1.03598	1.00236
	17561.9	0.995765	1.00037	1.00842	0.974706	0.997498	1.00239	1.02215	1.01572	0.994723	1.00537	1.02998	1.00519	1.02635	1.02958	1.01007	0.998981	1.00941	0.997788	0.997355	0.995442	0.997107	0.999051	1.1396	1.09677	1.02662	1.03305	1.01178	1.03753	1.00275	1.00458		0.996634	1.00945	1.00496	1.03418	1.00509
	17565.5	1.00411	0.999886	0.995395	0.973936	0.998844	0.992392	1.02225	1.01933	1.00522	1.00564	1.02092	1.01334	1.00486	1.01285	1.05089	0.996277	1.01935	0.998656	0.995605	1.01064	1.00363	1.00663	1.0821	1.01747	1.02095	1.01274	1.01251	1.02301	1.00043	1.00411		0.997745	1.01017	1.00616	1.02084	1.00438
	17569.1	1.00086	1.00133	0.999103	0.974786	1.00042	1.00804	1.02255	1.0143	1.00494	1.00387	1.02522	1.01291	1.01247	1.02147	1.01102	1.00112	1.00914	1.0112	0.994568	1.01956	0.99976	0.999336	1.02213	1.07954	1.02526	1.03445	1.00802	1.00556	1.00907	1.0039		1.00051	1.01055	1.00471	1.02366	1.00566
	17572.7	1.0001	1.00307	1.01452	0.984426	0.998892	1.00868	1.02253	1.01255	1.00258	1.00535	1.03258	1.01112	1.02152	1.0157	1.03766	0.985035	1.01085	1.00123	0.997116	1.02538	0.997565	1.00537	1.13064	1.07172	1.02777	1.04045	1.00681	1.02861	1.00406	1.00412		1.00315	1.01151	1.00385	1.03417	1.00363
	17576.4	1.00129	1.00445	1.01844	0.984842	1.00161	1.01225	1.02244	1.01576	0.998644	1.00151	1.03132	1.0118	1.01603	1.02984	1.02402	0.981729	1.01413	1.02331	0.995713	1.0007	0.997884	0.998692	1.02805	1.08752	1.03007	1.01848	1.00348	1.02002	0.998621	1.00473		0.999667	1.01161	1.00431	1.02484	1.00088
	17579.9	1.00114	1.00575	0.976567	0.981858	0.99914	1.01006	1.02501	1.01726	1.00331	1.0039	1.03578	1.01108	1.03382	1.02806	1.04896	0.998317	1.01368	1.03103	0.995956	1.0011	1.00008	1.00894	1.12324	1.06812	1.02227	1.02236	1.0129	1.05222	1.00126	1.00522		0.995249	1.01341	1.00839	1.03426	1.00505
	17583.6	1.00012	1.00412	1.01042	0.986437	1.00305	1.00933	1.01995	1.01496	1.00079	1.00269	1.04274	1.01315	1.03862	1.0199	1.01687	0.99292	1.00101	1.02822	0.994009	1.02013	0.997021	1.00608	1.06698	1.02427	1.0245	1.0632	1.01296	1.0464	0.999901	1.00364		1.00348	1.01087	1.00615	1.04646	1.00407
	17587.2	1.00342	1.00323	0.987534	0.992413	1.0041	0.998614	1.02479	1.01902	1.00034	1.00472	1.0357	1.01599	1.01408	1.01604	1.03451	1.006	0.98475	1.02456	0.993196	1.01099	1.00455	1.00489	1.17923	1.05271	1.01927	1.01931	1.0076	1.05683	1.00353	1.005		1.00175	1.00677	1.0091	1.03386	1.00365
	17587.2	0.998722	1.00322	1.0102	0.992458	1.00411	0.998534	1.02483	1.01905	1.00034	1.00391	1.03169	1.01601	1.02613	1.03255	1.03746	1.0061	0.984628	1.02453	0.99319	1.01267	1.00461	1.00488	1.18007	1.1078	1.01923	1.01898	1.00756	1.05691	1.00355	1.00424		1.00173	1.00674	1.00912	1.03376	1.00365

## Sheet: 2.4 Prepared clays-nor
Supplementary data 2.4		Normalised Y XANES data for prepared clay samples
Type		Standard	Prepared clays	Prepared clays	Prepared clays	Prepared clays	Prepared clays	Prepared clays	Prepared clays	Prepared clays	Prepared clays	Prepared clays	Prepared clays	Prepared clays	Prepared clays	Prepared clays	Prepared clays	Prepared clays	Prepared clays		Prepared clays	Prepared clays	Prepared clays	Prepared clays	Prepared clays	Prepared clays
Group		Solution
Label	Energy	83248_Y-solution_1.dat	83210-211_Kst-fresh_merge	83212-213_Kstd-Leached-merged	83214-216_Kstd-ReAds_merged	83320_powder_a_1_LJ316Fresh.dat	83326_powder_b_1.dat	83327_powder_b_1.dat	83329_powder_b_1.dat	83330_powder_b_1.dat	83332_powder_b_1.dat	83333_powder_d_1.dat	83331_powder_c_1.dat	83334_powder_d_1.dat	83328_powder_c_1.dat	83316_powder_e_1.dat	83317_powder_e_1.dat	83335_powder_f_1.dat	83336_powder_f_1.dat		83320_powder_a_1_LJ316Fresh.dat	merge_83326-27-29-30-32-pelletB_LJ316Res	merge_83333-34_pelletD_Mad341Fesh	merge_83328-31_pelletC_Mad341Res	merge_883316-17-pelletE_219fresh	merge_83335-36_pelletF_219Res
Units	eV	Normalized µ(E)	Normalized µ(E)	Normalized µ(E)	Normalized µ(E)	Normalized µ(E)	Normalized µ(E)	Normalized µ(E)	Normalized µ(E)	Normalized µ(E)	Normalized µ(E)	Normalized µ(E)	Normalized µ(E)	Normalized µ(E)	Normalized µ(E)	Normalized µ(E)	Normalized µ(E)	Normalized µ(E)	Normalized µ(E)		Normalized µ(E)	Normalized µ(E)	Normalized µ(E)	Normalized µ(E)	Normalized µ(E)	Normalized µ(E)
Sample		Y aqueous	Imerys Kln Fresh	Imerys Kln Leached	Imerys Kln Readsorbed	LJ316 Fresh	LJ316 Leached	LJ316 Leached	LJ316 Leached	LJ316 Leached	LJ316 Leached	MAD341 Fresh	MAD341 Leached	MAD341 Fresh	MAD341 Leached	MAD219 Fresh	MAD219 Fresh	MAD219 Leached	MAD219 Leached		LJ316 Fresh	LJ316 Leached	MAD341 Fresh	MAD341 Leached	Merged MAD219 Fresh	MAD219 Leached
Mineral		Y aqueous	Kaolinite	Kaolinite	Kaolinite	China	China	China	China	China	China	Madagascar	Madagascar	Madagascar	Madagascar	Madagascar	Madagascar	Madagascar	Madagascar		China	China	Madagascar	Madagascar	Madagascar	Madagascar
Locality		CGY1	Imerys	Imerys	Imerys	Pellet A	Pellet B	Pellet B	Pellet B	Pellet B	Pellet B	Pellet D	Pellet C	Pellet D	Pellet C	Pellet E	Pellet E	Pellet F	Pellet F		Pellet A	Pellet B	Pellet D	Pellet C	Pellet E	Pellet F
Session		Diamond_Jan	Diamond_Jan	Diamond_Jan	Diamond_Jan	Diamond_Jan	Diamond_Jan	Diamond_Jan	Diamond_Jan	Diamond_Jan	Diamond_Jan	Diamond_Jan	Diamond_Jan	Diamond_Jan	Diamond_Jan	Diamond_Jan	Diamond_Jan	Diamond_Jan	Diamond_Jan		Diamond_Jan	Diamond_Jan	Diamond_Jan	Diamond_Jan	Diamond_Jan	Diamond_Jan
Trans/Fluor		F	F	F	F	F	F	F	F	F	F	F	F	F	F	F	F	F	F		F	F	F	F	F	F
Spectra		Single	Merged	Merged	Merged	Single	Single	Single	Single	Single	Single	Single	Single	Single	Single	Single	Single	Single	Single		Single	Merged (n=5)	Merged (n=2)	Merged (n=2)	Merged (n=2)	Merged (n=2)
	16838.6	0.000816072	0.0144027	-0.00213756	-0.00596322	0.000763283	-0.00413484	-0.0324163	0.0416693	-0.0571118	0.00432233	-0.205324	-0.00601477	0.000423233	0.015749	0.00132551	0.000866541	-0.00448184	0.0107985		0.000763283	0.00163606	-0.100506	0.00324136	0.00109432	0.00609988
	16843.6	0.000726493	-0.0195718	0.00526583	-0.00565818	0.000397787	0.00589282	0.0564115	-0.00480953	-0.11223	-0.00150321	-0.205662	0.00632876	0.00133872	0.0161786	-0.000308823	0.00237134	0.0359639	0.0178528		0.000397787	0.000271504	-0.100335	0.0105175	0.00104184	0.0275387
	16848.6	0.000369247	0.0195839	0.000964564	-0.0116573	0.00117105	0.00262762	0.0293501	-0.0149547	0.0424468	0.0104917	-0.206001	-0.0390509	-2.11025e-05	-0.0234422	-0.000975749	0.000757565	-0.0356301	-0.00406898		0.00117105	0.00441915	-0.101298	-0.032412	-0.000102282	-0.016341
	16853.6	0.000376096	0.034066	-0.0122654	0.0140539	0.00184513	0.00703595	-0.0675276	0.0374065	-0.119785	0.0169106	-0.20634	0.0065616	-7.74796e-05	0.0361024	-0.00208074	-8.721e-05	-0.0151105	-0.0241941		0.00184513	0.00583281	-0.101612	0.0191231	-0.00107619	-0.0189874
	16858.6	0.000186798	-0.0330841	-0.0320185	0.00312907	0.000122394	0.0038621	-0.0661441	-0.0294538	0.106447	0.00436278	-0.206679	-0.00953253	-0.00163617	0.0215467	-0.00118248	0.000265085	0.0174846	-0.0086985		0.000122394	-0.000391017	-0.102671	0.0036833	-0.000457321	0.00385376
	16863.6	0.000173208	-0.0202391	0.0189382	-0.0119899	1.15292e-05	-0.00759086	-0.0982727	-0.00886661	0.00080102	0.00431027	-0.207018	0.0101828	-0.00144488	-0.00543681	0.00555344	-0.00275462	0.00106201	0.0285176		1.15292e-05	-0.00879289	-0.102864	0.00353839	0.00136657	0.0176618
	16868.6	9.96422e-06	0.030148	0.03454	-0.00416472	2.77553e-05	-0.00743253	0.0153093	0.0582454	0.0024523	-0.0135463	-0.207357	0.00334957	0.000937474	-0.0338297	0.00260144	0.000140824	-0.0111421	0.0337804		2.77553e-05	0.00278511	-0.101963	-0.0124635	0.00136048	0.0151431
	16873.6	3.50585e-05	0.00209862	-0.0266258	-0.016157	-0.000466416	-0.00889219	0.159555	0.00258262	-0.0389852	-0.00804789	-0.207697	0.0188962	-0.000667522	0.00844195	0.00138035	0.00244802	-0.0136118	-0.014229		-0.000466416	-0.000495531	-0.103048	0.0144471	0.00191809	-0.0134683
	16878.6	-0.000229194	-0.0400795	0.0234183	0.0108322	-0.000618604	-0.00133497	0.0401442	-0.00120057	0.0886917	0.0301846	-0.208037	0.0168672	-0.000119324	0.015973	-0.00206322	-0.00248875	-0.0321294	-0.02061		-0.000618604	0.0111534	-0.103063	0.0164832	-0.00227798	-0.0253747
	16883.6	-0.000292989	-0.00071973	0.00875722	0.0184959	-0.000871601	0.00538712	-0.0018916	-0.0155498	0.0538412	-0.0230069	-0.208374	0.0239448	-0.000345359	0.000786454	-0.000943483	-0.00437603	-0.000786535	-0.000446917		-0.000871601	-0.0028271	-0.103458	0.0140921	-0.00267364	-0.000401033
	16888.6	-0.000403192	0.0165704	0.027939	0.00237508	-0.00142095	0.00892534	0.0448511	-0.0664296	-0.0748776	-0.0196835	-0.208714	-0.0302632	-0.000402117	-0.0513419	-0.00275198	-0.000933526	-0.0109633	-0.00374577		-0.00142095	-0.0108882	-0.103772	-0.039128	-0.00183605	-0.00691161
	16893.6	-0.000472335	-0.0198107	0.0191446	-0.00310912	-0.000476401	0.00380498	-0.0817216	-0.00840742	0.154047	-0.0157206	-0.209053	-0.0132682	-0.00145137	0.0142717	0.00276147	0.00204491	0.0706601	-0.0125635		-0.000476401	-0.000648214	-0.10458	-0.00159538	0.00239986	0.0234475
	16898.6	-0.000122727	-0.0114194	0.00104358	0.00655004	-0.000338303	-0.00770473	0.00791167	-0.0608606	-0.096446	0.0251249	-0.209393	-0.0202448	-0.000181182	-0.0487784	-0.000619545	0.00468241	0.0112425	-0.039343		-0.000338303	-0.0111559	-0.104233	-0.0323832	0.00205171	-0.017875
	16903.6	-0.000458635	0.00922358	-0.012578	-0.0217265	-0.0006241	0.00237182	0.0381254	-0.0150211	0.152416	-0.024697	-0.209731	0.0177098	0.00150233	-0.0146576	-0.000796854	-0.00185385	-0.0405549	0.00269413		-0.0006241	0.00081607	-0.103681	0.0039392	-0.00131695	-0.0167281
	16908.6	-0.000630394	-0.0175044	-0.0243116	0.00722243	0.000935772	0.00550641	-0.0925966	0.0345468	0.0981657	-0.00288714	-0.210072	-0.00160013	0.000217755	-0.0102879	-0.000808972	0.00200265	-0.0184213	-0.0159012		0.000935772	0.00727518	-0.104607	-0.00525056	0.000601431	-0.0178502
	16913.6	-0.000467701	-0.0222188	-0.0256548	-0.000474421	-0.000953345	-0.00115502	0.125531	0.0116665	-0.00729044	-0.00719069	-0.210411	0.0140634	0.000866632	-0.00490617	-0.000741	0.00122785	0.00225809	0.00672431		-0.000953345	0.00484434	-0.10457	0.00598952	0.000250436	0.00387094
	16918.6	-0.000634956	-0.00494771	-0.00143843	0.01321	-0.000496895	-0.00407698	-0.0936547	0.000223903	-0.239635	-0.0107872	-0.210749	0.0264117	0.0018133	0.0364583	9.44933e-05	-0.00358185	0.0400469	-0.0129113		-0.000496895	-0.0178808	-0.104388	0.0306763	-0.00174815	0.00899022
	16923.6	-0.000748148	0.004254	0.0132645	0.0216021	-0.000867833	-0.00104386	0.131093	0.058269	-0.0445804	-0.0186563	-0.211089	0.0171447	-0.00199398	0.0336725	-0.00213025	8.64308e-05	0.00310438	0.0178426		-0.000867833	0.00839657	-0.106565	0.0241653	-0.00101403	0.0101928
	16928.6	-0.000650711	-0.0025764	-0.0226907	-0.0010354	-0.000877607	0.00619136	-0.0136755	-0.0147962	0.0705481	0.0192361	-0.211428	-0.0169034	0.00279063	-0.0424677	2.60766e-05	-0.000925129	0.0409127	-0.0306318		-0.000877607	0.00749913	-0.104474	-0.027782	-0.000448787	-0.00110469
	16933.5	-0.000237671	0.0283046	-9.42848e-05	0.0421443	-0.00143762	0.00907946	-0.0305821	-0.02463	0.0896811	-0.00130471	0.001263	0.00653368	0.00183295	0.00897125	-0.000325984	0.000172382	0.0168476	0.0106093		-0.00143762	0.00279822	0.00218032	0.00756174	-7.57918e-05	0.0116954
	16938.2	-0.000349966	0.0605154	-0.00386426	-0.00472159	-0.00104039	-0.00847261	-0.138412	-0.0298098	-0.0288687	0.00477655	0.000697679	0.00850012	-6.26063e-05	-0.0220845	-0.00125064	-0.00239457	0.0251654	0.0119555		-0.00104039	-0.0153437	0.000843802	-0.00451529	-0.0018281	0.0159255
	16942.8	1.77221e-05	-0.00352636	-0.0284023	-0.00718307	0.000238961	-0.0184377	-0.010962	0.000743195	0.0139219	0.0286642	0.000913672	-0.0152496	-0.000937162	-0.00225698	-0.000843991	-0.00240932	-0.0411915	0.0219732		0.000238961	-0.00309115	0.000413296	-0.00970192	-0.00163386	-0.00754637
	16947.2	-0.000209345	0.00617444	-0.0233329	-0.0168434	-0.000353874	-0.00509181	0.0019929	0.0123151	-0.029003	0.00038143	-0.00173102	-0.0193249	-0.000589975	0.0112768	-0.00131118	-0.00153388	-0.0167608	0.0125286		-0.000353874	-0.0017181	-0.000849577	-0.00632021	-0.0014245	-0.00235699
	16951.4	3.1858e-05	0.00799352	0.0209753	-0.0106009	0.00110202	-0.00492363	0.117919	0.0145857	-0.021103	-0.0204985	0.00056681	0.00110709	1.38556e-05	0.0124215	0.00477298	0.000970056	-0.0189323	0.0282798		0.00110202	-0.000575572	0.0005133	0.00590858	0.00285541	0.00546439
	16955.4	-8.16599e-05	0.0139307	-0.0346636	0.0121116	0.00115485	-0.00474257	-0.0339502	-0.0179783	0.0413176	0.0198502	-0.000110676	0.00275651	-0.00150546	0.0110849	-0.00102347	-0.00106941	0.0321837	-0.00114691		0.00115485	-0.000704821	-0.000677199	0.00628772	-0.00103018	0.0108589
	16959.3	0.000393648	0.0137118	0.0339656	-0.00850246	0.000738097	0.00629237	-0.0551182	0.00976764	0.292703	-0.0185209	0.00175912	0.0170337	0.000424219	0.00925233	-0.00198557	0.00239965	-0.0151921	0.000242284		0.000738097	0.00939305	0.00113721	0.0137132	0.000223044	-0.00917306
	16963	0.000583476	-0.0289269	0.0435351	-0.0151043	0.00111634	0.00652086	0.0860438	0.0265165	0.0789049	0.0142222	-0.00184379	-0.00405875	0.00205476	0.0124456	-0.0007941	0.000564636	0.000965773	0.0136784		0.00111634	0.017642	4.79604e-05	0.00294891	-0.000110668	0.0053338
	16966.5	0.000594956	0.00322091	-0.00837063	-0.00639436	0.000233781	0.00179681	0.0640832	-0.0218871	-0.0922765	0.00271874	-0.00104095	-0.0120333	-0.00199481	0.0434124	0.000846917	0.000388379	0.00794841	-0.00158639		0.000233781	-0.0024894	-0.00164471	0.0115344	0.000614524	-0.000390133
	16969.9	0.00069209	-0.00895812	-0.0117796	-0.00600488	0.00136867	0.0115542	-0.109274	-0.0125669	-0.148906	-0.0109037	-0.00192508	-0.0229237	-0.00198404	-0.0409764	0.000310699	0.00119918	-0.00976316	-0.0224605		0.00136867	-0.00888236	-0.00216231	-0.030507	0.000757075	-0.0197863
	16973.1	0.000986041	-0.0306156	0.0186119	0.00540757	-0.000381129	-0.00185976	0.00721523	0.0377602	-0.176102	0.0113578	0.00138829	0.0132259	0.00122655	-0.00741224	0.00329687	0.00179542	-0.0211583	0.0367459		-0.000381129	0.00101534	0.00103325	0.00443683	0.00253884	0.00787339
	16976.2	0.0012617	-0.0108848	0.00760489	0.0227679	0.00110125	0.00801575	-0.149832	0.00818691	-0.126042	-0.000434906	0.00157267	0.00731162	0.00122232	0.014074	0.000723931	-0.00116911	0.0127979	-0.0380411		0.00110125	-0.00607848	0.00105466	0.0101748	-0.000231459	-0.0190838
	16979	0.0014604	0.0222246	0.00508841	-0.0250345	0.00120133	0.0032971	0.0217898	0.0188938	-0.0399241	0.00611798	-0.000132435	0.022352	0.000225064	0.0146339	-0.000475301	0.0034295	0.0284664	0.0189146		0.00120133	0.0054823	-0.000367608	0.0190561	0.00149097	0.0197657
	16981.8	0.00201604	0.00767132	0.0347822	0.00197406	0.000868954	0.00833426	0.0310855	-0.0356217	-0.0732675	0.0173393	-0.000299818	0.0218362	-0.000127217	0.008714	-0.00142046	0.00416028	0.036528	0.0349515		0.000868954	0.00155286	-0.000685647	0.0162422	0.00138582	0.0321329
	16984.3	0.00238442	0.00366372	0.00949575	-0.0101564	0.00187441	-0.00654377	0.0204812	0.0167742	-0.21811	0.0431555	-0.00132593	0.00196157	0.00107558	0.0126293	0.0024556	0.00301577	0.048113	-0.0148054		0.00187441	0.00156823	-0.000666318	0.00656774	0.00273636	0.00911063
	16986.7	0.00278171	0.00316757	0.0419895	0.000102981	0.00272004	0.0205093	-0.003584	-0.00941603	0.0146187	0.05097	0.000784108	-0.00288084	0.00330238	-0.00775353	0.00339676	0.00256198	-0.0185506	-0.00230865		0.00272004	0.0215356	0.00145164	-0.00496624	0.00297453	-0.0131688
	16988.9	0.00285098	0.0143518	0.0412626	0.0100749	0.00250174	0.00409736	-0.0855379	-0.00809301	-0.0265341	0.0210408	5.48195e-05	-0.016705	0.00102959	0.0465348	0.00220145	0.00225246	0.0294956	-0.00224525		0.00250174	0.00104584	-9.91122e-05	0.0101753	0.00222558	0.00778775
	16991	0.00329772	0.0159979	0.0484117	-0.0114639	0.00409246	0.00755533	0.114157	0.00748383	0.0616483	0.00717049	0.000673291	-0.000391767	0.00201757	0.0370358	-0.000395171	0.00213171	0.0389895	-0.00712443		0.00409246	0.0143048	0.000657443	0.0155109	0.000876613	0.00907383
	16992.9	0.00370666	0.0141659	0.0151695	-0.0175033	0.00259479	0.0236096	0.0464709	0.0079443	-0.121137	0.020356	0.000118117	0.0592727	0.00201082	0.0555946	0.00542249	0.00697565	0.00170696	0.00341311		0.00259479	0.0159135	0.000329868	0.0576924	0.00617722	-0.0012686
	16994.7	0.00400746	0.054779	0.055918	0.000290117	0.00379495	0.00913729	0.0273107	-0.0524705	-0.0896617	0.0281482	0.00267028	0.0230625	0.00202234	0.0182928	0.00223849	0.00408578	0.049954	-0.0151299		0.00379495	0.00111523	0.00158201	0.0210192	0.00318455	0.00925203
	16996.3	0.00466493	0.0113861	-0.0356436	0.0197854	0.00462755	0.0152247	0.0307341	0.0326004	-0.0722581	0.0773749	0.00255246	0.0152264	0.0034129	0.044095	0.00443881	0.00574506	0.0425468	-0.0217858		0.00462755	0.0295071	0.00217395	0.0274882	0.0050954	0.00207403
	16997.8	0.00459532	0.0399099	0.0160262	-0.0226577	0.00518098	0.0125919	0.0706962	0.0239653	-0.0773916	0.0284456	0.00405074	-0.00661635	0.00374025	0.0481958	0.00273851	0.00614034	0.0510249	0.00265204		0.00518098	0.0171497	0.00306298	0.0166788	0.00445112	0.0196372
	16999.1	0.00531976	0.00361735	0.0112999	-0.00200742	0.00444279	0.0148449	-0.0198105	0.0347952	-0.0840052	0.00402752	0.00135078	-0.00134622	0.00441475	0.0195585	0.0052385	0.00775211	0.00571535	0.0262862		0.00444279	0.0101444	0.00198654	0.00752918	0.00651309	0.0132744
	17000.2	0.00530879	-0.00639873	0.064293	0.0175966	0.00470548	0.0153563	0.00080651	-0.00930583	0.0183398	-0.00567396	0.00316689	0.0090874	0.00304728	0.0422467	0.00657168	0.0110582	0.013952	0.0193702		0.00470548	0.00618083	0.00221599	0.0231338	0.00877072	0.0128862
	17001.2	0.00550012	0.00256603	0.0562986	0.00237631	0.00412073	0.00440274	0.176718	0.0823105	-0.25012	0.0366794	0.000105272	0.0127058	0.00622318	0.0303577	0.00423851	0.00439713	0.0488599	-0.0024238		0.00412073	0.0214464	0.00219781	0.0201972	0.00431672	0.0156691
	17002.1	0.00607911	0.0204418	0.0265704	-0.00214015	0.00394939	0.0103141	0.0214461	-0.00958359	0.130763	0.0188841	0.000992719	0.0294172	0.00445268	0.0177828	0.00530616	0.0093196	-0.015585	0.00827006		0.00394939	0.0144898	0.00177638	0.0244537	0.00732692	-0.00639806
	17002.8	0.00591448	0.0089765	0.0273645	0.00492818	0.00494271	0.0227455	0.0871438	0.0727444	-0.234416	0.0189434	0.00257667	-0.00569819	0.00611044	0.025855	0.00872413	0.00960056	0.0414482	0.0189268		0.00494271	0.0225028	0.00338394	0.00815024	0.00915716	0.0242487
	17003.4	0.0064247	-0.0525242	0.0797342	0.026375	0.00539388	0.0267535	-0.137509	0.0145274	-0.0515572	0.0330775	0.0036849	0.00193753	0.00335578	0.0418019	0.00922229	0.0092	0.0450694	0.00442189		0.00539388	0.0177437	0.00255792	0.0188752	0.00920929	0.0178338
	17003.9	0.00647454	0.0179144	0.0541444	0.0198782	0.00626063	0.00991194	0.159133	-0.00959051	-0.0365118	0.0334692	0.00144261	0.0185913	0.00636268	0.0838902	0.00424564	0.00604054	0.0426208	-0.0084427		0.00626063	0.0171732	0.00289191	0.04594	0.00521238	0.0094171
	17004.4	0.00660858	0.00600073	0.0223388	0.00278108	0.00756355	0.011441	0.0767662	0.0233442	-0.029446	0.0350398	0.0041157	0.00680031	0.00757721	0.0197267	0.000923557	0.0081161	0.0246919	-0.0255551		0.00756355	0.019908	0.00482188	0.0122884	0.00455682	-0.00628093
	17004.9	0.00670308	0.0612436	0.0285179	0.046584	0.00798769	0.00230296	0.105018	0.0320354	0.0807419	0.0117574	0.00179917	0.0180576	0.00729905	0.0368196	0.00582714	0.0106697	0.024991	0.0256248		0.00798769	0.0170091	0.00351383	0.0260205	0.00826566	0.0210876
	17005.4	0.00680514	0.0441724	0.0451297	0.0105503	0.00703099	0.00765013	-0.0572749	0.0607394	-0.0984925	0.0439687	0.00496735	0.0360152	0.00476443	0.0253135	0.00873958	0.00636671	0.0320437	0.0220095		0.00703099	0.0172624	0.00392837	0.0306275	0.00754203	0.0220881
	17005.9	0.00722573	0.05115	-0.0206804	0.0395485	0.00620157	0.0138195	-0.0145535	-0.0108369	-0.0681978	-0.00234539	-0.000140397	-0.00347795	0.00508182	0.101787	0.00583831	0.00901712	0.0392956	-0.0140891		0.00620157	0.00280813	0.00143125	0.0412716	0.00744133	0.00466543
	17006.4	0.00723196	0.0313801	0.0586301	0.0110124	0.00749581	0.0036446	-0.00633326	-0.000389046	0.0492628	0.00288974	0.00392175	0.00173161	0.00702639	0.0334777	0.00911499	0.00745735	0.00173623	0.0128118		0.00749581	0.00411113	0.00443663	0.0150535	0.00835111	0.00325584
	17006.9	0.00773225	0.0171511	0.0440935	0.0180168	0.00678559	0.0313684	0.0788439	0.0152142	-0.124807	0.0408087	0.00597548	-0.00441045	0.00513024	0.0288592	0.00594022	0.0088756	0.0195643	0.0172579		0.00678559	0.0271661	0.00453848	0.0101839	0.00737192	0.0135641
	17007.4	0.00765859	0.023548	0.0209887	-0.0130831	0.00754768	0.0214032	0.0202887	-0.0227289	-0.0555038	0.034004	0.00165228	0.0213539	0.00506213	0.0443304	0.00566496	0.00840151	0.015714	0.000275521		0.00754768	0.0144367	0.00229132	0.0311087	0.00704219	0.00250645
	17007.9	0.0080155	0.020011	0.0633009	0.0210432	0.00601183	0.00872466	0.112954	0.0299547	-0.106423	0.034193	0.00536831	-0.0155505	0.00776036	0.0472515	0.00995713	0.0115146	0.00726317	0.0118327		0.00601183	0.0178858	0.0054969	0.0111417	0.0107402	0.00534259
	17008.4	0.00806962	0.0382249	0.0254126	0.0154107	0.00889731	0.0176514	0.311905	-0.0180012	-0.106852	-0.00116753	0.00457769	0.0448591	0.00538648	0.0369686	0.0084441	0.00994777	0.0259293	0.0205299		0.00889731	0.0157164	0.00390455	0.041496	0.00920047	0.0178343
	17008.9	0.00850214	-0.00199801	-0.0183815	0.0428608	0.00849454	0.0188717	0.0806643	-0.0285514	0.141934	0.0103721	0.00629261	0.0267913	0.0057029	0.0222954	0.00704873	0.00858666	0.0537655	-0.0163283		0.00849454	0.0170393	0.00491514	0.024863	0.00782192	0.0107017
	17009.4	0.00848536	0.0188208	0.0324475	-0.016332	0.00775533	0.026053	0.0858154	0.0291663	0.130177	-0.0295598	0.00579396	0.031882	0.00684251	0.0626846	0.00854231	0.00866434	0.00362869	0.0229586		0.00775533	0.0204807	0.00521959	0.0449644	0.00862576	0.0100751
	17009.9	0.00879913	0.051563	0.0132654	-0.0123241	0.00770807	0.028982	0.0927733	0.0206398	0.0603113	-0.0235298	0.00864557	0.0140471	0.0068109	0.0600154	0.00916304	0.0105244	0.032071	0.00402997		0.00770807	0.0196976	0.00663096	0.0337936	0.00978986	0.0116889
	17010.4	0.00952005	0.0487114	0.0148819	0.0657063	0.00921585	0.029415	0.315539	-0.0353181	0.166149	-0.00601922	0.00696849	0.0106738	0.00643916	0.00442977	0.00825284	0.0101088	0.0442852	0.0297165		0.00921585	0.0292297	0.00558855	0.00749698	0.00918627	0.0308491
	17010.9	0.00904069	0.0186324	0.0383579	0.0426749	0.00825431	0.0285645	0.077565	0.0372935	-0.113192	0.00537042	0.00779518	-0.00984095	0.00725512	0.0336184	0.00988598	0.00905868	0.0163223	0.00133256		0.00825431	0.0213825	0.00640063	0.00861218	0.00946722	0.00324246
	17011.4	0.00953243	0.0323034	-0.0173864	0.0465234	0.00888973	0.01882	0.125272	0.0398268	0.0360817	0.0286189	0.00506004	0.0206502	0.00838118	0.0600859	0.0153591	0.0137124	0.00264297	-0.00283652		0.00888973	0.0297635	0.00557042	0.0374041	0.0145274	-0.00510257
	17011.9	0.00978232	0.00425732	0.0413835	0.0146342	0.00999469	0.0256078	0.110762	0.0350353	0.0463073	0.0179992	0.00700844	0.00216114	0.00872736	0.0949975	0.0103894	0.0103335	0.00355054	-0.00545967		0.00999469	0.0302556	0.00671383	0.0422458	0.0104476	-0.00623845
	17012.4	0.0102459	0.0337197	0.0210837	0.0405688	0.010802	0.0403599	0.123956	0.0428844	-0.131131	0.0481646	0.00686366	0.0268434	0.0105238	0.0533084	0.00957546	0.0139515	0.0366926	0.0136783		0.010802	0.0396418	0.00752405	0.038081	0.0117788	0.0191066
	17012.9	0.010279	0.0175355	0.0198147	0.0299351	0.0108149	0.0281749	0.0667441	-0.00715678	0.0308199	0.0208335	0.00688529	-0.0151921	0.0062388	0.0498724	0.0116617	0.00869768	0.0394058	0.0193515		0.0108149	0.0231622	0.00538958	0.0124618	0.0102536	0.0235026
	17013.4	0.0106592	0.0643633	0.0254246	0.0090049	0.00931353	0.0215611	0.0274424	-0.00935555	-0.159797	0.0725171	0.00714521	0.00120264	0.0101639	0.0631571	0.00951949	0.0102832	0.0369681	0.0400011		0.00931353	0.0217408	0.00739246	0.0275333	0.00990245	0.0341808
	17013.9	0.0110655	0.0249408	0.00574055	-0.0107772	0.00967829	0.0300168	0.114246	0.00708672	0.0570193	0.0122027	0.00861665	-0.0105568	0.00837299	0.0379904	0.013202	0.0164371	0.0469699	-0.0176827		0.00967829	0.0271851	0.00730201	0.0100727	0.0148304	0.00567245
	17014.4	0.0110611	0.0120096	0.0352542	0.0163843	0.0110547	0.0198026	0.00988345	0.0266544	-0.0658807	0.0174967	0.00751441	-0.00499456	0.0104876	0.0570478	0.00899809	0.0139437	0.0236541	0.0136733		0.0110547	0.016628	0.00778792	0.0213736	0.0114884	0.0127485
	17014.9	0.0116098	-5.96664e-06	0.0521155	-0.0316122	0.00988139	0.0378568	-0.0150902	0.0409995	-0.0451265	0.0482187	0.00842943	-0.0146492	0.0114782	0.0765115	0.0118679	0.0159995	0.0532355	0.003799		0.00988139	0.0353196	0.00873121	0.0241021	0.0138466	0.0206041
	17015.4	0.0118254	0.0544296	0.0495228	0.0137911	0.0109747	0.0272235	0.104763	0.000839637	0.169113	0.0332348	0.00972947	0.0294386	0.00919453	0.0540384	0.0141592	0.0100056	-0.0132517	0.0356756		0.0109747	0.033413	0.0083192	0.0398827	0.0120642	0.00972415
	17015.9	0.0122514	0.0130637	0.0700645	0.00553071	0.0122674	0.0290851	0.127665	0.0214108	-0.0798933	0.0401143	0.00786753	-0.0191175	0.0135197	0.0212939	0.01356	0.0112286	0.0326922	-0.036401		0.0122674	0.0306595	0.00944151	-0.00194769	0.0123832	-0.0112953
	17016.4	0.0125345	0.00049911	0.0103908	-0.0230838	0.0130933	0.0334664	0.0263222	0.0136599	-0.12647	0.0233494	0.0105875	0.0141545	0.0117551	0.00102694	0.0153639	0.0154754	0.0383592	0.0126899		0.0130933	0.021633	0.00993925	0.00855522	0.0154182	0.0191187
	17016.9	0.0124735	0.0432611	0.0401642	-0.00773186	0.0122612	0.00535724	0.150292	0.0284898	0.0190687	0.0336034	0.0100674	0.0444504	0.0113069	0.0428118	0.014189	0.0108658	-0.0102715	-0.0181605		0.0122612	0.0224375	0.00942613	0.0417919	0.0125124	-0.0196943
	17017.4	0.0132995	0.0106884	0.0960359	0.00264735	0.0118143	0.00159518	-0.0328734	0.0411971	0.0335143	0.020949	0.0102023	0.00427504	0.00978178	0.0746451	0.0134101	0.0139273	0.0358461	0.00898731		0.0118143	0.0118783	0.00878595	0.034184	0.0136659	0.015875
	17017.9	0.0133826	0.0111633	0.0626092	-0.0195995	0.0125984	-0.0110244	0.205882	0.00900115	-0.0393524	-0.00142998	0.0111913	0.0095459	0.0133426	0.0520788	0.0133129	0.0166837	0.0148092	0.0211006		0.0125984	0.00290669	0.0109835	0.0276167	0.0150096	0.0135744
	17018.4	0.0143658	0.0403026	0.0392629	-0.00954505	0.0139729	0.00530807	0.205239	0.0373762	-0.0348504	0.0102309	0.0117605	-0.00760606	0.00982	0.0353615	0.0146893	0.0190505	-0.0138378	-0.00355417		0.0139729	0.0186014	0.00964613	0.0106502	0.0168096	-0.0131191
	17018.9	0.0146341	0.0169639	0.0498876	0.0129242	0.0139652	0.00679985	0.053961	-0.0349522	0.0688489	0.0330555	0.011422	0.0264338	0.0121627	0.0397019	0.0146136	0.0183234	0.0310951	-0.0382368		0.0139652	0.0115392	0.0104893	0.0317712	0.0164811	-0.0131517
	17019.4	0.0151063	0.00747291	0.0317788	0.00174638	0.0148825	0.0166	0.187602	0.0187569	-0.104891	0.0263793	0.0125074	0.0392928	0.0129168	0.0200382	0.0150643	0.0177906	0.0541482	0.00989233		0.0148825	0.0221884	0.011401	0.0310868	0.0164362	0.0243026
	17019.9	0.0153549	0.00677528	0.0299731	0.0371947	0.0136216	0.0275081	-0.118596	0.0437103	-0.0958887	0.0225564	0.0134526	0.0283753	0.0127743	0.0878064	0.0140186	0.0145605	0.0856896	0.00685411		0.0136216	0.017646	0.0117947	0.0536313	0.0144142	0.0363177
	17020.4	0.0163597	0.0534028	0.0363943	0.00753823	0.0155845	0.0314119	0.142526	0.00391497	-0.0235611	0.0535294	0.0146668	-0.00193479	0.0111831	0.083221	0.0181416	0.0165441	0.0178056	0.00561488		0.0155845	0.035069	0.0116792	0.0342619	0.0172873	0.00596671
	17020.9	0.0163336	-0.00217793	0.0311576	0.011812	0.0139893	0.0126519	0.122908	0.00658815	-0.0390699	0.0250882	0.0128783	0.00603869	0.0156498	0.0904552	0.0166033	0.0165518	0.075606	0.0198605		0.0139893	0.0175135	0.0129143	0.0419206	0.0165753	0.0392872
	17021.4	0.0168448	0.0621835	0.0419959	-0.0119675	0.0164357	-0.0020456	0.259281	-0.00573589	-0.0680787	-0.0235738	0.0130481	-0.00695419	0.0148485	0.0366285	0.0173024	0.0202464	0.00900338	-0.0131075		0.0164357	0.00161308	0.0125893	0.0115633	0.018784	-0.00773049
	17021.9	0.017464	0.0356423	0.0161162	0.0485888	0.0166994	-0.00232693	0.187234	-0.00273702	0.0209649	0.0163998	0.0130108	0.0203102	0.0159222	0.0621843	0.0193718	0.0167673	0.00751857	0.0112419		0.0166994	0.011273	0.0130935	0.0372583	0.0180504	0.004049
	17022.4	0.0176202	0.0276619	-0.00497567	0.00346678	0.0167189	0.0413788	0.130639	0.0137359	-0.0560884	0.0407383	0.0150004	-0.0116483	0.0174093	0.0160949	0.0180985	0.0224121	0.0599183	-0.00545035		0.0167189	0.0372015	0.0148258	0.000133406	0.0202702	0.0179677
	17022.9	0.0186682	0.0324239	0.031828	-0.00497605	0.0195102	0.0235252	-0.0742419	0.00492432	0.0206528	-0.0196927	0.0144603	0.0415488	0.0189426	0.0127735	0.0198835	0.0180326	0.0953286	0.0242995		0.0195102	0.00660496	0.0153056	0.0292936	0.0189487	0.0497992
	17023.4	0.0192552	0.0101782	0.0265064	0.0193142	0.017835	-0.00228888	0.134409	0.0083202	-0.0252391	0.0125034	0.0164379	-0.000284169	0.0168077	0.0566431	0.0235897	0.0166805	0.0459329	0.0153907		0.017835	0.00798876	0.015228	0.0250675	0.0201023	0.0234685
	17023.9	0.0202198	0.0253481	0.026437	0.0264086	0.0197369	0.0133011	-0.0809882	0.0700692	0.112224	-0.0121913	0.015569	0.0387915	0.016251	0.0323431	0.0194128	0.0229865	0.0471111	-0.00878097		0.0197369	0.0155473	0.014501	0.036031	0.0212117	0.010424
	17024.4	0.0203952	0.0328695	0.0500184	0.0037328	0.0190146	0.00618191	0.122228	0.0415379	-0.140539	-0.005641	0.0178847	0.00782907	0.0195726	0.0327675	0.023176	0.0236405	0.0193	0.0084124		0.0190146	0.00855	0.0173116	0.0184171	0.023408	0.00809528
	17024.9	0.0210045	0.0762576	0.0431201	0.0195897	0.0189018	0.0468277	0.183264	0.0775754	0.0614388	0.0461422	0.0173499	0.0646987	0.017088	0.0629319	0.0219069	0.0208692	0.0190907	-0.0206578		0.0189018	0.0581293	0.0158619	0.0639281	0.0213819	-0.00860631
	17025.4	0.0219125	0.0462018	0.0699601	0.0369323	0.0212773	0.0370533	0.209174	0.0156098	-0.0624127	0.00609213	0.0186595	0.0526662	0.0202957	0.0494609	0.0235336	0.0248036	0.0477347	0.042009		0.0212773	0.0305263	0.0180393	0.0512842	0.0241077	0.0395842
	17025.9	0.0225925	0.0902523	0.0240974	0.0457039	0.0208689	0.0401317	-0.0776763	-0.0120938	-0.00114549	0.0295049	0.0195268	0.0666954	0.0221249	-0.00207643	0.0228424	0.0235746	0.0251352	0.0193352		0.0208689	0.0227399	0.0193761	0.0374302	0.023233	0.0167714
	17026.4	0.0230524	0.0524825	0.0355706	-0.00207415	0.0212022	0.0305432	0.0662495	-0.00873415	-0.0674879	0.00657503	0.0227058	0.0244305	0.0227173	0.0267048	0.0213382	0.0242141	0.00260512	0.0428608		0.0212022	0.0168103	0.0212309	0.0253797	0.0227854	0.0203189
	17026.9	0.0239748	0.0200347	0.0483827	0.0183963	0.0223681	0.0316022	0.10095	-0.00836312	0.00915444	0.0408612	0.0228056	0.0446092	0.020806	0.0403096	0.0254051	0.0232627	0.0555295	0.011556		0.0223681	0.0297583	0.0203495	0.042762	0.0243234	0.0260128
	17027.4	0.025248	0.0504446	0.0279611	0.0179851	0.024912	0.0390447	0.262207	0.0279576	-0.0207391	0.0169705	0.0216324	0.0367716	0.0223965	0.09846	0.0282185	0.0254704	0.0214397	0.0123234		0.024912	0.0397252	0.0205388	0.0629864	0.0268315	0.0111773
	17027.9	0.0257802	0.0198646	0.0554415	0.0137126	0.0248088	0.0331387	-0.0252475	0.101853	-0.207951	0.038948	0.022809	0.0287216	0.0239642	0.0560878	0.0310057	0.0272231	0.00628712	0.0181009		0.0248088	0.0333209	0.0219008	0.040341	0.0290974	0.00776641
	17028.4	0.0264537	0.0587791	0.0458939	0.0206805	0.026479	0.0338842	0.0818038	-0.0122932	0.116615	0.0395228	0.021646	0.0449171	0.0224345	0.0297838	0.0285348	0.0257399	0.046962	0.0206741		0.026479	0.0333187	0.0205416	0.0384626	0.0271246	0.0269616
	17028.9	0.0278271	0.0456202	0.0746999	0.013072	0.0269849	0.0194983	0.118511	0.0378459	0.00346451	0.0604819	0.0249091	0.0371969	0.0241314	0.0856763	0.0320613	0.0265099	0.0345391	0.0379544		0.0269849	0.0357822	0.023039	0.0577945	0.0292756	0.0312731
	17029.4	0.0292613	0.0541221	0.0732581	0.0220078	0.0290124	0.0391704	0.0772675	0.0226232	0.120246	0.0410543	0.0256504	0.0245204	0.0274865	0.0147736	0.0346426	0.028481	0.0339307	0.049897		0.0290124	0.0418529	0.0250534	0.0203557	0.0315354	0.0378835
	17029.9	0.0304721	0.0733356	0.0398495	0.00466045	0.031412	0.02859	0.0494114	0.0127121	0.126935	0.0164316	0.0257414	0.0434095	0.027186	0.0278292	0.0314588	0.0387257	0.0554469	0.0252406		0.031412	0.0280499	0.024938	0.0367649	0.0348317	0.0332113
	17030.4	0.0312894	0.00180553	0.0691638	0.0131295	0.0314752	0.0288721	0.209199	0.0709198	-0.0373229	0.0283229	0.0281166	0.0093796	0.0301223	0.0976361	0.0344538	0.0372389	0.0443179	0.0134493		0.0314752	0.040529	0.0275863	0.0481691	0.0358551	0.0216199
	17030.9	0.0328383	0.0374236	0.0383307	0.0207334	0.0333766	0.023374	-0.0619584	0.0723702	0.0964795	0.0612456	0.0320521	0.0211241	0.0313866	0.0868378	0.0355407	0.0335035	0.0283071	0.033954		0.0333766	0.0386548	0.0301885	0.0490511	0.0345119	0.0262916
	17031.4	0.0345385	0.0652251	0.0361219	0.0563705	0.0328282	0.0270995	0.149875	0.0263732	0.186763	0.0374035	0.0310079	0.0981483	0.0312338	0.0613387	0.0400909	0.0330858	0.0846897	0.0208006		0.0328282	0.0409672	0.0295746	0.0807598	0.0365586	0.0433877
	17031.9	0.0352734	0.0775757	0.0695232	0.0222772	0.0356553	0.0359643	0.133711	0.0350001	-0.137439	0.0368129	0.0309974	0.0568628	0.0338406	0.0945642	0.0432569	0.0388631	0.0407944	0.0751272		0.0356553	0.0335765	0.030856	0.0732494	0.0409832	0.0551536
	17032.4	0.0370675	0.0402234	0.076756	0.0636628	0.0372025	0.0515178	0.125287	-0.00766238	-0.150899	0.0401027	0.0349313	0.0312009	0.032144	0.0649419	0.039391	0.0401161	0.0262955	0.0392773		0.0372025	0.0360167	0.0319829	0.0455307	0.0397542	0.0283885
	17032.9	0.0389861	0.0346095	0.0698457	0.0661468	0.0394852	0.0460321	0.00473678	0.0334735	0.243873	0.0608412	0.036261	0.0490218	0.037351	0.0873951	0.042197	0.0403477	0.0632068	0.0396095		0.0394852	0.0532211	0.0352349	0.0653378	0.0412629	0.0446677
	17033.4	0.0412758	0.055816	0.021614	0.0331194	0.0397112	0.0569291	0.102087	0.0233149	-0.0301592	0.0475866	0.0362338	0.0233647	0.0386389	0.0733971	0.0444838	0.0451899	0.0293217	0.0561619		0.0397112	0.0484874	0.0358508	0.0446228	0.0448374	0.0392875
	17033.9	0.0433399	0.0643328	0.0312457	0.0581101	0.0405735	0.0412037	0.097384	-0.00417284	0.132861	0.0431726	0.0408295	0.0528128	0.0412409	0.0754033	0.0484639	0.0463251	0.0583377	0.0450329		0.0405735	0.0413198	0.0394523	0.0623999	0.0474121	0.0455901
	17034.4	0.044689	0.0696658	0.0544445	0.0763899	0.0464899	0.0605664	0.0581657	0.0518533	0.171136	0.0700137	0.0423574	0.0864888	0.041789	0.0867756	0.0526416	0.0497138	0.119801	0.0336688		0.0464899	0.0648379	0.0404842	0.0860529	0.0511154	0.0659259
	17034.9	0.0473922	0.0366624	0.0312683	0.0612466	0.0476366	0.0584465	-0.00169172	0.0488375	0.150797	0.0897737	0.0440968	0.0799907	0.0458883	0.12258	0.05378	0.0493451	0.0577146	0.0730674		0.0476366	0.0649919	0.043388	0.0981543	0.0515428	0.0612498
	17035.4	0.0497298	0.0753762	0.0647918	0.056646	0.0479788	0.0640559	0.195668	0.0388024	0.0972694	0.098219	0.0454329	0.0248451	0.0495614	0.0704155	0.0534659	0.0533976	0.0855196	0.0485476		0.0479788	0.0750473	0.0458822	0.0455792	0.0534292	0.0594009
	17035.9	0.0521493	0.0834208	0.0565718	0.0819539	0.0519603	0.0545414	0.135498	0.0701061	-0.133454	0.0492776	0.0476783	0.0629333	0.0505533	0.0755764	0.0601293	0.0543086	0.0593278	0.0723649		0.0519603	0.0532635	0.0474971	0.0682896	0.0571937	0.061517
	17036.4	0.0551981	0.0686071	0.0668992	0.0874852	0.0555065	0.0427287	0.144517	0.123514	0.174695	0.0814899	0.0479297	0.0618479	0.0538679	0.0622926	0.0615868	0.0590709	0.0711173	0.0554214		0.0555065	0.0727839	0.0492628	0.0616239	0.0603166	0.0569927
	17036.9	0.0585371	0.0750397	0.0680111	0.0541297	0.0596969	0.0485062	0.212101	0.0794691	-0.0266551	0.0793681	0.0552223	0.0323818	0.0589126	0.0858904	0.0659639	0.0631734	0.0808928	0.0639629		0.0596969	0.0648375	0.0554403	0.0551175	0.0645388	0.0661237
	17037.4	0.0618697	0.102277	0.069456	0.0767833	0.0622731	0.059939	0.308662	0.0589273	0.108515	0.0465114	0.0579237	0.0892302	0.0616128	0.100832	0.0659821	0.0666913	0.0460147	0.0755142		0.0622731	0.0697142	0.0581468	0.0941425	0.0664011	0.057443
	17037.9	0.0668596	0.106603	0.110706	0.0395981	0.0679675	0.0684981	0.226694	0.0622516	0.0513652	0.0684652	0.060747	0.0664041	0.0654469	0.123007	0.0715133	0.0752137	0.114146	0.0538884		0.0679675	0.0739432	0.0614563	0.0910856	0.0733756	0.0748406
	17038.4	0.0709544	0.0600812	0.125646	0.0675335	0.0747576	0.0888383	0.132905	0.122264	0.0111037	0.0987784	0.066466	0.0876894	0.075869	0.0805953	0.0778176	0.0754569	0.108653	0.0520082		0.0747576	0.0949235	0.0695185	0.0847631	0.0766255	0.0716516
	17038.9	0.0769956	0.118081	0.127054	0.0836834	0.0776568	0.112886	0.200364	0.0311369	-0.0383947	0.132048	0.0714306	0.118034	0.0787079	0.117929	0.0866677	0.0824159	0.118988	0.0715959		0.0776568	0.102693	0.0734236	0.117967	0.0845226	0.0868408
	17039.4	0.0831829	0.123144	0.126227	0.111797	0.0866785	0.0619532	0.260909	0.13585	-0.0291198	0.10415	0.0810987	0.111568	0.0896022	0.128732	0.0961985	0.0891403	0.131163	0.0787101		0.0866785	0.0885314	0.083712	0.11883	0.0926391	0.0963483
	17039.9	0.0921416	0.135004	0.155359	0.0908084	0.0966762	0.0559788	0.285844	0.0994834	0.253286	0.136347	0.0914628	0.132332	0.0947379	0.124768	0.102523	0.10374	0.127893	0.07622		0.0966762	0.098507	0.0914835	0.129092	0.103134	0.0934841
	17040.4	0.102961	0.0593824	0.165202	0.116522	0.104874	0.0890923	0.171988	0.102743	0.0221539	0.0820493	0.0985397	0.109218	0.107732	0.163277	0.108154	0.116599	0.165959	0.121772		0.104874	0.0907654	0.101511	0.132184	0.112352	0.135238
[truncated: 294 more rows]

## Sheet: 2.5 Prepared clays-xmu
Supplementary data 2.5		Un-normalised Y XANES data for prepared clay samples
[truncated: 425 more rows]

## Sheet: 2.6 Mineral standards-nor
Supplementary Data 2.6		Normalised Y XANES data for standards
[truncated: 332 more rows]
