# Supplementary material for: Adsorption of rare earth elements in regolith-hosted clay deposits
Source: Nat Commun. 2020 Sep 1;11:4386. doi: 10.1038/s41467-020-17801-5 (PMC7463018; doi:10.1038/s41467-020-17801-5)
Supplement: Supplementary file 6 — Supplementary Data 3 [file 41467_2020_17801_MOESM6_ESM.xlsx]

## Sheet: Readme
	Supplementary Data 3
	Content
	3.1	Normalised Nd L3-edge XANES of sample LJ316, China
	3.2	Normalised Nd L3-edge XANES of PIT2 and MAD217, Madagascar
	3.3	Normalised Nd L3-edge XANES of standards
	3.4	Normalised Nd L3-edge XANES of prepared clay (Imerys kaolinite) standards
	Explanation
	Normalised Nd L3-edge X-ray Absorption Near Edge Structure (XANES) spectra for minerals and standards. Measurements carried out at the I18 beamline of Diamond Light Source. Normalised absorption spectra (.nor) are plotted as a function of energy (eV) and were processed in Athena. Details on the experimental set-up at I18 and normalising procedures in Athena are provided in the paper.
	CN = Coordination number
	Trans/Fluor = Transmission or Fluorescence spectra

## Sheet: 3.1 LJ316-nor
Supplementary Data 3.1			Normalised Nd XANES of LJ316
Type		Sample	Sample	Sample	Sample	Sample	Sample	Sample	Sample	Sample	Sample		Sample	Sample	Sample	Sample
Group		Clay adsorbed	Clay adsorbed	Clay adsorbed	Clay adsorbed	Clay adsorbed	Clay adsorbed	Clay adsorbed	Clay adsorbed	Clay adsorbed	Clay adsorbed		Clay adsorbed	Clay adsorbed	Clay adsorbed	Clay adsorbed
Label	Energy	83233_LJ316_Hotspot_area_2.dat	83234_LJ316.dat	83235_LJ316.dat	83236_LJ316.dat	83237_LJ316.dat	83238_LJ316.dat	83239_LJ316.dat	83240_LJ316.dat	83241_LJ316.dat	83242_LJ316.dat		83234_235_Mid_grey_area_2	83236-237_Light_grey_area_2	83238-239_Hotspot_area_1	83240-3242_Midgrey_area_1
Units	Energy (eV)	Normalised µ(E)	Normalised µ(E)	Normalised µ(E)	Normalised µ(E)	Normalised µ(E)	Normalised µ(E)	Normalised µ(E)	Normalised µ(E)	Normalised µ(E)	Normalised µ(E)		Normalised µ(E)	Normalised µ(E)	Normalised µ(E)	Normalised µ(E)
Sample		LJ316	LJ317	LJ318	LJ319	LJ320	LJ321	LJ322	LJ323	LJ324	LJ325		LJ326	LJ327	LJ328	LJ329
Mineral		Kaolinite	Kaolinite	Kaolinite	Kaolinite	Kaolinite	Kaolinite	Kaolinite	Kaolinite	Kaolinite	Kaolinite		Kaolinite	Kaolinite	Kaolinite	Kaolinite
Locality		China	China	China	China	China	China	China	China	China	China		China	China	China	China
Session		Diamond_Jan	Diamond_Jan	Diamond_Jan	Diamond_Jan	Diamond_Jan	Diamond_Jan	Diamond_Jan	Diamond_Jan	Diamond_Jan	Diamond_Jan		Diamond_Jan	Diamond_Jan	Diamond_Jan	Diamond_Jan
Trans/Fluor		F	F	F	F	F	F	F	F	F	F		F	F	F	F
Spectra		Single	Single	Single	Single	Single	Single	Single	Single	Single	Single		Merged	Merged	Merged	Merged
CN
Description		High Y	Medium Y	Medium Y	Low Y	Low Y	High Y	High Y	Medium Y	Medium Y	M		Medium Y	Low Y	High Y	Medium Y
Notes		XANES on 83229 Bright, in area 2	XANES on 83229 Mid grey, in area 2	XANES on 83229 Mid grey, in area 2	XANES on 83229 low grey, in area 2	XANES on 83229 low grey, in area 2	XANES on 83227 Hot spot, in area 1	XANES on 83227 Hot spot, in area 1	XANES on 83227 Mid grey, in area 1	XANES on 83227 Mid grey, in area 1	XANES on 83227 Mid grey, in area 1
Map		83229	83229	83229	83229	83229	83227	83227	83227	83227	83227		83229	83229	83227	83227
	6008	0.00172889	0.000850145	0.00159625	0.00485984	0.00146981	0.00811134	-0.00174801	0.00498448	0.00333381	0.00620357		0.00128595	0.00308998	0.00296292	0.00558373
	6013	0.00116953	0.00167298	-0.00152926	0.000181147	-0.000608352	-0.000778863	0.00379443	0.00979208	-0.00104454	0.00824459		-0.000195931	-0.000230821	0.00160814	0.00903068
	6018	-0.00605208	-0.00475853	-0.00372939	0.00574898	0.00116275	-0.0022693	-0.0106566	-0.00252355	0.00509573	-0.00807806		-0.0041576	0.00335444	-0.00664904	-0.00525173
	6023	0.00064611	0.000714382	0.00409454	0.00208081	0.000683953	0.00190179	0.00417985	0.00737623	0.00610381	0.00190757		0.00268554	0.00135167	0.00309055	0.00468978
	6028	-0.000620713	-0.000446694	-4.1541e-05	-0.00251965	-0.00107063	0.00321462	0.000959401	-0.00557583	-0.00630672	0.000251452		-0.000210008	-0.00176277	0.00203659	-0.00271495
	6033	0.00132458	0.00199553	0.00112886	-0.0038542	-0.00213825	0.00151648	0.0049654	-0.00391428	-0.00345468	-0.0107575		0.00148924	-0.00295798	0.00331598	-0.00727548
	6038	0.00125115	-0.000753142	-0.00107185	-0.00424792	-0.00377867	0.00154257	0.00458979	-0.00656011	-0.0121399	-0.00498468		-0.00093903	-0.00400179	0.00313309	-0.00578735
	6043	0.000586405	0.00324257	-0.00149638	-0.00439675	0.000738705	-0.00619762	0.00137513	-0.0024911	-0.00366991	-0.000865057		0.000476536	-0.0017149	-0.00224424	-0.0016929
	6048	-8.72374e-05	-0.000242447	0.0034216	-0.00160241	0.00267926	-0.00740352	-0.00327328	-0.000745142	0.00503837	0.000140475		0.0018964	0.000633149	-0.00524743	-0.00031029
	6053	0.0017121	-0.00150548	-0.00192828	0.000784899	0.00152611	-0.00104896	-0.00423777	-0.000287895	0.0012886	0.000884967		-0.0017522	0.00117172	-0.00271297	0.000288104
	6058	0.000520922	0.00392173	0.000799783	-0.00563699	-0.00219454	0.00242128	0.00173237	-0.00631707	-0.0086217	0.00209044		0.0020995	-0.00383931	0.00206137	-0.00218905
	6063	-0.000554543	-0.00227173	-0.00265987	0.00410463	0.00363659	-0.00130277	0.00446477	0.00251404	0.00782328	-0.00674475		-0.00249706	0.00386041	0.00170833	-0.00203238
	6068	-0.00190862	-0.00159611	0.00034578	0.00322237	-0.00067408	-0.00453219	-0.000860731	-0.00181684	0.00963396	0.00918119		-0.000462605	0.00118778	-0.0026149	0.00358402
	6073	-0.000928577	-0.0014505	-0.00106224	0.00171732	-0.000488842	-0.0007877	-0.00318374	-0.00098739	-0.00175135	0.00708705		-0.00122389	0.000565358	-0.00203873	0.00297787
	6078	0.000182053	0.00122685	-0.00200272	-0.00229678	0.00339204	0.00254555	0.00209424	-0.00229797	0.005334	0.00268281		-0.00065831	0.000673947	0.00230992	0.000146949
	6083	0.000638001	-0.00141891	0.00218686	-0.00166338	-0.00624847	-0.00620944	-0.00160412	-0.000182247	-0.00092756	-0.00474499		0.000684857	-0.00405774	-0.00380466	-0.00241995
	6088	0.000312091	0.000132256	0.00159204	-0.0029486	0.000610158	-0.000855256	-0.00384423	-0.00521458	-0.00544952	-0.00286512		0.000984268	-0.00109025	-0.0024152	-0.00406131
	6093	0.00148606	0.000416374	0.000337733	-0.00188222	-0.00251918	-0.00435747	-0.00313573	0.00225364	0.00119011	-0.00355167		0.000370893	-0.0022137	-0.00371941	-0.000596726
	6098	0.000134204	-0.00521038	0.00207601	0.00239166	0.0014798	0.00473905	-0.00112321	-0.000874803	-2.01621e-05	-4.49897e-05		-0.000957396	0.0019155	0.00167812	-0.000466887
	6102.91	-0.00121268	0.00101477	0.00173808	0.00145194	0.00210677	0.00130917	-0.00197902	0.00848223	-0.00166278	0.00514336		0.00143683	0.00179388	-0.000407317	0.00684226
	6107.65	0.000593608	0.005611	-0.00200606	0.00492111	0.00234867	0.00444877	0.000317203	0.00661754	-0.00314269	-0.000404357		0.0011647	0.00357694	0.0022928	0.00317125
	6112.22	-0.000921248	-0.00113902	-0.00178865	-0.000420526	-0.00212747	0.0039851	0.00718774	-0.00224606	0.00333942	-0.000774761		-0.00151841	-0.00130973	0.00564956	-0.0015238
	6116.62	0.000283669	0.00100083	0.0012868	0.000938225	0.00545852	-0.000704713	-0.000963441	-0.0083843	-0.00166059	-0.0026227		0.00116556	0.00329865	-0.000839342	-0.00555455
	6120.85	-0.00209298	-0.00284912	-0.000390948	0.00397051	0.010563	0.000308808	-0.00179456	-0.00170682	0.00442324	0.00218953		-0.00141451	0.00741069	-0.00078857	0.000206734
	6124.91	-0.000449469	0.00281733	-0.00214313	0.00363804	0.00302523	0.00538888	-0.00112828	-0.00250694	0.00766456	0.00296652		-7.78964e-05	0.00331935	0.00198679	0.000181016
	6128.79	0.00058126	-0.00236115	-0.00180512	-0.000773395	0.00267043	-0.00101923	0.000281742	-0.00639108	0.00225957	-0.00018872		-0.00203687	0.00102481	-0.000339391	-0.00334569
	6132.51	0.000579198	-0.000802622	-0.00165665	0.00205802	0.00836651	-0.00139965	-0.00283614	-0.00927943	-0.00698976	-0.0030135		-0.00130142	0.00535221	-0.00214901	-0.00620321
	6136.06	0.00384059	0.000334783	0.00310945	0.00525695	0.00302915	-0.00255488	-0.00402017	-0.00416571	0.00699748	0.00583963		0.00195408	0.00409351	-0.00331923	0.000742433
	6139.44	0.00243218	-0.000351821	-0.0023313	2.76261e-05	0.00706392	0.00883568	-0.00115291	-0.00917324	0.00332096	0.00277262		-0.00150758	0.00370181	0.00362129	-0.00330764
	6142.64	0.00153776	0.00328761	0.00125109	0.00397874	0.00230838	0.00499442	0.00570495	-0.000362314	0.0133169	-0.00263986		0.00209856	0.00310829	0.00536614	-0.0014804
	6145.69	0.00353774	0.00633146	0.00430771	0.000431412	0.00535694	0.00376993	0.00541352	-0.00584512	0.00637919	0.00351992		0.00514986	0.00300333	0.00462884	-0.00124644
	6148.56	0.00301494	0.003103	0.00213016	0.000711473	0.011362	0.00944457	-0.00131443	-0.000976701	0.0149721	0.0112754		0.00253634	0.006273	0.00382806	0.00504044
	6151.27	0.00678665	0.00949026	0.00455155	0.00664022	0.010601	0.00876676	0.00853319	0.00112907	0.0180504	0.00896074		0.00660716	0.00870808	0.00864566	0.0049769
	6153.81	0.00852437	0.0108151	0.00620628	0.0037603	0.0087197	0.0125075	0.0121427	0.00439263	0.0127012	0.00868699		0.00812457	0.00635338	0.0123179	0.00650263
	6156.19	0.0091953	0.0108733	0.00763776	0.0120938	0.0167273	0.0212796	0.0147891	0.000399632	0.0259448	0.012234		0.00898766	0.0145134	0.0178918	0.00621959
	6158.4	0.0146257	0.021195	0.0173351	0.018188	0.0239563	0.0209859	0.0164395	0.013979	0.0296966	0.0267162		0.0189412	0.0212003	0.0186131	0.0202365
	6160.44	0.0219408	0.0329975	0.0253946	0.0294672	0.0354597	0.0374539	0.0295294	0.027572	0.0491315	0.0278601		0.0285593	0.0325968	0.0333174	0.0277178
	6162.32	0.0389537	0.0533501	0.0424003	0.0459326	0.0532837	0.055248	0.0394237	0.0541015	0.049401	0.0558832		0.0469584	0.0497814	0.0470002	0.0549845
	6164.04	0.0627228	0.107627	0.0746932	0.0930201	0.0889666	0.0935634	0.075796	0.0968221	0.103581	0.0913528		0.0884032	0.090905	0.0842878	0.0942004
	6165.59	0.13345	0.227349	0.167535	0.187957	0.186235	0.196627	0.153995	0.211804	0.201609	0.174743		0.192435	0.187078	0.174369	0.193634
	6166.99	0.22792	0.363727	0.276253	0.311371	0.30103	0.335615	0.249825	0.359527	0.340149	0.287917		0.312669	0.305865	0.290787	0.324411
	6168.21	0.247362	0.373568	0.28815	0.329727	0.317468	0.365339	0.279951	0.386607	0.352034	0.316271		0.32371	0.323332	0.320758	0.35212
	6169.27	0.231747	0.315482	0.245237	0.277123	0.288181	0.307535	0.257187	0.316634	0.301297	0.302436		0.274481	0.282885	0.281231	0.309706
	6170.18	0.20409	0.255236	0.20818	0.225526	0.24454	0.263035	0.219134	0.266599	0.259964	0.252376		0.22777	0.23546	0.240132	0.259652
	6170.92	0.183919	0.215981	0.179364	0.195502	0.216982	0.226261	0.203308	0.223505	0.224484	0.225399		0.194617	0.206727	0.214278	0.224467
	6171.5	0.170916	0.189619	0.1624	0.174085	0.198508	0.201009	0.184103	0.206714	0.197341	0.208572		0.173731	0.186842	0.192183	0.207656
	6172	0.159129	0.176971	0.146412	0.152792	0.187065	0.189179	0.174481	0.196542	0.190679	0.196622		0.159147	0.170681	0.181506	0.196605
	6172.5	0.150726	0.160526	0.137908	0.14463	0.169134	0.184358	0.16734	0.188623	0.162246	0.182201		0.147324	0.157429	0.175474	0.185496
	6173	0.144646	0.149541	0.131214	0.143897	0.162588	0.17114	0.158105	0.176227	0.159643	0.173786		0.138844	0.15366	0.164335	0.175057
	6173.5	0.137398	0.144218	0.124082	0.130998	0.153546	0.165744	0.152062	0.161822	0.161469	0.168089		0.132465	0.142775	0.158601	0.164923
	6174	0.135049	0.140249	0.118601	0.131768	0.153832	0.154797	0.148697	0.155771	0.146603	0.164141		0.127626	0.143292	0.151613	0.159905
	6174.5	0.133411	0.131844	0.119757	0.124787	0.15121	0.151832	0.136806	0.153499	0.151783	0.161119		0.124789	0.138587	0.143988	0.157262
	6175	0.129689	0.126861	0.112968	0.127422	0.150277	0.152666	0.136765	0.15651	0.143018	0.157542		0.118752	0.139359	0.144366	0.157039
	6175.5	0.13019	0.122675	0.114328	0.115633	0.152983	0.141184	0.137524	0.143882	0.139937	0.153089		0.117798	0.135139	0.139274	0.148424
	6176	0.132935	0.12401	0.114325	0.114666	0.149066	0.135782	0.142619	0.142586	0.139767	0.156957		0.118357	0.132632	0.139352	0.149664
	6176.5	0.132996	0.127221	0.118688	0.118692	0.156116	0.137736	0.145998	0.142757	0.140512	0.163971		0.122241	0.138233	0.142051	0.153195
	6177	0.138047	0.127739	0.11987	0.121228	0.160936	0.146579	0.148679	0.142142	0.141748	0.162292		0.123151	0.141966	0.147676	0.152058
	6177.5	0.136364	0.124765	0.12233	0.117419	0.159498	0.156884	0.155778	0.147188	0.147103	0.166475		0.123344	0.139395	0.156307	0.15669
	6178	0.138621	0.129919	0.124329	0.124841	0.156263	0.158489	0.154576	0.141378	0.146824	0.176719		0.126656	0.141252	0.156456	0.158754
	6178.5	0.142884	0.133514	0.123038	0.126014	0.156108	0.152232	0.158542	0.158476	0.146973	0.170049		0.1274	0.141732	0.155527	0.164182
	6179	0.142633	0.129708	0.121151	0.125494	0.161329	0.169706	0.152782	0.147622	0.146943	0.17526		0.124714	0.144209	0.160871	0.161216
	6179.5	0.135829	0.125188	0.124077	0.119284	0.15104	0.15462	0.147187	0.15233	0.146517	0.174966		0.12454	0.135869	0.15074	0.163468
	6180	0.132356	0.124129	0.11694	0.120778	0.15648	0.153776	0.14586	0.148844	0.142038	0.165615		0.119943	0.139385	0.149644	0.157099
	6180.5	0.128726	0.117972	0.112525	0.119793	0.150183	0.144701	0.140429	0.139047	0.139945	0.15468		0.114788	0.135644	0.142476	0.146758
	6181	0.125951	0.11793	0.105863	0.117013	0.137362	0.144928	0.137994	0.148939	0.138312	0.152411		0.110887	0.127641	0.141309	0.150666
	6181.5	0.115059	0.118427	0.105584	0.109262	0.129159	0.14956	0.131146	0.126464	0.13462	0.13823		0.11093	0.119654	0.139947	0.13226
	6182	0.110759	0.117011	0.100959	0.105278	0.124263	0.124016	0.119112	0.13677	0.1371	0.139603		0.107642	0.115194	0.121486	0.138181
	6182.5	0.102849	0.114418	0.0987931	0.102613	0.125829	0.121086	0.115738	0.136887	0.124254	0.140296		0.105301	0.114738	0.118295	0.138559
	6183	0.102198	0.110029	0.0983915	0.102301	0.116342	0.122006	0.11157	0.110925	0.11326	0.12739		0.103222	0.109644	0.116558	0.119038
	6183.5	0.0976903	0.106045	0.0902233	0.091477	0.112219	0.117156	0.105104	0.116709	0.124343	0.121578		0.0968098	0.10231	0.110881	0.119117
	6184	0.0963939	0.113595	0.0900945	0.0984767	0.114326	0.112908	0.108089	0.112939	0.11886	0.121703		0.0998775	0.106755	0.110393	0.117267
	6184.5	0.0943238	0.108455	0.0935626	0.0983899	0.113652	0.113378	0.103491	0.111367	0.111647	0.12702		0.0997514	0.106361	0.108217	0.119044
	6185	0.0904234	0.116051	0.0941161	0.0943018	0.112645	0.109583	0.0941761	0.115915	0.119819	0.115919		0.103247	0.103882	0.10154	0.115934
	6185.5	0.0906341	0.108807	0.0921529	0.0966003	0.110581	0.12198	0.102049	0.120724	0.121789	0.11675		0.0990857	0.103903	0.111508	0.118789
	6186	0.0921525	0.107162	0.0860135	0.0924973	0.111619	0.114822	0.0965697	0.119834	0.117153	0.117113		0.0948173	0.102481	0.105293	0.118515
	6186.5	0.0935516	0.112709	0.0934112	0.0945726	0.110958	0.116081	0.103457	0.120423	0.11113	0.116008		0.101445	0.103131	0.109491	0.118272
	6187	0.0969236	0.110658	0.0916779	0.0992375	0.103696	0.112692	0.0967601	0.113282	0.11898	0.129509		0.0995791	0.101567	0.104375	0.121267
	6187.5	0.0965572	0.113453	0.0940836	0.0995668	0.111098	0.117017	0.101019	0.12196	0.126176	0.112189		0.102147	0.10559	0.108677	0.117179
	6188	0.0965877	0.117387	0.0917391	0.0993337	0.112532	0.11766	0.112466	0.126078	0.10768	0.126463		0.102416	0.106228	0.114949	0.126255
	6188.5	0.096888	0.117501	0.0949391	0.102092	0.112639	0.1265	0.104936	0.125629	0.123239	0.121638		0.104329	0.107601	0.115242	0.1237
	6189	0.100155	0.117166	0.0965542	0.10049	0.119394	0.115976	0.100818	0.118379	0.115257	0.125081		0.105135	0.110364	0.108063	0.121687
	6189.5	0.0982185	0.120047	0.10038	0.102618	0.116296	0.127451	0.105645	0.126081	0.125515	0.126588		0.108567	0.109758	0.116062	0.126348
	6190	0.0994781	0.12331	0.0970938	0.114709	0.110761	0.122549	0.107384	0.120792	0.122527	0.122498		0.108008	0.112649	0.114649	0.121658
	6190.5	0.0982428	0.126918	0.100433	0.108119	0.115833	0.129985	0.119047	0.120159	0.11648	0.125249		0.111459	0.112146	0.124275	0.122676
	6191	0.100275	0.131424	0.107203	0.112012	0.118939	0.123955	0.116361	0.128726	0.131937	0.125035		0.117286	0.115631	0.120005	0.126932
	6191.5	0.107833	0.131573	0.10443	0.114198	0.122602	0.138199	0.121887	0.135537	0.129662	0.130524		0.11573	0.118589	0.129668	0.133094
	6192	0.110319	0.134204	0.106388	0.114749	0.119586	0.135207	0.117949	0.134327	0.131676	0.126179		0.117967	0.117277	0.126197	0.130345
	6192.5	0.111512	0.131933	0.113112	0.118087	0.122451	0.136033	0.112598	0.135651	0.138977	0.14268		0.120947	0.120368	0.123799	0.139123
	6193	0.112865	0.137098	0.11463	0.126949	0.136071	0.137045	0.119144	0.1383	0.137014	0.134908		0.123983	0.131715	0.1277	0.136654
	6193.5	0.112902	0.136705	0.112447	0.11954	0.12422	0.131679	0.118998	0.138233	0.13784	0.132648		0.122546	0.12202	0.125059	0.13551
	6194	0.117271	0.140707	0.11501	0.120385	0.132393	0.144825	0.124341	0.145591	0.141933	0.144648		0.125707	0.126658	0.134131	0.145149
	6194.5	0.116281	0.143631	0.117797	0.126997	0.126856	0.143865	0.126273	0.142846	0.140609	0.147505		0.12855	0.126926	0.134681	0.145155
	6195	0.119277	0.147658	0.120001	0.134448	0.136363	0.140741	0.128339	0.150922	0.141889	0.150397		0.131512	0.13545	0.134267	0.150686
	6195.5	0.119716	0.151372	0.120955	0.137112	0.138984	0.150528	0.140557	0.143319	0.14499	0.153097		0.133617	0.138092	0.145324	0.148142
	6196	0.125998	0.159174	0.119565	0.135639	0.139424	0.147676	0.134738	0.156938	0.15238	0.153611		0.136054	0.137618	0.140929	0.155327
	6196.5	0.129698	0.156396	0.126964	0.137299	0.147227	0.155215	0.131101	0.159209	0.154706	0.156931		0.139217	0.14246	0.142626	0.158115
	6197	0.132583	0.155047	0.13243	0.13902	0.147115	0.157506	0.141609	0.159794	0.153998	0.161611		0.141846	0.14325	0.149198	0.160709
	6197.5	0.133937	0.160532	0.136664	0.14537	0.153813	0.163662	0.146512	0.165978	0.167649	0.166156		0.1466	0.149758	0.154709	0.166102
	6198	0.136665	0.162418	0.131399	0.147514	0.15331	0.160063	0.154221	0.159933	0.160416	0.175016		0.144334	0.15054	0.157015	0.167339
	6198.5	0.140925	0.167107	0.137853	0.144876	0.151227	0.167847	0.152854	0.1738	0.177089	0.178847		0.150032	0.148195	0.160021	0.176303
	6199	0.140063	0.171697	0.143869	0.15188	0.151829	0.167877	0.15342	0.174756	0.164969	0.177109		0.155446	0.151875	0.16033	0.175936
	6199.5	0.143801	0.17738	0.145443	0.161472	0.156222	0.177525	0.158486	0.170226	0.176328	0.163738		0.158738	0.158743	0.167586	0.167064
	6200	0.148969	0.175661	0.15124	0.162222	0.166584	0.179423	0.164448	0.177162	0.188395	0.184539		0.161403	0.164503	0.171603	0.18081
	6200.5	0.154048	0.184553	0.155109	0.160279	0.1706	0.180467	0.168852	0.191824	0.184393	0.181948		0.167367	0.165671	0.174404	0.187002
	6201	0.160411	0.187018	0.16268	0.163476	0.173929	0.197934	0.172849	0.190613	0.189605	0.188168		0.172812	0.168937	0.184838	0.189439
	6201.5	0.166489	0.19391	0.16513	0.17479	0.178107	0.194426	0.180908	0.191987	0.20563	0.190859		0.177111	0.176525	0.18737	0.191459
	6202	0.176422	0.200926	0.171494	0.180863	0.18794	0.204439	0.181591	0.192153	0.207104	0.19267		0.183754	0.184562	0.192511	0.192434
	6202.5	0.179542	0.20776	0.181773	0.190818	0.202173	0.209825	0.184446	0.197831	0.209345	0.214594		0.192592	0.196751	0.196576	0.206063
	6203	0.191753	0.214533	0.182204	0.191709	0.201877	0.217175	0.195965	0.218696	0.21886	0.218454		0.195663	0.197047	0.206102	0.218608
	6203.5	0.198059	0.222868	0.200793	0.200903	0.216174	0.214196	0.2111	0.221406	0.231173	0.220079		0.209983	0.208881	0.212581	0.220786
	6204	0.210222	0.230755	0.211368	0.208399	0.227376	0.231394	0.220507	0.232898	0.235909	0.233335		0.219442	0.218313	0.225711	0.233166
	6204.5	0.228352	0.246022	0.223269	0.233384	0.236543	0.260235	0.229545	0.249042	0.251796	0.259775		0.232755	0.235038	0.244234	0.254348
	6205	0.245251	0.265435	0.241761	0.251206	0.252184	0.265931	0.251437	0.255717	0.26874	0.268224		0.251617	0.251721	0.258377	0.261896
	6205.5	0.260574	0.275533	0.256013	0.25847	0.268565	0.281291	0.277119	0.278585	0.29174	0.280761		0.26414	0.263747	0.279114	0.279693
	6206	0.284593	0.288164	0.277621	0.276226	0.284814	0.294131	0.288587	0.303983	0.309789	0.297266		0.282011	0.280716	0.291237	0.300727
	6206.5	0.300924	0.312726	0.2917	0.295043	0.300526	0.327648	0.304968	0.308143	0.327276	0.316817		0.300454	0.297911	0.315861	0.312446
	6207	0.32387	0.329608	0.323385	0.320534	0.320932	0.34775	0.337237	0.331205	0.350273	0.341924		0.325977	0.320782	0.342263	0.336516
	6207.5	0.345692	0.354562	0.346608	0.354909	0.361848	0.365944	0.355521	0.371889	0.373641	0.369118		0.349921	0.358539	0.360529	0.37058
	6208	0.381764	0.389855	0.372767	0.36837	0.387263	0.401813	0.38871	0.392491	0.41051	0.392146		0.379882	0.378266	0.394973	0.392377
	6208.5	0.414758	0.415009	0.405713	0.402461	0.41954	0.434416	0.418801	0.436698	0.459485	0.424354		0.409585	0.41141	0.4263	0.430697
	6209	0.453773	0.464628	0.452302	0.449113	0.465235	0.46432	0.470068	0.480662	0.488789	0.463825		0.457435	0.457568	0.467322	0.472461
	6209.5	0.513195	0.507499	0.506949	0.499725	0.519445	0.516879	0.515733	0.526649	0.553887	0.528112		0.50718	0.510033	0.516281	0.527441
	6210	0.592312	0.584103	0.583125	0.567828	0.585053	0.59238	0.597902	0.583104	0.626094	0.599619		0.583535	0.576834	0.595264	0.591296
	6210.5	0.688326	0.677447	0.685114	0.672299	0.682769	0.691221	0.691101	0.695014	0.728422	0.696018		0.681987	0.677779	0.691227	0.695604
	6211	0.830036	0.820602	0.820813	0.801054	0.831279	0.833812	0.825283	0.817414	0.879136	0.827114		0.820729	0.816853	0.829463	0.822292
	6211.5	1.02143	1.00089	1.01728	0.98906	1.00916	1.00944	1.02156	1.02297	1.07725	1.00076		1.01058	0.999576	1.01588	1.01234
	6212	1.28647	1.24511	1.27824	1.24525	1.27847	1.2527	1.28593	1.2857	1.3509	1.26136		1.26445	1.26272	1.27005	1.27393
	6212.5	1.62282	1.57516	1.62243	1.58402	1.60766	1.58445	1.63961	1.60619	1.70021	1.59833		1.60276	1.5964	1.61329	1.60261
	6213	2.01583	1.93272	2.00985	1.95168	1.98725	1.95793	2.01829	2.00221	2.09135	1.95464		1.97775	1.97029	1.98944	1.97941
	6213.5	2.43154	2.29492	2.4262	2.37407	2.41386	2.41061	2.47607	2.43106	2.52764	2.4004		2.37157	2.39489	2.44479	2.41632
	6214	2.84348	2.63713	2.81293	2.74363	2.80923	2.83647	2.90205	2.82101	2.98775	2.8295		2.73966	2.77794	2.87071	2.82538
	6214.5	3.15435	2.88739	3.14613	3.03918	3.13755	3.15086	3.27476	3.14101	3.301	3.13276		3.03843	3.09061	3.21521	3.13715
	6215	3.32219	3.03045	3.2943	3.20781	3.279	3.33337	3.44356	3.29787	3.47741	3.28193		3.18448	3.24505	3.3909	3.29003
	6215.5	3.28772	3.00585	3.24186	3.17692	3.25976	3.3051	3.44874	3.2937	3.45083	3.27821		3.14363	3.21963	3.38009	3.28655
	6216	3.09045	2.81645	3.05845	2.98381	3.06182	3.10879	3.22748	3.07741	3.24251	3.09253		2.95754	3.02443	3.17076	3.08506
	6216.5	2.79018	2.57822	2.77555	2.69785	2.75984	2.81461	2.91305	2.79195	2.9228	2.77685		2.69342	2.73028	2.86601	2.78488
	6217	2.46134	2.26652	2.43722	2.37266	2.43836	2.44852	2.52227	2.46815	2.56081	2.43876		2.36627	2.40702	2.48715	2.45412
	6217.5	2.15436	2.01151	2.15265	2.08051	2.1236	2.14391	2.20829	2.11639	2.26509	2.14296		2.0939	2.10305	2.17752	2.12973
	6218	1.87374	1.76752	1.86347	1.83035	1.86616	1.86079	1.91881	1.86297	1.97983	1.84722		1.82366	1.84912	1.89116	1.85549
	6218.5	1.6361	1.57131	1.63798	1.6017	1.62531	1.6208	1.67354	1.6328	1.69347	1.62452		1.61024	1.61406	1.64851	1.62896
	6219	1.46167	1.39966	1.4539	1.42455	1.44416	1.43756	1.48098	1.44333	1.5146	1.43306		1.4314	1.43482	1.46023	1.43848
	6219.5	1.31967	1.25413	1.30979	1.27285	1.30676	1.30403	1.35044	1.33496	1.38423	1.29131		1.28663	1.29058	1.32826	1.31377
	6220	1.19958	1.14724	1.19805	1.17059	1.19702	1.18461	1.20075	1.16973	1.25607	1.18677		1.17694	1.18442	1.19304	1.17826
	6220.5	1.115	1.07097	1.10782	1.07216	1.10102	1.09536	1.12312	1.09978	1.17	1.10531		1.09248	1.08732	1.10987	1.10264
	6221	1.04606	1.00977	1.04483	1.02008	1.04586	1.0421	1.05266	1.0375	1.09165	1.03481		1.03024	1.03356	1.04764	1.03632
	6221.5	0.999072	0.965563	0.98865	0.972367	0.992178	0.977924	0.997839	0.985923	1.04041	0.978521		0.979043	0.98273	0.988322	0.98244
	6222	0.951322	0.920864	0.952672	0.922137	0.94729	0.928777	0.969199	0.953118	1.00377	0.936649		0.939435	0.935289	0.949882	0.945155
	6222.5	0.925518	0.891297	0.921496	0.900419	0.920536	0.908897	0.938219	0.922471	0.982836	0.898231		0.90895	0.91094	0.924207	0.910767
	6223	0.904624	0.877696	0.901348	0.87914	0.893854	0.889856	0.90814	0.890752	0.944751	0.907943		0.891505	0.88684	0.899403	0.899235
	6223.5	0.884814	0.854048	0.874662	0.862709	0.880308	0.877313	0.886455	0.88696	0.921716	0.870901		0.866084	0.871915	0.882115	0.879187
	6224	0.875678	0.844819	0.871207	0.848102	0.856907	0.86551	0.881626	0.85674	0.912142	0.876221		0.860226	0.852715	0.873925	0.86637
	6224.5	0.859162	0.832722	0.854512	0.830987	0.851828	0.868071	0.856638	0.850268	0.910115	0.852155		0.845445	0.841883	0.862102	0.85135
	6225	0.84754	0.82221	0.841091	0.835147	0.84563	0.851007	0.858128	0.853068	0.898016	0.858645		0.833235	0.840636	0.854726	0.855915
	6225.5	0.842868	0.811964	0.827367	0.82622	0.839945	0.839037	0.8361	0.847418	0.884555	0.86185		0.820987	0.833402	0.837505	0.854612
	6226	0.832631	0.806679	0.82924	0.820372	0.831878	0.821457	0.844356	0.832205	0.880184	0.833458		0.819851	0.826394	0.833414	0.832946
	6226.5	0.821607	0.798007	0.815468	0.811058	0.816742	0.829093	0.828409	0.829266	0.868312	0.818872		0.808202	0.81404	0.828737	0.824281
	6227	0.819025	0.793718	0.815076	0.802437	0.809413	0.818854	0.827995	0.825167	0.840857	0.809747		0.806188	0.806089	0.823627	0.817706
	6227.5	0.802185	0.788875	0.803618	0.7913	0.799755	0.809308	0.824228	0.825762	0.853799	0.807084		0.797484	0.795728	0.817098	0.816691
	6228	0.803299	0.779988	0.798717	0.785852	0.79746	0.801822	0.820124	0.810717	0.848228	0.808391		0.790923	0.791927	0.811378	0.809673
	6228.5	0.795293	0.779001	0.791617	0.789221	0.79268	0.791039	0.799216	0.796614	0.834883	0.780149		0.786366	0.791041	0.795334	0.788687
	6229	0.790463	0.769251	0.783573	0.767027	0.781932	0.780036	0.793292	0.781863	0.822913	0.791771		0.777613	0.774834	0.786958	0.786815
	6229.5	0.785263	0.770561	0.782653	0.769183	0.777413	0.784094	0.778106	0.790922	0.821427	0.799058		0.777622	0.773493	0.780969	0.794991
	6230	0.777174	0.764996	0.778993	0.764543	0.77904	0.774823	0.790632	0.786843	0.815344	0.793348		0.773169	0.772126	0.783078	0.790112
	6230.5	0.778661	0.774384	0.775308	0.758858	0.771441	0.780392	0.777459	0.783239	0.821276	0.781646		0.774926	0.765441	0.778862	0.782549
	6231	0.78054	0.760787	0.779664	0.760997	0.770499	0.762996	0.779706	0.776133	0.81703	0.779815		0.771809	0.765972	0.771721	0.778032
	6231.5	0.782337	0.767813	0.77863	0.770691	0.78243	0.769008	0.788215	0.788237	0.815681	0.789441		0.77413	0.776834	0.77901	0.78892
	6232	0.778657	0.772531	0.781861	0.783242	0.779717	0.769199	0.780492	0.783618	0.817628	0.775547		0.77798	0.781414	0.775096	0.779773
	6232.5	0.79156	0.773819	0.78437	0.775054	0.775209	0.783007	0.795548	0.794065	0.812696	0.779744		0.779981	0.775169	0.789555	0.787151
	6233	0.789638	0.776107	0.78641	0.775744	0.783985	0.773806	0.789695	0.797256	0.825252	0.801366		0.782124	0.78006	0.782102	0.799337
	6233.5	0.792931	0.792584	0.792865	0.786681	0.789466	0.806957	0.810702	0.800684	0.843531	0.80474		0.792751	0.788147	0.808913	0.802767
	6234	0.805773	0.791504	0.801036	0.789618	0.801508	0.794886	0.810084	0.809246	0.846407	0.810931		0.797071	0.795839	0.802827	0.810166
	6234.5	0.80946	0.798976	0.817487	0.793636	0.810439	0.799463	0.812709	0.823704	0.841824	0.818476		0.809784	0.802407	0.806379	0.821231
	6235	0.820223	0.802229	0.811181	0.811655	0.809768	0.81492	0.824097	0.818282	0.871188	0.822924		0.807457	0.810705	0.819712	0.820654
	6235.5	0.826293	0.809075	0.824876	0.827503	0.822892	0.826811	0.818108	0.828399	0.867583	0.827398		0.818301	0.825141	0.822268	0.828
	6236	0.830511	0.822764	0.839378	0.826544	0.845411	0.827502	0.831478	0.842838	0.878338	0.840797		0.83245	0.83641	0.829579	0.841914
	6236.5	0.846413	0.831632	0.846322	0.833695	0.841822	0.834753	0.857193	0.855596	0.881911	0.84458		0.84021	0.837952	0.84647	0.850282
	6237	0.863039	0.838087	0.859572	0.848829	0.861808	0.857055	0.869604	0.870796	0.898208	0.870657		0.850621	0.85562	0.863629	0.870816
	6237.5	0.871772	0.853593	0.870258	0.858163	0.865222	0.874651	0.894961	0.876384	0.905529	0.890362		0.863329	0.861862	0.885256	0.883356
	6238	0.883906	0.863727	0.883526	0.876166	0.89018	0.87189	0.879709	0.895424	0.933883	0.915897		0.875287	0.883498	0.875973	0.905578
	6238.5	0.896027	0.877758	0.902569	0.888734	0.902424	0.89806	0.905264	0.906666	0.942838	0.899402		0.892244	0.895897	0.901822	0.9032
	6239	0.913893	0.894022	0.914956	0.90428	0.904371	0.901039	0.917322	0.922197	0.960356	0.903261		0.906245	0.904342	0.909542	0.913
	6239.5	0.924158	0.898589	0.928299	0.916337	0.913214	0.923314	0.937858	0.903249	0.964344	0.93626		0.915934	0.91472	0.930908	0.919523
	6240	0.937924	0.908628	0.933763	0.928299	0.938027	0.926695	0.947939	0.941994	0.967836	0.945874		0.923303	0.933394	0.9378	0.944004
	6240.5	0.952529	0.930799	0.953406	0.94091	0.953046	0.937546	0.961806	0.960259	1.01512	0.960356		0.943998	0.947262	0.950222	0.960413
	6241	0.965615	0.941758	0.968	0.960987	0.972633	0.967058	0.980886	0.972725	1.00758	0.976378		0.957079	0.967039	0.974278	0.974627
	6241.5	0.97474	0.954049	0.979082	0.97444	0.979297	0.973563	0.981985	0.975421	1.01635	0.990233		0.968665	0.976991	0.978009	0.982803
	6242	0.995315	0.957466	0.999089	0.975429	0.999873	0.981893	1.01029	1.0032	1.05095	1.0143		0.981766	0.988209	0.99672	1.00876
	6242.5	1.00852	0.968719	1.00015	0.987344	1.0126	0.998982	1.01781	1.00867	1.05341	1.0258		0.987091	1.00052	1.00881	1.01719
	6243	1.01867	0.989797	1.01163	1.00897	1.00966	1.00472	1.03447	1.01417	1.06084	1.02383		1.00255	1.00935	1.02025	1.01902
	6243.5	1.02785	0.999245	1.02186	1.01305	1.02465	1.03284	1.04059	1.01698	1.06449	1.05529		1.01245	1.01913	1.0369	1.03591
	6244	1.04201	1.0041	1.0305	1.02143	1.04228	1.02775	1.05448	1.04039	1.08218	1.04641		1.01952	1.03233	1.0417	1.04348
	6244.5	1.04097	1.01169	1.04698	1.02074	1.0439	1.0342	1.06154	1.04031	1.08555	1.04531		1.03227	1.03285	1.0484	1.04297
	6244.61	1.04819	1.00703	1.04922	1.04087	1.04399	1.0397	1.05428	1.05678	1.09164	1.05159		1.03166	1.04251	1.04731	1.05431
	6245.12	1.05341	1.01239	1.05605	1.03338	1.05441	1.04625	1.0697	1.04861	1.10196	1.0559		1.03788	1.04438	1.05847	1.0523
	6245.66	1.06407	1.02363	1.04803	1.04274	1.06011	1.04909	1.06886	1.06815	1.10716	1.06286		1.03787	1.05181	1.05942	1.06567
	6246.24	1.05636	1.01455	1.05912	1.04356	1.05478	1.06412	1.07019	1.06622	1.11041	1.05903		1.04057	1.04943	1.06729	1.06284
	6246.85	1.06868	1.01903	1.05984	1.05115	1.0687	1.06195	1.06411	1.0653	1.10633	1.06421		1.04285	1.0603	1.06308	1.06486
	6247.5	1.06611	1.02217	1.05837	1.05833	1.06074	1.05935	1.07368	1.08295	1.11673	1.05233		1.0433	1.0596	1.06683	1.06803
	6248.2	1.06451	1.02972	1.06353	1.04346	1.05181	1.04758	1.07581	1.05791	1.10576	1.0615		1.04938	1.04785	1.06232	1.05979
	6248.95	1.05602	1.01848	1.04857	1.04339	1.05318	1.04449	1.07918	1.0686	1.10907	1.0562		1.03604	1.04852	1.0626	1.06262
	6249.76	1.05106	1.01638	1.04656	1.0454	1.0425	1.04318	1.06724	1.03623	1.09451	1.0434		1.034	1.0439	1.05575	1.03985
	6250.63	1.03472	1.01062	1.03047	1.02951	1.03946	1.03217	1.05961	1.04248	1.08678	1.02475		1.02222	1.03472	1.04649	1.03388
	6251.56	1.02371	0.994999	1.02185	1.00895	1.02128	1.02167	1.04042	1.0275	1.07295	1.03196		1.01068	1.0154	1.03146	1.02979
	6252.56	1.0148	0.975879	1.00485	0.99488	1.00272	1.00694	1.02717	1.00115	1.04353	0.996556		0.992791	0.998989	1.0175	0.998994
	6253.61	0.999057	0.965031	0.987306	0.986756	0.989396	1.00204	1.01094	0.995227	1.03693	0.985492		0.978036	0.988148	1.00668	0.990545
	6254.67	0.983362	0.952951	0.979818	0.965933	0.972569	0.986503	0.985766	0.98164	1.01059	0.985909		0.968623	0.969411	0.986135	0.983832
	6255.74	0.968386	0.957151	0.957614	0.955813	0.956253	0.965401	0.97068	0.959505	0.988082	0.961008		0.957433	0.956055	0.968166	0.960372
	6256.83	0.954891	0.925452	0.944806	0.938236	0.945129	0.944212	0.965351	0.951257	0.983415	0.9611		0.936752	0.941848	0.95525	0.95618
	6257.92	0.940199	0.913989	0.943048	0.922551	0.946635	0.936717	0.947081	0.947813	0.963134	0.929218		0.930943	0.935121	0.942129	0.938818
	6259.03	0.940055	0.910348	0.92811	0.923439	0.925433	0.928176	0.924535	0.92507	0.959921	0.931368		0.920713	0.924491	0.926276	0.928246
	6260.15	0.917164	0.899722	0.907248	0.907765	0.920587	0.922637	0.914982	0.905182	0.954566	0.912274		0.904117	0.91446	0.918638	0.908743
	6261.29	0.911395	0.895305	0.902492	0.897616	0.899733	0.914561	0.902215	0.900982	0.932617	0.892109		0.899493	0.898732	0.908143	0.896724
	6262.43	0.902335	0.885089	0.894079	0.887062	0.895093	0.904982	0.907253	0.906795	0.919939	0.902696		0.890339	0.891266	0.906168	0.904859
	6263.59	0.892599	0.892322	0.890276	0.885652	0.885265	0.913612	0.902478	0.892053	0.924766	0.903367		0.89113	0.88548	0.9078	0.897683
	6264.76	0.890523	0.876144	0.886462	0.88797	0.888933	0.896762	0.883093	0.885147	0.917762	0.900552		0.882169	0.888475	0.889626	0.892769
	6265.94	0.887377	0.873753	0.892587	0.876009	0.882944	0.895576	0.892742	0.898897	0.909775	0.877107		0.884729	0.87964	0.894064	0.888268
	6267.14	0.883813	0.866211	0.886182	0.868212	0.886681	0.891667	0.879172	0.888717	0.908295	0.862505		0.877871	0.877866	0.88516	0.875914
	6268.35	0.884884	0.87806	0.883457	0.889444	0.885552	0.89844	0.88831	0.878196	0.90913	0.888722		0.881213	0.887421	0.893151	0.883432
	6269.57	0.886588	0.875552	0.884942	0.873318	0.890231	0.905168	0.907533	0.875017	0.899027	0.875264		0.881035	0.882159	0.906403	0.875203
	6270.8	0.886276	0.880676	0.889947	0.878637	0.877955	0.890075	0.898825	0.889809	0.913367	0.874901		0.88609	0.87829	0.894644	0.882554
	6272.04	0.892191	0.901249	0.895679	0.8908	0.892358	0.908845	0.907767	0.902016	0.924857	0.894089		0.898	0.891627	0.908283	0.898183
	6273.3	0.901257	0.889685	0.908719	0.905948	0.913333	0.895928	0.902436	0.903704	0.919653	0.904621		0.900797	0.909813	0.899326	0.90422
	6274.56	0.909805	0.905009	0.921191	0.908496	0.910552	0.898562	0.916445	0.909174	0.936717	0.904418		0.914457	0.909583	0.9079	0.906903
	6275.84	0.921875	0.919222	0.916806	0.921301	0.913854	0.923657	0.918178	0.92608	0.941335	0.894814		0.91783	0.917422	0.920797	0.910895
	6277.14	0.936005	0.933205	0.935084	0.941427	0.94172	0.922004	0.93231	0.923314	0.953754	0.94104		0.934306	0.941589	0.927375	0.932055
	6278.44	0.951868	0.940118	0.956132	0.952558	0.949005	0.943268	0.93127	0.949576	0.978637	0.9422		0.949468	0.950712	0.937004	0.94602
	6279.76	0.965915	0.969125	0.976749	0.978317	0.975155	0.973707	0.97584	0.964105	0.990932	0.970817		0.973581	0.976676	0.974821	0.967464
	6281.09	0.989362	0.984031	1.00206	0.996449	0.989481	0.996132	1.00219	0.993758	1.01833	0.99362		0.994557	0.992828	0.999287	0.993756
	6282.43	1.02291	1.0013	1.01375	1.00989	1.01558	1.02181	1.01458	1.01371	1.03554	1.01		1.00858	1.01286	1.01804	1.01197
	6283.78	1.03505	1.01772	1.03695	1.01707	1.01703	1.03466	1.03765	1.03921	1.06188	1.04956		1.02895	1.01706	1.03622	1.04437
	6285.15	1.04477	1.02304	1.04664	1.04366	1.05278	1.04757	1.0482	1.05565	1.05347	1.03233		1.03681	1.04843	1.0479	1.04427
	6286.52	1.04062	1.03244	1.04906	1.03931	1.03188	1.0589	1.0533	1.05395	1.05626	1.04509		1.04215	1.03544	1.05598	1.04967
	6287.91	1.05366	1.03209	1.04864	1.04734	1.03882	1.0396	1.04531	1.0636	1.0506	1.05126		1.04175	1.0429	1.04258	1.05761
	6289.32	1.04961	1.02822	1.06032	1.03945	1.0402	1.05541	1.04735	1.06333	1.05045	1.06496		1.04696	1.03985	1.0512	1.06419
	6290.73	1.04698	1.04652	1.05694	1.03782	1.04231	1.05564	1.03026	1.06061	1.06685	1.06396		1.05261	1.04018	1.04239	1.06232
	6292.16	1.04623	1.0324	1.04817	1.04657	1.05259	1.05348	1.05872	1.05535	1.06725	1.0576		1.04162	1.04972	1.05622	1.05652
	6293.6	1.04491	1.03484	1.05232	1.05024	1.0485	1.04125	1.03469	1.05749	1.06746	1.0532		1.04504	1.04934	1.03783	1.05545
	6295.05	1.04843	1.03239	1.0475	1.04661	1.0385	1.0467	1.05114	1.05592	1.07245	1.03825		1.04121	1.04239	1.04902	1.04732
	6296.51	1.0456	1.03205	1.04437	1.04199	1.04547	1.0375	1.05514	1.05438	1.06887	1.04263		1.03926	1.04382	1.04671	1.04867
	6297.99	1.03791	1.02704	1.04902	1.04538	1.05167	1.02779	1.04551	1.05531	1.05636	1.06494		1.03986	1.04867	1.03705	1.06007
	6299.47	1.03506	1.02456	1.03323	1.02398	1.0221	1.02941	1.04348	1.06829	1.05545	1.03741		1.02962	1.02301	1.03675	1.05319
	6300.97	1.02593	1.01746	1.03283	1.02938	1.03247	1.02858	1.02874	1.02664	1.04518	1.02872		1.02643	1.03099	1.02867	1.02771
	6302.48	1.02395	1.0067	1.03258	1.0217	1.0273	1.01638	1.01401	1.04593	1.01202	1.03742		1.0218	1.02463	1.01516	1.04179
	6304.01	1.02621	1.01232	1.01786	1.03051	1.01987	1.01851	1.02567	1.03855	1.02197	1.02044		1.01555	1.02498	1.02225	1.02971
	6305.54	1.01256	1.01157	1.02195	0.998912	1.02815	1.01829	1.01544	1.02253	1.03048	1.02581		1.01762	1.01419	1.0168	1.02419
	6307.09	1.00972	1.00283	1.00974	1.00726	0.997474	1.01344	1.00399	1.01086	1.01479	0.997697		1.00686	1.00216	1.00851	1.00444
	6308.65	0.999357	0.99744	1.0069	0.989915	1.00237	1.00183	1.00045	1.01468	1.00492	1.0149		1.00296	0.996424	1.00111	1.01483
	6310.22	1.00035	0.996048	1.00273	1.00171	1.0066	1.00365	0.99619	0.99962	1.00482	1.01128		0.999949	1.00427	0.999755	1.00539
	6311.81	1.0061	0.999502	0.98923	0.992226	0.991078	1.00187	1.00694	1.00162	1.01748	0.991193		0.993536	0.991644	1.0045	0.996541
	6313.41	0.997297	0.984526	0.998804	1.00422	0.998124	1.00117	0.994504	1.00064	0.989242	0.988605		0.992853	1.00104	0.997692	0.994766
	6315.02	0.993127	0.99365	0.994553	0.990767	0.976295	1.00304	0.999536	0.978538	1.02327	0.983072		0.994178	0.983214	1.00121	0.980797
	6316.64	0.997734	0.989174	0.986438	0.989453	0.992137	0.992693	0.997476	0.983882	0.993494	0.980591		0.987578	0.990859	0.995191	0.982297
	6318.27	0.996246	0.988446	0.993095	0.993277	0.989104	0.992598	0.995156	0.98804	0.989139	0.994673		0.991161	0.991103	0.993931	0.991328
	6319.92	0.986625	0.990332	0.987727	0.990051	0.988707	0.985191	0.987771	0.973138	0.99812	0.981116		0.988812	0.989354	0.986538	0.977083
	6321.58	0.9879	0.987225	0.990737	0.98664	0.981525	0.981632	0.985908	0.974225	0.982344	1.00909		0.989276	0.983973	0.983865	0.991349
	6323.24	0.993391	0.982237	0.987957	0.987896	0.994519	0.984263	0.985301	0.993914	0.987334	0.989167		0.985577	0.991358	0.984806	0.991609
	6324.93	0.989804	0.992071	0.983967	0.992584	0.996606	0.982353	0.986252	0.982755	0.994354	0.981063		0.987342	0.99468	0.984388	0.98196
	6326.62	0.982378	0.999578	0.987471	0.988692	0.983426	0.989281	0.984609	0.983312	0.988962	0.997948		0.99251	0.985957	0.986846	0.99052
	6328.33	0.991608	0.991313	0.987367	0.99371	0.991928	0.990086	0.990434	1.00373	0.989472	0.995159		0.989011	0.992783	0.990268	0.999543
	6330.05	0.98811	0.996768	0.991612	0.996842	0.984626	0.994258	0.996923	0.98604	0.988136	0.991083		0.99376	0.990466	0.995649	0.988534
	6331.78	0.994023	0.994491	0.998348	0.992277	0.991291	1.00942	1.00102	1.00168	0.985823	0.992468		0.996741	0.991765	1.00503	0.997173
	6333.52	0.994449	0.996378	1.00065	0.991679	0.997276	0.996751	0.997588	0.991988	0.99026	0.987804		0.99887	0.994603	0.997188	0.989953
	6335.28	1.00568	1.01314	0.996514	0.996925	1.00089	1.00695	0.992742	1.00804	0.988806	0.992667		1.00344	0.998998	0.999533	1.00051
	6337.05	1.00806	1.00027	1.00514	1.00937	1.0101	1.00827	0.999904	1.00022	1.00799	0.994596		1.00311	1.00975	1.0039	0.997476
	6338.83	1.00502	1.01181	1.00447	0.999641	1.00379	1.01262	1.00659	1.00165	1.00261	1.00528		1.00753	1.00181	1.00948	1.00345
	6340.62	1.00417	1.01074	1.01148	1.00648	1.00333	0.998649	1.00324	1.0047	0.999127	1.01032		1.01117	1.00483	1.00105	1.00747
	6342.42	1.01466	1.00682	1.01213	1.00724	1.0094	1.01515	1.01615	1.01735	1.00198	1.00585		1.00992	1.00837	1.01567	1.01171
	6344.24	1.01271	1.01227	1.01308	1.00583	1.01401	1.00897	0.999058	1.01223	0.996094	1.00657		1.01274	1.0101	1.00379	1.00947
	6346.07	1.00523	1.00761	1.01114	1.00852	1.01239	1.01163	1.01723	1.01279	1.00124	1.0156		1.00967	1.01055	1.01456	1.01417
	6347.9	1.01041	1.00901	1.01404	1.02122	1.01211	1.00791	1.02358	1.01331	1.00615	1.0198		1.01194	1.01646	1.01609	1.0165
	6349.76	1.00791	1.01396	1.01981	1.01494	1.01429	1.00816	1.02136	1.01327	0.995809	1.00636		1.01737	1.0146	1.01505	1.0099
	6351.63	1.01042	1.0097	1.00887	1.02407	1.01484	1.01326	1.00829	1.02191	0.998971	1.01206		1.00921	1.01925	1.01068	1.01708
	6353.51	1.01156	1.00917	1.01498	1.00513	1.017	1.01313	1.01148	1.02073	1.00159	1.02156		1.01256	1.01133	1.01227	1.02114
	6355.39	1.0153	1.0153	1.01364	1.00713	1.00914	1.01488	1.01342	1.03687	1.00136	1.0136		1.01433	1.00818	1.01412	1.02544
	6357.3	1.01011	1.0116	1.01441	1.00475	1.02166	1.02213	1.01805	1.02043	0.996975	1.02256		1.01324	1.01357	1.02	1.02147
	6359.21	1.01254	1.01828	1.01471	1.01216	1.01483	1.00725	1.01258	1.01752	0.997362	1.02703		1.0162	1.01355	1.01003	1.02218
	6361.14	1.02264	1.01064	1.0128	1.00864	1.01281	1.00922	1.00582	1.00735	0.996629	1.01433		1.0119	1.01082	1.00744	1.01077
	6363.07	1.00403	1.00618	1.00874	1.00724	1.00705	1.00361	1.00361	1.01008	0.992206	1.0096		1.00767	1.00714	1.00361	1.00983
	6365.02	1.00645	1.00391	1.00166	1.00434	1.00381	1.00799	1.00175	1.01824	1.00602	1.00357		1.0026	1.00406	1.00473	1.01103
	6366.99	1.00021	1.00179	1.00719	1.00323	1.01195	0.998257	1.00338	0.997788	0.984366	1.00915		1.00494	1.00778	1.00093	1.00335
	6368.96	0.998163	1.0093	1.00427	1.00629	1.00733	1.00178	0.997577	1.00937	0.998544	0.995566		1.00636	1.00683	0.999585	1.00257
	6370.95	1.00578	1.00972	1.00331	1.00573	1.0083	1.0004	0.997944	1.00192	0.970727	1.01324		1.00598	1.00707	0.999118	1.00746
	6372.95	1.00393	1.00981	0.997783	1.00519	1.00334	0.996863	1.00107	1.00594	0.977575	1.00625		1.00279	1.00422	0.99906	1.00607
	6374.97	0.99675	1.00169	0.993427	1.00453	1.00497	0.989901	0.997866	1.00092	0.980155	0.999954		0.996864	1.00476	0.994063	1.00042
	6376.98	1.00268	0.997432	1.00289	1.00184	1.00916	1.0015	1.00103	1.01666	0.985049	1.00159		1.00062	1.00566	1.00126	1.00924
	6379.02	0.995755	0.999888	0.993143	1.00125	1.00808	0.98963	1.01093	0.998434	0.978152	1.00823		0.995958	1.00481	1.00075	1.00321
	6381.07	0.995439	0.998507	0.999816	1.0011	1.0032	0.988381	1.00911	1.00261	0.974418	1.01402		0.999268	1.00219	0.999203	1.00818
	6383.13	0.994126	0.997876	1.00185	1.00705	0.991049	0.995518	0.996826	0.99433	0.980559	0.988909		1.0002	0.998691	0.996201	0.991632
	6385.2	1.00313	0.987187	0.99663	1.00041	0.992371	0.990325	1.00254	0.996244	0.974854	0.997294		0.992702	0.996209	0.996702	0.99672
	6387.29	0.993213	1.00186	0.999244	0.998488	0.9966	0.990533	0.994294	0.995044	0.970849	0.999502		1.00033	0.997497	0.992497	0.997194
	6389.39	0.998132	0.996541	0.995511	0.991386	0.991586	0.994835	0.995864	0.998953	0.984254	0.997351		0.995939	0.99149	0.995372	0.998125
	6391.49	0.994594	0.995685	0.990912	0.991982	0.998401	1.00427	0.991635	0.997398	0.997016	0.987764		0.992906	0.995328	0.997671	0.992624
	6393.61	0.999992	0.999347	1.00281	0.996083	1.00408	0.997377	0.992169	1.00103	1.09581	0.994475		1.00136	1.00025	0.994655	0.997767
	6395.75	0.994492	0.991576	0.998886	0.994587	1.00026	1.00739	0.985488	0.983455	1.2333	1.001		0.995842	0.997541	0.995955	0.992019
	6397.89	0.992469	0.990471	0.993248	0.994726	0.990198	1.00351	0.993826	0.99701	1.18977	1.00463		0.99209	0.992362	0.998452	1.00069
	6400.05	0.998283	0.99914	0.991879	0.996481	0.99641	0.997622	0.997674	0.985374	1.12288	0.994896		0.9949	0.996433	0.99765	0.989996
	6402.22	0.997189	0.993776	0.994522	0.995566	0.994093	1.00325	1.00142	1.00451	1.11327	0.997703		0.99421	0.99479	1.0023	1.00111
	6404.4	0.992192	0.992514	0.993944	0.992035	0.990623	1.00057	0.99889	0.996667	1.05073	1.00093		0.993348	0.991292	0.999691	0.998702
	6406.6	0.991342	0.992787	0.992143	0.994217	0.99201	0.992098	0.989265	0.98868	1.01091	0.984443		0.992409	0.993057	0.990625	0.986539
	6408.81	1.00204	0.989659	0.985747	0.998854	0.988079	1.0019	0.994413	0.994339	1.00895	0.988846		0.987373	0.993227	0.997991	0.99158
	6411.02	0.997125	0.987586	0.997492	0.988248	0.993338	1.0024	0.997695	0.986275	0.980845	0.999357		0.993367	0.990885	0.999943	0.992635
	6413.26	0.993382	0.99149	0.996326	0.994834	0.988516	0.988597	0.991403	0.986759	0.971588	0.988744		0.994311	0.991526	0.990062	0.987666
	6415.5	0.998665	0.996902	0.992365	0.986696	0.995671	1.00644	0.996309	0.993035	0.961774	0.999023		0.994252	0.991374	1.00115	0.995907
	6417.75	0.998118	0.998072	0.99656	0.993841	0.990782	0.999039	0.9986	0.993662	0.957341	0.991899		0.997185	0.99224	0.99881	0.992728
	6420.02	0.995346	0.994232	0.994848	0.997776	1.00069	0.984234	0.991608	0.997915	0.960091	0.993569		0.994591	0.999286	0.988084	0.995708
	6422.3	0.998234	0.996527	0.994682	0.990324	0.998749	0.988392	0.994081	0.986613	0.953598	0.993225		0.995448	0.994713	0.991362	0.989784
	6424.59	0.994402	0.997482	1.00016	1.00015	0.990013	1.00232	0.997073	0.995502	0.950578	0.99474		0.999042	0.994848	0.999582	0.99505
	6426.9	0.990989	0.997972	0.999893	1.00749	0.996801	0.989584	0.999868	1.00523	0.952333	0.99301		0.99909	1.0019	0.994953	0.999149
	6429.21	0.999871	1.00465	0.996987	0.999653	1.00437	0.991384	1.00406	0.997219	0.951641	1.0004		1.00018	1.0021	0.998002	0.998697
	6431.54	1.00636	1.00441	1.00506	1.00637	0.999355	1.00642	1.00105	1.00065	0.965084	0.998382		1.00478	1.0027	1.00362	0.999452
	6433.88	1.01383	1.0073	1.01015	1.01538	1.00679	1.01805	1.01372	1.00997	0.961779	0.999071		1.00895	1.01088	1.01579	1.00587
	6436.24	1.02308	2.94371	0.972351	-7.55941	0.55926	-3.44957	-2.27533	-2.61588	0.494263	4.55415		1.79917	-3.23787	-2.83649	0.904632
	6438.6	1.039	4.89156	0.934334	-16.1849	0.108736	-7.94359	-5.5838	-6.26596	0.0239843	8.13022		2.59407	-7.51171	-6.71152	0.802713
	6440.98	1.11279	6.84674	0.896173	-24.8427	-0.343483	-12.4545	-8.90472	-9.92976	-0.448063	11.7198		3.39195	-11.8016	-10.6011	0.700412
	6443.37	1.35326	8.81483	0.85776	-33.5578	-0.79869	-16.9952	-12.2476	-13.6178	-0.923229	15.333		4.19511	-16.1199	-14.5164	0.597435
	6445.77	1.32902	10.7931	0.819148	-42.3181	-1.25626	-21.5595	-15.6078	-17.3249	-1.40086	18.965		5.00243	-20.4606	-18.4521	0.493923
	6448.18	1.16201	12.7773	0.780422	-51.1043	-1.71518	-26.1373	-18.9779	-21.043	-1.8799	22.6077		5.81214	-24.8141	-22.3993	0.390106
	6450.61	1.09822	14.773	0.741469	-59.9419	-2.17678	-30.7418	-22.3677	-24.7828	-2.36174	26.2717		6.62658	-29.193	-26.3696	0.285681
	6453.05	1.08155	16.7805	0.702289	-68.8312	-2.64108	-35.3733	-25.7774	-28.5446	-2.84641	29.9572		7.44579	-33.5976	-30.3632	0.180645
	6455.5	1.07634	18.7981	0.662909	-77.7657	-3.10775	-40.0283	-29.2044	-32.3254	-3.33354	33.6614		8.26917	-38.0246	-34.3771	0.0750753
	6457.96	1.07629	20.8232	0.623385	-86.733	-3.57613	-44.7005	-32.644	-36.1202	-3.82245	37.3792		9.09557	-42.4678	-38.4057	-0.0308823
	6460.44	1.07552	22.8629	0.583574	-95.7651	-4.0479	-49.4064	-36.1085	-39.9424	-4.31491	41.1239		9.92795	-46.9432	-42.4635	-0.137606
	6462.92	1.08067	24.9085	0.543648	-104.824	-4.52104	-54.126	-39.5831	-43.7757	-4.80879	44.8795		10.7627	-51.4316	-46.533	-0.24464
	6465.42	1.08603	26.966	0.503491	-113.934	-4.99692	-58.873	-43.0778	-47.6312	-5.30554	48.6568		11.6024	-55.9459	-50.6261	-0.352295
	6467.94	1.09065	29.0337	0.463133	-123.091	-5.47518	-63.6436	-46.5899	-51.5059	-5.80477	52.4531		12.4462	-60.4829	-54.7397	-0.460487
	6470.46	1.09523	31.1105	0.4226	-132.287	-5.95551	-68.435	-50.1173	-55.3975	-6.30617	56.2658		13.2937	-65.0395	-58.8712	-0.569149
	6473	1.10145	33.1975	0.381866	-141.529	-6.43823	-73.2501	-53.6622	-59.3084	-6.81005	60.0974		14.1454	-69.6188	-63.0231	-0.678349
	6475.54	1.10529	35.295	0.340926	-150.817	-6.92338	-78.0895	-57.2249	-63.239	-7.31647	63.9483		15.0014	-74.2211	-67.1959	-0.788101
	6478.1	1.09507	37.4016	0.299811	-160.145	-7.4106	-82.9497	-60.8029	-67.1864	-7.82506	67.8157		15.861	-78.8431	-71.3866	-0.898322
	6480.68	1.09793	39.5185	0.258492	-169.52	-7.90024	-87.8339	-64.3987	-71.1534	-8.33617	71.7023		16.7249	-83.488	-75.5982	-1.00909

## Sheet: 3.2 PIT2-MAD217nor
Supplementary Data 3.2			Normalised Nd XANES of PIT2, Madagascar
Type		Sample	Sample	Sample	Sample	Sample	Sample	Sample	Sample	Sample	Sample	Sample	Sample	Sample	Sample	Sample	Sample	Sample	Sample	Sample	Sample	Sample		Sample	Sample	Sample	Sample	Sample	Sample	Sample
Group		Clay adsorbed	Clay adsorbed	Clay adsorbed	Clay adsorbed	Clay adsorbed	Clay adsorbed	Clay adsorbed	Clay adsorbed	Clay adsorbed	Clay adsorbed	Clay adsorbed	Clay adsorbed	Clay adsorbed	Clay adsorbed	Clay adsorbed	Clay adsorbed	Clay adsorbed	Clay adsorbed	Clay adsorbed	Relict phase	Relict phase		Clay adsorbed	Clay adsorbed	Clay adsorbed	Clay adsorbed	Clay adsorbed	Clay adsorbed	Relict phase
Label	Energy	83289_BTPIOT4_8m_1.dat	83290_BTPIOT4_8m_1.dat	83291_BTPIOT4_8m_1.dat	83292_BTPIOT4_8m_1.dat	83293_BTPIOT4_8m_1.dat	83294_BTPIOT4_8m_1.dat	83295_BTPIOT4_8m_1.dat	83296_BTPIOT4_8m_1.dat	83297_BTPIOT4_8m_1.dat	83298_BTPIOT4_8m_1.dat	83299_BTPIOT4_8m_1.dat	83300_BTPIOT4_8m_1.dat	83301_BTPIT4_8B_1.dat	83302_BTPIT4_8B_1.dat	83303_BTPIT4_8B_1.dat	83304_BTPIT4_8B_1.dat	83305_BTPIT4_8B_1.dat	83306_BTPIT4_8B_1.dat	83307_BTPIT4_8B_1.dat	83425_Mad217_hotspot1.dat	83426_Mad217_hotspot2.dat		83289-83294_BtPit_A_Hotspots_merged	83295-298_BtPit_A_MedGrey_merged	83299-300_BtPit_A_Black_merge	83301-303_BtPit_B_Hotspot_merge	83304-305_BtPit_B_Fe-phase_merge	83306-307_BtPit_B_grainboundphase_merge	83425-426_MAD217_hotspot_merge
Units	Energy (eV)	Normalised µ(E)	Normalised µ(E)	Normalised µ(E)	Normalised µ(E)	Normalised µ(E)	Normalised µ(E)	Normalised µ(E)	Normalised µ(E)	Normalised µ(E)	Normalised µ(E)	Normalised µ(E)	Normalised µ(E)	Normalised µ(E)	Normalised µ(E)	Normalised µ(E)	Normalised µ(E)	Normalised µ(E)	Normalised µ(E)	Normalised µ(E)	Normalised µ(E)	Normalised µ(E)		Normalised µ(E)	Normalised µ(E)	Normalised µ(E)	Normalised µ(E)	Normalised µ(E)	Normalised µ(E)	Normalised µ(E)
Sample		PIT2	PIT2	PIT2	PIT2	PIT2	PIT2	PIT2	PIT2	PIT2	PIT2	PIT2	PIT2	PIT2	PIT2	PIT2	PIT2	PIT2	PIT2	PIT2	MAD217	MAD217		PIT2	PIT2	PIT2	PIT2	PIT2	PIT2	MAD217
Mineral		Kaolinite	Kaolinite	Kaolinite	Kaolinite	Kaolinite	Kaolinite	Kaolinite	Kaolinite	Kaolinite	Kaolinite	Kaolinite-Cerianite	Kaolinite	Kaolinite	Kaolinite	Kaolinite	Goethite	Goethite	Kaolinite	MnO(OH)-Cerianite	Zircon	Zircon		Kaolinite	Kaolinite	Kaolinite	Kaolinite	Goethite	MnO(OH)-Cerianite	Zircon
Locality		Madagascar	Madagascar	Madagascar	Madagascar	Madagascar	Madagascar	Madagascar	Madagascar	Madagascar	Madagascar	Madagascar	Madagascar	Madagascar	Madagascar	Madagascar	Madagascar	Madagascar	Madagascar	Madagascar	Madagascar	Madagascar		Madagascar	Madagascar	Madagascar	Madagascar	Madagascar	Madagascar	Madagascar
Session		Diamond_Jan	Diamond_Jan	Diamond_Jan	Diamond_Jan	Diamond_Jan	Diamond_Jan	Diamond_Jan	Diamond_Jan	Diamond_Jan	Diamond_Jan	Diamond_Jan	Diamond_Jan	Diamond_Jan	Diamond_Jan	Diamond_Jan	Diamond_Jan	Diamond_Jan	Diamond_Jan	Diamond_Jan	Diamond_Jan	Diamond_Jan		Diamond_Jan	Diamond_Jan	Diamond_Jan	Diamond_Jan	Diamond_Jan	Diamond_Jan	Diamond_Jan
Trans/Fluor		F	F	F	F	F	F	F	F	F	F	F	F	F	F	F	F	F	F	F	F	F		F	F	F	F	F	F	F
Spectra		Single	Single	Single	Single	Single	Single	Single	Single	Single	Single	Single	Single	Single	Single	Single	Single	Single	Single	Single	Single	Single		Merged	Merged	Merged	Merged	Merged	Merged	Merged
CN
Description		High Y	High Y	High Y	High Y	High Y	High Y	Medium Y	Medium Y	Medium Y	Medium Y	Low Y	Low Y	High Y	High Y	High Y	Fe-phase	Fe-phase	Medium Y	Medium Y	High Y	High Y		High Y	Medium Y	Low Y	High Y	Fe-phase	Medium Y	High Y
Notes		Area A, hotspot 1 a	Area A, hotspot 1 b	Area A, hotspot 2c	Area A, hotspot 2d	Area A, hotspot 3e	Area A, hotspot 3g	Area A, mid grey k	Area A, mid grey l	Area A, mid grey m	Area A, mid grey n	Area A, black grey o	Area A, black grey p	Area B, hotspot 1	Area B, hotspot 2	Area B, hotspot 3	Area B, Fe phase 4	Area B, Fe phase 5	Area B, grain boundary phase 6	Area B, grain boundary phase 7	MAD 217A - Hotspot #1 Nd	MAD 217A - Hotspot #2 Nd		Area A, hotspots	Area A, mid greys	Area A, black greys	Area B, hotspots	Area B, Fe phase	Area B, grain boundary phase	MAD 217A - Hotspots
Map		MAP A	MAP A	MAP A	MAP A	MAP A	MAP A	MAP A	MAP A	MAP A	MAP A	MAP A	MAP A	MAP B	MAP B	MAP B	MAP B	MAP B	MAP B	MAP B	MAP A	MAP A		MAP A	MAP A	MAP A	MAP B	MAP B	MAP B	MAP A
	6008	-0.000995015	0.00236619	-0.00536426	0.00148163	-0.0140809	-0.00451288	0.00721619	-0.0013787	-0.00371642	-0.00429199	0.00927527	0.00835889	-0.00346875	-0.00264298	-0.00519537	-0.0295377	0.000502019	0.00733302	0.00506921	0.0149252	0.00869592		-0.00323297	-0.000121072	0.00894508	-0.00386417	-0.0174318	0.00592914	0.010963
	6013	-0.00336135	-0.00400223	-0.00565957	-0.000423593	0.00896202	-0.0020055	-0.00859306	-0.00548154	0.00138299	-0.00164812	-0.00587008	-0.00932959	0.00595837	-0.00940411	-0.00573224	-0.0204892	-0.0047495	0.0153958	0.000287593	0.0121724	0.00765483		-0.00164412	-0.00426015	-0.00711674	-0.00225878	-0.0141463	0.00602511	0.00929898
	6018	-0.00613981	-0.00652077	-0.00547135	-0.00705447	-0.0027887	-0.00657001	-0.000208705	-0.00572095	0.000176598	-0.00159399	-0.0107085	-0.00799346	-0.00175554	-0.000989887	-0.00656918	-0.0142375	-0.00301589	0.00595391	-0.00756303	-0.00914277	-0.0063947		-0.00582964	-0.00240494	-0.00972605	-0.0032654	-0.00971534	-0.00242635	-0.00739471
	6023	0.0033304	0.0101781	0.00162479	0.000915692	-0.0134598	0.0047429	0.0103064	-0.00362594	-0.000140075	-0.00241068	0.0177927	0.00401066	-0.00432353	-0.00599146	0.00190634	-0.0277931	-0.00424988	-0.0080791	0.00355892	0.00863218	0.00417109		0.00182554	0.000889019	0.01282	-0.00254953	-0.0183053	-0.000864229	0.0057947
	6028	-0.00144292	0.000925059	-0.000966498	-0.00413711	-0.00651834	-0.00259199	0.00206683	0.00276247	0.00140562	0.00171222	-0.00362698	-0.00201774	-0.00382063	-0.00761446	-0.0041139	0.00948109	-0.000607699	-0.00444432	-0.00426431	0.00197243	0.00177651		-0.00219007	0.00212913	-0.00304526	-0.00492789	0.00541551	-0.0043326	0.00184725
	6033	0.00158771	-0.00226849	0.00143714	0.00482078	0.00766753	0.00230496	0.000192681	-0.00024919	0.00124273	-0.000501634	0.00143476	-0.000529343	0.00753166	0.00477136	0.00419079	-0.00280917	0.00479446	-0.00058164	-0.00558483	-0.00904881	-0.00410918		0.00228481	0.000117488	0.00072684	0.00561419	0.000254711	-0.00368465	-0.00590673
	6038	0.00528938	-0.00208059	0.00530389	0.00170241	0.018255	-0.00225255	0.000138512	0.00237321	-0.00110359	0.00194545	-0.0213011	-0.00717669	0.012167	0.00768587	0.00744556	0.036069	0.00641348	0.00194281	-0.0058924	-0.00955339	-0.00721772		0.00405061	0.00103123	-0.0162029	0.00930371	0.024118	-0.00291457	-0.00806687
	6043	0.00898589	0.00740402	0.0126841	0.0104216	0.017622	0.0118228	0.00260074	0.0087689	0.00799437	0.00736258	0.0145727	0.0168496	0.0102604	0.0130168	0.00896623	0.0200826	0.00659617	0.00403939	0.00681239	-0.0150719	-0.00641982		0.0112272	0.00677252	0.0153844	0.0105287	0.0146478	0.00575055	-0.00956778
	6048	0.00720512	0.000862258	0.0149755	0.00923122	0.0120409	0.00720675	0.00271685	0.0118564	0.00718649	0.00786117	-0.013104	-0.00111216	0.00697403	0.010731	0.00874917	0.0376401	0.00270236	0.00214983	-0.00429314	-0.0078767	-0.00230146		0.00853429	0.00786711	-0.00877593	0.00859878	0.0235621	-0.00184647	-0.0043303
	6053	0.00423319	0.00470257	0.0117579	0.00655684	0.0147262	0.0111167	0.00552459	0.00502129	0.00158002	0.0121799	0.00510519	0.0140797	-0.00626617	0.0182467	0.01337	0.0196264	0.0134992	0.00228836	0.00726726	-0.00316209	-0.00229229		0.00857045	0.00571385	0.00834324	0.00719692	0.0171574	0.00537654	-0.00260822
	6058	0.00136742	0.00544698	0.00618113	0.00586558	-0.00399457	0.00383818	0.00716514	0.0048402	0.000318656	0.00430833	-0.00233753	-0.00482983	0.00502338	0.00396655	0.00236771	0.00908881	0.00172923	-0.0043534	0.00322446	-0.00612002	9.01848e-05		0.00326529	0.00445315	-0.00323604	0.00380004	0.00612303	0.000346726	-0.00216973
	6063	-0.0068891	-0.00190463	-0.00261686	-0.00300436	-0.00719606	-0.00376681	-0.00571815	0.000433929	-0.000372668	-0.00577403	-0.00525515	0.00413201	-0.00565929	-0.00741338	-0.00726397	0.0481903	-0.00803734	-0.0089242	0.00358816	0.00424488	-0.00116563		-0.00425055	-0.00239992	-0.00186756	-0.00669332	0.0255306	-0.00116348	0.000803549
	6068	-0.00502095	-0.00456308	-0.0153228	-0.0136524	-0.00933766	-0.00320806	-0.00955212	-0.00427932	-0.00112224	-0.00268072	0.0181963	0.00161654	-0.0150559	-0.0071891	-0.0047436	0.00647646	0.0102659	-0.0101327	0.00799607	0.000855242	0.00300122		-0.00834079	-0.0047421	0.0122129	-0.00930903	0.00799853	0.00111161	0.0022204
	6073	-0.00512217	-0.0118987	-0.015166	-0.0116782	-0.0138144	-0.00602387	-0.0136103	-0.00540166	-0.00338562	-0.0136113	0.00384451	-0.00726535	-0.0095428	-0.00546656	-0.00611915	-0.00289809	-0.0131007	-0.0125171	-0.00396963	0.00416284	-0.00284349		-0.0103365	-0.00855698	-0.000163733	-0.00724732	-0.0070098	-0.0072157	-0.000291691
	6078	-0.00393892	-0.00658315	-0.00557965	-0.00944116	-0.000632326	-0.0064439	-0.00737741	-0.00649142	-0.0137228	-0.00458268	0.00293568	-0.00926673	-0.0140565	-0.00493262	-0.005569	-0.0118857	-0.0119997	-0.0190765	-0.00220781	0.00681664	0.00100867		-0.00541557	-0.00782437	-0.00146522	-0.008626	-0.0119302	-0.00861388	0.00312252
	6083	-0.00587511	-0.00562674	-0.00259194	-0.00950832	-0.0145286	-0.00547989	-0.0150936	-0.00220421	-0.0126254	-0.00304218	-1.0421e-05	0.00271329	-0.0117769	-0.00313778	-0.00494738	-0.0337553	-0.00482276	-0.0101834	0.00145933	0.000722274	-0.00265607		-0.00679265	-0.0077591	0.000972462	-0.0070641	-0.0220954	-0.00296218	-0.00142643
	6088	-0.00234578	-0.00455478	-0.00431169	-0.002156	-0.00342608	-0.0100266	-0.00872851	-0.0047722	-0.00450743	-0.00175587	-0.026529	-0.00595225	0.00113506	-0.00924931	-0.00173829	-0.0371319	-0.0122345	-0.00305681	-0.000955372	-0.00101814	0.00140831		-0.00446556	-0.00522112	-0.0191021	-0.00263195	-0.0270983	-0.00175363	0.000524289
	6093	-0.00211752	0.00649723	-0.000979528	-0.00279324	-0.0177372	-0.00107808	-0.00333286	-0.00373538	-0.0011595	-0.000261974	0.0151787	-0.00580393	0.00173813	-0.000377013	0.000400253	-0.00241905	0.0104801	-0.00658137	-0.00168379	0.00157387	-0.000228542		-0.00246141	-0.00251633	0.00760743	0.000702698	0.00277969	-0.00354338	0.000427596
	6098	0.00189936	0.00363711	-0.00520938	0.00583486	0.00291398	0.00430119	0.00294017	0.00275153	0.00263848	-0.00142326	-0.00445264	-0.00137851	0.00235847	-0.00279704	0.00274327	0.00779202	-0.00346015	0.0177992	-0.00102935	0.000379727	0.00217822		0.00191724	0.00205239	-0.00334319	0.00113247	0.00325758	0.00612051	0.0015239
	6102.92	0.0042503	0.00617633	0.00313181	0.0114395	0.00792752	0.00622706	0.00615702	0.00456866	0.0117469	0.000140525	0.00620641	0.00137931	0.0119512	0.00522726	0.00625951	-0.00924905	-0.0110651	0.00373847	0.00039974	0.000461506	0.00128129		0.00615621	0.00563526	0.00446436	0.00815015	-0.00998088	0.00166732	0.000983155
	6107.65	0.00255098	-0.000150217	0.00658381	0.0038594	0.00958174	0.00195186	0.00833259	0.00105362	0.00199188	0.00145257	0.00581611	0.00820528	0.00490242	0.00512094	-0.00057584	-0.0027621	0.00174493	0.0151812	0.000239197	-0.00507163	0.00135482		0.00387365	0.00319618	0.00667757	0.00301299	-0.000944242	0.00591309	-0.000983718
	6112.22	0.00254891	0.00194869	0.00556442	0.00172155	0.00781781	0.000441906	0.0168448	-0.00109166	0.00417982	0.00660856	-0.00715159	0.00131023	0.00572572	-0.00156349	-0.00383671	0.000530238	0.0186106	0.0121184	-0.00245189	0.00913862	0.00301042		0.00325447	0.00594304	-0.00409767	0.000400315	0.00781205	0.00308203	0.00524085
	6116.62	0.000798809	0.00153516	0.00433469	0.00227798	0.00951941	0.00380501	-0.00860576	0.00324538	0.00378674	0.00311903	-0.00717016	-0.00283577	0.00831606	-0.000345233	-0.00315907	-0.0167593	-0.000481452	0.0234895	0.000405644	0.00943992	0.00225172		0.00343964	0.000257732	-0.00560605	0.00194662	-0.0101951	0.00917136	0.00486797
	6120.85	0.000820026	-0.00584422	0.00244856	0.00542912	-0.000949048	0.000166281	0.000637729	-0.00371384	-0.00281474	0.000707052	-0.0134759	0.0046174	0.0037423	0.00463702	0.00898603	0.0349949	0.00892185	0.0134345	-0.00135303	0.00931548	0.00176165		0.000310162	-0.00163676	-0.00694736	0.00584366	0.024488	0.00426212	0.00451092
	6124.9	0.00119452	-0.00407102	-0.00241728	0.00369299	0.00596343	0.00378984	-0.0175726	-0.00481059	0.00550746	0.00544996	-0.0101514	-0.0101462	0.00471393	-0.00237201	0.00655748	-0.0290021	-0.00478418	0.0181774	-0.00445498	0.0153574	0.00293837		0.00104095	-0.00428816	-0.0101491	0.00349544	-0.0192361	0.0041392	0.00745822
	6128.79	0.00213194	-0.00463252	-0.00272957	-0.00163788	0.010286	0.00234939	-0.00967669	-0.00564557	0.00292078	0.00216338	-0.0161468	-0.00343452	0.00937698	0.00209717	-0.00680144	-0.00626414	0.0206769	0.0313598	-0.00119545	0.0186142	0.0067925		0.000691814	-0.00363324	-0.0115595	0.00170341	0.00459377	0.0111644	0.011095
	6132.51	-0.000819222	-0.0108046	-0.00193641	0.00275627	0.00638862	-0.000766361	-0.0154179	-0.0073906	0.00542857	0.00138908	-0.0397912	-0.00815485	0.0069067	0.00342083	8.8662e-05	0.0391855	0.00361317	0.0333085	-0.00742055	0.0163067	0.00831749		-0.0012348	-0.00540337	-0.0283747	0.00356152	0.0248503	0.00804787	0.011224
	6136.06	-0.00214596	-0.00911041	-0.00474541	0.00192068	0.0178737	-0.00214562	-0.021321	-0.00807709	0.00504966	-0.00560869	-0.0212754	-0.00361708	0.00221099	0.000880671	-0.000156547	0.00781176	0.0143725	0.0412477	-0.00534507	0.0197406	0.00558014		-0.000585183	-0.00847696	-0.0149032	0.00101806	0.0104519	0.0123452	0.0107337
	6139.44	-0.00696798	-0.00948264	-0.000538736	0.00165815	0.0144784	-0.00456636	-0.0230699	-0.00954122	0.00702315	-0.00988416	-0.033948	0.00192905	0.00957181	0.000175421	-0.00503249	0.0153147	0.00113782	0.0448126	-0.00826861	0.0259256	0.013425		-0.00175808	-0.00982121	-0.021004	0.00189558	0.00960184	0.0118884	0.0179746
	6142.64	-0.00874591	-0.0127245	-0.00967362	0.00133042	0.0152738	-0.000679725	-0.0152067	-0.0102538	0.000463237	0.0030816	-0.0241943	-0.00369881	0.00923245	-0.00438008	-0.00159336	0.0063685	-0.00370834	0.0337696	-0.0115491	0.0321586	0.0148178		-0.00369279	-0.00709376	-0.0167989	0.00178624	0.00230787	0.00566568	0.0211288
	6145.69	-0.00488705	-0.00758826	-0.00542105	0.00103943	0.0228446	-1.72985e-05	-0.0237105	-0.0132175	-0.00202216	0.00213466	-0.0237436	-0.0105588	-0.000284516	0.0020551	-0.000769168	-0.0128089	0.000743185	0.0305572	-0.00599566	0.0346111	0.016668		-0.000151503	-0.0110483	-0.0189822	0.000162411	-0.00734704	0.0078847	0.0231982
	6148.56	-0.00428192	-0.0128154	-0.00776786	-0.00411658	0.00878489	-0.000603923	-0.0337008	-0.0100565	-0.00010224	0.00523289	-0.0329881	0.000487206	0.00770128	-0.00517308	0.003178	-0.0163955	0.0174482	0.0539239	-0.00231072	0.0371216	0.0228804		-0.00399697	-0.0115526	-0.0209089	0.0026895	-0.00275582	0.0190438	0.0280634
	6151.27	-0.0064732	-0.0120239	-0.0026408	-0.00256275	0.0127584	-0.00343576	-0.0270218	-0.011739	0.00760343	0.00167174	-0.0269762	-0.0109318	0.0132438	0.00269378	-0.00158489	0.0147065	0.0178539	0.0464994	-0.0132736	0.0398422	0.0277803		-0.00309074	-0.00953594	-0.0211822	0.0051821	0.0159756	0.00942452	0.0321702
	6153.81	-0.00108597	-0.0159312	-0.00587683	-0.00327663	0.0245183	-0.00248431	-0.0350235	-0.014005	0.00325456	0.00186001	-0.0293058	-0.00384075	0.0126765	-0.00481568	0.00352071	-0.00404969	0.0214551	0.0551457	-0.00766885	0.0477582	0.0376808		-0.00159456	-0.0132688	-0.0201169	0.00479671	0.00622953	0.0161843	0.0413503
	6156.19	-0.00621331	-0.0113147	-0.0049524	-0.000410115	0.0164098	0.000441066	-0.0347958	-0.00713498	0.00621752	0.00220458	-0.0317833	0.0100857	0.0148258	-0.00820848	-0.00366942	-0.0178678	0.017366	0.0535199	-0.00101815	0.0534592	0.0511223		-0.00193678	-0.0100328	-0.0166759	0.00216016	-0.00366342	0.0196921	0.0519833
	6158.4	-0.00491907	-0.0110469	-0.00605145	-0.00302774	0.0196793	-0.00257764	-0.0300137	-0.0138951	0.00869992	0.00433403	-0.024619	0.0323214	0.00859358	0.00193101	-0.00479729	0.0122446	0.028756	0.0509835	0.00928807	0.0800607	0.0751584		-0.00224896	-0.0104223	-0.00407569	0.0020717	0.0188933	0.0251214	0.0769541
	6160.44	-0.00796213	-0.00856532	-0.00650915	0.00112128	0.0295885	-0.00129321	-0.0344896	-0.0117	0.00736686	0.00167259	-0.032131	0.0491096	0.0238474	-0.00331296	-0.00095112	0.00520175	0.0292404	0.0556797	0.0148414	0.103879	0.120197		-0.000475482	-0.0115006	-0.00281888	0.00784979	0.0148902	0.030368	0.114277
	6162.32	0.000657309	-0.00192224	0.00237317	0.00449173	0.0243982	0.00772862	-0.0281219	-0.00577117	0.0131485	0.0187533	-0.0168305	0.0587242	0.0161825	-0.00311784	-0.000590549	0.0270766	0.0480557	0.0596248	0.0554787	0.171521	0.195515		0.00538515	-0.00355503	0.0104291	0.00511648	0.0355325	0.057053	0.186783
	6164.04	0.00589647	0.00143194	0.000866402	0.0113133	0.0350788	0.0110122	-0.018475	-0.00406783	0.0104486	0.00897173	0.0117048	0.102188	0.0205791	7.72591e-05	0.0078496	0.0153296	0.06721	0.0755957	0.0650112	0.270543	0.356245		0.00965464	-0.00265279	0.0443481	0.010633	0.0362525	0.0690306	0.325201
	6165.6	0.0191787	0.0167061	0.0127818	0.0188101	0.0559132	0.0223896	-0.000931262	0.0146003	0.0221643	0.0246445	0.0637899	0.22696	0.0275921	0.00840104	0.0136868	0.0914455	0.117165	0.0886086	0.142482	0.515639	0.722568		0.0229031	0.0138222	0.122654	0.0175765	0.101813	0.122053	0.647262
	6166.98	0.0304738	0.0350232	0.0281832	0.0269645	0.0650268	0.0389568	0.0171747	0.0254405	0.0316227	0.0419498	0.138812	0.386753	0.0431765	0.0237698	0.0235235	0.122513	0.164913	0.100971	0.254287	0.737791	1.0366		0.0362875	0.0273964	0.228255	0.0310568	0.139604	0.196067	0.927859
	6168.21	0.0374775	0.0460334	0.0317214	0.0230812	0.0685535	0.0430967	0.0264437	0.0296726	0.035422	0.0465697	0.156575	0.426067	0.0350807	0.0257641	0.0286466	0.154837	0.178018	0.11547	0.344871	0.844053	1.08716		0.0408801	0.032916	0.253791	0.0303304	0.164167	0.257758	0.998686
	6169.27	0.0395452	0.0350258	0.0258815	0.0308021	0.0696662	0.0386675	0.0229138	0.0266427	0.0317143	0.0431155	0.116111	0.380648	0.0438723	0.0223975	0.0242675	0.151276	0.163728	0.100519	0.498426	0.960068	1.08657		0.0388642	0.029548	0.211543	0.0312246	0.156297	0.347226	1.04053
	6170.18	0.028978	0.0340171	0.0259288	0.0229672	0.0639206	0.0368658	0.0125474	0.0275865	0.0260469	0.0310593	0.0896065	0.353988	0.0360414	0.0117075	0.0223128	0.105662	0.143087	0.102912	0.540053	1.01652	1.06075		0.034341	0.023991	0.184968	0.0247358	0.120749	0.374052	1.04465
	6170.92	0.0279505	0.033171	0.023746	0.0229182	0.0650652	0.0296961	0.0128408	0.0225813	0.0274022	0.0282777	0.0768769	0.31157	0.0391631	0.0134208	0.0246609	0.124228	0.127952	0.105066	0.592217	1.02652	1.01574		0.0325352	0.0220049	0.161544	0.0271861	0.125731	0.407225	1.01967
	6171.5	0.023613	0.0313123	0.0174715	0.024087	0.048034	0.0269814	0.0085077	0.0233811	0.0250505	0.0342745	0.0677129	0.286828	0.0313377	0.0129176	0.0188584	0.1152	0.119555	0.103362	0.487897	1.00965	0.971266		0.0275856	0.0217524	0.146761	0.022031	0.116958	0.341872	0.985226
	6172	0.0214029	0.0283517	0.0142917	0.0211016	0.0483814	0.0311538	0.00517858	0.0102734	0.0293126	0.0296197	0.0630312	0.269298	0.0290369	0.0128925	0.0207858	0.0761555	0.109326	0.0943134	0.483898	0.979655	0.927888		0.0263523	0.0160942	0.137444	0.0218274	0.0895463	0.335956	0.946728
	6172.5	0.0199325	0.0299045	0.0144238	0.0215368	0.0345866	0.0273574	0.000245206	0.0187489	0.0258797	0.0263491	0.0623745	0.26362	0.0261081	0.00998196	0.0179672	0.0695701	0.115183	0.0876278	0.463518	0.949589	0.88266		0.0239323	0.0166899	0.134951	0.0189504	0.0879545	0.320776	0.907069
	6173	0.0175281	0.0237529	0.0130331	0.0191007	0.0366437	0.0253943	0.00159857	0.0139333	0.0221372	0.0284174	0.0582541	0.236756	0.0262247	0.00592015	0.0168977	0.0629649	0.11144	0.0941214	0.434546	0.918984	0.85021		0.0217558	0.0148888	0.122684	0.0175389	0.0824934	0.305272	0.875239
	6173.5	0.0216144	0.0228081	0.0147159	0.0233173	0.0382907	0.0211633	-0.00487861	0.0122211	0.0281711	0.0277771	0.0492332	0.239716	0.0273334	0.0103672	0.0144526	0.0563529	0.100412	0.0898727	0.444286	0.90093	0.817141		0.0228783	0.0136583	0.117952	0.0182684	0.0741109	0.3097	0.847634
	6174	0.0184657	0.0245487	0.0182127	0.023656	0.0411657	0.0218179	-0.00501941	0.0156269	0.0255818	0.0213063	0.0510593	0.236251	0.0249154	0.00952814	0.00985585	0.0578341	0.099352	0.0905274	0.464123	0.876862	0.795397		0.0236952	0.0132387	0.117856	0.0154933	0.0745681	0.322253	0.825044
	6174.5	0.0197898	0.0208108	0.0119824	0.0213303	0.037211	0.0283366	-0.00199191	0.0138814	0.0244549	0.0248115	0.050594	0.22109	0.0229172	-0.000743438	0.0155329	0.0597667	0.0974875	0.0964421	0.406781	0.863758	0.780649		0.022413	0.0137658	0.112102	0.0140362	0.0749738	0.288931	0.810894
	6175	0.0183127	0.0212526	0.0134187	0.0193958	0.0476111	0.0201068	-0.00105811	0.0053729	0.0229988	0.0317617	0.0425356	0.218752	0.033643	0.00449558	0.0169797	0.0527745	0.0983312	0.0971862	0.432324	0.852572	0.765151		0.0222	0.0117908	0.106108	0.0200082	0.0711361	0.305058	0.796966
	6175.5	0.0177971	0.0234465	0.0154351	0.0227647	0.0461848	0.0220174	0.0069302	0.0158837	0.0198971	0.021854	0.049245	0.220122	0.0236038	0.00489271	0.0154457	0.0441843	0.107399	0.0956177	0.474838	0.846607	0.760561		0.0234225	0.0153983	0.110878	0.0157587	0.0696483	0.330832	0.791876
	6176	0.0157906	0.0236697	0.0126373	0.0174466	0.0478451	0.0231414	0.0028119	0.0109841	0.0282639	0.0215377	0.0453977	0.217917	0.0247712	0.00783791	0.0153066	0.0455794	0.10551	0.0907423	0.412076	0.857534	0.769688		0.0221847	0.0141297	0.107653	0.0169295	0.0697336	0.290052	0.801664
	6176.5	0.0184247	0.0277286	0.0151483	0.0146458	0.0450975	0.0257391	-3.2777e-05	0.0158824	0.0201342	0.0260554	0.0459371	0.230676	0.0196175	0.00622274	0.0159906	0.0454179	0.109611	0.0834514	0.472758	0.871833	0.781795		0.0235696	0.0143592	0.112584	0.0147869	0.0712902	0.324922	0.814561
	6177	0.0169006	0.0302738	0.0134166	0.0182465	0.0612923	0.0215444	-0.0030819	0.0114289	0.0225442	0.0184085	0.0459989	0.21973	0.0254501	0.00693451	0.0142662	0.0604068	0.105203	0.0891379	0.454288	0.898538	0.793328		0.0252886	0.011087	0.108674	0.0165787	0.0784778	0.31565	0.831616
	6177.5	0.0173774	0.0294287	0.0102547	0.0211469	0.0538154	0.0248382	0.00617377	0.0147993	0.0290811	0.0187246	0.0460704	0.23171	0.0287701	0.00350927	0.0216056	0.0511177	0.113271	0.0956804	0.448705	0.916895	0.804107		0.0246037	0.0160806	0.113042	0.0195441	0.0761409	0.314647	0.845154
	6178	0.0185937	0.0310687	0.0101077	0.0171935	0.0389948	0.0242311	-0.00260557	0.0113968	0.0279854	0.0235615	0.0611783	0.240944	0.0209792	0.0039838	0.0151105	0.0531276	0.100213	0.0912248	0.525595	0.935513	0.823987		0.0225025	0.0131727	0.12603	0.0143995	0.0721052	0.360646	0.864575
	6178.5	0.016943	0.037162	0.0135026	0.0116637	0.0375301	0.0259541	-0.00231462	0.0092247	0.0245487	0.0260185	0.0593109	0.233126	0.025164	7.08481e-05	0.0149341	0.0372898	0.108973	0.0961697	0.495996	0.945898	0.822711		0.0231376	0.0121941	0.122034	0.0149017	0.0661807	0.344169	0.867542
	6179	0.0140532	0.0320293	0.0124165	0.0186845	0.0524289	0.0233802	0.00703671	0.0160341	0.0226693	0.0294948	0.0453171	0.241034	0.0302127	-0.00141745	0.0209623	0.0639603	0.100919	0.0971919	0.467145	0.936954	0.823471		0.0239789	0.0173481	0.115925	0.018561	0.0788741	0.326658	0.864771
	6179.5	0.0154347	0.0324751	0.0128206	0.017783	0.0457564	0.0233316	-0.00734944	0.0131151	0.0201316	0.022322	0.0397474	0.234956	0.0219433	0.0059856	0.0193975	0.0429426	0.106216	0.0928273	0.436	0.91247	0.80504		0.0234066	0.0108136	0.110172	0.0168194	0.0684326	0.305683	0.844113
	6180	0.0145934	0.0310736	0.0146959	0.0164978	0.037337	0.0223497	-0.000216599	0.0121254	0.0196982	0.0301329	0.0449287	0.228199	0.0202627	0.00239529	0.0153347	0.0400536	0.102499	0.0945821	0.438951	0.876384	0.77457		0.0218974	0.01356	0.111046	0.0137944	0.0652213	0.308186	0.81163
	6180.5	0.0141257	0.0339639	0.0093282	0.013755	0.035114	0.0223314	-0.00391022	0.0124644	0.021767	0.0208057	0.0392664	0.224552	0.0157451	-0.000248149	0.0171778	0.0332935	0.10365	0.0903819	0.445321	0.832145	0.745741		0.0205939	0.0115182	0.106081	0.012021	0.0616436	0.310536	0.777186
	6181	0.0142206	0.0257631	0.0109653	0.0154114	0.0410464	0.0147032	-0.00260893	0.0110422	0.0295845	0.0275092	0.0363969	0.194991	0.0208543	-0.00335248	0.014429	0.0428337	0.100185	0.0946687	0.365822	0.788624	0.703645		0.0193161	0.014046	0.093612	0.0121633	0.0659484	0.262853	0.734567
	6181.5	0.0145852	0.0251934	0.0107487	0.0165923	0.0344596	0.0165516	-0.00772987	0.00288846	0.0261518	0.0148679	0.0390683	0.189536	0.019828	-0.000645936	0.00586032	0.0404834	0.10294	0.0886921	0.356129	0.727328	0.659736		0.0188524	0.00685534	0.093345	0.00948789	0.0656444	0.254572	0.684343
	6182	0.0123099	0.0284341	0.00524502	0.0137339	0.0298601	0.0146734	-0.00487689	0.0055707	0.0201664	0.0222512	0.0415622	0.178559	0.019045	-0.00180333	0.0118666	0.0121684	0.096351	0.0928347	0.325378	0.691037	0.619579		0.0165623	0.00865861	0.0909846	0.0109809	0.046096	0.237016	0.645585
	6182.5	0.00981503	0.0308032	0.00972573	0.0189694	0.0295046	0.01399	-0.0135887	0.00361532	0.0206985	0.0230677	0.0524672	0.167665	0.0131308	-0.0034863	0.0109226	0.0127532	0.104161	0.0784491	0.267169	0.636146	0.583799		0.0178297	0.00592708	0.0940204	0.00795977	0.0495609	0.195504	0.60285
	6183	0.00940703	0.0232784	0.00959436	0.0161512	0.03914	0.016269	-0.0155789	-0.000356609	0.0245965	0.0203012	0.0504863	0.153503	0.0150608	0.00335498	0.0117916	0.0172832	0.0872087	0.087533	0.251889	0.594409	0.553795		0.0177344	0.00423953	0.0876757	0.010804	0.0454651	0.189476	0.568557
	6183.5	0.00485539	0.0244291	0.00102768	0.0112864	0.0365001	0.0137211	-0.0131622	0.00472799	0.024142	0.0257956	0.0307179	0.162714	0.0128435	-0.0079114	0.0106439	0.00799067	0.0844924	0.0864963	0.244546	0.559393	0.518958		0.0139131	0.00760518	0.0783369	0.00661226	0.0388228	0.184528	0.533674
	6184	0.0057287	0.0195941	0.00711043	0.0173541	0.0283248	0.0126435	-0.0148939	-0.000869611	0.0165231	0.0201018	0.0441284	0.145428	0.0183513	0.00344632	0.0117959	0.00531175	0.0788447	0.0841834	0.27132	0.521181	0.505499		0.0140129	0.00259154	0.0806861	0.0120802	0.0349474	0.200256	0.511206
	6184.5	0.00850915	0.0212492	0.00542773	0.0171512	0.0256272	0.0176676	-0.0175977	-0.0023664	0.016038	0.0156481	0.0398475	0.14063	0.00783665	0.000915244	0.0155473	0.0155374	0.0892921	0.0886691	0.232521	0.501688	0.493132		0.0150016	0.000468466	0.0762045	0.00874855	0.0452318	0.177894	0.496229
	6185	0.00852552	0.0249329	0.00487478	0.0170265	0.0235056	0.0211477	-0.0158892	0.00614066	0.0200778	0.022984	0.0497306	0.144846	0.0126467	0.00223819	0.00999234	0.020793	0.0758013	0.0785422	0.222573	0.482863	0.476386		0.0157879	0.00612388	0.0840424	0.00895151	0.0429632	0.16788	0.478758
	6185.5	0.00768634	0.0217998	0.00377481	0.0177379	0.0341271	0.0171788	-0.0222701	0.00254294	0.0146354	0.0255471	0.0376096	0.131892	0.0123684	-0.00498001	0.00946396	0.00694034	0.0817467	0.0904987	0.213413	0.477824	0.466856		0.0157322	0.00251976	0.0716418	0.00674927	0.0370803	0.166737	0.470848
	6186	0.0104847	0.0252852	0.00394962	0.0184851	0.0303514	0.0152741	-0.0188224	0.00472903	0.0147499	0.0222082	0.0468983	0.13648	0.0135215	-0.00721972	0.0128972	7.69463e-05	0.0807866	0.0952026	0.203726	0.459051	0.462813		0.0162242	0.0036475	0.0792137	0.00781588	0.0326153	0.162515	0.461439
	6186.5	0.00822308	0.0257681	0.00688093	0.0224892	0.0248408	0.0169581	-0.020302	0.00041153	0.0209888	0.0188563	0.0446664	0.133569	0.0134558	0.00794445	0.0115348	0.00126079	0.0879266	0.0838669	0.195297	0.455871	0.455912		0.016475	0.00233006	0.076752	0.0113163	0.0361891	0.152997	0.45592
	6187	0.011114	0.0257814	0.00473093	0.0206435	0.0222651	0.0191029	-0.0191076	0.00728543	0.0251939	0.0200697	0.054018	0.143829	0.0114259	0.000709471	0.0132087	0.00619736	0.0891564	0.0918607	0.194481	0.457225	0.459903		0.0164432	0.00622004	0.0864155	0.00922679	0.039626	0.155512	0.458929
	6187.5	0.00772005	0.0210406	0.00457098	0.0172251	0.0293004	0.0122547	-0.0209326	0.000930219	0.0184799	0.0225572	0.038811	0.137278	0.0158505	-0.00116261	0.0149222	0.00710971	0.0857651	0.0879911	0.190576	0.447612	0.449171		0.0142429	0.00250471	0.0743326	0.0110226	0.0388098	0.15162	0.448604
	6188	0.0119295	0.0238316	0.0033683	0.0219125	0.0293528	0.0119432	-0.01605	0.00347342	0.0235933	0.0259483	0.060913	0.141015	0.015643	0.00369884	0.00882327	0.0150325	0.0866799	0.0875735	0.179898	0.446436	0.451763		0.0159671	0.00631191	0.0898071	0.0100608	0.0439084	0.144838	0.449825
	6188.5	0.00858908	0.0271613	0.00831768	0.0203597	0.032285	0.0211854	-0.0199254	0.00553644	0.0221135	0.027636	0.0393758	0.144544	0.0100212	0.00383606	0.0137756	0.0146093	0.0828686	0.0835784	0.179507	0.450493	0.456573		0.0184447	0.00606904	0.0773152	0.00970797	0.0421177	0.143087	0.454361
	6189	0.0108542	0.0304942	0.00649065	0.0200725	0.0339785	0.0221574	-0.00966291	0.00649932	0.0250149	0.0278321	0.0428859	0.146555	0.0123739	-0.00274295	0.0120452	0.0124114	0.0774447	0.083496	0.181193	0.452477	0.450055		0.0194776	0.0096924	0.080284	0.0082606	0.0386327	0.144093	0.450937
	6189.5	0.0100789	0.0309906	0.010493	0.0228995	0.0343664	0.0190785	-0.0142186	0.00549996	0.0280902	0.0330109	0.0399234	0.150704	0.0142158	0.0021191	0.0147913	0.00238886	0.0806085	0.0890902	0.187011	0.449772	0.465981		0.0200814	0.0096508	0.0798778	0.0112225	0.0339132	0.149809	0.460043
	6190	0.0137753	0.0298664	0.0104696	0.021241	0.0339904	0.0210344	-0.00462442	0.00764433	0.0269144	0.0248984	0.0517644	0.146524	0.0160055	0.0058666	0.0111374	0.0178659	0.0867434	0.0932987	0.184135	0.454918	0.462465		0.0207174	0.0112874	0.0859474	0.0115946	0.0456255	0.14964	0.459719
	6190.5	0.0165743	0.035069	0.0094366	0.0209693	0.0315191	0.0196485	-0.00619398	0.00799695	0.0337587	0.0285609	0.0404992	0.154231	0.0154681	0.00200544	0.0177917	0.00647088	0.0880028	0.094454	0.200997	0.460035	0.458745		0.0213856	0.0129956	0.0815279	0.0127305	0.0393303	0.160541	0.459215
	6191	0.0158151	0.0383457	0.00587427	0.0226827	0.0223647	0.0234855	-0.00834707	0.00601936	0.029068	0.028119	0.0607874	0.154273	0.0168536	-0.00401842	0.0219634	0.00171002	0.0886934	0.0969334	0.219204	0.451736	0.464601		0.020753	0.0107106	0.0945101	0.0131579	0.0367664	0.172772	0.459919
	6191.5	0.0131707	0.0354529	0.00641604	0.0210493	0.0390697	0.022109	-0.0054497	0.00915605	0.0296667	0.0348696	0.0454039	0.16095	0.0134274	0.00206463	0.0223426	0.00493735	0.0973038	0.0928151	0.214115	0.46283	0.468091		0.021576	0.0139102	0.0870756	0.013587	0.0421632	0.168014	0.466177
	6192	0.0148193	0.0347295	0.0116842	0.0241919	0.0340489	0.0242271	-0.00362744	0.0154136	0.0315529	0.0338709	0.0514038	0.157909	0.0225733	0.00670928	0.0183585	0.012666	0.0980185	0.0945652	0.189803	0.468111	0.466853		0.0229123	0.0168898	0.0898247	0.0168885	0.0470653	0.153637	0.467311
	6192.5	0.0188332	0.036174	0.0120554	0.0293351	0.0317196	0.0250355	0.00107072	0.0116201	0.024938	0.0289337	0.0477391	0.149484	0.0158114	0.00585548	0.0211574	0.00334832	0.0955509	0.0938202	0.194382	0.465327	0.470619		0.0246001	0.0145386	0.0844428	0.0150715	0.0405081	0.156194	0.468694
	6193	0.019083	0.0382185	0.0122741	0.0268197	0.0289044	0.0242453	-0.005106	0.0174856	0.0291878	0.0300239	0.0654734	0.165126	0.0170277	0.00494349	0.0162301	-0.00835247	0.0987723	0.0963193	0.171789	0.454207	0.479833		0.0241862	0.0161323	0.101421	0.0135596	0.034813	0.14313	0.470461
	6193.5	0.0214436	0.0322261	0.0126273	0.0305775	0.0430309	0.0234297	-0.00342746	0.0167812	0.0377756	0.0340402	0.0590147	0.167729	0.0233329	0.00714788	0.0178336	0.0165043	0.0958174	0.0961344	0.184577	0.46741	0.477649		0.026007	0.0187097	0.0982318	0.0170988	0.0484696	0.150991	0.473923
	6194	0.0223856	0.0390901	0.0156406	0.0277553	0.048315	0.0263333	-0.00625684	0.0152595	0.0366137	0.0324115	0.0528202	0.164931	0.0180927	0.00260261	0.0208321	0.0277868	0.100179	0.103087	0.205938	0.469263	0.476069		0.0287048	0.0169017	0.0932625	0.0149841	0.0569633	0.166881	0.473592
	6194.5	0.0246216	0.0424284	0.0137819	0.0301418	0.0456725	0.0271441	-0.00340508	0.0140533	0.0377216	0.0404518	0.0523932	0.161503	0.0235859	0.0118286	0.0247535	0.0292894	0.108712	0.10513	0.23034	0.472763	0.487923		0.0294922	0.0188074	0.0917537	0.0208806	0.0612993	0.182686	0.482406
	6195	0.0236203	0.0426602	0.0117761	0.0288211	0.047481	0.0240832	-0.00235103	0.0178889	0.0298065	0.036472	0.0688553	0.172746	0.0224587	0.00642109	0.0226773	0.0193666	0.112822	0.104607	0.200947	0.472052	0.486564		0.028495	0.0182387	0.106331	0.0182965	0.0570317	0.164363	0.481283
	6195.5	0.0256214	0.0417141	0.0189373	0.0390477	0.0534846	0.0260343	-0.00997752	0.0233411	0.0421828	0.0433752	0.0588283	0.167235	0.028692	0.0115292	0.0232206	0.0219078	0.103797	0.106745	0.218349	0.468318	0.490312		0.0326272	0.0219081	0.0979345	0.0222093	0.0549116	0.175968	0.482308
	6196	0.0294639	0.042403	0.0190851	0.0346603	0.0515446	0.0385536	-0.000369348	0.0240808	0.0308824	0.0432437	0.0659748	0.175073	0.024881	0.0120383	0.0253632	0.00131556	0.113968	0.108895	0.208327	0.470592	0.495643		0.0347875	0.0224303	0.10533	0.0216586	0.0466887	0.170568	0.486522
	6196.5	0.0298185	0.0466821	0.0204265	0.0382855	0.0496219	0.0357002	0.00125023	0.0173342	0.0432996	0.0408077	0.0777004	0.178771	0.0283399	0.0139644	0.0281338	0.0336631	0.103334	0.115429	0.200498	0.483594	0.49882		0.0355973	0.0223888	0.114158	0.0244634	0.0617565	0.168193	0.493279
	6197	0.0370586	0.0493104	0.0227337	0.0374048	0.0470213	0.0318575	0.00384358	0.0274091	0.040255	0.0450847	0.0818384	0.182133	0.0292614	0.010873	0.0321733	0.0161845	0.103445	0.108382	0.207762	0.480203	0.501748		0.0369013	0.0269122	0.118016	0.0254352	0.0513528	0.170023	0.493908
	6197.5	0.0388754	0.0500264	0.0260369	0.0421006	0.0572555	0.039494	0.00112591	0.0287508	0.0471258	0.0468897	0.0623883	0.170539	0.0385113	0.0165348	0.0316491	0.0230694	0.100887	0.111841	0.205308	0.491669	0.50494		0.0412828	0.028391	0.101423	0.0302687	0.0544323	0.169815	0.500111
	6198	0.0389916	0.0534393	0.0248103	0.0473826	0.0604137	0.0365526	0.0146768	0.0292496	0.0412763	0.0491585	0.0659617	0.177221	0.0372411	0.0307411	0.0297893	0.0481601	0.104314	0.118912	0.222285	0.491751	0.511649		0.0422993	0.0313214	0.106095	0.0328849	0.0708115	0.18303	0.504399
	6198.5	0.0458441	0.055397	0.0298024	0.050151	0.0577262	0.0377868	0.0106268	0.0313374	0.0455409	0.0516249	0.0775018	0.182875	0.0423801	0.0183092	0.0376425	0.0380657	0.122487	0.121773	0.214471	0.488514	0.51372		0.0452409	0.032316	0.115512	0.0343377	0.0720537	0.17927	0.504554
	6199	0.0481645	0.0525244	0.0331776	0.0500642	0.0570268	0.0492727	0.01105	0.0325163	0.0482962	0.0512626	0.0813882	0.192873	0.0401795	0.0209025	0.0395809	0.0304491	0.112267	0.11552	0.212783	0.500707	0.519139		0.0476791	0.033344	0.121603	0.0348729	0.063424	0.175879	0.512449
	6199.5	0.0474664	0.0603751	0.0381115	0.0519591	0.0868895	0.0458415	0.0104985	0.0417712	0.0540851	0.0568705	0.0811105	0.184354	0.0458507	0.0266777	0.0420289	0.0417448	0.118923	0.1279	0.218907	0.504743	0.533094		0.0534108	0.038717	0.118352	0.039423	0.0728501	0.184348	0.522777
	6200	0.0483521	0.0633842	0.0373983	0.0581491	0.0863447	0.0490722	0.0204848	0.0390654	0.057307	0.0567551	0.0702261	0.1852	0.0458653	0.0332515	0.0448286	0.0350888	0.119673	0.127599	0.224013	0.512667	0.537544		0.0552711	0.0409463	0.111708	0.0421621	0.069179	0.1874	0.528495
	6200.5	0.057231	0.0701507	0.0457527	0.0575326	0.0809939	0.0470353	0.0287213	0.0440049	0.0660102	0.0681093	0.0702032	0.192885	0.0525177	0.0389525	0.0475355	0.0333688	0.1279	0.131763	0.239256	0.524156	0.54399		0.058718	0.0486026	0.114459	0.0471603	0.0714638	0.198377	0.536772
	6201	0.061892	0.0723933	0.0462141	0.0636796	0.0840077	0.0574011	0.0392697	0.0557731	0.0641686	0.0741002	0.0512295	0.19956	0.0592347	0.0418177	0.0529011	0.0449172	0.133084	0.129534	0.226361	0.537448	0.548654		0.0631117	0.0563359	0.104728	0.0523757	0.0804513	0.189592	0.544577
	6201.5	0.0644379	0.0742304	0.0482096	0.0735613	0.0998679	0.0547877	0.0417253	0.05362	0.0697494	0.0739131	0.0691026	0.195794	0.0606557	0.0459647	0.0561695	0.066562	0.145967	0.141531	0.236224	0.533038	0.561671		0.0673526	0.0572772	0.114833	0.0551766	0.0985455	0.200265	0.551251
	6202	0.0679118	0.0797553	0.0587449	0.076377	0.108486	0.0606354	0.036766	0.0578478	0.0727738	0.0788224	0.0778387	0.216952	0.0645177	0.0504471	0.0587604	0.0594088	0.143433	0.148098	0.2657	0.551666	0.565431		0.0734795	0.0589948	0.128022	0.058751	0.0932736	0.221042	0.560422
	6202.5	0.0750539	0.0843382	0.0595997	0.082326	0.10537	0.0698995	0.0387733	0.0625318	0.0809811	0.0902289	0.0911647	0.223411	0.0794458	0.0597776	0.0696093	0.0643092	0.1462	0.153409	0.278982	0.553338	0.575103		0.0778406	0.064853	0.138869	0.0707488	0.0973125	0.231296	0.567182
	6203	0.0833198	0.09255	0.0692592	0.08801	0.111843	0.0755292	0.0539609	0.0745239	0.0940214	0.0950797	0.0978654	0.220283	0.0759037	0.0596646	0.0759308	0.0744901	0.147621	0.148048	0.272665	0.567052	0.579436		0.0853348	0.0766409	0.142024	0.0716201	0.103965	0.225343	0.57493
	6203.5	0.0870876	0.0939626	0.0767065	0.0977771	0.133702	0.0822361	0.0567491	0.0826887	0.0952774	0.0993914	0.103037	0.232769	0.0891166	0.0743886	0.0842538	0.0854055	0.156978	0.172548	0.285196	0.582783	0.588482		0.0931052	0.0813719	0.149834	0.0834941	0.114302	0.242396	0.586409
	6204	0.100495	0.111098	0.0914018	0.112082	0.145662	0.0978034	0.0729874	0.0939066	0.111319	0.114291	0.120453	0.234057	0.104757	0.0854962	0.0950446	0.100006	0.179152	0.182389	0.285828	0.589533	0.596937		0.107661	0.095489	0.161429	0.0962216	0.131881	0.246548	0.594249
	6204.5	0.118208	0.11959	0.102493	0.128208	0.154885	0.104334	0.0803721	0.104799	0.119654	0.119285	0.135954	0.252456	0.105532	0.0982142	0.108947	0.108482	0.182303	0.186963	0.297381	0.59428	0.608147		0.119412	0.10395	0.177975	0.104811	0.138235	0.255451	0.603101
	6205	0.130462	0.136002	0.11644	0.133495	0.159745	0.121415	0.0959481	0.118729	0.135544	0.140597	0.143763	0.267174	0.12252	0.118283	0.118881	0.129255	0.204265	0.195295	0.30925	0.614094	0.612554		0.131538	0.11997	0.188276	0.120116	0.159488	0.265977	0.613115
	6205.5	0.140231	0.144165	0.131043	0.152678	0.190049	0.134261	0.106147	0.140116	0.148922	0.156487	0.146076	0.260454	0.139965	0.12874	0.136963	0.142853	0.20831	0.210255	0.306674	0.627316	0.63024		0.146465	0.135914	0.18733	0.13593	0.169236	0.27006	0.629169
	6206	0.156384	0.158131	0.148488	0.16557	0.193942	0.152007	0.125078	0.153593	0.17356	0.174357	0.159397	0.282815	0.158782	0.141131	0.15028	0.187753	0.228305	0.233552	0.316892	0.627253	0.643949		0.160691	0.153784	0.203911	0.151103	0.2041	0.285245	0.637873
	6206.5	0.169878	0.177366	0.165232	0.180732	0.205514	0.164508	0.145246	0.16286	0.182542	0.187829	0.178668	0.29335	0.166305	0.158735	0.168272	0.170716	0.256751	0.247914	0.351109	0.646208	0.649551		0.175561	0.166552	0.220029	0.165004	0.205393	0.311873	0.648335
	6207	0.190221	0.195834	0.188411	0.204113	0.23198	0.188999	0.160075	0.183857	0.200878	0.201586	0.202156	0.319191	0.194671	0.183035	0.187333	0.182576	0.268807	0.265384	0.360515	0.656697	0.672565		0.198037	0.184189	0.244364	0.188986	0.217355	0.324391	0.666791
	6207.5	0.216954	0.224389	0.209943	0.227585	0.253136	0.21071	0.189024	0.206751	0.224156	0.227178	0.228867	0.32525	0.209605	0.199331	0.211524	0.215089	0.2895	0.281519	0.406487	0.664665	0.682797		0.22208	0.209175	0.263658	0.207571	0.245082	0.359033	0.676199
	6208	0.233852	0.239143	0.232312	0.246972	0.274145	0.236273	0.216782	0.224785	0.255414	0.255551	0.245686	0.35998	0.234168	0.225046	0.231227	0.215881	0.312737	0.305405	0.424136	0.69187	0.700345		0.241965	0.234152	0.286902	0.230711	0.25492	0.37905	0.697251
	6208.5	0.259344	0.272873	0.258565	0.278194	0.286445	0.26234	0.239418	0.256889	0.280114	0.275956	0.276347	0.37234	0.257879	0.255948	0.259892	0.258021	0.329232	0.332052	0.421863	0.710487	0.713242		0.268101	0.260301	0.31099	0.258097	0.286765	0.387759	0.71224
	6209	0.29718	0.304494	0.296088	0.314297	0.320329	0.302989	0.285032	0.300602	0.311744	0.314971	0.317198	0.412263	0.2895	0.289991	0.298933	0.277384	0.375906	0.36612	0.459617	0.73493	0.747022		0.304549	0.301327	0.351471	0.292984	0.31709	0.42409	0.742631
	6209.5	0.338849	0.348395	0.344163	0.362763	0.35732	0.350389	0.332196	0.345043	0.361603	0.366098	0.358085	0.459191	0.332822	0.337045	0.344111	0.309195	0.418364	0.407378	0.485174	0.769482	0.785104		0.349052	0.348684	0.394535	0.337953	0.3532	0.455782	0.779465
	6210	0.394577	0.40708	0.404233	0.41873	0.426215	0.410706	0.383916	0.401694	0.425799	0.425579	0.404459	0.505906	0.402806	0.409475	0.395225	0.379005	0.46256	0.471256	0.585692	0.813106	0.845847		0.40862	0.406049	0.441078	0.401875	0.412751	0.542238	0.833932
	6210.5	0.472643	0.488834	0.492002	0.513098	0.509993	0.495363	0.475616	0.489061	0.506418	0.519095	0.491119	0.595631	0.481919	0.493529	0.479353	0.465204	0.556958	0.553293	0.610209	0.881864	0.918563		0.4932	0.494376	0.528788	0.484077	0.502191	0.588598	0.905241
	6211	0.577653	0.598719	0.609515	0.623763	0.603323	0.616343	0.592364	0.600566	0.613582	0.617566	0.587676	0.693399	0.58705	0.598076	0.597838	0.57597	0.669809	0.653601	0.692535	0.952026	1.00658		0.603234	0.60406	0.625775	0.593802	0.613799	0.677851	0.986832
	6211.5	0.722303	0.750255	0.771637	0.791258	0.753674	0.780985	0.756301	0.764511	0.779359	0.787523	0.736302	0.828188	0.734381	0.756523	0.759417	0.717528	0.816383	0.787806	0.825355	1.0558	1.14893		0.759496	0.769384	0.769467	0.749137	0.757382	0.811101	1.11504
	6212	0.916194	0.964993	0.993986	1.00768	0.989502	0.997781	0.975093	0.991627	1.00243	1.01255	0.942971	1.02211	0.940932	0.966907	0.965833	0.924557	1.03493	1.01426	0.995136	1.19777	1.31251		0.974618	0.993258	0.971575	0.956654	0.969056	1.0024	1.27085
	6212.5	1.1771	1.26287	1.2794	1.29728	1.23544	1.29539	1.28974	1.27244	1.28461	1.30082	1.22152	1.27286	1.21419	1.25183	1.25031	1.212	1.31343	1.2722	1.21888	1.34378	1.52417		1.25427	1.28436	1.23995	1.23703	1.2529	1.23913	1.45852
	6213	1.48501	1.59308	1.62136	1.62619	1.54863	1.62705	1.60283	1.61593	1.62181	1.62371	1.5268	1.5495	1.52404	1.58993	1.5743	1.50337	1.65109	1.58967	1.49974	1.52244	1.72672		1.57979	1.61526	1.53488	1.55933	1.56298	1.53391	1.65238
	6213.5	1.83294	1.9574	2.00292	2.0179	1.92787	2.00744	2.01682	2.00393	1.9951	1.99375	1.91744	1.8894	1.89042	1.96967	1.94414	1.88173	2.03167	1.93307	1.78907	1.69964	1.93617		1.95226	2.00389	1.90718	1.93047	1.94219	1.84377	1.85009
	6214	2.17236	2.30522	2.39282	2.39446	2.29944	2.38281	2.41041	2.36402	2.34923	2.35581	2.22277	2.22735	2.25281	2.35748	2.30404	2.25434	2.38788	2.27926	2.07983	1.85365	2.09554		2.31784	2.37185	2.22415	2.29852	2.3082	2.15558	2.00751
	6214.5	2.42935	2.59871	2.67238	2.69989	2.5822	2.69007	2.70745	2.68239	2.65218	2.63686	2.52478	2.47578	2.51238	2.63975	2.58338	2.50438	2.6634	2.5674	2.30924	1.93703	2.19896		2.60347	2.67517	2.5068	2.57115	2.56851	2.40729	2.10364
	6215	2.58793	2.77129	2.83154	2.86354	2.71983	2.86325	2.89651	2.8566	2.80806	2.78192	2.66676	2.62622	2.67689	2.8222	2.73455	2.68752	2.81733	2.70528	2.46309	2.00911	2.24482		2.76481	2.84454	2.65194	2.7356	2.7397	2.55508	2.15904
	6215.5	2.56677	2.75086	2.81037	2.83302	2.67851	2.82578	2.88098	2.82414	2.77551	2.7365	2.67386	2.60562	2.64945	2.79652	2.70034	2.69833	2.82281	2.68974	2.42583	2.00001	2.2033		2.73713	2.81349	2.64886	2.70643	2.74855	2.52579	2.12932
	6216	2.39499	2.55074	2.62572	2.63989	2.55455	2.62613	2.72224	2.64513	2.5752	2.57619	2.45221	2.42785	2.47864	2.6194	2.5152	2.52643	2.61239	2.53632	2.25652	1.94448	2.10697		2.55704	2.63945	2.44314	2.52886	2.56112	2.36279	2.04784
	6216.5	2.13959	2.27757	2.34279	2.36148	2.24043	2.35504	2.40513	2.34579	2.31055	2.31419	2.20894	2.16433	2.21569	2.32828	2.25471	2.25948	2.34715	2.25442	2.03916	1.87007	1.98698		2.28	2.34885	2.19273	2.25933	2.29485	2.12092	1.94438
	6217	1.86506	1.99289	2.02327	2.04621	1.9612	2.03844	2.07066	2.02261	2.01543	2.00639	1.89828	1.93771	1.91158	2.02119	1.96658	1.93998	2.05265	1.97171	1.80256	1.74865	1.84308		1.98217	2.03096	1.91235	1.96012	1.9855	1.86681	1.80871
	6217.5	1.61464	1.72196	1.74992	1.77081	1.70939	1.76437	1.77056	1.76131	1.74603	1.73032	1.65374	1.70095	1.64431	1.74982	1.70314	1.6499	1.78601	1.71029	1.56868	1.646	1.70233		1.71653	1.75541	1.67064	1.69312	1.70479	1.62269	1.68183
	6218	1.38577	1.48725	1.5033	1.52498	1.50133	1.51676	1.52478	1.51283	1.50777	1.49903	1.39432	1.45817	1.43862	1.49395	1.46476	1.40053	1.54221	1.48122	1.38933	1.54666	1.56671		1.48069	1.51263	1.41725	1.46254	1.45765	1.42423	1.55942
	6218.5	1.20812	1.28517	1.3015	1.31948	1.30633	1.31334	1.30511	1.30582	1.3079	1.31284	1.22005	1.26929	1.25023	1.29205	1.26281	1.24205	1.3362	1.29895	1.23536	1.44789	1.43733		1.28408	1.30736	1.23773	1.26576	1.28001	1.25952	1.44124
	6219	1.07193	1.12657	1.13943	1.15811	1.14257	1.15958	1.14781	1.14151	1.15385	1.1573	1.08701	1.13836	1.09557	1.13328	1.11594	1.12977	1.18382	1.14716	1.14166	1.36827	1.33778		1.1293	1.14843	1.10546	1.11278	1.15157	1.14367	1.34888
	6219.5	0.958042	1.0132	1.02713	1.03913	1.02443	1.03626	1.01792	1.026	1.0363	1.03594	0.975213	1.0339	0.971357	1.01366	1.00186	0.958176	1.06216	1.03474	1.00583	1.30493	1.25686		1.01299	1.02778	0.996315	0.99342	1.0001	1.01693	1.27435
	6220	0.871838	0.906118	0.927949	0.939082	0.953037	0.929839	0.921363	0.920028	0.943965	0.932322	0.857408	0.961871	0.894508	0.914232	0.901421	0.892116	0.957772	0.944153	0.92493	1.25467	1.18733		0.917605	0.927323	0.895036	0.902241	0.918593	0.932235	1.21184
	6220.5	0.806373	0.834511	0.848343	0.858128	0.862991	0.846556	0.834719	0.840707	0.866223	0.87129	0.794933	0.867555	0.813223	0.843299	0.832657	0.865446	0.889883	0.874465	0.889087	1.19535	1.13505		0.840146	0.84962	0.821139	0.828085	0.87531	0.883539	1.157
	6221	0.756377	0.78504	0.788364	0.800779	0.804134	0.804246	0.788118	0.788421	0.806578	0.807468	0.748667	0.826972	0.763561	0.781704	0.777359	0.79131	0.838572	0.827778	0.851343	1.15219	1.09771		0.787443	0.795309	0.776865	0.773264	0.810371	0.842378	1.11754
	6221.5	0.720104	0.741679	0.747369	0.758586	0.758197	0.747376	0.738934	0.740438	0.765643	0.771162	0.710362	0.7888	0.711956	0.736775	0.732934	0.722741	0.789049	0.785191	0.803001	1.12689	1.05603		0.74362	0.750437	0.738611	0.726003	0.749501	0.796272	1.08189
	6222	0.689593	0.713465	0.714306	0.721555	0.721689	0.716344	0.706883	0.715505	0.737775	0.731414	0.673797	0.762797	0.676973	0.704844	0.701846	0.696339	0.757023	0.751642	0.762031	1.11465	1.03231		0.711238	0.720501	0.70586	0.693186	0.720808	0.75809	1.06227
	6222.5	0.663424	0.673387	0.685066	0.70406	0.726794	0.686903	0.680031	0.690023	0.708853	0.705055	0.640134	0.729197	0.668874	0.685506	0.672683	0.660459	0.741787	0.729835	0.744893	1.08978	1.01538		0.686969	0.693849	0.672223	0.674626	0.693247	0.739179	1.04244
	6223	0.64779	0.660036	0.668482	0.683312	0.705142	0.665819	0.653903	0.668837	0.692934	0.694857	0.642953	0.735872	0.648573	0.673155	0.658908	0.653516	0.721994	0.713104	0.709382	1.06916	0.992542		0.66914	0.674313	0.676433	0.658745	0.681134	0.7108	1.02043
	6223.5	0.634303	0.641712	0.657832	0.671737	0.686108	0.656331	0.64921	0.651984	0.687576	0.680016	0.631395	0.709679	0.633109	0.64817	0.642536	0.619754	0.708897	0.687608	0.744042	1.07411	0.975584		0.655572	0.663241	0.659596	0.640443	0.655706	0.722615	1.01146
	6224	0.632674	0.635298	0.646901	0.664644	0.676922	0.639924	0.636134	0.641095	0.673193	0.664596	0.624478	0.702043	0.620463	0.633393	0.63159	0.639298	0.707493	0.680449	0.72453	1.07019	0.963822		0.647212	0.650303	0.652404	0.62784	0.666793	0.707798	1.00254
	6224.5	0.621606	0.629145	0.638019	0.646399	0.671053	0.633675	0.625836	0.625179	0.655242	0.654981	0.594314	0.680158	0.618289	0.623885	0.617667	0.616376	0.687756	0.68782	0.706907	1.06352	0.953437		0.637872	0.636534	0.625245	0.619548	0.645154	0.699662	0.993534
	6225	0.613281	0.630032	0.627627	0.642267	0.668615	0.637314	0.621128	0.627206	0.649792	0.644939	0.594845	0.679545	0.610464	0.620902	0.605143	0.635809	0.690337	0.671136	0.716698	1.07856	0.959456		0.634012	0.633224	0.625364	0.611333	0.657795	0.6994	1.0028
	6225.5	0.610359	0.618265	0.618495	0.634028	0.662511	0.622241	0.611473	0.620171	0.645807	0.641625	0.580285	0.669542	0.605243	0.61261	0.604082	0.59086	0.688462	0.665738	0.697538	1.07712	0.953927		0.625299	0.626763	0.61245	0.606778	0.630205	0.685466	0.99876
	6226	0.608319	0.616389	0.614343	0.634378	0.64914	0.619378	0.606612	0.613376	0.635486	0.632245	0.586993	0.666445	0.594507	0.608327	0.60421	0.587854	0.679794	0.652233	0.668583	1.08994	0.947409		0.621581	0.619327	0.61562	0.601611	0.624917	0.662377	0.999279
	6226.5	0.60594	0.596232	0.603664	0.617904	0.646035	0.607914	0.601547	0.606354	0.630434	0.630646	0.571867	0.655279	0.593567	0.60131	0.587433	0.625506	0.656508	0.653242	0.697266	1.07427	0.946433		0.611163	0.614138	0.601924	0.593462	0.638011	0.680433	0.992956
	6227	0.60632	0.59255	0.601203	0.609688	0.625049	0.596879	0.594838	0.605447	0.625923	0.621672	0.568607	0.656289	0.583918	0.598959	0.588531	0.592637	0.660417	0.637409	0.666015	1.07377	0.942136		0.604448	0.609616	0.600215	0.589536	0.619963	0.655155	0.990008
	6227.5	0.590919	0.586542	0.592013	0.603606	0.614972	0.593963	0.590537	0.592423	0.616478	0.613288	0.562488	0.665491	0.570508	0.587556	0.575892	0.597849	0.659429	0.629218	0.646224	1.06812	0.921602		0.595815	0.600369	0.599614	0.576931	0.622677	0.639769	0.974923
	6228	0.590006	0.584806	0.579469	0.598439	0.613262	0.579997	0.58108	0.583923	0.614164	0.603168	0.559836	0.653547	0.562277	0.577974	0.56734	0.555563	0.650138	0.629723	0.650521	1.0479	0.923837		0.589734	0.592566	0.593612	0.568228	0.593687	0.642626	0.968986
	6228.5	0.580399	0.571565	0.578962	0.588554	0.615637	0.57349	0.560481	0.583039	0.612095	0.600111	0.550476	0.642453	0.566954	0.573641	0.563872	0.564261	0.629719	0.632751	0.652533	1.02386	0.919806		0.583297	0.585958	0.583626	0.567627	0.59065	0.645024	0.957676
	6229	0.578881	0.559429	0.566517	0.581279	0.613352	0.573424	0.553135	0.57139	0.59663	0.590093	0.557415	0.63718	0.55134	0.568041	0.564664	0.540744	0.632751	0.623253	0.651587	1.0023	0.90854		0.577307	0.57495	0.586158	0.560488	0.577833	0.640831	0.942676
	6229.5	0.576261	0.563225	0.565762	0.583334	0.595981	0.573227	0.556942	0.555173	0.593718	0.587007	0.561654	0.657503	0.551989	0.562256	0.560659	0.551878	0.615586	0.618015	0.630354	0.988382	0.903069		0.575191	0.568845	0.596153	0.557795	0.577562	0.625705	0.934124
	6230	0.56638	0.564832	0.558383	0.57566	0.585081	0.572463	0.554142	0.564109	0.58306	0.582228	0.561496	0.636329	0.550558	0.567139	0.558498	0.554931	0.638739	0.613101	0.625764	0.957409	0.90115		0.569358	0.568467	0.58846	0.557755	0.588715	0.621016	0.921625
	6230.5	0.56051	0.556213	0.558223	0.571396	0.5985	0.567876	0.559162	0.558207	0.591227	0.585128	0.534995	0.619257	0.551858	0.561551	0.554556	0.572292	0.618963	0.613806	0.650178	0.94949	0.889557		0.567093	0.569717	0.565363	0.55538	0.591153	0.636302	0.911405
	6231	0.564149	0.562459	0.556939	0.573682	0.595225	0.561161	0.550662	0.549836	0.588177	0.586284	0.536284	0.621988	0.548957	0.56233	0.551332	0.541708	0.633049	0.610631	0.642717	0.916677	0.89484		0.56743	0.564023	0.567178	0.553344	0.578528	0.630536	0.902787
	6231.5	0.566023	0.562612	0.55924	0.575358	0.5944	0.564044	0.553047	0.559178	0.58382	0.58562	0.542041	0.628848	0.549089	0.557074	0.557393	0.553778	0.630374	0.609595	0.627952	0.918806	0.901248		0.568881	0.567111	0.573328	0.554153	0.58465	0.620984	0.907638
	6232	0.576029	0.565793	0.565518	0.573308	0.602626	0.570958	0.553915	0.560283	0.58785	0.583599	0.552429	0.630072	0.547673	0.563454	0.561687	0.55214	0.625639	0.612133	0.649137	0.922488	0.895173		0.574655	0.568186	0.580409	0.556829	0.581769	0.635055	0.905114
	6232.5	0.566548	0.566787	0.563467	0.578162	0.626077	0.567238	0.551357	0.563755	0.582634	0.595099	0.54057	0.647427	0.55115	0.564485	0.557196	0.564014	0.633073	0.616878	0.654107	0.904843	0.904996		0.575584	0.569776	0.579091	0.55684	0.59185	0.639972	0.904941
	6233	0.57803	0.563011	0.571681	0.58092	0.621044	0.570654	0.552934	0.576949	0.592684	0.602651	0.553666	0.646289	0.554447	0.56789	0.565329	0.577206	0.637251	0.620097	0.65218	0.89932	0.898063		0.579208	0.578345	0.587051	0.561871	0.601413	0.640001	0.898521
	6233.5	0.578749	0.572178	0.576422	0.591183	0.61876	0.578275	0.563003	0.578193	0.604749	0.597889	0.542215	0.645797	0.554383	0.571973	0.565997	0.550726	0.646613	0.632305	0.650866	0.903842	0.892176		0.584134	0.582989	0.579568	0.563164	0.589378	0.643821	0.896435
	6234	0.584092	0.58646	0.58126	0.596054	0.621176	0.576722	0.57169	0.582408	0.61097	0.609918	0.573686	0.656509	0.5601	0.582562	0.578434	0.542169	0.648004	0.63818	0.648159	0.908606	0.892932		0.589277	0.59011	0.603534	0.572546	0.58483	0.644373	0.898636
	6234.5	0.589487	0.591689	0.580913	0.597899	0.624784	0.595162	0.568219	0.588576	0.615936	0.616655	0.581576	0.657516	0.562507	0.578977	0.583105	0.559742	0.657584	0.631849	0.659306	0.898584	0.899578		0.59499	0.593642	0.608941	0.574188	0.599182	0.648882	0.899217
	6235	0.592838	0.589796	0.596004	0.607466	0.632435	0.603452	0.587277	0.596612	0.625184	0.621676	0.563495	0.678725	0.58743	0.594785	0.590352	0.591215	0.661818	0.646845	0.71221	0.899062	0.907403		0.601917	0.604255	0.605037	0.590412	0.619686	0.687392	0.904368
	6235.5	0.602397	0.597614	0.600569	0.610889	0.634308	0.600522	0.582889	0.607113	0.632397	0.634226	0.579506	0.691124	0.589533	0.605867	0.595645	0.593233	0.669354	0.65236	0.688835	0.91088	0.901176		0.60633	0.610584	0.619743	0.596025	0.623935	0.674987	0.904708
	6236	0.611849	0.604268	0.605824	0.620805	0.632341	0.615545	0.605495	0.616653	0.634462	0.635355	0.594197	0.673533	0.599253	0.612994	0.599899	0.6333	0.688967	0.655416	0.711002	0.905143	0.908752		0.613997	0.620585	0.622787	0.603117	0.655744	0.689897	0.907434
	6236.5	0.617252	0.612547	0.616606	0.631814	0.644006	0.624767	0.598808	0.625995	0.644997	0.649345	0.606573	0.679217	0.600739	0.622266	0.615093	0.575737	0.698458	0.66371	0.672195	0.915989	0.91396		0.623117	0.62681	0.632748	0.611535	0.625203	0.668976	0.914698
	6237	0.632216	0.620286	0.631342	0.646794	0.667591	0.639301	0.618877	0.630798	0.660399	0.662004	0.620218	0.702976	0.619162	0.632151	0.624134	0.614805	0.693158	0.673449	0.718317	0.91791	0.917895		0.637911	0.639038	0.650041	0.624364	0.646391	0.701282	0.917901
	6237.5	0.64241	0.632331	0.64166	0.65207	0.67516	0.646714	0.640882	0.634906	0.674472	0.669663	0.648257	0.711189	0.626478	0.641124	0.636673	0.606959	0.703325	0.686818	0.675894	0.920641	0.922573		0.646956	0.65038	0.670926	0.633976	0.645804	0.680046	0.92187
	6238	0.658946	0.651908	0.654229	0.664837	0.68129	0.654196	0.639779	0.66076	0.690381	0.677659	0.652054	0.719975	0.631663	0.644748	0.64049	0.627831	0.716362	0.693302	0.699774	0.92328	0.918178		0.659864	0.664127	0.676523	0.638261	0.663519	0.697256	0.920035
	6238.5	0.662914	0.660567	0.659066	0.683106	0.689315	0.673054	0.646452	0.660699	0.691022	0.680007	0.669605	0.730073	0.639024	0.658325	0.655773	0.632684	0.73491	0.712716	0.691849	0.933237	0.936156		0.669723	0.666413	0.691394	0.650083	0.673892	0.699777	0.935004
	6239	0.678458	0.67391	0.674385	0.688636	0.712417	0.677384	0.661797	0.668399	0.697513	0.690856	0.662903	0.748457	0.660168	0.667277	0.665383	0.671204	0.747269	0.721726	0.727114	0.927568	0.931784		0.68264	0.676402	0.693733	0.663902	0.701869	0.725072	0.93025
	6239.5	0.692211	0.684119	0.688118	0.698103	0.711323	0.688908	0.691881	0.690144	0.719351	0.706932	0.690274	0.756218	0.669524	0.693667	0.677782	0.653196	0.754319	0.737153	0.71218	0.914763	0.937486		0.692882	0.699343	0.714027	0.678848	0.693959	0.721833	0.929217
	6240	0.700387	0.698367	0.701165	0.708342	0.715832	0.710263	0.692495	0.695383	0.726303	0.723582	0.703427	0.766495	0.678618	0.707737	0.691629	0.708158	0.779077	0.736372	0.739219	0.929533	0.947143		0.704953	0.705723	0.726137	0.690943	0.73675	0.738141	0.940735
	6240.5	0.710044	0.71605	0.71446	0.726156	0.727318	0.720175	0.696034	0.711092	0.741388	0.737686	0.727108	0.772892	0.694956	0.715237	0.700559	0.697914	0.785435	0.754907	0.735623	0.922847	0.944392		0.718029	0.71786	0.743586	0.702311	0.733196	0.743056	0.936551
	6241	0.722996	0.723066	0.725403	0.742192	0.75225	0.731873	0.727759	0.722593	0.746986	0.743952	0.700603	0.785647	0.71341	0.715383	0.71007	0.702821	0.797123	0.763454	0.785585	0.928071	0.953555		0.731418	0.732526	0.731248	0.712744	0.740836	0.777185	0.944281
	6241.5	0.733888	0.729306	0.735576	0.756461	0.770339	0.739293	0.73814	0.739473	0.757705	0.758953	0.717521	0.792612	0.723771	0.730971	0.722486	0.686078	0.816178	0.782963	0.771928	0.943512	0.954459		0.742245	0.74617	0.744555	0.725219	0.738507	0.776122	0.950476
	6242	0.742101	0.751975	0.747457	0.764835	0.773202	0.751332	0.750272	0.747177	0.769653	0.769156	0.747409	0.784555	0.729673	0.746952	0.73425	0.733881	0.82573	0.781716	0.79934	0.945515	0.970128		0.753493	0.756298	0.760811	0.735869	0.770912	0.792651	0.961171
	6242.5	0.754706	0.762658	0.76268	0.775781	0.775742	0.766994	0.751792	0.757675	0.780613	0.78064	0.751537	0.810504	0.73521	0.758115	0.745373	0.718779	0.83855	0.796528	0.780424	0.949766	0.968982		0.765217	0.764729	0.77277	0.74488	0.767045	0.786543	0.961989
	6243	0.762506	0.759334	0.774936	0.787906	0.797404	0.772632	0.767578	0.778177	0.800702	0.785769	0.742829	0.799182	0.750265	0.762538	0.756698	0.760629	0.840815	0.800129	0.790784	0.959361	0.97725		0.77408	0.781259	0.76312	0.755798	0.792955	0.794337	0.97074
	6243.5	0.770106	0.771848	0.779298	0.79664	0.805746	0.789701	0.791458	0.783728	0.808891	0.804276	0.754192	0.822553	0.754924	0.764549	0.762738	0.769013	0.839457	0.815059	0.83191	0.948208	0.989057		0.7837	0.794321	0.778815	0.760264	0.797413	0.825515	0.974191
	6244	0.784562	0.783264	0.795662	0.801441	0.812231	0.789103	0.789081	0.78045	0.810181	0.813021	0.775839	0.824747	0.765495	0.779531	0.773807	0.74607	0.862324	0.817893	0.813111	0.96646	1.00037		0.793153	0.794316	0.793442	0.772162	0.792932	0.814931	0.98803
	6244.5	0.788888	0.794541	0.796027	0.81135	0.817679	0.80365	0.811373	0.795532	0.821583	0.822326	0.78675	0.84375	0.771363	0.793445	0.782661	0.777685	0.877234	0.83653	0.806212	0.982478	1.00409		0.800483	0.809462	0.807273	0.78121	0.817815	0.817844	0.996226
	6244.61	0.797161	0.792054	0.806487	0.809639	0.812694	0.794829	0.806993	0.798899	0.819789	0.81197	0.789763	0.841499	0.770921	0.787322	0.78295	0.758817	0.867909	0.828878	0.817182	0.990064	1.00892		0.801443	0.807455	0.808386	0.779572	0.802793	0.821432	1.00206
	6245.12	0.79769	0.786809	0.809208	0.815506	0.842368	0.798389	0.812472	0.805765	0.816812	0.826944	0.78283	0.84802	0.787057	0.802187	0.78553	0.786594	0.871069	0.840605	0.817394	0.98707	1.02622		0.806515	0.813418	0.806299	0.790515	0.820649	0.826212	1.01194
	6245.66	0.798611	0.791793	0.812108	0.823841	0.838727	0.806871	0.806039	0.812353	0.824147	0.828716	0.786587	0.847345	0.787813	0.799568	0.786166	0.817459	0.877869	0.840492	0.852668	1.00822	1.02533		0.810141	0.815942	0.808464	0.790336	0.841816	0.848049	1.0191
	6246.24	0.811925	0.796246	0.818526	0.820598	0.823798	0.810571	0.829111	0.809714	0.839011	0.842218	0.790824	0.845181	0.797344	0.795628	0.791751	0.773928	0.887287	0.840653	0.814025	1.00821	1.03697		0.813095	0.826246	0.8104	0.794902	0.819623	0.824141	1.02651
	6246.85	0.809491	0.801072	0.819313	0.817921	0.827397	0.814843	0.813915	0.812963	0.835557	0.824812	0.805093	0.850592	0.796336	0.803983	0.793608	0.780776	0.87532	0.845615	0.837273	1.03141	1.04639		0.814343	0.819793	0.821466	0.797388	0.818889	0.840445	1.04094
	6247.5	0.805023	0.802658	0.819368	0.822943	0.829067	0.80546	0.807111	0.816541	0.833774	0.840307	0.77147	0.845434	0.797955	0.807449	0.79278	0.794502	0.875363	0.849772	0.814181	1.02733	1.04979		0.813035	0.821688	0.798115	0.798626	0.827101	0.8277	1.04162
	6248.2	0.80924	0.793364	0.822182	0.819764	0.830213	0.810834	0.812816	0.80982	0.842196	0.842004	0.768807	0.852424	0.79946	0.805841	0.796944	0.812414	0.872033	0.848982	0.823838	1.02476	1.05719		0.813516	0.822636	0.798935	0.800227	0.836461	0.833417	1.04539
	6248.95	0.805532	0.794913	0.81235	0.818627	0.81037	0.804143	0.814368	0.801927	0.824169	0.827536	0.767209	0.850782	0.790541	0.801512	0.786771	0.786024	0.879756	0.845613	0.853935	1.04015	1.06295		0.807252	0.814056	0.797322	0.792104	0.823809	0.850779	1.05465
	6249.76	0.796121	0.780829	0.81053	0.809676	0.828548	0.793568	0.806947	0.794452	0.824915	0.843345	0.745535	0.845744	0.784072	0.797203	0.778924	0.792841	0.866796	0.838057	0.811608	1.04781	1.06648		0.802018	0.812273	0.78165	0.785714	0.822656	0.821715	1.05966
	6250.63	0.792131	0.775511	0.791396	0.804059	0.816388	0.791295	0.804621	0.792558	0.820045	0.817921	0.748201	0.836895	0.77638	0.78693	0.770358	0.74928	0.855853	0.824029	0.818094	1.03864	1.05194		0.793933	0.805585	0.780164	0.777029	0.792239	0.820352	1.0471
	6251.56	0.78443	0.76256	0.78306	0.790573	0.828886	0.783819	0.784232	0.779532	0.806026	0.810044	0.725925	0.826227	0.774388	0.777234	0.762321	0.817852	0.839509	0.813965	0.800707	1.04127	1.05469		0.787159	0.791347	0.762078	0.770851	0.82659	0.805745	1.0498
	6252.56	0.770073	0.751884	0.770183	0.779166	0.802893	0.777142	0.764113	0.773568	0.781259	0.792343	0.727843	0.810848	0.762083	0.756807	0.753405	0.750327	0.828475	0.804988	0.810767	1.03102	1.05045		0.773822	0.775937	0.757756	0.757603	0.781831	0.808539	1.04338
	6253.61	0.746548	0.737554	0.760527	0.75835	0.80018	0.757283	0.777723	0.752655	0.774492	0.780927	0.709146	0.796309	0.755023	0.760541	0.738883	0.761773	0.824299	0.800943	0.781914	1.02678	1.03421		0.758167	0.768433	0.740574	0.750744	0.786975	0.789144	1.0315
	6254.67	0.743414	0.734005	0.745457	0.745366	0.769734	0.751778	0.749354	0.746886	0.765388	0.763036	0.701314	0.793681	0.740702	0.733333	0.728668	0.732957	0.811172	0.776354	0.784473	1.0369	1.02519		0.74736	0.754027	0.734596	0.734484	0.764487	0.781394	1.02945
	6255.74	0.730298	0.714537	0.730757	0.737128	0.767304	0.72344	0.730396	0.718635	0.747672	0.755101	0.682684	0.76808	0.73497	0.726457	0.715253	0.771069	0.789859	0.765625	0.777206	1.02551	1.02406		0.732465	0.733813	0.713465	0.725709	0.778664	0.772802	1.02459
	6256.82	0.71734	0.704634	0.723457	0.713727	0.739552	0.717449	0.729121	0.715644	0.744684	0.742674	0.67703	0.772765	0.716405	0.710424	0.705178	0.713673	0.779876	0.750052	0.759888	1.02248	1.02258		0.718841	0.729627	0.711542	0.710832	0.740361	0.756156	1.02254
	6257.92	0.711692	0.686203	0.709252	0.705682	0.736271	0.701878	0.713386	0.707028	0.724001	0.739804	0.639254	0.746215	0.706792	0.698116	0.69166	0.74855	0.772256	0.74878	0.784268	1.01942	1.01418		0.707809	0.717766	0.67782	0.699129	0.758107	0.770795	1.01609
	6259.03	0.699727	0.703105	0.700466	0.696271	0.713753	0.695667	0.689131	0.692804	0.716745	0.721111	0.653075	0.742527	0.689878	0.694237	0.690636	0.722859	0.75733	0.732376	0.757588	1.01965	1.00569		0.701136	0.701549	0.685323	0.691294	0.736759	0.748017	1.01078
	6260.15	0.685065	0.6812	0.695837	0.692256	0.71062	0.683456	0.675959	0.685902	0.708331	0.728636	0.611733	0.719436	0.690519	0.68851	0.678437	0.715423	0.745044	0.733099	0.762544	1.01143	1.01058		0.690551	0.695228	0.650569	0.685693	0.727368	0.751366	1.01089
	6261.29	0.684392	0.672926	0.686511	0.685605	0.701389	0.679722	0.672041	0.682025	0.693911	0.713013	0.63738	0.738271	0.671352	0.671667	0.667135	0.702909	0.741552	0.729087	0.755305	1.00496	0.991555		0.68453	0.687206	0.673719	0.669937	0.71849	0.745352	0.996435
	6262.43	0.671612	0.650631	0.672195	0.687003	0.721508	0.66718	0.682134	0.679541	0.687138	0.714475	0.628401	0.71987	0.677939	0.683018	0.668198	0.695422	0.738038	0.727634	0.802404	1.00862	0.984595		0.676216	0.687821	0.66138	0.675819	0.712603	0.774013	0.993342
	6263.59	0.675205	0.65653	0.672238	0.680126	0.712676	0.6662	0.672071	0.666568	0.695956	0.702451	0.630723	0.715694	0.676435	0.679613	0.668285	0.771597	0.734957	0.715931	0.738568	0.99943	0.980395		0.675691	0.680085	0.661366	0.674378	0.756838	0.729975	0.987323
	6264.76	0.676752	0.652793	0.668115	0.681801	0.720661	0.668258	0.672282	0.659538	0.684658	0.702322	0.621893	0.724754	0.67666	0.665386	0.663434	0.68197	0.7148	0.719952	0.742419	1.00054	0.979573		0.676246	0.675283	0.658984	0.668982	0.695207	0.73389	0.987204
	6265.94	0.674375	0.663304	0.668851	0.680301	0.720555	0.675092	0.679471	0.661874	0.693877	0.696309	0.635239	0.743676	0.668972	0.664378	0.663558	0.669944	0.727747	0.721525	0.74718	1.00178	0.973532		0.678534	0.678791	0.674342	0.665833	0.693237	0.73744	0.983816
	6267.14	0.674842	0.662399	0.678907	0.675451	0.724777	0.673453	0.676249	0.662653	0.690031	0.707222	0.608527	0.706749	0.680382	0.673805	0.659506	0.68932	0.726788	0.715043	0.730247	0.982441	0.973269		0.680002	0.679377	0.643947	0.671221	0.704422	0.724476	0.976593
	6268.35	0.677204	0.658055	0.684977	0.687287	0.733175	0.680358	0.659941	0.671499	0.695299	0.706313	0.618741	0.726005	0.687093	0.679401	0.66991	0.752343	0.717881	0.724207	0.766772	0.972265	0.964775		0.684795	0.679296	0.657423	0.67895	0.738479	0.750551	0.967501
	6269.57	0.690885	0.682951	0.686046	0.693012	0.735705	0.683164	0.671797	0.685564	0.698283	0.722605	0.642614	0.723593	0.695717	0.677081	0.674925	0.693546	0.74166	0.732934	0.729969	0.967241	0.963001		0.693603	0.690978	0.671812	0.683397	0.712942	0.731098	0.964545
	6270.8	0.699795	0.685544	0.703564	0.701286	0.750968	0.706224	0.691534	0.693768	0.715382	0.735162	0.647423	0.724117	0.713267	0.691078	0.696103	0.707365	0.748669	0.748699	0.777103	0.975026	0.973256		0.706172	0.704693	0.675092	0.701307	0.724024	0.766271	0.973901
	6272.04	0.725633	0.709011	0.729877	0.727386	0.758353	0.717975	0.705614	0.72933	0.738696	0.757382	0.673952	0.758803	0.731785	0.727836	0.720545	0.794884	0.769759	0.772581	0.763723	0.975406	0.975496		0.726978	0.729939	0.704546	0.726728	0.784767	0.76709	0.975462
	6273.3	0.740165	0.716324	0.747215	0.744934	0.791343	0.73634	0.738364	0.736583	0.757013	0.778553	0.682924	0.761434	0.75902	0.74068	0.727408	0.785584	0.793866	0.792704	0.823506	0.975924	0.975596		0.744328	0.748416	0.71123	0.742943	0.788928	0.811813	0.975721
	6274.56	0.763138	0.74603	0.7681	0.768245	0.809821	0.750269	0.770061	0.773861	0.764446	0.789442	0.727941	0.78021	0.764658	0.762418	0.757459	0.752976	0.793477	0.796661	0.794538	0.983944	0.981783		0.765986	0.77374	0.746777	0.761507	0.769319	0.795348	0.982569
	6275.84	0.78879	0.767007	0.789194	0.790519	0.835672	0.797523	0.782615	0.78723	0.792417	0.808514	0.719998	0.798715	0.802031	0.783169	0.779929	0.805364	0.821343	0.81587	0.853612	0.980237	0.987174		0.793127	0.790811	0.74839	0.789186	0.811811	0.839297	0.98465
	6277.14	0.833853	0.80872	0.835306	0.831579	0.856136	0.823076	0.809416	0.82756	0.829278	0.850218	0.791638	0.847478	0.82772	0.826179	0.824055	0.84771	0.851168	0.862756	0.932377	0.996131	0.986595		0.830812	0.827163	0.811751	0.826018	0.849117	0.905943	0.990071
	6278.44	0.884728	0.881152	0.888198	0.896381	0.893395	0.883871	0.872284	0.879144	0.878562	0.888942	0.861872	0.878295	0.876862	0.883087	0.878116	0.896296	0.895639	0.905082	0.952801	0.996125	0.992532		0.887385	0.878983	0.867779	0.878954	0.896039	0.934681	0.99384
	6279.76	0.931823	0.919287	0.944334	0.934736	0.942984	0.937228	0.930593	0.936641	0.943119	0.935495	0.920236	0.935163	0.939833	0.95179	0.928801	0.944969	0.953663	0.946581	0.970677	0.996218	0.995414		0.93486	0.936192	0.925588	0.939072	0.948481	0.961531	0.995707
	6281.09	0.998014	1.00713	1.01276	1.00484	0.976029	1.01376	1.00817	1.00511	0.98744	0.986712	0.988149	1.01488	0.995196	0.999656	1.00538	0.999644	1.00892	1.00561	1.00876	0.991933	0.998332		1.00292	0.999237	0.997754	0.999996	1.00339	1.00757	0.996004
	6282.43	1.07053	1.07576	1.07978	1.07915	1.04233	1.07878	1.06996	1.0974	1.05798	1.05073	1.05817	1.04607	1.0617	1.07139	1.07356	1.05258	1.06388	1.06463	1.05539	1.00521	0.992567		1.07194	1.07439	1.05376	1.06848	1.05714	1.0589	0.997168
	6283.78	1.12286	1.11832	1.1417	1.13268	1.08821	1.14032	1.15169	1.13684	1.10638	1.09305	1.1109	1.10907	1.10784	1.13678	1.1163	1.05996	1.11609	1.11648	1.07699	0.997982	0.998607		1.12528	1.12706	1.11017	1.1185	1.08259	1.09199	0.99838
	6285.15	1.14955	1.17119	1.1658	1.15619	1.10042	1.1642	1.15924	1.15349	1.12351	1.12257	1.14398	1.12144	1.12841	1.16785	1.14435	1.03055	1.12842	1.13162	1.08227	1.00663	0.999213		1.15302	1.14371	1.1358	1.14451	1.07	1.10106	1.00191
	6286.52	1.1477	1.16079	1.15012	1.15469	1.09548	1.16856	1.15508	1.15254	1.12421	1.11166	1.17802	1.12563	1.1233	1.13759	1.14302	1.08121	1.12404	1.12354	1.15448	0.992969	0.996991		1.1478	1.14051	1.15907	1.13409	1.09848	1.14273	0.995527
	6287.91	1.13327	1.14356	1.13556	1.13627	1.08655	1.14506	1.14945	1.13748	1.10896	1.09545	1.16314	1.11828	1.10765	1.13701	1.12553	1.0518	1.11479	1.10633	1.09221	0.998143	1.00369		1.13157	1.12766	1.14691	1.12177	1.0772	1.09768	1.00167
	6289.32	1.11489	1.14034	1.12129	1.11764	1.04064	1.14155	1.11999	1.12512	1.09992	1.09554	1.17305	1.10911	1.08203	1.12386	1.11552	1.05423	1.12524	1.09505	1.09774	0.985756	0.997699		1.11526	1.11369	1.14993	1.105	1.08286	1.09672	0.993353
	6290.73	1.09805	1.12933	1.10496	1.10767	1.02624	1.11023	1.10321	1.10418	1.09302	1.07785	1.14233	1.10137	1.07766	1.09291	1.09777	1.07362	1.10262	1.07408	1.07228	0.982041	0.990589		1.09836	1.09718	1.12751	1.08885	1.08532	1.07296	0.987478
	6292.16	1.09379	1.10999	1.10493	1.1028	1.02705	1.10422	1.11835	1.10185	1.0729	1.05976	1.11389	1.08684	1.06432	1.08968	1.09003	1.07269	1.09841	1.08301	1.08417	0.99021	0.993855		1.09269	1.09312	1.10409	1.08016	1.08307	1.08373	0.992537
	6293.6	1.08775	1.1167	1.08396	1.09536	1.0079	1.09625	1.12637	1.10515	1.06525	1.06526	1.13176	1.07	1.05134	1.06892	1.09427	0.96175	1.09884	1.06442	1.05034	0.988908	1.00304		1.08371	1.09583	1.10944	1.07125	1.017	1.05569	0.997891
	6295.05	1.07789	1.1016	1.08221	1.0827	1.02318	1.07915	1.08419	1.08757	1.05535	1.06479	1.10175	1.07311	1.05121	1.06363	1.07992	0.987996	1.07141	1.07042	1.0587	0.993084	1.00291		1.07626	1.07637	1.09138	1.0647	1.02162	1.06315	0.999336
	6296.51	1.06812	1.07953	1.07619	1.07228	1.00817	1.07225	1.06419	1.06356	1.05719	1.04829	1.08739	1.08154	1.04067	1.04725	1.06435	0.984894	1.06305	1.05049	1.07068	0.996864	1.00688		1.06484	1.05985	1.08524	1.05083	1.0164	1.06302	1.00324
	6297.98	1.05259	1.07639	1.05362	1.06039	0.987897	1.06003	1.06177	1.06716	1.04909	1.03267	1.09426	1.06873	1.01828	1.03529	1.05638	1.00622	1.05438	1.03902	1.05758	1.00462	1.01243		1.05046	1.05621	1.08502	1.03632	1.02563	1.05054	1.00958
	6299.47	1.03643	1.0497	1.03668	1.03433	0.986087	1.04441	1.04534	1.03966	1.03046	1.02814	1.07513	1.04546	1.01976	1.02214	1.03989	0.946524	1.0341	1.02645	1.01754	1.00984	1.00665		1.03304	1.03733	1.0644	1.02755	0.981825	1.02094	1.00783
	6300.98	1.01877	1.02306	1.02012	1.0193	0.971785	1.01448	1.02637	1.02434	1.00982	1.02643	1.05495	1.04128	0.997541	1.00229	1.02255	1.01221	1.03222	1.01082	0.986849	1.00847	1.02208		1.01288	1.02238	1.04997	1.00771	1.02027	0.995955	1.01711
	6302.48	1.00884	1.01781	1.00248	1.00986	0.95086	1.01779	1.00434	1.00581	1.0114	0.992124	1.06395	1.01066	0.975986	1.00169	1.01298	0.98826	1.01315	0.999175	1.01635	1.01087	1.01198		1.00307	1.00418	1.04469	0.995934	0.998296	1.00983	1.01158
	6304.01	0.984391	0.991743	0.988685	0.994991	0.95946	0.985947	0.995255	0.977396	0.994185	0.986942	1.02573	1.00718	0.97011	0.978331	0.99195	0.984201	1.02639	0.993274	0.961623	1.00713	1.01173		0.984825	0.987051	1.01901	0.98006	1.00121	0.973646	1.01006
	6305.54	0.986687	0.997109	0.98489	0.988625	0.95016	0.982614	0.994555	0.981204	0.975834	0.984103	1.01393	1.00338	0.960291	0.968015	0.991243	0.898948	0.978705	0.985112	0.982252	1.00132	1.00839		0.982834	0.984126	1.0101	0.973338	0.93112	0.983342	1.00582
	6307.09	0.975535	0.986156	0.968259	0.972803	0.940986	0.987032	0.971593	0.972357	0.975667	0.976226	0.996945	0.990218	0.960409	0.978872	0.978295	0.93964	0.987636	0.986998	0.955739	0.994379	1.00274		0.972871	0.973513	0.994497	0.971653	0.958982	0.967613	0.999694
	6308.65	0.968446	0.981261	0.967027	0.971361	0.932075	0.978425	0.974391	0.966843	0.975865	0.981036	0.997229	0.98498	0.960725	0.959692	0.972148	0.939095	0.98415	0.973457	0.969662	0.997096	0.998601		0.967532	0.973075	0.992789	0.964523	0.957254	0.971082	0.998054
	6310.22	0.974719	0.977196	0.964464	0.977294	0.950711	0.978748	0.972455	0.972071	0.971042	0.975634	0.984711	0.986817	0.961769	0.966777	0.969337	0.925134	0.973169	0.971787	0.944691	0.984242	0.998176		0.971033	0.972601	0.985442	0.96578	0.944496	0.954984	0.993103
	6311.81	0.971702	0.969349	0.975616	0.970689	0.964982	0.971079	0.962021	0.961888	0.970523	0.969019	0.981921	0.969533	0.965863	0.955165	0.970432	0.974487	0.980298	0.975749	0.970076	0.986031	0.993669		0.970915	0.964903	0.977438	0.96467	0.976834	0.972234	0.990889
	6313.41	0.980247	0.977128	0.972589	0.971771	0.95278	0.97947	0.987168	0.970556	0.969766	0.975521	0.996754	0.969207	0.966053	0.96958	0.982202	0.99697	0.978624	0.97751	1.00891	1.00373	0.995663		0.973359	0.975586	0.986804	0.972727	0.98958	0.996988	0.998598
	6315.02	0.976543	0.980512	0.981414	0.977086	0.979903	0.984072	0.97142	0.979711	0.982066	0.985338	0.988745	0.995426	0.978907	0.97082	0.977444	1.00969	0.972087	0.975905	0.975202	0.996245	0.994889		0.979877	0.979027	0.991137	0.976254	0.994542	0.975472	0.995382
	6316.64	0.975224	0.978691	0.984147	0.980357	0.989264	0.986224	0.97864	1.00455	0.975105	0.976999	0.982196	0.971211	0.988244	0.986329	0.975941	0.957867	0.987479	0.996741	0.964952	0.994167	1		0.981852	0.987215	0.978215	0.983364	0.969796	0.977039	0.997878
	6318.27	0.986646	0.988077	0.979136	0.979253	0.985466	0.977094	0.982063	0.990646	0.986365	0.99109	0.979779	0.967416	0.987468	0.982007	0.987024	0.972157	0.983116	0.996182	0.972975	0.997493	1.0046		0.982723	0.987665	0.975323	0.985866	0.976577	0.981791	1.00201
	6319.92	0.988293	0.993604	0.991567	0.986529	0.988844	0.986897	0.994016	0.984911	0.990208	0.985703	1.01161	1.01865	0.984357	0.977258	0.990969	0.940428	0.995948	0.992076	1.0569	0.987623	0.996937		0.98939	0.988474	1.01413	0.984836	0.962806	1.03219	0.993561
	6321.57	0.999699	0.993	0.995942	0.993202	1.0099	0.998407	0.991138	0.988731	0.992864	1.006	0.983422	0.987573	1.00403	1.001	0.987355	1.05532	0.990372	1.00803	0.981036	0.987796	0.99967		0.998123	0.993192	0.984905	0.997302	1.02915	0.99136	0.995349
	6323.25	0.995843	0.999826	1.00163	0.985853	1.01772	0.985807	1.0033	1.00899	0.992691	1.00695	0.988229	0.994789	1.00246	1.00977	0.993844	1.0226	0.997501	1.00605	1.02241	0.989981	0.997823		0.997465	1.00394	0.990581	1.00132	1.01249	1.01616	0.994979
	6324.93	1.00062	0.98732	1.00252	1.00487	1.02631	0.999809	1.00119	1.00375	0.99119	0.997034	0.988465	0.992752	1.00661	0.988849	0.994542	1.00044	0.999063	1.00838	1.00081	0.995866	1.00361		1.00261	0.999442	0.990003	0.997622	0.999886	1.00369	1.00079
	6326.62	1.00349	1.00444	1.00278	1.00787	1.00089	1.00625	0.992679	1.01054	1.00601	1.00239	1.01187	1.0054	1.00154	0.998646	1.00857	0.992837	1.0015	0.999841	1.00958	1.00269	1.00208		1.00422	1.0036	1.00952	1.00327	0.996333	1.00588	1.0023
	6328.33	1.01045	1.00139	1.00702	1.00439	1.00272	0.999268	1.00229	0.999298	1.00439	1.00437	0.999631	1.00982	1.01045	1.00371	1.00323	0.995319	0.996005	1.00433	1.00425	0.997411	1.00781		1.0046	1.00198	1.0033	1.00611	0.995604	1.00429	1.00403
	6330.05	1.0096	1.00625	1.01724	1.00953	1.00847	0.996192	1.01569	1.01016	1.01621	1.00635	1.01121	1.0041	1.01636	1.0106	1.01507	0.998044	1.00415	1.0132	1.00883	0.996022	0.997086		1.00811	1.01213	1.00863	1.01438	1.00051	1.01049	0.996699
	6331.78	1.00753	1.01317	1.00746	1.01595	1.00626	1.00215	1.01474	1.00374	1.0108	1.00094	0.993336	1.01664	1.01329	1.01512	1.00525	1.00107	1.01015	1.0094	1.0023	0.99774	1.00198		1.00855	1.00751	1.00173	1.01092	1.00473	1.005	1.00043
	6333.52	1.01537	1.00933	1.01192	1.00828	1.00904	1.01366	1.01412	1.02778	1.01057	1.00984	1.01412	1.00572	1.01027	1.00818	1.01786	1.0175	0.99465	1.01993	0.996625	1.00858	0.990986		1.01162	1.0177	1.01108	1.01242	1.00831	1.00548	0.997388
	6335.28	1.01898	1.02124	1.01613	1.03366	0.996863	1.02408	1.00944	1.01376	1.01161	1.00434	1.02312	1.02051	1.00816	1.00134	1.01485	0.999396	1.00888	1.00209	0.984758	1.00126	0.998914		1.01874	1.01058	1.02216	1.00874	1.00322	0.991342	0.999769
	6337.05	1.01408	1.00979	1.01291	1.01852	1.00358	1.01324	1.00414	1.01076	1.01678	1.01156	1.00935	1.01552	1.0053	1.01172	1.01899	0.993087	1.02017	1.00545	1.01211	1.00629	0.998639		1.01223	1.01038	1.01157	1.01187	1.004	1.00958	1.00142
	6338.83	1.01507	1.00964	1.01335	1.01458	1.01092	1.01731	1.0124	1.01341	1.01594	1.00769	1.01814	1.0137	1.02248	1.00717	1.01949	1.04757	1.00404	1.01145	0.989955	1.00311	0.991697		1.0136	1.01266	1.01653	1.01737	1.03005	0.998122	0.995859
	6340.62	1.01339	1.0119	1.01695	1.00775	1.01067	1.00906	1.02541	1.01016	1.02338	1.01436	1.02134	1.0087	1.01889	1.01736	1.01144	1.01154	1.02045	1.01469	0.986325	0.99641	0.997493		1.01197	1.01747	1.01677	1.01584	1.01513	0.997118	0.997099
	6342.42	1.01023	1.00409	1.0153	1.01151	1.01035	1.00859	1.02984	1.01164	1.01177	1.01847	1.001	1.01794	1.01462	1.01173	1.00989	1.07388	1.01211	1.00977	1.01602	0.987267	1.00265		1.01009	1.01758	1.00711	1.01218	1.04899	1.01365	0.997051
	6344.24	1.0116	1.01655	1.00641	1.01303	0.993047	1.01182	1.0234	1.01558	1.01591	1.0165	1.02083	1.00657	1.00525	1.0105	1.01819	0.995153	1.01704	1.0115	1.0152	0.994233	0.996847		1.00922	1.01784	1.01568	1.01124	1.00398	1.0138	0.995896
	6346.07	1.00019	1.00848	1.007	1.00657	1.01202	1.00214	1.00426	1.00329	1.00287	1.01832	0.990524	1.00509	1.01327	1.01356	1.01304	1.00739	1.00182	1.00288	1.05362	0.992151	1.00367		1.00561	1.00607	0.995778	1.01327	1.00514	1.03432	0.999481
	6347.91	1.00409	1.01966	1.00813	1.00718	1.01531	1.00476	0.9949	1.00113	1.01285	1.01256	0.991145	1.02071	1.00671	1.01906	1.01195	0.997206	1.01464	0.993632	1.02557	0.993625	1.0003		1.00945	1.00383	1.0018	1.01184	1.00422	1.01345	0.997873
	6349.76	1.00432	1.00293	1.00803	1.00818	1.00911	1.01762	0.994285	1.02085	1.01228	1.00273	0.992997	1.00543	1.00488	1.0165	1.00071	1.00585	1.01014	1.00199	1.00973	0.993667	0.997123		1.00814	1.00912	0.997484	1.00647	1.00758	1.0068	0.995865
	6351.63	1.00563	1.0029	1.0048	1.00248	1.01441	1.01094	0.996537	0.995209	1.01602	1.00903	0.9994	0.997299	1.01694	1.00925	1.0026	1.0161	1.00428	0.999511	0.997599	0.998885	0.992615		1.00663	1.00208	0.998637	1.0098	1.01134	0.998328	0.994897
	6353.5	1.00911	1.00356	1.00387	1.00355	1.01336	0.996742	1.00447	1.00277	1.01021	1.00733	0.992774	0.981025	1.00646	1.00932	1.00202	0.986623	1.00412	1.00619	0.994163	1.00239	0.992064		1.00496	1.00547	0.988537	1.00564	0.99368	0.998731	0.995826
	6355.39	1.00433	1.01372	1.00183	1.00552	1.00222	1.00824	1.01546	0.997316	1.01498	0.995682	1.00784	0.996	0.987893	1.00467	1.00852	0.98503	1.02117	1.0094	1.02458	1.00871	0.998803		1.00595	1.00524	1.00357	0.999659	0.999593	1.01882	1.00241
	6357.3	0.997515	0.998271	1.0038	1.00541	1.02635	1.01178	1.02435	0.996275	1.00546	1.00817	1.01079	1.00788	1.00228	1.00568	1.00176	0.974957	1.00539	1.00583	0.988679	1.02371	0.995381		1.00607	1.00744	1.00973	1.003	0.987227	0.995193	1.00569
	6359.21	0.99274	1.00861	0.99597	1.00009	1.00937	1.01491	0.992484	1.00501	1.00077	1.00097	1.00687	1.00181	1.00669	0.995873	1.00331	0.982524	1.00537	1.00021	0.982836	1.01891	0.993281		1.00284	1.00021	1.00505	1.00263	0.991725	0.989435	1.00261
	6361.14	0.994664	1.00071	0.995726	1.00489	0.995275	0.998775	0.992549	0.990262	0.997562	0.996527	0.982588	1.00914	0.997056	1.00232	0.996933	1.00575	0.996882	0.988334	0.997667	1.02089	1.0008		0.998028	0.993394	0.992173	0.998406	1.00218	0.994125	1.00811
	6363.08	0.994584	0.999143	0.990513	0.995276	0.999207	0.998733	0.983134	0.998976	0.996744	0.990394	0.985378	1.00808	0.994022	0.997818	0.990343	1.00228	0.990804	0.993438	0.999795	1.01214	1.00526		0.995965	0.992928	0.993575	0.993722	0.99766	0.997383	1.00776
	6365.03	0.993031	0.98095	0.990797	0.999426	0.993271	0.98432	0.982554	0.995347	0.992802	0.994013	0.985589	1.00238	1.0028	0.999151	0.992261	1.01603	1.00019	0.994654	0.979455	0.996343	1.01136		0.990078	0.991286	0.991657	0.998089	1.00964	0.985229	1.00589
	6366.99	0.991579	0.985893	0.992199	0.991896	0.993205	0.989268	1.00676	0.995137	0.98563	0.998544	0.975845	0.99254	0.995831	1.00306	0.993031	0.970243	0.992053	0.995851	0.982768	1.00204	1.00094		0.990631	0.996845	0.981879	0.996747	0.979033	0.987738	1.00134
	6368.96	0.996765	0.994744	0.99461	0.996558	1.0042	0.988089	0.979758	0.98565	0.992829	0.995634	0.993839	1.01738	0.987755	0.998224	0.995152	0.979911	0.995007	0.996869	0.980856	1.00466	1.00765		0.995551	0.987275	1.00234	0.993153	0.985991	0.986939	1.00656
	6370.95	0.99929	1.00403	0.990269	0.989435	0.987634	1.00942	0.998764	0.988987	0.997105	0.99202	1.01366	0.994264	0.983909	0.991087	0.999054	0.961193	1.00389	0.984524	0.986581	1.00503	1.01366		0.997156	0.993648	1.00667	0.991191	0.978396	0.985802	1.01052
	6372.95	0.993715	0.985099	0.998658	0.994583	1.00857	1.00102	0.992839	0.989622	0.995782	0.993189	1.01215	0.993696	0.992555	0.993973	0.993579	0.994206	0.992418	0.99238	0.982149	1.00566	1.01339		0.996507	0.992285	1.00551	0.993294	0.993485	0.986036	1.01058
	6374.96	0.997703	1.00047	0.993031	0.996384	0.987292	0.995297	0.991846	0.997152	0.98981	0.997244	1.0021	1.00831	0.993975	0.993726	0.991717	0.990404	0.98872	0.987821	0.991447	1.00408	1.00837		0.995329	0.994323	1.00435	0.993108	0.989721	0.990067	1.00681
	6376.98	0.996286	0.996735	0.995954	0.993596	0.968456	0.999637	1.00128	0.993133	0.992933	0.997793	1.01785	0.999857	0.991439	0.998471	0.992552	0.992946	1.00426	0.994867	0.991375	1.00241	1.01267		0.992801	0.996	1.01137	0.993695	0.997501	0.992703	1.00893
	6379.02	0.999862	1.00071	0.995667	0.987307	0.968431	1.00067	0.996229	0.99795	0.996217	0.994979	1.01827	0.992011	0.988707	1.00107	0.999657	0.999529	0.998012	0.993164	1.01024	0.996821	1.00379		0.993469	0.996628	1.00881	0.995868	0.998913	1.00376	1.00125
	6381.07	0.999442	0.997246	0.999134	1.0005	0.987123	1.00028	1	0.999213	0.998502	0.995522	1.02113	0.979858	0.997438	0.99196	0.991334	0.991786	0.997698	1.0005	0.987249	0.997612	1.00293		0.997675	0.998619	1.00627	0.99382	0.994163	0.992282	1.001
	6383.13	1.00315	1.00136	0.999475	0.997914	0.995491	0.99233	1.0012	0.996651	0.994653	1.00156	1.00653	1.00493	0.996122	1.00057	0.99416	1.00994	0.998942	0.98978	0.994191	0.998162	1.00874		0.99865	0.998271	1.00597	0.996602	1.0055	0.99251	1.00487
	6385.2	1.00662	1.00031	1.00066	1.00467	0.986024	0.993999	1.00102	0.996731	0.997155	0.996937	1.00333	0.991965	0.995332	1.00274	0.999924	1.04044	1.00015	1.001	0.985407	0.997146	0.998079		0.999381	0.997945	0.999251	0.998923	1.0242	0.991331	0.997739
	6387.29	0.993646	1.00138	1.00538	1.0021	0.995655	1.00056	1.00526	0.995956	0.996417	1.00159	0.994702	1.00832	0.999893	1.00678	1.0064	1.01556	1.00262	0.997849	1.00411	0.989092	1.00134		0.999706	0.999421	0.999637	1.00401	1.01034	1.00173	0.996879
	6389.38	1.00464	1.00428	0.995015	1.00265	1.01152	0.995932	0.995595	0.996298	1.0079	0.996878	1.01456	0.992624	0.995639	0.996569	0.996904	1.02548	1.00694	0.996113	0.98383	0.990588	0.998305		1.00197	0.998499	1.00666	0.996335	1.018	0.988496	0.995497
	6391.49	1.00037	0.993461	1.00096	0.996612	1.01284	0.993111	1.0126	0.998456	1.00157	0.994471	1.00501	1.00203	0.995965	0.999961	0.99322	0.98749	1.01022	0.995582	1.00925	1.00063	1.00213		0.999278	1.00203	1.00396	0.996046	0.996644	1.00404	1.00158
	6393.61	1.00444	1.01344	0.993148	0.994282	0.980382	1.011	0.99301	0.992525	1.0003	0.993176	1.01561	1.00506	0.985704	0.998004	1.00027	0.968142	1.01443	0.991057	0.997359	1.00422	0.99575		1.00032	0.994283	1.01183	0.99413	0.986789	0.994967	0.998831
	6395.75	0.998656	0.999828	0.996037	0.993459	1.00185	1.01015	1.02218	0.99035	0.996431	1.00093	0.988401	0.996543	1.00129	0.992631	0.995922	1.02334	0.993465	0.996618	1.01913	1.01003	0.995402		0.999967	1.00162	0.991365	0.997099	1.01129	1.01056	1.00073
	6397.89	0.998517	0.991752	1.00102	0.998908	0.998084	1.00122	1.01096	1.00249	0.994591	0.998061	0.969326	0.992194	0.995935	1.00479	0.993681	1.01589	0.99963	1.00256	1.00189	0.996597	0.997446		0.998311	1.00232	0.977605	0.997475	1.00933	1.00215	0.997137
	6400.05	1.00263	0.999195	0.998616	1.00692	1.00804	0.990912	1.00032	1.00827	0.987471	1.00463	0.981101	0.991992	1.00055	1.00035	1.0011	1.00188	0.997284	1.00403	0.993508	1.00374	1.00018		1.00068	1.00143	0.985059	1.00069	1.00002	0.997523	1.00147
	6402.22	1.00237	1.00231	1.0033	1.00013	1.00722	0.992241	0.994066	0.994635	0.992843	0.996262	0.989137	0.984696	0.999126	1.01025	1.0002	0.979769	0.997116	0.99936	1.02322	1.00953	0.990737		1.0012	0.994387	0.987564	1.00245	0.986752	1.01416	0.997575
	6404.4	1.00277	1.00125	1.0011	1.00506	1.00311	1.01904	0.996786	1.00029	0.996092	0.995485	1.00274	0.995836	0.996654	0.99638	1.00521	0.996808	0.997157	1.00459	0.994711	1.0109	0.992397		1.00525	0.997686	1.00028	0.999623	0.99694	0.998462	0.999132
	6406.6	0.9999	0.999847	0.996569	0.998129	0.999771	0.992196	0.993134	0.99486	0.989083	0.986949	0.989819	0.993737	1.00294	1.00014	1.00169	0.993884	0.993814	0.99121	1.01906	1.01487	0.996603		0.997739	0.991861	0.991263	1.00176	0.993847	1.00848	1.00325
	6408.81	0.99244	0.994287	0.996548	0.995605	0.99091	0.993263	0.99215	0.996663	0.990858	0.997692	1.00077	0.999314	1.00081	0.997585	1.00148	1.00503	0.99385	0.997014	0.980365	1.00468	1.00194		0.993893	0.99449	1.00028	1.00019	1.00051	0.986718	1.00293
	6411.02	0.995288	1.00437	0.993109	1.00043	0.997959	0.997474	0.983078	0.993719	0.998158	0.997845	0.987758	0.983814	0.997586	0.99337	1.00127	1.02876	0.99611	0.991067	1.00087	1.00693	0.997515		0.997808	0.992529	0.986368	0.997781	1.0156	0.997146	1.00094
	6413.26	0.99773	0.999539	1.00143	1.00872	0.993682	1.0028	0.996618	0.996909	0.998461	0.994584	0.998375	0.995722	0.991607	0.989983	1.00155	0.971809	0.994568	0.999196	0.997166	1.00201	0.998094		1.00054	0.996704	0.997451	0.994711	0.980971	0.997938	0.999521
	6415.5	0.992937	0.997672	1.00606	1.00105	0.997098	1.00295	0.995375	0.999546	0.992721	0.998481	0.999006	1.00254	0.992322	0.99349	1.00004	0.996967	0.997394	0.994133	1.01095	1.00334	0.993549		0.999514	0.99689	1.00032	0.995376	0.997127	1.00455	0.997114
	6417.76	0.996611	0.999421	1.01025	0.991894	0.992576	0.992533	0.981584	0.995633	0.998387	0.993677	0.993763	0.997131	1.0041	0.995894	0.996631	0.996108	0.995911	0.997128	0.987755	1.0034	0.998202		0.997802	0.992163	0.995015	0.999274	0.996018	0.991315	1.0001
	6420.02	0.994659	1.00149	0.998366	0.991725	0.982184	0.998186	0.986559	0.997784	0.998046	0.995855	0.99694	0.989343	0.993861	0.992343	0.997944	0.983329	0.992584	1.00288	1.00315	0.996647	0.995894		0.995026	0.994554	0.994242	0.994911	0.987048	1.00305	0.996168
	6422.3	0.996159	0.996247	0.993526	0.993849	1.0018	0.992765	1.0009	0.998068	0.9957	0.997917	0.994724	0.999077	0.995291	1.00255	0.997948	0.984513	0.992622	0.99491	0.99787	0.994127	0.997381		0.995555	0.998267	0.996334	0.998154	0.98777	0.996746	0.996197
	6424.6	0.998554	0.992032	0.997584	0.99888	1.00545	0.992582	0.989093	1.00321	0.996784	1.00227	1.00786	1.00527	1.00386	0.997245	0.995432	0.994154	0.991555	1.00081	0.9781	0.990126	1.00029		0.997269	0.998074	1.00697	0.999113	0.993103	0.986726	0.996593
	6426.9	0.990582	0.993664	0.997535	0.99339	1.00939	0.995763	0.988556	0.998004	0.999994	1.00186	0.98904	1.00616	0.999746	0.994189	0.996618	1.01508	0.999009	1.01295	1.00783	0.988254	1.0035		0.996138	0.996579	0.995258	0.997164	1.00859	1.00978	0.997952
	6429.21	0.998572	0.999856	0.99159	1.00397	1.0064	0.9938	1.0065	1.00333	1.00202	1.00632	1.01481	0.996676	1.00955	1.0004	0.996704	1.0031	1.0006	1.00788	0.994173	0.990182	1.00125		0.998466	1.00437	1.00831	1.00256	1.00208	0.999377	0.997225
	6431.54	1.003	0.992407	1.00144	1.00229	1.01282	1.00502	1.01588	1.01139	1.00517	1.004	1.00358	1.01241	1.00799	1.00036	1.00127	0.99943	1.00437	1.00695	1.02012	0.987699	1.00621		1.00249	1.01	1.0068	1.00358	1.00141	1.01509	0.999472
	6433.89	1.00808	1.00346	1.00659	1.00262	1.00828	1.00503	1.01874	1.01455	1.01766	1.01258	1.00595	1.00618	1.01191	1.00054	1.01062	1.02205	1.00428	1.01061	1.0111	0.993573	0.998249		1.00582	1.01587	1.00608	1.00807	1.01488	1.01091	0.996548
	6433.89	1.0099	1.0073	1.00771	1.0019	1.00362	1.00318	1.0071	1.0088	1.01653	1.00945	1.00329	1.01006	1.01094	1.00438	1.00506	1.0077	1.00518	1.01027	1.00902	0.989911	0.99735		1.00603	1.00996	1.00578	1.00698	1.00668	1.00949	0.994642

## Sheet: 3.3 STDS-nor
Supplementary Data 3.3			Normalised Nd XANES of standards
Type		Standard	Standard	Standard	Standard	Standard	Standard	Standard	Standard	Standard	Standard	Standard	Standard	Standard	Standard	Standard	Standard	Standard	Standard	Standard	Standard	Standard	Standard	Standard
Group		Silicate	Silicate	Eudialyte	Eudialyte	Eudialyte	Eudialyte	Eudialyte	Phosphate	Oxide	Silicate	Silicate	Silicate	Phophate	Phophate	Fluoride	Solution	Phophate	Phophate	Fluorcarbonate	Fluorcarbonate	Silicate	Silicate	Silicate
Label	Energy	merge_92080-81_109211_MapB_Nacaren_Nd1	merge_92090-91_109212_MapA_Cat_Nd2	merge_SOS033-NdXAS.s_nr_1-4	merge_1051Kip-NdXAS.s_nr_1-4	merge_AF99193-NdXAS.s_nr_1-4	merge_MoOBmtNK-NdXAS_1.s_nr_1-4	merge_NJH1644-Nd-NdXAS.s_nr_1-4	merge_92114-15_Fluorapatite_Nd	Nd2O3-Nd-NdXAS.s_nr_1.athena	merge_A1-NdXAS.s_nr_1-3	merge_92110-11_A1_Nd_2	merge_92120-21_Zircon_AF/13/10_Nd_	merge_ORNLYPO4-Nd-NdXAS.s_nr_1-4	merge_92100_ORNLXenNd2_by_Trans_2	merge_92102-03_Yttrofluorite_Nd_2	83256_Nd-soln_1.dat	merge_AMBNdPO4-Y-Nd-NdXAS.s_nr_1-3	merge_83130-32_NdPO4_Y_Diamond	83219_bastnasite_1_best.dat	83220_parisite_1.dat	92096_Steen_by_Trans_2_1_best.dat	merge_92057-58_109211_MapB_Allanite_Nd1	merge_92118-19_AllaniteGlahm13436
Units	Energy (eV)	Normalised µ(E)	Normalised µ(E)	Normalised µ(E)	Normalised µ(E)	Normalised µ(E)	Normalised µ(E)	Normalised µ(E)	Normalised µ(E)	Normalised µ(E)	Normalised µ(E)	Normalised µ(E)	Normalised µ(E)	Normalised µ(E)	Normalised µ(E)	Normalised µ(E)	Normalised µ(E)	Normalised µ(E)	Normalised µ(E)	Normalised µ(E)	Normalised µ(E)	Normalised µ(E)	Normalised µ(E)	Normalised µ(E)
Sample		109212	109212	SOS033	1051KIP	AF/99/193	MoOBmt	NJH/16/44	AF0711	Nd2O3	HF_NewMinA1	HF_NewMinA1	AF1310	ORNL-YPO4:0.07gNd	ORNL-YPO4:0.07gNd	KNR8727	Nd solution	AMB-17-NdPO4Y	AMB-17-NdPO4Y	G.1963.3.42.1	G.1930.1.1	HF B32	109211	GLAHM134365
Mineral		Nacareniobsite-(Ce)	Catapleiite	Eudialyte	Eudialyte	Eudialyte	Eudialyte	Eudialyte	Fluorapatite	Nd2O3	A1	A1	Zircon	YPO4-(Nd)	YPO4-(Nd)	Yttrofluorite	Nd solution	NdPO4-(Y)	NdPO4-(Y)	Bastnäsite-(Ce)	Parisite-(Ce)	Steenstrupine-(Ce)	Allanite-(Ce)	Allanite-(Ce)
Locality		Kringlerne, Ilimaussaq	Kringlerne, Ilimaussaq	Lovozero	Kipawa	Ilimaussaq	Norra Karr	Narssarssuk	Kvanefjeld, Ilimaussaq	Lab	Kvanefjeld, Ilimaussaq	Kvanefjeld, Ilimaussaq	Paatusoq	ORNL	ORNL	Hundholmen, Tysfjord, Norway	Lab	St Andrews	St Andrews	Madagascar	Colombia	Kvanefjeld, Ilimaussaq	Kringlerne, Ilimaussaq	Virginia
Session		Diamond_Jul	Diamond_Jul	KIT_Sept	KIT_Sept	KIT_Sept	KIT_Sept	KIT_Sept	Diamond_Jul	KIT_Sept	KIT_Sept	Diamond_Jan	Diamond_Jul	KIT_Sept	Diamond_Jul	Diamond_Jul	Diamond_Jan	KIT_Sept	Diamond_Jan	Diamond_Jan	Diamond_Jan	Diamond_Jul	Diamond_Jul	Diamond_Jul
Trans/Fluor		F	F	F	F	F	F	F	F	F	F	F	F	F	T	F	F	F	F	F	F	T	F	F
Spectra		Merged spectra	Merged spectra	Merged Spectra	Merged Spectra	Merged Spectra	Merged Spectra	Merged Spectra	Merged spectra	Single spectrum	Merged spectra	Merged spectra	Merged spectra	Merged spectrum	Merged spectrum	Merged spectra	Single spectrum	Merged spectrum	Merged spectrum	Single Spectrum	Single Spectrum	Single Spectrum	Merged spectra	Merged spectra
CN		7	6	6	6	6	6	6	6-7	7	7-8	7-8	8	8	8	8	9	9	9	9	9	10	9-11	9-11
Ref				Borst et al (2019)	Borst et al (2019)	Borst et al (2019)	Borst et al (2019)	Borst et al (2019)
	6058.97	0.000172826	0.00385845	0.00102158	0.00117779	0.00157453	0.00214163	0.00210024	0.00417932	0.0001762	0.00287468	0.000575067	-0.000248043	0.00169774	-0.00307656	-0.00113266	0.00484612	0.000199531	-0.000208536	0.00113918	0.00135575	0.000886055	-0.00130735	-0.000474292
	6062.47	-0.000563404	0.00703767	0.0012141	-0.0014927	0.000431007	0.000467578	9.24409e-05	0.000515684	9.5166e-05	3.93651e-06	-0.00109412	-0.0100261	-5.19221e-05	-0.00455886	0.000214082	0.00445208	0.000206505	-0.000205234	-0.00131056	-0.000249652	0.00151217	-0.000426561	-0.00133458
	6068	-0.000964273	0.00401299	-0.00135933	0.00958897	0.000120426	-0.00010963	0.00185887	0.00372169	2.51625e-05	-0.000774829	-0.00249507	-0.00330269	-0.000509639	-0.00368179	0.00153951	0.00382949	-0.000107611	-0.000368556	-0.00281168	-0.000200811	0.00610155	-0.00162581	-0.000982374
	6073	-0.00110192	0.00261238	-0.000772447	-0.00111358	-0.000122397	-0.00176268	-5.22946e-05	-0.00626618	2.20024e-05	0.000314864	-0.00193986	-0.00398581	0.00106307	-0.00545576	0.00187908	0.00326658	-9.12851e-06	-0.000409841	-0.00656453	-0.00143382	0.00400049	-0.00189039	7.18556e-05
	6078	-0.000467232	-0.00969337	0.0019064	-0.000513859	0.000199066	-0.00074059	0.00388284	-0.000677674	1.12391e-05	0.000508153	-0.00191767	0.00215784	-0.000211925	-0.00608326	-0.000232254	0.00270366	-9.70094e-05	-0.000341317	-0.00232288	-0.00124915	0.00310673	0.000536608	-0.00058508
	6083	-0.000678519	0.00365548	-0.00052695	0.000724766	0.000748345	-0.002588	-0.00178875	0.00407666	-0.000227475	-0.00157059	-0.000349911	-0.00372259	6.04107e-05	-0.000229137	0.000488425	0.00214074	-0.000157975	-0.000249858	-0.00343478	-0.00253641	0.00170863	-0.000222219	-0.00166204
	6088	-0.000612068	-0.00631069	-0.00173478	-0.00444366	-0.0010372	0.00201753	-0.00275836	0.00189039	-0.000205744	-0.00121245	-0.00188698	-0.00667625	-0.00175132	-0.00167394	0.00231206	0.00157783	-0.000116396	-0.000268398	-0.0028602	-0.00204222	0.000460762	-0.00124261	-0.000215905
	6093	-0.000103763	0.00190841	0.00147926	-0.00135685	0.000382781	-0.000287033	-0.00469009	0.00236206	-0.000133562	0.000377741	-0.00128545	-0.00876013	-0.00132396	0.00142639	-0.00566408	0.00101491	-0.000199058	-0.000142249	-0.00454481	-0.00142453	-0.0010089	0.00096718	-0.000742625
	6098	-0.000703834	-0.00552992	-0.00385265	0.00714691	-0.000908072	0.00173959	-0.00135854	0.00279445	-0.000220943	0.00251251	-0.000882973	0.00142615	-0.00017663	0.00250404	0.00342145	0.000451993	-9.7447e-05	1.67688e-05	0.0016286	-1.61875e-05	-0.00308627	0.00144746	0.0004293
	6103	0.000237181	-0.00272251	0.000825987	0.000942998	0.000348732	0.00174566	0.00244394	-0.00499882	0.00015087	-0.000244268	-0.000176302	0.00173718	-0.000330982	0.000463585	-0.000681419	-0.000110924	-5.12256e-05	0.00010002	0.00230803	0.00244594	-0.00245444	-0.00049067	7.97151e-05
	6108	0.000492187	0.00481544	-0.00368007	-0.000307693	0.0018985	-6.6056e-05	2.45392e-05	0.000747062	-5.80182e-05	0.000475148	0.00268641	0.00739665	0.00124959	0.00482184	0.00298154	-0.000139372	0.000163265	0.000348529	0.00550204	-0.000730513	-0.00243781	0.000595354	0.000449334
	6113	0.00158731	0.0029965	0.00152706	-0.000182127	0.000198827	-0.000908516	0.00401608	-0.0028248	0.000365101	0.00316846	0.00303665	0.00801445	0.000652346	0.00317193	-0.00313393	6.71109e-05	0.00028315	0.000656431	0.00370545	0.00298894	-0.00281822	0.000508894	0.00223299
	6118	0.00291031	-0.000538252	0.00357953	0.00297881	0.00325732	0.000658974	0.00349417	0.00150185	0.00043599	0.00363303	0.00266951	-0.00610232	0.000511511	-0.00525086	0.00481154	-0.000419601	0.000936564	0.00131526	0.00445795	0.00265158	-0.0043288	-0.00112767	0.00408808
	6123	0.00372322	-0.0029177	0.00210596	0.00229805	0.00203644	0.00299356	0.00170909	0.00223338	0.000737564	0.00345149	0.00465879	-0.00697216	-2.36034e-05	-0.00842999	0.00153673	-0.000771671	0.00106962	0.00171457	0.00863401	0.00682994	-0.00386595	0.00225238	0.00654478
	6128	0.0048677	-0.000835065	0.00745938	0.00416147	0.00255792	0.00260578	0.00208506	0.00225098	0.00104674	0.00681812	0.00742063	-0.0188015	0.000435669	-0.00781785	0.00171412	-0.000914915	0.00150511	0.00225843	0.0111619	0.0100047	-0.0039432	0.00512396	0.00725126
	6133	0.0072326	0.0102182	0.00453478	0.00452098	0.00286462	0.00797159	0.00375818	0.000812076	0.00142096	0.00690617	0.0120524	-0.00743579	0.00323494	-0.00404115	0.00484855	-0.000827892	0.0019434	0.00310269	0.0126383	0.00738037	-0.00253266	0.00673703	0.0104003
	6138	0.00943922	0.0101319	0.00793533	0.0155814	0.00666815	0.00873102	0.0089413	0.00698017	0.00193837	0.00991442	0.0157277	0.0111117	0.00778861	-0.00386811	0.00099978	-0.00118464	0.00268259	0.00404579	0.0183242	0.0155182	0.00097657	0.0104328	0.0129672
	6143	0.0139011	0.0210585	0.00911864	0.0173824	0.00686754	0.0126258	0.00905995	0.0189362	0.00279393	0.0177506	0.022913	0.0129664	0.00707577	0.00590142	0.00332908	-0.00112173	0.00349402	0.00518556	0.0265709	0.0213745	0.00522344	0.0167424	0.0219056
	6148	0.0200309	0.0203269	0.0206217	0.0236914	0.0112991	0.0207448	0.0200312	0.0215773	0.00342193	0.0323457	0.0350854	-0.0019309	0.00493439	-0.00768308	0.00861332	-0.00127019	0.00416322	0.00677239	0.0390294	0.0315323	0.0142859	0.0266609	0.0317508
	6153	0.0305815	0.055654	0.0337721	0.0362215	0.0181635	0.0357511	0.0323195	0.0275374	0.00434359	0.0571092	0.0563904	0.00412099	0.00645164	0.00738248	0.0187076	6.2475e-05	0.00583532	0.00848908	0.0574264	0.0482059	0.0313757	0.049995	0.0539495
	6158	0.0636922	0.0864307	0.0715496	0.0797462	0.0377485	0.0752019	0.0797956	0.0665545	0.00550369	0.12186	0.122506	0.0701002	0.0107753	0.000700885	0.044749	0.000986643	0.00744197	0.010849	0.115301	0.0970906	0.0900528	0.114392	0.122025
	6160	0.0951045	0.125304	0.122659	0.117051	0.0594089	0.116748	0.129156	0.0929624	0.00645516	0.186779	0.187399	0.0897364	0.0136302	0.00907938	0.0657949	0.000891374	0.00815863	0.011803	0.172945	0.142691	0.142899	0.164696	0.179563
	6162	0.159044	0.222134	0.192805	0.193586	0.0936703	0.192562	0.203841	0.151616	0.00718916	0.30117	0.324063	0.153467	0.0218312	0.0160328	0.104554	0.00118991	0.00943209	0.0130169	0.263802	0.218317	0.258573	0.310982	0.339933
	6164	0.2534	0.372797	0.405562	0.405461	0.194163	0.409414	0.445895	0.241509	0.00760544	0.611067	0.527416	0.259129	0.0397023	0.022106	0.160644	0.00230582	0.0100526	0.0143525	0.46279	0.378153	0.432912	0.625893	0.677051
	6166	0.589067	0.888647	1.0566	1.08568	0.486143	1.01906	1.14339	0.655358	0.00867206	1.32228	1.18507	0.684891	0.0903778	0.0604228	0.410657	0.0017962	0.0111768	0.0157919	0.988023	0.811004	1.02961	1.34606	1.43649
	6168	0.800383	1.0768	1.3907	1.57898	0.652	1.26825	1.59925	0.84953	0.00976199	1.62189	1.40909	0.904093	0.130074	0.0738933	0.713687	0.00224499	0.012212	0.0175755	1.66229	1.36747	1.28526	1.46927	1.53392
	6170	0.790744	0.864686	0.952322	1.0217	0.441895	0.925465	1.06137	0.699839	0.0108807	1.24089	1.15959	0.742207	0.0900878	0.0746682	0.58365	0.00337713	0.013453	0.0192372	1.35507	1.11246	1.10621	0.966336	1.04458
	6172	0.624225	0.582535	0.599125	0.638928	0.280936	0.599098	0.669488	0.452252	0.0125185	0.856255	0.802233	0.500517	0.061975	0.0661576	0.385007	0.0054103	0.0147613	0.021269	0.861669	0.688543	0.804287	0.614537	0.669176
	6174	0.537508	0.429849	0.419292	0.448211	0.203417	0.428791	0.47287	0.362509	0.0133717	0.65039	0.61613	0.390072	0.0474037	0.046344	0.328359	0.00604007	0.0162686	0.02365	0.625851	0.482619	0.643253	0.455149	0.504109
	6176	0.498512	0.373235	0.361403	0.377169	0.175157	0.371029	0.403915	0.326728	0.0148096	0.560996	0.547386	0.340656	0.0426305	0.0370554	0.257094	0.0073169	0.0185785	0.0260946	0.535874	0.408922	0.589361	0.404474	0.448358
	6178	0.496457	0.361222	0.350621	0.3641	0.166494	0.360489	0.374973	0.32714	0.0171096	0.546447	0.529027	0.351918	0.041566	0.0394434	0.254554	0.00757313	0.0205709	0.029098	0.538517	0.415802	0.590352	0.405325	0.429997
	6180	0.485166	0.365724	0.340058	0.355246	0.163329	0.350231	0.372036	0.315373	0.0192301	0.539454	0.521377	0.354331	0.0454736	0.0458385	0.284021	0.00977042	0.0232823	0.0327255	0.553541	0.43123	0.57811	0.404408	0.425056
	6182	0.423681	0.326574	0.335968	0.348279	0.164554	0.348169	0.359247	0.28703	0.0211489	0.524085	0.492271	0.339574	0.0467933	0.0423031	0.23969	0.0138831	0.0261337	0.0362071	0.528632	0.422603	0.513031	0.416581	0.417843
	6184	0.37013	0.328489	0.340215	0.357543	0.165219	0.333957	0.364054	0.264699	0.024275	0.515434	0.481782	0.295277	0.0475212	0.0378868	0.209421	0.014394	0.029712	0.0412095	0.501724	0.402689	0.467976	0.443166	0.427659
	6186	0.350312	0.34154	0.348714	0.378416	0.176742	0.339358	0.385821	0.261905	0.0277177	0.514525	0.480944	0.28429	0.0516677	0.0435082	0.20685	0.0169643	0.0338178	0.0463996	0.485549	0.387828	0.456295	0.460104	0.442593
	6188	0.342056	0.359853	0.369214	0.398104	0.186393	0.35257	0.406092	0.279385	0.0322736	0.53054	0.485725	0.267498	0.0568119	0.0579327	0.20612	0.0199499	0.038531	0.0530845	0.492702	0.393996	0.457453	0.474397	0.457339
	6188.4	0.344485	0.366729	0.365693	0.403499	0.188119	0.350163	0.409613	0.26729	0.0327729	0.537884	0.488736	0.278655	0.0584897	0.0618589	0.209014	0.0213259	0.039645	0.0547431	0.485638	0.397756	0.45962	0.478276	0.4632
	6188.8	0.345609	0.355761	0.363976	0.406823	0.188897	0.352551	0.417418	0.274938	0.0338385	0.537226	0.493488	0.293929	0.0567092	0.0572792	0.208855	0.0222104	0.0409296	0.0563111	0.489113	0.399825	0.461503	0.482559	0.466836
	6189.2	0.345665	0.357976	0.373454	0.405396	0.189877	0.360132	0.421482	0.278676	0.0345002	0.539604	0.499349	0.30103	0.0545603	0.0541688	0.208123	0.0230813	0.0422758	0.057785	0.495713	0.405133	0.463438	0.486856	0.470628
	6189.6	0.345309	0.372749	0.383897	0.418997	0.194724	0.360563	0.423972	0.272985	0.0363057	0.544333	0.503902	0.296404	0.059511	0.0551887	0.209914	0.0239965	0.043679	0.0592912	0.501904	0.412324	0.466448	0.49123	0.474609
	6190	0.345596	0.366542	0.385199	0.420858	0.198242	0.36205	0.423753	0.270773	0.0372291	0.549608	0.502839	0.28523	0.0637188	0.055753	0.218003	0.0245898	0.0444949	0.0610873	0.50812	0.413703	0.472173	0.4962	0.476465
	6190.4	0.347979	0.37108	0.385352	0.423775	0.197284	0.365058	0.430601	0.280791	0.0387118	0.55786	0.50863	0.287456	0.059471	0.0618704	0.227756	0.0246408	0.0458859	0.063208	0.511688	0.421967	0.47465	0.498144	0.482126
	6190.8	0.349367	0.374909	0.392502	0.428237	0.20102	0.369989	0.436167	0.28484	0.0398783	0.564899	0.51419	0.298178	0.0619138	0.0627604	0.216015	0.0264229	0.0476494	0.0647981	0.515227	0.42761	0.479564	0.501387	0.484462
	6191.2	0.350727	0.384307	0.398309	0.428674	0.206319	0.371418	0.436078	0.291156	0.0405751	0.570271	0.520031	0.307556	0.0626189	0.0635833	0.20934	0.0286524	0.0495418	0.0667438	0.521606	0.435373	0.485605	0.504842	0.488258
	6191.6	0.35198	0.396124	0.400456	0.437074	0.203629	0.377137	0.444196	0.296537	0.0421053	0.573915	0.52586	0.307981	0.0627263	0.0646818	0.214327	0.0300611	0.050628	0.0690394	0.529379	0.444491	0.491139	0.507516	0.494063
	6192	0.352043	0.397957	0.400255	0.444978	0.209184	0.38402	0.451148	0.286519	0.0437465	0.576121	0.530643	0.29427	0.0623197	0.0617713	0.218365	0.0294018	0.0525192	0.0707985	0.532866	0.448835	0.494314	0.508534	0.498309
	6192.4	0.356047	0.40986	0.409316	0.448673	0.215297	0.384383	0.455612	0.292328	0.0447008	0.582097	0.535853	0.298822	0.0645356	0.0602189	0.222548	0.0314948	0.0544642	0.0731355	0.54195	0.45543	0.498197	0.51483	0.50239
	6192.8	0.357636	0.410608	0.415245	0.448304	0.214173	0.386594	0.455419	0.308818	0.0464116	0.591354	0.540935	0.312515	0.0703022	0.0662009	0.225532	0.0328978	0.0562156	0.0753918	0.546037	0.45674	0.501736	0.51578	0.50862
	6193.2	0.359035	0.411786	0.415836	0.446702	0.214674	0.396831	0.458131	0.315337	0.0483275	0.60045	0.546548	0.317471	0.0651818	0.0688054	0.229502	0.0341443	0.0580677	0.0777519	0.552984	0.459225	0.506269	0.516795	0.513824
	6193.6	0.361407	0.414978	0.421064	0.457952	0.216084	0.401442	0.469153	0.311288	0.0498242	0.608051	0.552306	0.314761	0.0697274	0.068019	0.235422	0.0354783	0.0597396	0.0803508	0.563154	0.465807	0.511446	0.519162	0.515893
	6194	0.364914	0.411553	0.424573	0.46208	0.219084	0.397061	0.472504	0.314674	0.0517004	0.611386	0.556825	0.324077	0.0704895	0.0744256	0.242876	0.0368806	0.061738	0.08326	0.569403	0.475617	0.515209	0.520034	0.51385
	6194.4	0.367642	0.420379	0.426726	0.459627	0.223227	0.403668	0.473344	0.316564	0.0536751	0.62142	0.563093	0.313339	0.072615	0.0696515	0.233407	0.0375789	0.0642935	0.0858218	0.577193	0.482408	0.517788	0.521557	0.522158
	6194.8	0.37059	0.429038	0.436676	0.47305	0.226936	0.411002	0.478333	0.317011	0.0547669	0.627798	0.569164	0.306482	0.07508	0.0732021	0.247315	0.0396918	0.0666087	0.0890167	0.58303	0.486511	0.52217	0.525217	0.525807
	6195.2	0.373448	0.439984	0.441937	0.484407	0.229832	0.416656	0.482918	0.322889	0.0574006	0.631432	0.573561	0.314247	0.0788828	0.0763735	0.257167	0.0419242	0.0689778	0.0921526	0.585575	0.49257	0.52674	0.526803	0.528961
	6195.6	0.376083	0.44403	0.440558	0.492015	0.230012	0.423436	0.481765	0.333888	0.0590882	0.63597	0.577188	0.328384	0.0803719	0.0753911	0.260388	0.0437714	0.0719171	0.0952665	0.58944	0.501046	0.530507	0.526086	0.533036
	6196	0.378547	0.420467	0.441492	0.48824	0.231973	0.424693	0.489439	0.342399	0.0620935	0.637384	0.58331	0.321624	0.0821461	0.0714449	0.27924	0.0455214	0.0748531	0.0991084	0.605136	0.50805	0.533036	0.526668	0.536745
	6196.4	0.381933	0.439	0.449601	0.488463	0.238877	0.432312	0.496504	0.332997	0.0650049	0.646071	0.587248	0.322984	0.0806063	0.0744653	0.27278	0.0478066	0.0777532	0.102592	0.612322	0.510328	0.536613	0.52976	0.536822
	6196.8	0.385868	0.444408	0.457685	0.493039	0.242657	0.439522	0.49891	0.333965	0.067322	0.647384	0.593163	0.338434	0.0808502	0.086384	0.268867	0.0502802	0.0804525	0.106454	0.61475	0.512909	0.539246	0.528095	0.540645
	6197.2	0.389318	0.45142	0.461332	0.496061	0.245325	0.435861	0.508324	0.343198	0.0701585	0.648675	0.594381	0.336833	0.0838154	0.0917246	0.27269	0.0528486	0.083933	0.110727	0.613198	0.515871	0.541062	0.529727	0.545127
	6197.6	0.392565	0.461862	0.465895	0.499001	0.248577	0.440329	0.50968	0.35383	0.0729925	0.656431	0.592386	0.328215	0.0879051	0.0872397	0.28363	0.0555339	0.0877998	0.115283	0.613989	0.521034	0.544051	0.534385	0.548623
	6198	0.397215	0.464312	0.466682	0.50196	0.250577	0.449126	0.50736	0.354129	0.0762709	0.65585	0.596885	0.36399	0.0921276	0.0818209	0.295106	0.0584626	0.0918547	0.11983	0.62903	0.531937	0.552107	0.533722	0.551049
	6198.4	0.402791	0.450759	0.46829	0.506788	0.255018	0.451707	0.513208	0.36103	0.0797066	0.661954	0.604447	0.347617	0.0920761	0.0910747	0.292972	0.0629676	0.0960624	0.124539	0.631532	0.532805	0.552946	0.53228	0.551783
	6198.8	0.406441	0.459561	0.469298	0.504365	0.256958	0.452975	0.51723	0.357177	0.0843453	0.665784	0.607056	0.345865	0.0931326	0.101177	0.30238	0.066221	0.100049	0.129922	0.633329	0.542805	0.555904	0.534338	0.552153
	6199.2	0.410486	0.47048	0.465599	0.506079	0.260936	0.456695	0.515551	0.358722	0.0876546	0.665481	0.605497	0.3474	0.0995744	0.104982	0.309844	0.0691382	0.104657	0.135577	0.635661	0.546422	0.559039	0.536718	0.552898
	6199.6	0.414907	0.470066	0.474289	0.511805	0.265823	0.469495	0.519134	0.367941	0.0915228	0.668558	0.603355	0.35617	0.0990998	0.103276	0.314386	0.0723495	0.109339	0.141555	0.639392	0.541711	0.560928	0.537855	0.554929
	6200	0.417314	0.45116	0.482463	0.509655	0.26811	0.474451	0.524289	0.373331	0.0957073	0.668816	0.607105	0.391587	0.104983	0.104223	0.327815	0.0761625	0.114631	0.148375	0.644967	0.540501	0.560639	0.537816	0.559357
	6200.4	0.421847	0.461857	0.485181	0.513955	0.269632	0.471413	0.530071	0.36205	0.101107	0.668669	0.612291	0.384501	0.106657	0.11051	0.331294	0.0801969	0.120777	0.155294	0.645829	0.546835	0.568482	0.538867	0.562037
	6200.8	0.426271	0.465318	0.485834	0.517979	0.269415	0.470553	0.532023	0.368883	0.105754	0.672282	0.612883	0.385032	0.108206	0.120805	0.331747	0.0846026	0.127775	0.162665	0.64695	0.549383	0.568613	0.543151	0.563625
	6201.2	0.430279	0.47017	0.483418	0.513135	0.276258	0.470463	0.530119	0.379311	0.112151	0.673744	0.614161	0.389031	0.118036	0.126566	0.337992	0.0908861	0.135165	0.170997	0.646948	0.550756	0.57023	0.546376	0.565007
	6201.6	0.434077	0.477961	0.482126	0.508238	0.283403	0.477219	0.52973	0.383476	0.119064	0.670038	0.616792	0.392964	0.124265	0.130738	0.346715	0.0982766	0.143333	0.180026	0.645573	0.552295	0.574706	0.54716	0.565832
	6202	0.438368	0.483134	0.486711	0.510841	0.285008	0.486548	0.528065	0.37589	0.126111	0.672458	0.617138	0.393861	0.124306	0.147117	0.342392	0.103628	0.151138	0.188645	0.643694	0.554168	0.575599	0.547136	0.564562
	6202.4	0.443239	0.459789	0.496714	0.517761	0.293128	0.492919	0.533644	0.377384	0.133707	0.672026	0.615093	0.392287	0.134158	0.156262	0.361036	0.110919	0.159765	0.199586	0.648921	0.556308	0.578829	0.548572	0.570459
	6202.8	0.448596	0.456159	0.498966	0.523496	0.300128	0.49413	0.535663	0.379975	0.143405	0.667034	0.614457	0.407067	0.14443	0.156956	0.362033	0.118326	0.17051	0.211899	0.648546	0.560408	0.582666	0.54901	0.572351
	6203.2	0.454333	0.468215	0.501219	0.525082	0.302976	0.494528	0.534989	0.388439	0.152887	0.668491	0.615452	0.42514	0.146021	0.159778	0.362505	0.128158	0.181867	0.225029	0.64746	0.562057	0.585973	0.551208	0.574417
	6203.6	0.460095	0.486695	0.499508	0.523899	0.309436	0.498294	0.542672	0.398813	0.16452	0.670598	0.617682	0.4328	0.161934	0.170301	0.371138	0.141249	0.195115	0.239217	0.648244	0.561802	0.588809	0.555776	0.578127
	6204	0.465305	0.497632	0.500996	0.528104	0.315032	0.499162	0.549154	0.398471	0.17748	0.668579	0.620135	0.415478	0.173208	0.189301	0.387933	0.156972	0.21112	0.255535	0.651092	0.565203	0.592413	0.56122	0.58215
	6204.4	0.476066	0.477706	0.508602	0.535366	0.325976	0.510388	0.551435	0.399442	0.19314	0.670068	0.621458	0.420636	0.188142	0.193034	0.40109	0.16736	0.22922	0.274052	0.652614	0.569832	0.592214	0.566251	0.590241
	6204.8	0.484778	0.47558	0.517517	0.536217	0.337096	0.523183	0.551371	0.40682	0.211655	0.676346	0.626456	0.451465	0.201453	0.217864	0.409894	0.182998	0.248256	0.294624	0.647335	0.572131	0.598044	0.571054	0.593548
	6205.2	0.49381	0.482108	0.527572	0.544233	0.349903	0.527351	0.554045	0.42595	0.229754	0.681376	0.629528	0.482284	0.201536	0.242362	0.417598	0.201009	0.268472	0.316907	0.645467	0.572588	0.607726	0.575765	0.597043
	6205.6	0.503739	0.493359	0.529807	0.556111	0.364439	0.531468	0.560317	0.44755	0.248393	0.688236	0.630652	0.494505	0.22479	0.257147	0.429371	0.218872	0.290102	0.340258	0.649921	0.575568	0.617824	0.581692	0.603024
	6206	0.513392	0.510655	0.53882	0.550356	0.379622	0.534655	0.568472	0.448137	0.265589	0.689542	0.635237	0.47532	0.235538	0.264539	0.452494	0.234521	0.310889	0.363714	0.656103	0.58924	0.623556	0.591323	0.611072
	6206.4	0.524015	0.511743	0.551509	0.554597	0.393545	0.545913	0.576101	0.455111	0.286077	0.69273	0.642371	0.480089	0.256118	0.300532	0.469261	0.255057	0.332036	0.38833	0.664324	0.59615	0.629499	0.598679	0.619997
	6206.8	0.537325	0.511742	0.555446	0.569985	0.404425	0.557281	0.584144	0.468957	0.307357	0.697023	0.650914	0.483743	0.272501	0.327726	0.486122	0.275161	0.353888	0.412334	0.670015	0.600267	0.637779	0.608647	0.625367
	6207.2	0.552161	0.524027	0.56281	0.571279	0.421286	0.568886	0.588189	0.490892	0.331302	0.698845	0.659469	0.502568	0.294746	0.350488	0.509623	0.298357	0.379939	0.438835	0.673638	0.604109	0.647095	0.618716	0.634259
	6207.6	0.567452	0.538454	0.576811	0.574496	0.440238	0.584292	0.594977	0.512882	0.360048	0.704406	0.666445	0.531578	0.316591	0.371188	0.536679	0.324997	0.409705	0.468117	0.676345	0.611845	0.657089	0.630016	0.648495
	6208	0.582288	0.522973	0.588293	0.587476	0.459815	0.604075	0.609604	0.517513	0.386745	0.71219	0.670293	0.544281	0.343259	0.390288	0.554142	0.35223	0.441528	0.497473	0.680055	0.629356	0.668354	0.647265	0.66461
	6208.4	0.601084	0.553802	0.605939	0.608864	0.486235	0.621725	0.622631	0.541715	0.420646	0.729701	0.686305	0.57861	0.363951	0.42329	0.554475	0.382337	0.473977	0.528266	0.692949	0.638559	0.678784	0.659129	0.680227
	6208.8	0.623681	0.570538	0.634742	0.631427	0.514495	0.63646	0.643328	0.56338	0.455281	0.740512	0.70108	0.620488	0.398434	0.453852	0.574423	0.420153	0.509245	0.56065	0.702459	0.651875	0.694579	0.678285	0.700463
	6209.2	0.649757	0.589406	0.6586	0.646607	0.5447	0.668318	0.66838	0.590233	0.497293	0.748473	0.715494	0.639023	0.431457	0.499056	0.595565	0.464835	0.552857	0.597969	0.70837	0.663298	0.714769	0.701889	0.723897
	6209.6	0.681932	0.61301	0.682071	0.666401	0.582399	0.708423	0.68989	0.627831	0.541934	0.771953	0.733774	0.646056	0.494072	0.560681	0.612958	0.518761	0.599809	0.640436	0.716135	0.674068	0.73934	0.731004	0.753551
	6210	0.725922	0.630198	0.724801	0.695703	0.630507	0.75473	0.723024	0.679562	0.594581	0.799448	0.763857	0.694352	0.563576	0.624978	0.634675	0.58765	0.654474	0.685104	0.737065	0.692918	0.769548	0.770712	0.796912
	6210.4	0.78536	0.686443	0.785324	0.733285	0.704335	0.819232	0.772811	0.73682	0.668228	0.827552	0.794974	0.760415	0.617485	0.707531	0.679332	0.675184	0.72811	0.742343	0.75826	0.737942	0.807296	0.827984	0.85543
	6210.8	0.854379	0.722491	0.856339	0.797881	0.792811	0.893191	0.835998	0.808151	0.7624	0.870057	0.837547	0.853541	0.734111	0.800759	0.738053	0.784622	0.816491	0.807281	0.785918	0.774786	0.856517	0.891985	0.924835
	6211.2	0.94203	0.776858	0.953306	0.887113	0.901159	0.987679	0.911197	0.901115	0.871715	0.930533	0.894425	0.973445	0.873159	0.923911	0.799205	0.922354	0.920654	0.878732	0.821829	0.822175	0.919725	0.970646	1.01499
	6211.6	1.05544	0.854394	1.07693	0.977365	1.04729	1.11857	1.00646	1.02546	1.00369	0.997222	0.965416	1.11429	1.04737	1.08914	0.871992	1.09917	1.03644	0.957289	0.86938	0.885175	0.998347	1.06797	1.1245
	6212	1.19929	0.925822	1.21515	1.0965	1.23801	1.27991	1.12809	1.19191	1.15773	1.07738	1.04684	1.26386	1.24704	1.30042	0.985951	1.32977	1.16464	1.04544	0.933057	0.954971	1.09328	1.18388	1.24124
	6212.4	1.35265	1.04513	1.36512	1.23582	1.44005	1.44573	1.27603	1.38817	1.33126	1.1664	1.14533	1.48726	1.50532	1.56847	1.15291	1.62697	1.30224	1.13815	1.01834	1.0612	1.1989	1.32536	1.38721
	6212.8	1.52284	1.1561	1.53653	1.37064	1.66036	1.6005	1.42984	1.61724	1.50001	1.25422	1.25156	1.69117	1.76497	1.8889	1.34178	2.0015	1.42862	1.22863	1.12164	1.18507	1.31787	1.47857	1.53663
	6213.2	1.68648	1.29325	1.70933	1.52939	1.91614	1.74422	1.5807	1.87229	1.65438	1.34865	1.36246	1.94441	2.06323	2.25156	1.58037	2.45915	1.55173	1.314	1.23407	1.32982	1.4392	1.62583	1.67686
	6213.6	1.83174	1.4471	1.86253	1.69538	2.19432	1.86189	1.73104	2.13923	1.82973	1.442	1.47173	2.23772	2.39561	2.63671	1.87847	2.98824	1.67272	1.39057	1.35329	1.48731	1.55699	1.75654	1.80066
	6214	1.95824	1.56349	2.00044	1.85545	2.48552	1.96954	1.86966	2.39768	1.97311	1.53026	1.57	2.48384	2.71612	3.01127	2.23087	3.55945	1.77269	1.45401	1.48361	1.63902	1.67036	1.8673	1.90647
	6214.4	2.04834	1.66735	2.12621	1.9811	2.72115	2.05172	1.97946	2.60474	2.07183	1.60065	1.64239	2.72815	2.99049	3.34335	2.61777	4.07529	1.84392	1.49831	1.63715	1.80289	1.73927	1.92909	1.95703
	6214.8	2.11819	1.73262	2.20015	2.04303	2.87823	2.10102	2.05574	2.73984	2.1299	1.64188	1.68942	2.91852	3.17095	3.58966	2.97316	4.47698	1.88743	1.52965	1.7597	1.95277	1.79498	1.94864	1.97501
	6215.2	2.16809	1.77042	2.21955	2.07137	2.95845	2.12327	2.09362	2.80113	2.14594	1.66484	1.71309	3.01314	3.23621	3.72724	3.25657	4.66691	1.89903	1.54695	1.84512	2.06045	1.82214	1.92327	1.95945
	6215.6	2.19272	1.76208	2.21712	2.06306	2.93742	2.12339	2.07484	2.78997	2.12982	1.65747	1.71099	3.00834	3.13811	3.73557	3.42221	4.61618	1.88555	1.55033	1.88625	2.1069	1.81714	1.8607	1.90926
	6216	2.18131	1.66118	2.17441	2.01619	2.84872	2.10238	2.0396	2.71075	2.0903	1.62793	1.67616	2.94112	2.99876	3.59703	3.41672	4.35993	1.85577	1.54143	1.87576	2.08278	1.78863	1.78125	1.82119
	6216.4	2.1187	1.63346	2.09197	1.92892	2.70054	2.0547	1.96847	2.52982	2.02579	1.58107	1.62119	2.7615	2.80084	3.36599	3.24132	3.92275	1.80812	1.52066	1.81865	2.01733	1.73164	1.68093	1.72008
	6216.8	2.03002	1.54043	1.96821	1.81885	2.50197	1.97254	1.86014	2.37313	1.94519	1.51546	1.55534	2.57487	2.58278	3.08018	2.93671	3.46217	1.7421	1.48996	1.72778	1.92233	1.66005	1.57753	1.62257
	6217.2	1.92401	1.43684	1.83142	1.70063	2.28653	1.86915	1.7427	2.18342	1.84864	1.44812	1.48104	2.37369	2.32522	2.79509	2.59812	3.0268	1.66023	1.45317	1.6209	1.80643	1.58248	1.48162	1.52252
	6217.6	1.80932	1.35077	1.69517	1.57549	2.06644	1.75284	1.61584	1.96612	1.73703	1.37598	1.401	2.16966	2.10311	2.51923	2.27158	2.6424	1.5791	1.41193	1.50925	1.679	1.50141	1.39271	1.42092
	6218	1.69488	1.28089	1.56653	1.46632	1.87368	1.61902	1.50179	1.79048	1.63231	1.29945	1.31819	1.99474	1.87945	2.21547	1.9546	2.30977	1.49478	1.36605	1.3987	1.55244	1.41313	1.29916	1.32595
	6218.4	1.57358	1.17787	1.46879	1.36507	1.69864	1.51267	1.40201	1.65137	1.54067	1.23801	1.24455	1.8143	1.70981	2.03879	1.759	2.04537	1.41322	1.32044	1.31299	1.42917	1.33485	1.22513	1.24981
	6218.8	1.46762	1.10557	1.3818	1.27253	1.54714	1.42481	1.31014	1.5329	1.44893	1.18171	1.18643	1.65359	1.54121	1.86326	1.5826	1.83204	1.34052	1.27171	1.22729	1.32776	1.26307	1.15545	1.18546
	6219.2	1.37177	1.05174	1.29566	1.19388	1.43015	1.33978	1.23471	1.40405	1.36522	1.12854	1.13349	1.49938	1.43504	1.70299	1.43674	1.65153	1.27514	1.22433	1.14738	1.24363	1.20156	1.0956	1.12986
	6219.6	1.28508	1.00088	1.21023	1.12606	1.32576	1.26118	1.16708	1.27289	1.29407	1.09096	1.08336	1.36379	1.32008	1.5617	1.31489	1.49931	1.21663	1.18033	1.08016	1.16993	1.14906	1.04671	1.0806
	6220	1.21118	0.935436	1.14298	1.0637	1.23464	1.19374	1.09575	1.18826	1.22337	1.05205	1.04137	1.28488	1.22157	1.43285	1.19329	1.38547	1.15913	1.13924	1.0339	1.09705	1.09912	1.00561	1.03586
	6220.4	1.15043	0.904602	1.10101	1.01559	1.15489	1.14183	1.05084	1.13519	1.15801	1.01732	1.00495	1.21237	1.15003	1.30882	1.12467	1.30498	1.10337	1.10179	0.985066	1.02991	1.06106	0.972177	1.00507
	6220.8	1.09747	0.863596	1.05507	0.995643	1.0895	1.09528	1.01929	1.08774	1.09626	0.989354	0.972773	1.16967	1.07587	1.23135	1.0581	1.23632	1.0587	1.0655	0.940034	0.984208	1.02544	0.944707	0.976015
	6221.2	1.05363	0.816956	1.01038	0.96692	1.03688	1.04911	0.980082	1.04545	1.04093	0.962743	0.946905	1.11599	1.02079	1.18003	0.998204	1.1727	1.0188	1.0343	0.908871	0.946608	0.996106	0.923446	0.951474
	6221.6	1.01729	0.783924	0.982753	0.930395	0.991319	1.01444	0.960095	1.00958	1.00548	0.938446	0.92652	1.05077	0.968077	1.13498	0.949232	1.1189	0.989448	1.00873	0.887746	0.913	0.973932	0.907055	0.932767
	6222	0.984038	0.799699	0.962433	0.911262	0.956334	0.993007	0.950963	0.983162	0.970067	0.927451	0.908119	1.0133	0.925038	1.0766	0.914803	1.09202	0.964651	0.986266	0.858898	0.889164	0.956684	0.892769	0.919707
	6222.4	0.958598	0.768733	0.944991	0.902441	0.938912	0.970424	0.935215	0.947479	0.941721	0.915014	0.900965	1.00716	0.916147	1.04574	0.862753	1.05912	0.943954	0.966218	0.849271	0.868984	0.939592	0.882384	0.905229
	6222.8	0.937981	0.760396	0.929634	0.886339	0.926326	0.9531	0.918793	0.921884	0.92285	0.899085	0.888636	0.973789	0.887426	1.02127	0.826834	1.04095	0.928642	0.950504	0.841323	0.854749	0.927226	0.87473	0.892019
	6223.2	0.919253	0.745818	0.9207	0.868813	0.904166	0.941564	0.903858	0.900854	0.901652	0.893205	0.877638	0.963722	0.861638	0.986144	0.8041	1.02814	0.916096	0.93937	0.832523	0.840219	0.916146	0.868714	0.883476
	6223.6	0.901888	0.728243	0.907224	0.863958	0.886173	0.929307	0.893653	0.885582	0.891536	0.887852	0.869777	0.965078	0.851899	0.946932	0.790787	1.01745	0.902988	0.931847	0.824241	0.827985	0.905346	0.863288	0.87929
	6224	0.887639	0.742605	0.902955	0.859616	0.874251	0.923024	0.884649	0.884084	0.88314	0.887212	0.862176	0.90361	0.836925	0.933487	0.78224	1.01185	0.897356	0.92577	0.821736	0.829563	0.896221	0.857447	0.875581
	6224.4	0.878624	0.709157	0.898843	0.850224	0.869216	0.912995	0.87822	0.878275	0.880825	0.883241	0.859081	0.93332	0.816429	0.920305	0.76178	1.01379	0.893137	0.92013	0.82426	0.824981	0.893186	0.855027	0.872012
	6224.8	0.869789	0.710196	0.888609	0.843115	0.863437	0.901091	0.881977	0.871271	0.879544	0.877009	0.854856	0.916152	0.796829	0.902275	0.753759	1.01073	0.889201	0.917486	0.827135	0.821539	0.888509	0.85485	0.867095
	6225.2	0.861251	0.72748	0.887777	0.84452	0.859761	0.898391	0.879064	0.869817	0.877927	0.871772	0.848463	0.89925	0.787641	0.889616	0.747535	1.00555	0.88702	0.916528	0.828312	0.824172	0.883878	0.854484	0.862908
	6225.6	0.854533	0.7408	0.878727	0.845853	0.851975	0.89425	0.866812	0.870493	0.88065	0.868974	0.844503	0.888755	0.785433	0.885926	0.742017	1.00308	0.884748	0.915584	0.82678	0.828029	0.879793	0.852836	0.859963
	6226	0.852503	0.729715	0.876514	0.846964	0.847828	0.889423	0.86034	0.85956	0.877859	0.872103	0.852803	0.849781	0.771644	0.887927	0.745398	1.0104	0.885688	0.912717	0.822642	0.818651	0.875539	0.850127	0.857174
	6226.4	0.847085	0.717751	0.874043	0.846132	0.852354	0.889711	0.858257	0.866459	0.879231	0.872909	0.850206	0.894563	0.785862	0.874382	0.730198	1.00665	0.884618	0.913127	0.825844	0.835269	0.867868	0.850879	0.859039
	6226.8	0.844197	0.702851	0.871643	0.827902	0.850674	0.889449	0.853287	0.853087	0.879509	0.870724	0.847136	0.902207	0.794556	0.860795	0.732339	1.00097	0.884174	0.913689	0.830067	0.841937	0.867744	0.854078	0.855679
	6227.2	0.843451	0.705062	0.870317	0.824865	0.848979	0.8882	0.851517	0.851362	0.87502	0.8686	0.846593	0.88131	0.770793	0.861557	0.736258	0.994281	0.882205	0.913332	0.832234	0.839927	0.868334	0.85447	0.854048
	6227.6	0.843141	0.717002	0.87097	0.8301	0.845146	0.878596	0.854232	0.860807	0.8733	0.870102	0.847819	0.8563	0.776287	0.870654	0.735312	0.987656	0.881062	0.912254	0.832252	0.838315	0.86627	0.851789	0.855693
	6228	0.840306	0.703211	0.873078	0.840853	0.847271	0.877964	0.846932	0.84825	0.869296	0.858543	0.846328	0.866746	0.773013	0.86244	0.732026	0.982394	0.880561	0.911904	0.833058	0.854467	0.861643	0.851046	0.856547
	6228.88	0.843448	0.697611	0.873517	0.830328	0.846186	0.865489	0.850242	0.852218	0.855372	0.86473	0.840758	0.852613	0.755993	0.844706	0.760997	0.951096	0.875821	0.907398	0.841673	0.853795	0.859412	0.856783	0.855909
	6229.78	0.849515	0.710525	0.859337	0.825845	0.833426	0.865247	0.852782	0.839922	0.842261	0.866381	0.844319	0.874936	0.749944	0.834977	0.765048	0.936243	0.872087	0.901193	0.838327	0.857507	0.858538	0.870889	0.855883
	6230.7	0.853926	0.729456	0.859663	0.835275	0.831041	0.851983	0.857372	0.844284	0.829522	0.860451	0.842426	0.838984	0.757305	0.829124	0.790606	0.917075	0.869252	0.900953	0.832106	0.843847	0.857148	0.872025	0.859349
	6231.64	0.861451	0.712011	0.857232	0.836991	0.836569	0.847839	0.84857	0.835942	0.820397	0.869925	0.844628	0.843069	0.75377	0.823624	0.823563	0.921501	0.869748	0.901041	0.833621	0.844382	0.859594	0.878443	0.861427
	6232.6	0.868714	0.708833	0.857858	0.846277	0.839818	0.857415	0.858202	0.850118	0.824837	0.871638	0.845869	0.871251	0.744413	0.820851	0.839741	0.929125	0.875475	0.904702	0.836301	0.843991	0.861664	0.882454	0.870222
	6233.58	0.871116	0.726661	0.869406	0.852574	0.850074	0.855964	0.861803	0.866176	0.831992	0.876371	0.845934	0.884463	0.754521	0.846109	0.871893	0.942518	0.88628	0.909781	0.84159	0.839328	0.8673	0.8941	0.878334
	6234.58	0.880007	0.743781	0.875197	0.867184	0.863213	0.848775	0.870561	0.856798	0.855841	0.88152	0.849763	0.902165	0.772642	0.832948	0.850825	0.964444	0.900821	0.921491	0.847131	0.84921	0.868821	0.901819	0.880739
	6235.59	0.881493	0.719881	0.882248	0.867783	0.88691	0.851676	0.885038	0.882545	0.881203	0.885753	0.860401	0.933189	0.78876	0.870283	0.860797	0.999248	0.920104	0.933941	0.865408	0.862535	0.87633	0.912719	0.895821
	6236.63	0.884593	0.747487	0.879518	0.866457	0.896566	0.870891	0.889285	0.910599	0.911019	0.890806	0.862382	0.918848	0.804146	0.889682	0.833794	1.0484	0.938017	0.951515	0.867438	0.879651	0.886313	0.922826	0.905333
	6237.68	0.888024	0.744881	0.903073	0.877116	0.915896	0.863514	0.898732	0.921863	0.944836	0.901198	0.875322	0.947142	0.824752	0.898191	0.844104	1.10267	0.958667	0.967018	0.884158	0.891906	0.896258	0.928726	0.913094
	6238.75	0.893711	0.776102	0.905685	0.900298	0.937713	0.891663	0.906792	0.930926	0.974454	0.91319	0.888369	0.975074	0.828733	0.927039	0.838199	1.16693	0.979149	0.981396	0.897454	0.906918	0.909389	0.938847	0.919953
	6239.84	0.903669	0.771984	0.917484	0.906424	0.971394	0.890819	0.910564	0.957097	1.0018	0.916573	0.897307	0.980468	0.863703	0.959063	0.885475	1.21377	0.998246	0.99554	0.912613	0.924285	0.921503	0.948794	0.932321
	6240.95	0.917863	0.794342	0.93273	0.926193	0.991943	0.911073	0.925038	0.993813	1.03139	0.933391	0.911994	1.0199	0.883614	0.965723	0.901406	1.18105	1.01901	1.01133	0.920043	0.952315	0.936297	0.951056	0.943345
	6242.08	0.931982	0.808736	0.944003	0.928726	1.01742	0.919741	0.938861	1.01479	1.05525	0.948203	0.924405	1.06087	0.907891	0.997951	0.944184	1.19006	1.03916	1.02743	0.94185	0.96452	0.950356	0.956257	0.956805
	6243.23	0.955021	0.825176	0.9669	0.937008	1.02813	0.945104	0.956083	1.04709	1.07674	0.954868	0.936655	1.05807	0.937515	1.03198	1.01073	1.22209	1.05329	1.04063	0.957098	0.995527	0.958162	0.955921	0.968182
	6244.4	0.97374	0.850575	0.984218	0.970678	1.0522	0.961461	0.969204	1.06973	1.09393	0.971524	0.950666	1.06957	0.9958	1.11605	1.04458	1.24247	1.06918	1.04991	0.964347	1.00201	0.974406	0.959127	0.981226
	6245.59	1.00384	0.856798	0.994649	0.977734	1.07354	0.988306	0.980774	1.08311	1.10753	0.974286	0.952127	1.07809	1.04182	1.15456	1.10451	1.24776	1.08132	1.05815	0.990454	1.03478	0.985327	0.963532	0.979318
	6246.79	1.02089	0.855118	1.01253	0.978875	1.08428	0.998867	0.987937	1.08447	1.11085	0.977995	0.961737	1.09526	1.06903	1.18403	1.11974	1.23517	1.08863	1.06335	0.98363	1.03259	0.989203	0.967027	0.978992
	6248.02	1.04029	0.847281	1.01103	0.974671	1.08688	1.01662	0.996979	1.06589	1.10843	0.987247	0.963027	1.10109	1.08858	1.22915	1.1569	1.23067	1.09047	1.0665	1.00232	1.03039	0.995149	0.973268	0.987123
	6249.26	1.04297	0.846641	1.03259	1.00301	1.08504	1.02352	1.01071	1.06108	1.10112	0.985007	0.95374	1.08091	1.11477	1.22872	1.17041	1.20311	1.08836	1.06683	0.999087	1.04583	0.995924	0.973235	0.982282
	6250.53	1.04667	0.852839	1.02149	0.986209	1.08221	1.03304	1.00067	1.04032	1.08785	0.978505	0.953207	1.07652	1.10474	1.23536	1.14541	1.17147	1.07842	1.05739	0.998803	1.03652	0.99022	0.962708	0.978114
	6251.81	1.03786	0.846593	1.00864	0.98488	1.06452	1.04036	0.996983	1.02808	1.073	0.967353	0.949748	1.06174	1.08755	1.23429	1.1137	1.12494	1.06422	1.04901	0.984268	1.02281	0.985028	0.956192	0.975703
	6253.11	1.028	0.856218	1.00843	0.97656	1.04475	1.03552	0.998736	1.00078	1.05418	0.965766	0.944748	1.08242	1.07042	1.18282	1.07498	1.09065	1.0464	1.03686	0.986362	1.01458	0.981339	0.948159	0.964205
	6254.43	1.01258	0.806608	0.988106	0.955008	1.02038	1.02883	0.985121	0.99259	1.0337	0.958294	0.936919	1.05501	1.0435	1.14431	1.03426	1.05107	1.02858	1.02237	0.967146	0.990107	0.971587	0.944993	0.96016
	6255.77	0.994495	0.791552	0.974474	0.940443	0.995388	1.01745	0.975616	0.969874	1.01154	0.954879	0.92776	1.03125	1.00096	1.08763	0.96969	1.02255	1.00838	1.00828	0.952452	0.969727	0.962561	0.929904	0.948773
	6257.13	0.978739	0.784937	0.96372	0.919599	0.983236	1.00033	0.95918	0.966599	0.988902	0.950365	0.919612	1.008	0.968394	1.06126	0.939183	0.986492	0.993135	0.996642	0.93763	0.957286	0.952815	0.925591	0.939859
	6258.5	0.967102	0.78793	0.955664	0.922411	0.974699	0.996896	0.94603	0.974779	0.964707	0.935592	0.910334	1.04562	0.938077	1.05266	0.947949	0.956134	0.977635	0.986022	0.937576	0.955122	0.948392	0.923477	0.936377
	6259.9	0.949657	0.78298	0.961214	0.913015	0.958779	0.982157	0.935445	0.949417	0.94666	0.933465	0.901756	1.01073	0.927555	0.998749	0.93707	0.932028	0.968317	0.97809	0.933987	0.952729	0.942437	0.91416	0.924279
	6261.32	0.942282	0.787017	0.954307	0.904334	0.946251	0.977784	0.931523	0.951263	0.931727	0.930887	0.900402	0.977955	0.90667	0.989292	0.924892	0.917947	0.959356	0.972248	0.923087	0.93791	0.935886	0.913838	0.922593
	6262.75	0.941549	0.771424	0.937582	0.889548	0.934691	0.964145	0.926295	0.948302	0.921532	0.924015	0.899117	0.995279	0.892771	0.973269	0.898575	0.895582	0.950914	0.965222	0.908239	0.921404	0.928269	0.916621	0.925409
	6264.2	0.938135	0.777439	0.938998	0.892357	0.926918	0.958709	0.932327	0.952063	0.917371	0.91983	0.896797	1.00118	0.870077	0.936827	0.898727	0.885685	0.944344	0.961144	0.908377	0.918899	0.924292	0.914683	0.917562
	6265.68	0.935015	0.774508	0.939962	0.884778	0.920985	0.93872	0.925891	0.909607	0.917568	0.920844	0.896231	0.95388	0.847802	0.919887	0.901493	0.87573	0.938843	0.957035	0.903535	0.909612	0.923112	0.912773	0.915831
	6267.17	0.936011	0.767359	0.937846	0.891291	0.921956	0.93973	0.92441	0.911598	0.918311	0.921488	0.893964	0.944962	0.859348	0.923139	0.896365	0.880096	0.939481	0.956255	0.894133	0.905265	0.924254	0.914799	0.923145
	6268.68	0.93371	0.771404	0.924857	0.895768	0.918986	0.931106	0.912943	0.912228	0.919616	0.914413	0.89555	0.898315	0.870052	0.920616	0.907276	0.872794	0.942527	0.956973	0.893867	0.893989	0.92233	0.916044	0.919587
	6270.21	0.935123	0.782479	0.93079	0.898332	0.925925	0.935171	0.918262	0.937812	0.920929	0.911493	0.899692	0.929398	0.868991	0.922821	0.886124	0.882295	0.945472	0.959762	0.892453	0.902149	0.921577	0.916167	0.923478
	6271.76	0.935053	0.79225	0.929712	0.909834	0.930452	0.928499	0.92871	0.953074	0.924546	0.927201	0.90554	0.963592	0.869603	0.928696	0.892643	0.890488	0.950555	0.964481	0.899924	0.902111	0.930253	0.929086	0.929382
	6273.23	0.938477	0.790407	0.930118	0.923356	0.936287	0.927389	0.9329	0.958876	0.927868	0.932301	0.91165	0.938317	0.892109	0.944277	0.890556	0.898258	0.957489	0.966633	0.912636	0.91531	0.939176	0.939101	0.935011
	6274.91	0.943112	0.81124	0.927646	0.927933	0.948174	0.929599	0.935678	0.943074	0.935751	0.931782	0.91755	0.959278	0.905413	0.943987	0.900142	0.907138	0.962902	0.970021	0.92224	0.922549	0.945429	0.944438	0.938863
	6276.52	0.950347	0.827375	0.942443	0.930481	0.95329	0.92773	0.937569	0.939706	0.946961	0.941058	0.927873	0.965882	0.919109	0.945932	0.903655	0.9219	0.96828	0.974447	0.921851	0.920174	0.948972	0.955236	0.946284
	6278.14	0.957481	0.826095	0.948197	0.946906	0.961814	0.941706	0.950926	0.9515	0.958391	0.957526	0.941991	0.987953	0.916309	0.960206	0.903459	0.937129	0.975001	0.98136	0.936568	0.936861	0.960292	0.967916	0.962929
	6279.68	0.961122	0.855929	0.96164	0.956545	0.975936	0.949469	0.972857	0.981282	0.966834	0.977248	0.961008	0.989557	0.914401	0.959957	0.921448	0.951606	0.981068	0.986535	0.947675	0.944292	0.971873	0.990976	0.97769
	6281.45	0.9684	0.874349	0.981213	0.978548	0.977322	0.963223	0.983246	1.00419	0.976675	0.991883	0.979868	1.03473	0.916297	0.963939	0.930424	0.96603	0.987148	0.990842	0.973517	0.962018	0.980146	1.00925	1.00391
	6283.13	0.978823	0.900901	0.993759	0.997064	0.987146	0.970493	1.00681	1.03814	0.990264	1.00636	0.998009	1.01249	0.917419	0.973774	0.95007	0.97926	0.993086	0.995961	0.991563	0.975333	0.989262	1.02411	1.0136
	6284.83	0.984642	0.924797	1.005	1.02615	0.999691	0.983125	1.01814	1.03797	1.00294	1.01434	1.00781	0.988072	0.911031	0.951198	0.97649	0.992647	1.00043	1.00067	1.00764	0.995938	1.00416	1.02589	1.02038
	6286.55	0.987579	0.918088	1.00715	1.02277	1.01465	0.990726	1.01359	1.01908	1.01798	1.02039	1.00585	1.00902	0.899905	0.944759	0.997923	1.00666	1.00553	1.0039	1.01173	1.00633	1.01069	1.02298	1.02358
	6288.29	0.992298	0.913065	1.00227	1.01769	1.02089	0.989179	1.01577	1.02126	1.0296	1.01752	1.01271	1.04494	0.911315	0.941127	1.01854	1.02089	1.00997	1.00737	0.997324	1.01391	1.00959	1.0237	1.02822
	6290.05	0.99508	0.931068	0.986402	1.00242	1.01634	0.987053	1.00905	1.04048	1.03272	1.01767	1.01397	1.02089	0.922176	0.980549	1.03603	1.03501	1.01497	1.01246	0.987057	1.01191	1.00785	1.01123	1.0314
	6291.83	0.999129	0.902284	1.00496	1.00776	1.02327	0.997825	1.00935	1.01405	1.03615	1.02343	1.01127	1.0448	0.922328	0.992849	1.04416	1.03989	1.01868	1.01531	0.997561	1.01555	1.01341	1.01357	1.02058
	6293.62	1.00331	0.908367	1.00677	1.01177	1.02697	1.01123	1.00858	1.01367	1.03368	1.01743	1.01031	1.04356	0.967376	0.999646	1.04122	1.04479	1.02167	1.01789	0.990767	1.02049	1.01337	1.01316	1.0215
	6295.44	1.01036	0.905755	1.0189	1.01031	1.0219	1.00976	1.01861	0.980431	1.0321	1.01538	1.00829	0.995896	0.992883	1.03505	1.07814	1.04648	1.02148	1.01807	1.00049	1.01503	1.01108	1.00329	1.01564
	6297.27	1.01289	0.924556	1.02019	1.00617	1.02083	1.01558	1.01022	1.00559	1.02738	1.01789	1.00389	1.04346	1.00373	1.04455	1.0678	1.03773	1.0186	1.01507	0.994968	1.00913	1.00808	1.00601	1.0178
	6299.13	1.01332	0.905666	1.02717	1.01432	1.02479	1.0232	1.01304	1.00445	1.025	1.00683	1.00069	1.05312	0.99831	1.06101	1.05478	1.02884	1.01525	1.01187	0.995362	1.01179	1.00245	1.00836	1.01601
	6301	1.01495	0.893629	1.01846	1.01333	1.01993	1.02987	1.02281	1.00392	1.01724	1.00854	0.997616	1.06615	1.00953	1.06804	1.03229	1.02188	1.01124	1.00965	0.991682	1.00195	1.00252	0.996574	1.0087
	6302.89	1.00952	0.894056	1.02196	1.00258	1.022	1.02324	1.00956	0.997571	1.00854	1.00672	0.994008	1.0237	1.01093	1.04483	1.00444	1.01656	1.00799	1.00853	0.979929	0.996327	0.999823	0.994658	1.00888
	6304.8	1.0066	0.888484	1.01062	0.995508	1.0101	1.01941	1.00599	0.970773	0.996744	0.998071	0.983595	0.998071	0.990722	1.01221	1.00281	1.01119	1.00558	1.00348	0.971142	0.994661	0.995546	0.988522	1.00049
	6306.63	1.00524	0.890277	1.0112	0.991873	1.00989	1.02694	1.00298	0.986158	0.992303	0.99711	0.986161	0.99093	0.976152	1.01182	1.01167	1.00378	1.00236	1.00158	0.974699	0.989319	0.994957	0.987241	0.997966
	6308.68	1.00207	0.880546	1.0164	0.9911	1.00513	1.01865	0.997598	1.01138	0.983309	0.992818	0.984153	0.990138	0.978183	1.00949	0.98877	0.995163	0.99764	0.999045	0.968107	0.982497	0.996085	0.986551	0.995496
	6310.65	1.00052	0.878624	0.99661	0.989501	1.00325	1.01258	1.00774	0.986826	0.974174	0.986055	0.980151	0.96913	0.967389	1.01957	0.991593	0.986189	0.99646	0.993778	0.973203	0.991198	0.991102	0.983772	0.996323
	6312.63	0.997928	0.893463	1.01377	0.988562	1.00084	1.00248	0.99659	0.994452	0.969244	1.00023	0.984366	0.994902	0.983847	1.02593	0.980741	0.975754	0.993897	0.995866	0.977488	0.977028	0.99224	0.986183	0.995434
	6314.64	0.997109	0.886666	0.999103	0.990084	1.00021	1.00034	1.00209	0.988696	0.965454	1.00194	0.985383	0.983631	0.976894	1.01983	0.972992	0.965161	0.990706	0.993635	0.98429	0.985735	0.990119	0.990652	0.992632
	6316.66	0.994003	0.889548	1.00689	0.995204	0.993503	1.00273	0.999733	0.976084	0.963106	0.996188	0.988253	1.02865	0.982984	1.00666	0.977242	0.959287	0.987723	0.99065	0.983497	0.974403	0.991123	0.986525	1.00745
	6318.71	0.991149	0.905722	1.00587	1.00843	0.990111	0.993123	0.998844	0.994177	0.964765	1.00455	0.994676	1.0116	0.961618	0.978416	0.969455	0.954373	0.985144	0.987125	0.992415	0.98199	0.989566	0.991719	1.00008
	6320.77	0.989176	0.901102	1.00301	1.00076	0.984097	0.99683	1.00175	0.992543	0.969014	1.00486	0.99146	1.02303	0.957952	0.981594	0.953295	0.952828	0.981658	0.984948	0.987375	0.978055	0.991781	0.989137	1.00038
	6322.85	0.990137	0.890898	1.00082	1.00253	0.9957	0.994834	1.00732	0.983238	0.972174	1.00337	0.997989	1.00483	0.948202	0.967935	0.955216	0.957012	0.979005	0.983417	0.99208	0.982216	0.992478	1.00035	1.00053
	6324.95	0.98391	0.886405	1.00597	1.01756	0.986485	0.998279	0.998512	0.994248	0.975969	0.999255	0.995697	0.992411	0.953871	0.952246	0.96672	0.961236	0.980041	0.983529	0.994091	0.980857	0.994051	0.999857	1.0054
	6327.07	0.986092	0.915556	0.992512	1.00223	0.986148	1.0016	0.9971	1.0107	0.978917	1.00094	0.995223	1.00551	0.944498	0.942313	0.974904	0.965586	0.980949	0.985409	0.988093	0.989982	0.999632	0.999121	1.00214
	6329.21	0.985447	0.908744	1.00202	1.00444	0.989714	0.989805	0.999862	0.986938	0.979881	0.997444	0.990257	0.98376	0.948423	0.98569	0.995742	0.969978	0.982174	0.988308	0.988641	0.976429	0.99241	1.00004	0.999717
	6331.37	0.986052	0.90804	0.988427	0.998834	0.99071	0.994337	1.00175	1.00116	0.984645	1.00033	0.98871	1.00183	0.956529	0.974988	0.99266	0.974641	0.982401	0.989024	0.987446	0.989456	0.994654	0.999603	1.00006
	6333.44	0.986368	0.906693	1.00524	0.996424	0.988925	0.999059	0.991987	0.981402	0.984714	0.99428	0.988293	0.966297	0.956222	0.975911	0.996378	0.979235	0.984214	0.988628	0.997522	1.00259	0.995242	0.99838	0.998185
	6335.74	0.990384	0.895671	0.996651	1.00272	0.990251	0.991084	0.998632	0.990954	0.987416	0.994729	0.990224	0.977193	0.949193	0.981198	0.989026	0.985339	0.987229	0.992545	0.990415	0.990252	0.992075	1.00379	0.997215
	6337.96	0.989005	0.895621	0.994629	0.993711	0.990802	0.998243	0.992443	0.985187	0.989425	1.0015	0.995793	1.01133	0.964632	0.969594	0.989306	0.993273	0.990511	0.993196	1.00257	0.990185	0.995477	1.0022	1.00214
	6340.19	0.992826	0.905249	0.993701	0.989068	1.00104	0.995371	0.999515	0.973513	0.990646	0.998121	0.994195	1.00453	0.965932	0.971955	0.983739	1.0009	0.993875	0.995541	0.999402	0.999707	0.997107	1.00144	1.00137
	6342.45	0.998195	0.900409	0.990902	1.00354	0.999827	0.999394	0.994963	0.963191	0.996921	0.998438	0.99435	0.993757	0.959406	0.979711	0.978267	1.00488	0.996915	0.995722	0.994509	0.99694	1.00038	1.00869	1.00561
	6344.72	0.994637	0.903612	0.992164	0.98297	0.997976	1.00185	1.0002	0.989957	0.998202	0.9981	0.990838	0.976913	0.966076	0.983694	0.978811	1.00889	0.998339	0.996473	0.990657	1.00207	1.00269	0.997591	0.995579
	6347.01	0.995373	0.894677	1.00312	1.00373	0.9988	1.00658	0.999059	0.970586	1.00217	0.998773	0.991604	0.97233	0.963855	0.97997	0.979464	1.01365	0.999004	0.999478	0.991923	0.997355	1.00036	1.00195	0.99761
	6349.32	0.996561	0.895104	0.992204	0.983841	1.00932	1.00308	1.00327	1.00283	1.00939	0.998295	0.992864	0.957188	0.967656	0.976501	0.984172	1.01855	1.00191	1.00198	0.991737	0.998227	0.99699	1.0029	0.998513
	6351.65	0.997302	0.898856	1.00499	1.00097	1.01111	0.997481	1.0049	0.99674	1.01669	1.00524	0.994906	0.965306	0.991846	0.996563	1.00725	1.02131	1.00647	1.00538	0.996645	0.991298	0.999317	1.00203	0.999709
	6353.9	0.998066	0.917977	1.00273	0.995266	1.01692	0.999712	1.00499	1.00317	1.02033	1.00197	0.99315	0.972781	0.977393	0.99724	0.987593	1.02311	1.01141	1.00741	1.00112	0.996544	0.997866	0.997123	1.00479
	6356.37	0.997995	0.907247	1.00415	1.01407	1.0201	1.00573	1.00555	1.00463	1.02399	0.999586	0.997544	0.969057	0.985507	0.998691	1.01659	1.02444	1.01305	1.00976	0.991839	0.998858	0.999671	1.00651	1.00652
	6358.75	1.00289	0.911046	1.00298	0.997447	1.01881	0.999657	1.00903	1.00423	1.02309	1.00008	0.996197	0.99063	0.996143	1.00547	1.01111	1.02524	1.01619	1.01119	0.990968	0.996828	1.00009	1.00181	1.00492
	6361.16	1.00179	0.931574	0.998908	0.999344	1.01184	1.00444	0.997603	0.999965	1.02486	0.996573	0.991318	1.02147	0.983842	0.998937	1.03103	1.02184	1.01698	1.01146	0.990585	0.998372	0.998279	0.998504	1.00858
	6363.58	0.997662	0.908511	1.00299	0.9919	1.01372	0.997764	1.0015	1.00519	1.02106	1.00178	0.992126	0.989625	0.997525	1.00478	1.01126	1.01387	1.01551	1.0079	0.994852	0.992264	0.99358	1.00065	1.00065
	6366.03	0.998506	0.921637	0.997072	1.00641	1.01606	0.995911	0.999022	1.01315	1.0148	0.991042	0.996762	0.997722	0.990371	1.0099	0.99506	1.00772	1.01304	1.00837	0.997156	1.00048	0.997302	1.00296	0.997969
	6368.49	0.997894	0.912738	1.01112	1.00326	1.0055	0.998798	0.997184	1.01354	1.01085	0.997938	1.00167	1.00731	1.00226	1.00945	1.00865	1.00421	1.01071	1.00672	0.996131	1.00455	0.996381	1.00521	0.991201
	6370.97	0.997669	0.901858	0.994865	1.0038	1.00471	1.00105	0.990579	0.982365	1.00738	0.996092	0.997445	0.998567	1.00862	1.0153	1.00335	1.00249	1.00751	1.00363	0.981403	1.00444	1.00065	1.00339	0.996807
	6373.47	0.996912	0.908346	1.01149	0.99554	1.01277	0.995433	0.996991	1.03769	1.00149	0.999101	0.994858	0.967868	1.01274	1.0093	0.999399	1.00362	1.00216	0.999848	0.999431	0.995866	0.996957	1.00204	1.00035
	6375.99	0.999431	0.911395	1.00197	0.993237	1.00327	1.00574	1.0041	0.999327	0.994234	0.996263	1.00053	1.01007	1.00387	1.00804	1.00814	1.00244	0.998671	0.998693	0.990884	1.00072	1.00099	1.00509	1.00301
	6378.53	0.999074	0.928936	1.00459	1.00731	0.997925	1.00353	0.995792	0.993834	0.989883	1.00702	1.00039	1.01876	1.00951	1.01529	1.005	0.997623	0.997249	0.997793	0.99053	1.00048	1.00114	1.0097	1.00258
	6381.09	1.00047	0.944019	1.00354	1.00092	0.997949	1.01118	0.994375	1.00556	0.985424	1.00511	0.997437	1.01696	0.994583	1.00664	1.00517	0.994914	0.995271	0.996971	0.999093	1.00952	1.00085	1.00773	0.998807
	6383.67	1.00144	0.946921	1.00558	1.01497	1.00088	1.00775	1.00562	0.99177	0.988994	1.00142	1.00552	0.978314	0.990869	1.0184	1.01395	0.995102	0.994147	0.996865	1.0074	1.00975	1.00163	0.997548	0.998208
	6386.26	1.00153	0.944085	1.01214	1.00692	0.999611	1.00961	0.99589	0.973412	0.989041	1.00223	1.00117	1.02253	1.00744	0.999289	0.997965	0.995544	0.993124	0.996158	1.00803	1.00315	1.00413	0.998799	0.999475
	6388.88	1.0023	0.925581	1.01036	0.997962	0.994045	1.01543	1.01089	0.991521	0.987863	0.996942	1.00216	1.00047	0.999322	1.01007	0.984105	0.996261	0.992149	0.995793	1.00583	0.999054	1.00389	0.99855	0.998553
	6391.51	1.00137	0.934549	1.01557	1.00038	0.994201	1.00455	1.00166	0.983406	0.990196	1.00119	1.00262	0.988289	1.00753	1.01465	1.001	0.997264	0.993347	0.995567	1.00474	0.998149	1.00138	0.996483	1.00647
	6394.17	1.00633	0.938608	1.00806	0.99755	0.997315	1.00609	0.999689	0.997327	0.992419	1.00148	1.00426	1.03508	1.00023	1.0144	1.00563	0.99849	0.993357	0.995568	0.991605	1.0048	0.999505	1.00032	1.00009
	6396.84	1.00349	0.933762	0.997378	1.0007	0.994007	1.00685	1.0078	0.98464	0.995913	1.00438	1.00311	0.992786	1.00917	0.997024	0.976693	0.997793	0.992927	0.995242	1.00914	0.998954	1.00247	0.998869	1.00023
	6399.53	1.00432	0.942109	0.993762	0.996782	0.991538	1.00746	0.998513	0.995416	0.997932	0.996371	1.00256	0.967385	0.999473	0.99454	0.983626	0.996213	0.993013	0.99525	1.00228	1.00276	1.00401	1.00153	1.00342
	6402.14	1.00383	0.959003	1.00005	0.99731	0.994483	0.999797	1.00318	1.00564	1.00063	0.997303	1.00014	0.965748	1.00006	0.985447	0.988316	0.993492	0.992972	0.996367	1.014	0.99826	1.00031	0.994226	0.993462
	6404.97	0.994845	0.965591	1.00064	1.00575	0.995929	1.0049	1.00325	0.997298	1.00069	0.999653	0.998128	0.973593	0.998307	0.980053	1.00297	0.990259	0.995182	0.998271	1.0086	1.00849	1.00224	0.994482	1.00148
	6407.72	0.998459	0.992428	0.99103	0.993577	0.995994	0.998682	1.00463	1.0049	0.999403	1.00267	1.00484	0.975944	0.988298	0.980775	0.995256	0.995691	0.995104	0.997069	1.00754	0.999952	1.00088	0.991536	0.998249
	6410.48	0.998578	1.01536	0.98971	1.00125	0.995289	0.990746	1.00277	1.02274	0.999803	1.00335	1.00162	0.998954	0.987939	0.984777	0.999408	1.00037	0.997084	0.997517	1.00911	1.00272	1.00057	0.992513	1.00528
	6413.27	0.996769	1.05195	0.995166	0.993187	0.999677	0.996666	1.00186	1.00416	1.00065	0.997441	1.00154	0.992298	0.985238	0.977013	0.991469	1.00094	0.999024	0.997092	1.00225	1.00275	0.99932	1.00242	1.00273
	6415.97	0.998668	1.1054	0.987335	0.996285	1.0027	0.995852	0.988647	0.985066	0.998482	1.00732	1.00609	0.951868	0.988065	0.979463	0.991674	1.00122	0.997693	0.997387	1.00787	1.00364	1.00153	0.999383	1.00203
	6418.9	0.995947	1.15073	1.00532	1.00231	0.998457	0.994628	0.995876	0.999153	1.00077	1.00067	1.0034	0.978407	0.992342	0.973105	0.994751	1.00097	0.999195	0.998092	1.00342	0.999752	0.997941	1.00241	1.00479
	6421.74	0.995781	1.16099	0.990136	0.998676	0.994359	0.990264	0.998551	1.02359	1.00067	1.00503	1.00384	0.985269	0.982431	0.980339	1.01007	1.00236	1.00224	1.00041	1.00655	0.993555	1.00111	1.00141	0.997961
	6424.61	0.993409	1.16387	0.995355	0.998733	0.996856	0.994418	0.996733	1.00084	0.999172	0.997068	1.00328	1.00845	1.00184	0.992608	1.02952	1.00479	1.00079	1.00236	1.00004	1.00442	1.00307	0.999443	1.00412
	6427.49	0.99755	1.10931	0.997663	0.988928	0.99814	0.990207	1.00185	0.984566	1.00067	1.00392	1.00041	1.01374	0.998613	0.999574	1.0032	1.00518	1.00132	0.998983	1.01015	1.0001	1.00248	1.00163	0.994089
	6430.39	0.997217	1.08019	0.997568	1.00445	1.00105	0.992471	0.996885	1.00914	1.00109	0.999691	1.00278	1.01568	0.999771	1.00378	1.00718	1.00525	1.00283	0.99958	1.00577	0.993354	1.00169	0.998588	1.00221
	6433.31	0.99868	1.07462	1.00932	1.01648	0.995147	0.996022	0.991881	0.994069	1.00219	0.996042	0.998948	1.0199	1.01526	1.00033	1.00749	1.00532	1.00293	1.00146	1.00189	1.00582	1.00368	0.995026	1.0033
	6436.25	1.00219	1.10244	0.998472	0.996739	1.00394	1.00678	0.986844	0.994228	1.0038	1.00347	0.998013	1.0153	1.01412	0.994325	1.00772	1.00539	1.00309	1.00125	1.00776	1.007	1.00206	0.995469	0.999926
	6439.21	0.999629	1.06741	1.00379	1.00971	1.00155	0.994014	0.981771	0.985286	1.00671	1.00032	0.998538	1.02283	1.00206	0.988118	1.00573	1.00546	1.00392	1.0017	1.00333	0.9944	1.00181	0.991024	0.99733
	6442.18	1.00236	1.09264	1.00083	1.00506	0.997838	1.00001	0.976682	1.00732	1.0054	0.987691	0.991126	0.998742	1.01284	1.00251	0.9918	1.00553	1.00275	1.00157	0.985611	0.990029	0.990821	1.00091	1.00137
	6445.18	1.0046	1.11546	0.997831	1.00037	0.994086	1.00606	0.971541	0.998742	1.00738	0.974935	0.988476	0.995801	1.02373	0.997646	0.991712	1.00561	1.00251	1.00182	0.973803	0.968902	0.985817	1.00113	0.996341
	6448.19	1.00714	1.15765	0.994825	0.995663	0.99032	1.01214	0.966384	1.01804	1.00838	0.962136	0.994162	1.01819	1.03466	0.99861	0.998774	1.00568	1.00093	1.00214	0.987192	0.985027	0.993155	0.995198	0.997424
	6451.23	1.00558	1.20051	0.991788	0.990909	0.986517	1.01827	0.961174	1.01489	1.00856	0.949209	1.00056	1.05374	1.04569	0.996731	1.00048	1.00575	1.00175	1.00296	0.990596	0.99983	0.998721	0.995001	1.00198
	6454.28	1.00487	1.19092	0.988742	0.98614	0.982702	1.02443	0.955948	0.996859	1.01035	0.93624	1.00147	1.0182	1.05676	1.00661	0.99907	1.00583	1.00143	1.00197	0.996165	0.994827	1.00063	0.994794	1.00617
	6457.35	1.00392	1.15802	0.985676	0.981339	0.978862	1.03062	0.950687	0.992517	1.00638	0.923186	1.00124	0.999507	1.06791	1.01827	1.01401	1.0059	1.00232	1.00133	0.993726	1.00335	1.00131	0.994147	1.00275
	6460.44	1.00334	1.10366	0.98259	0.976507	0.974996	1.03686	0.945392	0.994841	1.00174	0.910047	1.00039	1.00137	1.07913	1.00597	1.00991	1.00598	1.002	1.00185	0.997192	1.00208	0.999117	1.00127	1.00461
	6463.55	1.00057	1.05814	0.979484	0.971643	0.971106	1.04314	0.940063	1.00784	1.00026	0.896822	0.993733	1.01373	1.09042	1.00453	1.00031	1.00605	1.00183	0.999695	0.998257	0.999943	0.998696	0.99641	1.00041
	6466.68	1.00178	1.01406	0.976358	0.966749	0.967191	1.04945	0.9347	1.00723	0.99873	0.883513	0.996557	1.01569	1.10178	1.01367	1.01114	1.00613	1.00147	0.999772	0.998438	1.00583	0.997907	1.00141	0.997474
	6469.83	0.999472	0.997151	0.973212	0.961823	0.96325	1.05581	0.929302	0.999825	0.995245	0.870118	0.998815	1.02503	1.11321	1.00072	0.991366	1.00621	1.00069	0.999464	1.00076	0.997998	1.00208	0.999372	1.00021
	6473	0.99782	0.982039	0.970046	0.956866	0.959285	1.06221	0.92387	0.997264	0.992742	0.856639	0.999776	1.021	1.12472	0.995402	0.995951	1.00628	1.00181	0.999723	0.997483	0.988657	0.998374	1.00371	0.996051
	6476.18	0.995637	0.977947	0.96687	0.951893	0.955307	1.06862	0.918421	1.00297	0.99284	0.843117	1.00181	1.03186	1.13627	0.992525	0.997791	1.00636	1.00233	1.0008	1.00518	0.999338	1.00283	1.00059	0.999697
	6479.39	0.999715	0.969163	0.963664	0.946873	0.951291	1.0751	0.91292	0.998831	0.994436	0.829468	1.00321	1.02176	1.14792	0.992007	0.992435	1.00644	1.00027	1.00022	0.994641	0.998839	1.00054	1.00327	0.997961
	6482.61	0.997928	0.942145	0.960448	0.941838	0.947264	1.0816	0.907403	0.995237	0.993758	0.815776	0.999756	1.01428	1.15961	1.00366	1.00361	1.00652	0.999441	0.99918	1.00246	0.998751	1.00365	1.00221	1.00002
	6485.86	0.999405	0.936928	0.957202	0.936756	0.943198	1.08816	0.901834	0.997217	0.995305	0.801956	0.999166	0.996247	1.17141	0.990769	0.993817	1.0066	0.997947	0.999948	0.994769	0.998349	0.999709	1.00553	0.996454
	6489.12	0.999796	0.957548	0.953946	0.931658	0.93912	1.09474	0.896247	0.996146	0.998216	0.788094	0.998485	0.981379	1.18324	0.982066	0.993023	1.00668	0.995832	1.0004	0.988482	0.998475	0.998898	1.00888	0.994936
	6492.4	1.00104	0.949167	0.95067	0.926528	0.935017	1.10136	0.890627	0.989874	0.999021	0.774147	0.998089	0.999143	1.19515	0.997948	0.989389	1.00676	0.998159	0.998372	0.993146	1.00264	0.999733	1.01189	0.998655
	6495.7	1.00145	0.946306	0.947374	0.921368	0.930889	1.10802	0.884972	0.992074	1.00068	0.760114	0.999223	0.990371	1.20713	1.00199	0.984289	1.00684	0.998964	0.999912	1.00443	0.999649	0.998975	1.0048	0.996043
	6499.02	1.00102	0.94763	0.944058	0.916176	0.926736	1.11472	0.879283	1.00539	1.00434	0.745997	0.999532	0.992934	1.21918	0.99595	0.991997	1.00692	0.998989	0.997653	1.01045	0.995942	1.00147	0.999368	1
	6502.36	0.999971	0.94957	0.940722	0.910953	0.922558	1.12146	0.87356	1.0059	1.00317	0.731795	0.995221	0.974229	1.2313	1.00061	0.984561	1.007	0.998353	0.998688	1.01983	1.00533	1.00143	0.997628	1.00237
	6505.72	0.999156	0.931845	0.937367	0.905699	0.918355	1.12824	0.867802	1.00677	1.00381	0.717507	1.00054	0.981442	1.2435	0.995424	0.996759	1.00708	0.998925	0.999043	1.01734	1.00828	0.998689	0.999016	0.999141
	6509.1	0.997734	0.948973	0.933991	0.900413	0.914127	1.13506	0.86201	0.99729	1.00469	0.703135	1.00029	0.991867	1.25577	1.00645	0.993092	1.00716	0.999802	1.00037	1.0141	0.999047	0.999463	0.998142	0.998383
	6512.49	1.00163	0.945365	0.930605	0.895112	0.909886	1.1419	0.856201	0.987756	1.00025	0.68872	1.00088	0.988441	1.26808	1.01078	0.983479	1.00725	0.999628	1.0014	1.00421	0.999658	1.00018	1.00061	1.0046
	6515.91	1.00055	0.925248	0.927189	0.889764	0.905608	1.1488	0.850341	1.01244	1.00127	0.674178	1.0015	0.987415	1.28049	1.00884	1.01184	1.00733	0.999427	1.00034	0.990104	1.01077	1.00504	0.999547	0.998082
	6519.34	0.998174	0.932307	0.923764	0.8844	0.901317	1.15573	0.844463	0.987297	0.997322	0.659593	1.00271	0.994743	1.29294	1.00866	1.00353	1.00741	1.00109	1.00032	0.998368	1.00356	1.00055	1.00171	1.00064
	6522.79	0.996835	0.920637	0.920318	0.879005	0.897002	1.16269	0.838552	1.00549	0.999134	0.644923	1.00303	1.00477	1.30547	1.00417	1.0076	1.0075	1.00162	1.00207	0.995102	1.00042	1.00005	1.00096	1.00416
	6526.26	0.999604	0.940547	0.916852	0.873579	0.892661	1.16969	0.832606	0.999983	0.99708	0.630167	1.00404	0.982092	1.31806	1.00221	1.01691	1.00758	1.00224	1.00183	0.992776	1.00651	1.00003	0.999044	1.001
	6529.75	0.997519	0.934922	0.913367	0.868121	0.888295	1.17673	0.826625	0.996418	0.998554	0.615327	1.00043	0.988206	1.33073	1.0116	1.00539	1.00767	1.00111	1.00036	0.993485	1.0029	0.997691	0.997623	0.999029
	6533.27	0.999377	0.943481	0.909851	0.862617	0.883892	1.18384	0.820593	1.01449	0.998745	0.60036	1.00063	0.992485	1.34351	1.00458	1.01402	1.00775	1.00017	1.00007	0.990799	1.0025	1.00122	0.998338	0.998955
	6536.79	0.998469	0.936742	0.906336	0.857113	0.879489	1.19094	0.814562	1.01446	0.997653	0.585392	1.00589	0.995151	1.35629	1.00843	1.01526	1.00784	1.00179	1.00043	0.973075	1.0059	1.00038	1.00436	1.00012
	6540.34	1.0018	0.953683	0.90279	0.851561	0.875048	1.19811	0.808479	0.99871	1.00026	0.570297	1.00865	0.990283	1.36918	1.00739	1.00554	1.00793	0.999321	1.00194	0.955201	1.00933	0.997533	1.0098	1.01064
	6543.91	0.999935	0.960407	0.899225	0.845978	0.870582	1.20531	0.802361	1.01981	0.998504	0.555116	1.01283	0.989765	1.38214	1.00953	1.01278	1.00801	0.999071	1.00183	0.937225	1.01279	0.997871	1.0069	1.01853
	6547.5	1.00392	0.964535	0.895639	0.840364	0.866091	1.21256	0.796209	1.00037	1.00011	0.539851	1.01117	0.992307	1.39517	0.98699	1.01867	1.0081	0.997807	1.00085	0.919149	1.01626	0.964585	1.00915	1.00876
	6551.1	1.01175	0.979214	0.892044	0.834735	0.861588	1.21982	0.790041	1.02721	0.999847	0.524543	1.00951	0.994155	1.40824	0.983688	1.01297	1.00819	0.996857	0.99875	0.901022	1.01974	0.941904	1.01578	1.01932
	6554.73	1.02391	0.998099	0.888418	0.829058	0.857047	1.22715	0.78382	1.0385	1.00155	0.509108	1.00783	0.997633	1.42142	0.975144	1.01205	1.00828	0.998035	0.998049	0.882745	1.02325	0.943417	1.03459	1.04306
	6558.37	1.03873	1.029	0.884783	0.823366	0.852494	1.23449	0.777583	1.04861	0.999145	0.49363	1.00614	1.03234	1.43463	0.993026	1.02805	1.00836	0.997049	1.00028	0.864417	1.02677	0.966692	1.0785	1.08013
	6562.03	1.05967	1.04013	0.881127	0.817643	0.847915	1.24188	0.771311	1.05918	1.001	0.478067	1.00445	1.05253	1.44792	1.00998	1.04095	1.00845	0.998621	0.998135	0.845988	1.03031	0.990275	1.1221	1.11199
	6565.71	1.07281	1.02643	0.877452	0.811888	0.843312	1.24931	0.765005	1.07491	0.997632	0.462419	1.00275	1.0341	1.46127	1.00624	1.07821	1.00854	0.99801	0.99871	0.827459	1.03387	1.00518	1.12143	1.12152
	6569.41	1.07842	1.03348	0.873756	0.806102	0.838684	1.25677	0.758665	1.07645	0.995022	0.446686	1.00103	1.03842	1.47471	0.996902	1.06111	1.00863	0.999456	0.999848	0.808829	1.03745	1.01403	1.09678	1.10234
	6573.13	1.08185	1.02827	0.870041	0.800285	0.83403	1.26428	0.752291	1.07108	0.993907	0.430867	0.999314	1.0406	1.48821	1.01785	1.05564	1.00872	0.998446	0.99832	0.790098	1.04104	1.01855	1.08959	1.10704
	6576.87	1.08264	1.06023	0.866306	0.794436	0.829352	1.27183	0.745882	1.07064	0.992436	0.414964	0.997584	1.05293	1.50179	1.00696	1.05092	1.00881	0.997481	0.999629	0.771266	1.04466	1.02078	1.08623	1.10778
	6580.63	1.07952	1.05709	0.862551	0.788557	0.824648	1.27942	0.739439	1.06545	0.990337	0.398976	0.995844	1.04798	1.51544	1.01251	1.04535	1.00891	0.999312	0.999818	0.752334	1.0483	1.02131	1.07493	1.09689
	6584.41	1.07212	1.07251	0.858775	0.782646	0.81992	1.28704	0.732962	1.06005	0.990167	0.382903	0.994095	1.03749	1.52916	1.00524	1.04431	1.009	0.998589	0.999836	0.733301	1.05195	1.01378	1.0724	1.09113
	6588.2	1.06995	1.04125	0.85499	0.776719	0.815179	1.29469	0.726467	1.05255	0.990699	0.366787	0.992342	1.02734	1.54292	1.01101	1.05596	1.00909	0.997389	0.99857	0.714218	1.05562	1.0106	1.072	1.0837
	6592.02	1.07365	1.08134	0.851175	0.770745	0.8104	1.3024	0.719921	1.04268	0.988802	0.350544	0.990574	1.08761	1.55678	0.975333	1.04674	1.00918	0.99602	0.998687	0.694984	1.05931	1.00088	1.07125	1.10607
	6595.85	1.07736	1.12154	0.84735	0.764756	0.805609	1.31013	0.713359	1.03278	0.990934	0.334258	0.988803	1.14804	1.57069	0.939566	1.0375	1.00928	0.995127	0.99933	0.675699	1.06302	0.991129	1.0705	1.12849
	6599.7	1.08109	1.16194	0.843504	0.758735	0.800793	1.3179	0.706761	1.02283	0.991278	0.317887	0.987021	1.20878	1.58466	0.903611	1.0282	1.00937	0.993168	0.997589	0.656314	1.06674	0.981329	1.06974	1.15104
	6603.57	1.08483	1.20255	0.839639	0.752684	0.795952	1.32571	0.70013	1.01283	0.991537	0.301431	0.985231	1.26984	1.59871	0.86747	1.01886	1.00947	0.99204	0.995704	0.636828	1.07048	0.971478	1.06897	1.1737
	6607.47	1.08861	1.24348	0.835744	0.746585	0.791073	1.33358	0.693447	1.00275	0.990373	0.284847	0.983427	1.33137	1.61287	0.831049	1.00945	1.00956	0.99318	0.996347	0.61719	1.07426	0.961551	1.06821	1.19653
	6611.38	1.09239	1.28452	0.831839	0.74047	0.786182	1.34147	0.686747	0.99265	0.990651	0.268221	0.981618	1.39306	1.62706	0.794534	1.00002	1.00966	0.992723	0.995395	0.597503	1.07804	0.951598	1.06743	1.21942
	6615.3	1.09619	1.32565	0.827924	0.73434	0.781279	1.34938	0.68003	0.98252	0.991902	0.251553	0.979804	1.45491	1.64129	0.757926	0.990556	1.00975	0.992074	0.994215	0.577765	1.08183	0.94162	1.06666	1.24238
	6619.25	1.10002	1.36711	0.823979	0.728164	0.776338	1.35735	0.673261	0.972313	0.991629	0.234757	0.977977	1.51723	1.65563	0.721038	0.981023	1.00985	0.992716	0.995626	0.557876	1.08565	0.931566	1.06588	1.2655
	6623.22	1.10386	1.40877	0.820014	0.721955	0.771371	1.36537	0.666458	0.962054	0.991955	0.217875	0.97614	1.57987	1.67005	0.683963	0.971442	1.00994	0.993076	0.997071	0.537887	1.08949	0.92146	1.0651	1.28875
	6627.21	1.10772	1.45064	0.816029	0.715716	0.76638	1.37342	0.659621	0.951743	0.993337	0.200909	0.974294	1.64282	1.68453	0.646701	0.961812	1.01004	0.993534	0.996673	0.517796	1.09335	0.911304	1.06431	1.31211
	6631.21	1.1116	1.49262	0.812034	0.709461	0.761377	1.38149	0.652767	0.941407	0.991701	0.1839	0.972443	1.70594	1.69905	0.609346	0.952159	1.01014	0.993354	0.996164	0.497656	1.09721	0.901122	1.06353	1.33553
	6635.23	1.11549	1.53481	0.808019	0.703174	0.756348	1.3896	0.645878	0.931018	0.99125	0.166807	0.970583	1.76936	1.71364	0.571804	0.942457	1.01024	0.991218	0.991679	0.477415	1.1011	0.890889	1.06273	1.35907
	6639.28	1.11941	1.57731	0.803974	0.696841	0.751282	1.39778	0.638938	0.920553	0.989282	0.149585	0.96871	1.83326	1.72835	0.533982	0.932682	1.01033	0.989909	0.993806	0.457022	1.10502	0.88058	1.06194	1.38278
	6643.34	1.12334	1.61992	0.799919	0.690492	0.746203	1.40597	0.631981	0.910061	0.988178	0.132321	0.966831	1.89732	1.74308	0.496066	0.922884	1.01043	0.991655	0.993737	0.436579	1.10895	0.870246	1.06113	1.40655
	6647.42	1.12729	1.66274	0.795844	0.684112	0.741099	1.4142	0.62499	0.899518	0.987422	0.114972	0.964944	1.96169	1.7579	0.457964	0.913037	1.01053	0.990235	0.993023	0.416036	1.11289	0.85986	1.06033	1.43044
	6651.52	1.13126	1.70577	0.791749	0.677701	0.73597	1.42248	0.617964	0.888923	0.984971	0.0975384	0.963047	2.02638	1.77278	0.419675	0.903142	1.01063	0.989947	0.991545	0.395392	1.11686	0.849424	1.05952	1.45445
	6655.64	1.13525	1.749	0.787635	0.671258	0.730817	1.43079	0.610904	0.878276	0.98279	0.0800194	0.961141	2.09138	1.78774	0.381199	0.893199	1.01073	0.991422	0.992641	0.374647	1.12084	0.838936	1.05871	1.47857
	6659.78	1.13926	1.79245	0.7835	0.664784	0.725638	1.43915	0.60381	0.867578	0.983548	0.0624153	0.959225	2.1567	1.80276	0.342536	0.883208	1.01083	0.989731	0.990918	0.353801	1.12485	0.828398	1.05789	1.50281
	6663.94	1.14329	1.83611	0.779345	0.658278	0.720434	1.44754	0.596682	0.856828	0.984836	0.0447262	0.957301	2.22234	1.81787	0.303687	0.873168	1.01094	0.989218	0.990738	0.332855	1.12887	0.817809	1.05707	1.52717
	6668.11	1.14733	1.87987	0.77518	0.651757	0.715218	1.45596	0.589536	0.846052	0.983613	0.0269946	0.955372	2.28813	1.833	0.264744	0.863104	1.01104	0.98629	0.989834	0.311859	1.1329	0.807195	1.05625	1.55158
	6672.31	1.15139	1.92395	0.770985	0.64519	0.709964	1.46444	0.582339	0.835198	0.981124	0.0091354	0.953429	2.3544	1.84825	0.225521	0.852968	1.01114	0.986157	0.989198	0.290711	1.13696	0.796504	1.05542	1.57617
	6676.52	1.15547	1.96813	0.766781	0.638606	0.704697	1.47293	0.575125	0.824319	0.980242	-0.00876631	0.951481	2.42082	1.86353	0.186204	0.842807	1.01124	0.984185	0.990474	0.269513	1.14103	0.785787	1.05459	1.60082
	6680.76	1.15958	2.01262	0.762546	0.631976	0.699393	1.48149	0.56786	0.813362	0.977637	-0.0267956	0.949519	2.48772	1.87892	0.146608	0.832574	1.01135	0.981661	0.989352	0.248164	1.14514	0.774995	1.05376	1.62565
	6685.01	1.16369	2.05723	0.758301	0.62533	0.694077	1.49007	0.560577	0.80238	0.976406	-0.0448674	0.947553	2.55478	1.89435	0.106918	0.822318	1.01145	0.979132	0.988271	0.226764	1.14925	0.764176	1.05292	1.65053
	6689.28	1.16783	2.10204	0.754037	0.618652	0.688736	1.49868	0.55326	0.791345	0.975903	-0.0630242	0.945577	2.62215	1.90985	0.0670413	0.812012	1.01155	0.97659	0.98691	0.205264	1.15337	0.753307	1.05208	1.67554
	6693.57	1.17198	2.14706	0.749752	0.611944	0.683369	1.50734	0.545909	0.780259	0.972211	-0.0812661	0.943593	2.68983	1.92543	0.0269778	0.801659	1.01166	0.974036	0.98503	0.183663	1.15752	0.742387	1.05123	1.70065
	6697.88	1.17615	2.19229	0.745447	0.605204	0.677978	1.51604	0.538523	0.769122	0.972692	-0.0995931	0.941599	2.75784	1.94107	-0.0132724	0.791257	1.01176	0.97147	0.984426	0.161962	1.16169	0.731416	1.05038	1.72589
	6702.21	1.18035	2.23773	0.741123	0.598433	0.672561	1.52478	0.531104	0.757932	0.969832	-0.118005	0.939595	2.82615	1.95679	-0.0537094	0.780807	1.01187	0.968893	0.983421	0.14016	1.16588	0.720394	1.04953	1.75124
	6706.56	1.18456	2.28338	0.736778	0.59163	0.66712	1.53356	0.52365	0.746691	0.96436	-0.136502	0.937583	2.89479	1.97258	-0.0943332	0.770309	1.01197	0.966303	0.979615	0.118257	1.17009	0.709322	1.04867	1.77671
	6710.93	1.18879	2.32924	0.732414	0.584797	0.661653	1.54237	0.516161	0.735399	0.960056	-0.155084	0.935561	2.96373	1.98845	-0.135144	0.759762	1.01208	0.963702	0.971276	0.0962532	1.17431	0.698198	1.04781	1.8023
	6715.31	1.19303	2.37521	0.728039	0.577947	0.656174	1.55121	0.508656	0.72408	0.954003	-0.173709	0.933535	3.03284	2.00435	-0.176048	0.749191	1.01219	0.961095	0.961284	0.0741992	1.17855	0.687049	1.04695	1.82794
	6719.72	1.1973	2.42149	0.723635	0.571051	0.650658	1.56011	0.501099	0.712684	0.939989	-0.192461	0.931494	3.10242	2.02036	-0.217232	0.738548	1.01229	0.95847	0.933782	0.0519941	1.18281	0.675824	1.04608	1.85376
	6724.14	1.20158	2.46788	0.71922	0.564139	0.645129	1.56903	0.493525	0.701262	0.907997	-0.211256	0.92945	3.17216	2.0364	-0.258509	0.727881	1.0124	0.955839	0.831712	0.0297387	1.18709	0.664573	1.04521	1.87964
	6728.58	1.20588	2.51447	0.714786	0.557196	0.639574	1.57799	0.485917	0.689789	0.885466	-0.230135	0.927395	3.24221	2.05252	-0.299974	0.717166	1.01251	0.953195	0.717771	0.00738265	1.19138	0.653271	1.04433	1.90564
	6733.05	1.21021	2.56138	0.710322	0.550206	0.633983	1.58702	0.478257	0.678237	0.966297	-0.249143	0.925327	3.31274	2.06875	-0.341718	0.706378	1.01262	0.950535	0.816765	-0.0151245	1.19571	0.641893	1.04345	1.93181
	6737.53	1.21455	2.6084	0.705847	0.5432	0.628379	1.59606	0.470581	0.66666	0.963918	-0.268192	0.923255	3.38342	2.08501	-0.383556	0.695566	1.01273	0.947868	0.969888	-0.037682	1.20004	0.630489	1.04257	1.95804
	6742.03	1.21891	2.65562	0.701353	0.536163	0.62275	1.60514	0.46287	0.655032	0.957191	-0.287327	0.921173	3.45442	2.10135	-0.425581	0.684705	1.01284	0.945189	1.1237	-0.0603402	1.20439	0.619034	1.04168	1.98439
	6746.55	1.22328	2.70306	0.696838	0.529095	0.617095	1.61426	0.455124	0.643352	0.953942	-0.306547	0.919082	3.52574	2.11775	-0.467792	0.673797	1.01295	0.942498	1.27819	-0.0830991	1.20876	0.607529	1.04079	2.01086
	6751.09	1.22768	2.7507	0.692304	0.521995	0.611416	1.62342	0.447345	0.63162	0.950731	-0.325852	0.916981	3.59737	2.13423	-0.51019	0.66284	1.01306	0.939796	1.43336	-0.105959	1.21315	0.595973	1.0399	2.03744
	6755.64	1.23208	2.79845	0.68776	0.51488	0.605724	1.6326	0.439548	0.619862	0.944663	-0.345199	0.914876	3.66916	2.15075	-0.552682	0.651859	1.01317	0.937087	1.58888	-0.128869	1.21755	0.584391	1.039	2.06408
	6760.22	1.23652	2.84652	0.683186	0.507718	0.599995	1.64185	0.4317	0.608026	0.950913	-0.364674	0.912757	3.74142	2.16738	-0.595453	0.640806	1.01328	0.934361	1.74542	-0.15193	1.22198	0.572733	1.0381	2.0909

## Sheet: 3.4 Prepared clays-nor
Supplementary Data 3.4		Normalised Nd XANES of prepared clay (Imerys kaolinite)standards
Type		Standard	Prepared clays	Prepared clays	Prepared clays	Prepared clays	Prepared clays	Prepared clays		Prepared clays	Prepared clays	Prepared clays
Group		Solution
Label	Energy	83256_Nd-soln_1.dat	83257_K-Std-Fresh-Nd_1.dat	83258_K-Std-Fresh-Nd_1.dat	83259_K-Std-Leached-Nd_1.dat	83260_K-Std-Leached-Nd_1.dat	83261_K-Std-ReAdsorbed-Nd_1.dat	83262_K-Std-ReAdsorbed-Nd_1.dat		83257-258_K-std_Fresh_merged	83259-260_K-std_leached_merge	83261-262_K-std_ReAds_Merge
Units	Energy (eV)	Normalised µ(E)	Normalised µ(E)		Normalised µ(E)	Normalised µ(E)	Normalised µ(E)	Normalised µ(E)		Normalised µ(E)	Normalised µ(E)	Normalised µ(E)	Normalised µ(E)
Sample		Nd solution	Imerys Kln Fresh	Imerys Kln Fresh	Imerys Kln Leached	Imerys Kln Leached	Imerys Kln Readsorbed	Imerys Kln Readsorbed		Imerys Kln Fresh	Imerys Kln Leached	Imerys Kln Readsorbed
Mineral		Nd aqueous	Kaolinite	Kaolinite	Kaolinite	Kaolinite	Kaolinite	Kaolinite		Kaolinite	Kaolinite	Kaolinite
Locality
Session		Diamond_Jan	Diamond_Jan	Diamond_Jan	Diamond_Jan	Diamond_Jan	Diamond_Jan	Diamond_Jan		Diamond_Jan	Diamond_Jan	Diamond_Jan
Trans/Fluor		F	F	F	F	F	F	F		F	F	F
Spectra		Single	Single	Single	Single	Single	Single	Single		Merged	Merged	Merged
CN
	6100	9.33489e-05	0.010507	-0.0437062	-0.00437238	-0.00507167	-0.0198293	-0.0467377		-0.0162561	-0.00470661	-0.0324958
	6105	-0.000329908	0.00654394	-0.047867	-0.0481181	0.0111244	0.0200435	-0.0338108		-0.0203787	-0.0188998	-0.00520993
	6110	0.000172555	-0.0242926	0.0606313	-0.00020973	-0.00140595	0.0370392	-0.0266781		0.0177102	-0.0007974	0.00718317
	6115	0.000465435	0.0520786	-0.0193176	0.00478006	0.0508542	-0.00275411	-0.00942493		0.0168278	0.0274604	-0.00588388
	6120	-0.000303676	0.0369492	-0.0620019	-0.0383095	0.0414711	-0.0299891	0.0667745		-0.011989	0.00105208	0.015402
	6125	-0.00013131	-0.0332124	-0.0232338	0.00652278	0.0218896	0.00906975	0.0470159		-0.0283046	0.0141067	0.0269059
	6130	-0.000224703	-0.0296272	0.0246565	0.0314197	-0.0726867	-0.0106042	-0.0252631		-0.00279286	-0.0199213	-0.0174962
	6135	0.000258258	0.0297858	-0.0171438	0.0778183	-0.0866877	0.0191236	-0.0273019		0.00667542	-0.00332509	-0.0026363
	6140	-0.000411941	0.00813508	0.0445381	0.0179939	-0.0533669	0.0661581	0.0203371		0.0261534	-0.0171974	0.0447583
	6145	0.000413382	0.243607	0.0440453	0.0155431	0.060291	0.0946823	0.0188124		0.145059	0.0376224	0.0592242
	6150	-0.000124344	0.0432984	0.0211716	0.00609593	0.0296757	-0.036182	-0.049466		0.0323728	0.0177325	-0.042466
	6155	0.00281333	0.053173	0.0150422	-0.0158509	0.0455856	0.108012	0.00858871		0.0343302	0.0144331	0.0615142
	6160	0.0027275	0.0497299	0.0581745	0.0850169	0.0686648	0.125155	0.0494288		0.0539426	0.0770194	0.0898128
	6161	0.00252836	0.0992651	0.0903566	0.10176	0.101411	0.159473	0.0612594		0.094939	0.101592	0.113628
	6162	0.00310225	0.179794	0.114497	0.126627	0.180984	0.167951	0.0751232		0.147633	0.153447	0.124648
	6163	0.00414417	0.212314	0.15432	0.21109	0.282983	0.215998	0.126043		0.183796	0.246542	0.174121
	6164	0.00432836	0.221602	0.201947	0.324925	0.396335	0.283512	0.195221		0.212065	0.360113	0.242524
	6165	0.00407421	0.44759	0.405121	0.454593	0.450095	0.351805	0.338809		0.427074	0.452376	0.346279
	6166	0.00386289	0.650008	0.630412	0.688223	0.596722	0.529237	0.552465		0.640841	0.643083	0.540977
	6167	0.00375782	0.804599	0.876307	1.06873	0.881803	0.863632	0.862324		0.840784	0.976513	0.864412
	6168	0.00439391	1.0022	1.05119	1.14526	1.08496	0.972723	1.05516		1.02731	1.11551	1.013
	6169	0.00518518	1.04891	1.15878	1.12255	1.11705	1.00052	1.12373		1.10404	1.11974	1.05995
	6170	0.00563689	0.859801	1.05169	1.10622	1.04108	1.02696	1.05547		0.955658	1.07408	1.042
	6171	0.00712618	0.662705	1.0147	1.01151	0.872513	0.877613	0.896213		0.837473	0.943026	0.88769
	6171.5	0.00659326	0.60855	0.752621	0.999359	0.839195	0.804448	0.759179		0.680374	0.920344	0.784494
	6172	0.00781608	0.547743	0.712316	0.825052	0.821065	0.868658	0.945803		0.629659	0.823085	0.905537
	6172.5	0.00725323	0.508858	0.634104	0.832426	0.813385	0.790221	0.882635		0.571279	0.823033	0.83489
	6173	0.00703816	0.546111	0.543613	0.898659	0.87105	0.852495	0.868874		0.545348	0.884591	0.861563
	6173.5	0.00781803	0.435435	0.752341	0.8353	0.644578	0.84123	0.869442		0.592638	0.74121	0.855836
	6174	0.00853658	0.481679	0.751178	0.849646	0.623433	0.780894	0.788433		0.615462	0.738047	0.785815
	6174.5	0.00896129	0.474842	0.655714	0.883706	0.676214	0.730026	0.786217		0.564761	0.781342	0.757486
	6175	0.00943345	0.459887	0.654121	1.01552	0.870701	0.830062	0.7134		0.556404	0.944074	0.776629
	6175.5	0.00869938	0.479662	0.642281	0.903853	0.743446	0.791436	0.794652		0.560403	0.824982	0.794227
	6176	0.00992876	0.482672	0.536777	0.8893	0.7835	0.776024	0.989809		0.509864	0.837105	0.87729
	6176.5	0.00962162	0.488456	0.629857	0.988757	0.762711	0.817162	0.939762		0.558705	0.87724	0.876046
	6177	0.0101652	0.556367	0.629575	0.866497	0.782907	0.807702	0.859148		0.593197	0.82526	0.833164
	6177.5	0.0102867	0.680835	0.705513	0.91974	0.78473	0.827052	0.92254		0.693476	0.853492	0.873223
	6178	0.0102592	0.548625	0.677961	1.04194	0.900631	0.913131	0.985559		0.613104	0.972075	0.948614
	6178.5	0.0111395	0.587172	0.820751	1.04263	0.921155	0.907914	0.996507		0.702837	0.982699	0.950978
	6179	0.0120445	0.686974	0.68792	0.965729	0.827397	0.778791	0.857574		0.688038	0.8976	0.817043
	6179.5	0.0128669	0.570385	0.727581	0.944194	0.807418	1.0744	0.938547		0.64867	0.876717	1.01235
	6180	0.0126089	0.531854	0.680029	0.978016	0.860612	1.01003	0.911736		0.605641	0.919912	0.965508
	6180.5	0.013995	0.608726	0.636523	0.921772	0.797346	0.897968	0.913034		0.623009	0.860388	0.906494
	6181	0.0133793	0.501734	0.54141	0.856839	0.838289	0.772181	0.815279		0.521802	0.847688	0.793668
	6181.5	0.0140503	0.49465	0.595605	0.740972	0.68046	0.831685	0.746842		0.545036	0.7114	0.793196
	6182	0.0169532	0.478375	0.625747	0.64609	0.711645	0.705313	0.772224		0.551556	0.678432	0.737874
	6182.5	0.0155727	0.402753	0.553548	0.682988	0.705549	0.672335	0.612426		0.477724	0.693917	0.645299
	6183	0.0155461	0.395373	0.457242	0.603649	0.570903	0.62559	0.583537		0.426332	0.587496	0.606863
	6183.5	0.0167977	0.368485	0.333218	0.6	0.543831	0.546371	0.566229		0.351349	0.572292	0.556586
	6184	0.017549	0.340934	0.383479	0.541281	0.500031	0.534899	0.551142		0.362281	0.521097	0.543399
	6184.5	0.018664	0.349258	0.362131	0.683303	0.560671	0.502248	0.567309		0.355928	0.622746	0.533617
	6185	0.0175983	0.367658	0.415881	0.593039	0.584126	0.48643	0.470513		0.391514	0.588432	0.479893
	6185.5	0.0197345	0.301274	0.366673	0.689394	0.473152	0.496982	0.468029		0.334005	0.582716	0.484201
	6186	0.0202877	0.350026	0.386836	0.595329	0.428199	0.466254	0.463965		0.368543	0.512929	0.465922
	6186.5	0.0214614	0.350116	0.428057	0.666402	0.414625	0.479138	0.445872		0.388987	0.542281	0.464417
	6187	0.0223255	0.433976	0.440234	0.523729	0.456645	0.466698	0.503891		0.437296	0.490637	0.484701
	6187.5	0.024074	0.381517	0.356786	0.525985	0.473051	0.388759	0.486358		0.369804	0.499873	0.435225
	6188	0.023455	0.445346	0.398506	0.546573	0.454205	0.467766	0.540464		0.42255	0.501007	0.502666
	6188.5	0.0252629	0.44349	0.356363	0.562596	0.555161	0.470678	0.477849		0.400756	0.55893	0.474817
	6189	0.0262131	0.413276	0.395338	0.601672	0.452752	0.46902	0.557205		0.404638	0.528206	0.511194
	6189.5	0.0275583	0.38431	0.360094	0.497494	0.406049	0.541169	0.671126		0.372744	0.452383	0.60274
	6190	0.0283463	0.436792	0.379947	0.488211	0.36524	0.518071	0.563492		0.409038	0.427547	0.540367
	6190.5	0.0284287	0.39818	0.400875	0.595447	0.554517	0.536887	0.537266		0.399857	0.575257	0.537943
	6191	0.0315169	0.4375	0.467732	0.625003	0.541525	0.580723	0.528995		0.452507	0.583775	0.557326
	6191.5	0.0342578	0.443019	0.32523	0.554481	0.513494	0.504806	0.482294		0.385515	0.534252	0.495117
	6192	0.0334147	0.421999	0.438916	0.584737	0.478438	0.513874	0.471918		0.430782	0.532344	0.494984
	6192.5	0.036136	0.510862	0.580974	0.627832	0.47247	0.5942	0.440095		0.545999	0.551188	0.522879
	6193	0.0377003	0.606365	0.469944	0.709169	0.47552	0.550624	0.451381		0.540368	0.593903	0.504927
	6193.5	0.0394169	0.582691	0.672116	0.630382	0.654298	0.541196	0.473813		0.626783	0.642182	0.510444
	6194	0.0412585	0.423259	0.453495	0.695469	0.456897	0.558779	0.512602		0.438586	0.577775	0.537966
	6194.5	0.0421836	0.494489	0.432831	0.606691	0.439872	0.516249	0.520817		0.464488	0.524396	0.51924
	6195	0.0455569	0.51614	0.466278	0.633903	0.456426	0.494088	0.526756		0.49191	0.54635	0.510237
	6195.5	0.0480206	0.538933	0.486584	0.593818	0.540017	0.470381	0.540661		0.513492	0.567279	0.504425
	6196	0.0503074	0.425984	0.512037	0.651349	0.538124	0.478545	0.736336		0.46885	0.59559	0.60037
	6196.5	0.0532908	0.446911	0.486504	0.637753	0.597818	0.522647	0.629625		0.46689	0.618054	0.573732
	6197	0.0566206	0.531263	0.532281	0.680736	0.469562	0.580616	0.626737		0.532225	0.576558	0.603219
	6197.5	0.059994	0.459428	0.42792	0.660931	0.501892	0.532442	0.605159		0.444232	0.582473	0.567251
	6198	0.0638399	0.52742	0.448908	0.662005	0.551836	0.522086	0.513835		0.489022	0.607531	0.519068
	6198.5	0.0697116	0.509697	0.508624	0.595488	0.522116	0.508914	0.584603		0.509606	0.559418	0.545287
	6199	0.0734221	0.486897	0.498889	0.665591	0.566983	0.522076	0.56368		0.493007	0.616945	0.542466
	6199.5	0.0773028	0.530992	0.412493	0.657609	0.600394	0.57514	0.538398		0.472807	0.629148	0.55883
	6200	0.0823069	0.458295	0.37877	0.790015	0.483211	0.543821	0.546824		0.419411	0.638845	0.546122
	6200.5	0.0875691	0.477855	0.393826	0.801693	0.484623	0.592736	0.55183		0.436684	0.645272	0.574669
	6201	0.0934939	0.480353	0.471326	0.756093	0.556494	0.604201	0.663302		0.475837	0.657506	0.632938
	6201.5	0.103969	0.45987	0.45216	0.731111	0.55208	0.58682	0.545348		0.45645	0.64279	0.568308
	6202	0.110947	0.504704	0.593367	0.594401	0.611206	0.642095	0.683832		0.5487	0.602694	0.66274
	6202.5	0.12042	0.482782	0.534765	0.638734	0.609299	0.568069	0.594551		0.508923	0.624215	0.581434
	6203	0.130124	0.496374	0.497213	0.716719	0.613644	0.598582	0.630969		0.497217	0.66587	0.614768
	6203.5	0.146036	0.496108	0.539413	0.738131	0.502975	0.502825	0.554481		0.517966	0.622122	0.527905
	6204	0.166464	0.551668	0.557459	0.724218	0.499962	0.586436	0.570777		0.55501	0.613833	0.580065
	6204.5	0.18005	0.499388	0.456531	0.813491	0.652235	0.611609	0.601704		0.47861	0.733939	0.607963
	6205	0.202682	0.585159	0.497345	0.83502	0.498148	0.643783	0.635345		0.542133	0.668831	0.640603
	6205.5	0.226845	0.518465	0.490443	0.76011	0.509599	0.544083	0.487792		0.505045	0.636573	0.518904
	6206	0.247311	0.469053	0.513392	0.753104	0.551426	0.528094	0.578736		0.491399	0.65361	0.552741
	6206.5	0.273951	0.471171	0.564557	0.736621	0.629273	0.540288	0.562451		0.517845	0.683664	0.551696
	6207	0.299874	0.533938	0.650348	0.761758	0.630803	0.524033	0.622381		0.592006	0.697155	0.571071
	6207.5	0.334248	0.535964	0.646843	0.781461	0.553374	0.554563	0.672372		0.591297	0.668939	0.610787
	6208	0.369641	0.554105	0.619813	0.775945	0.604688	0.552222	0.578034		0.5871	0.69146	0.565248
	6208.5	0.4089	0.586975	0.52569	0.942123	0.673282	0.626319	0.694785		0.557514	0.809495	0.65949
	6209	0.461441	0.640786	0.659636	0.897881	0.663958	0.626536	0.695214		0.650453	0.78248	0.659869
	6209.5	0.525132	0.70955	0.657424	0.907291	0.77388	0.774362	0.736856		0.684369	0.841326	0.758014
	6210	0.614995	0.636406	0.66468	0.958098	0.78907	0.760238	0.747046		0.650947	0.874711	0.755283
	6210.5	0.728601	0.63961	0.783344	1.01215	0.709987	0.76202	0.75291		0.710978	0.863429	0.758985
	6211	0.880489	0.737716	0.704952	1.17576	0.849897	0.84119	0.902995		0.722141	1.01509	0.871577
	6211.5	1.08652	0.811531	0.942431	1.13228	1.05033	0.948698	0.953568		0.877013	1.09185	0.952525
	6212	1.38527	0.833991	0.968842	1.163	1.06056	1.00408	0.98476		0.901448	1.11246	0.996849
	6212.5	1.77196	1.04865	1.19826	1.28191	1.1804	1.20281	1.15937		1.12323	1.23183	1.18436
	6213	2.29249	1.2523	1.19095	1.63356	1.43738	1.48412	1.46823		1.22361	1.53677	1.47905
	6213.5	2.96291	1.37519	1.55677	1.82827	1.86132	1.66835	1.62879		1.46624	1.84457	1.65247
	6214	3.70642	1.51706	1.53516	1.91569	1.70635	1.63866	1.80442		1.52734	1.81241	1.71913
	6214.5	4.37572	1.58417	1.8073	2.06494	1.80963	1.88979	2.10837		1.69596	1.93898	1.99512
	6215	4.84779	1.96956	2.04906	2.20829	2.08538	1.89292	2.19165		2.01061	2.14764	2.03621
	6215.5	4.8705	1.72241	1.94679	2.35607	2.22141	1.98549	2.25268		1.83507	2.28837	2.11412
	6216	4.53787	1.83561	1.92747	2.06089	1.96588	1.85039	1.96715		1.88243	2.01402	1.90816
	6216.5	3.96814	1.44812	1.76738	1.84974	1.97495	1.76482	1.69454		1.60736	1.91151	1.73463
	6217	3.35742	1.65705	1.68312	1.66197	1.86022	1.64398	1.68231		1.67137	1.75978	1.66459
	6217.5	2.83716	1.37325	1.59927	1.76824	1.47491	1.43212	1.49281		1.48628	1.62353	1.46288
	6218	2.40481	1.12582	1.18058	1.33864	1.34534	1.25698	1.42967		1.15486	1.34165	1.34005
	6218.5	2.05992	1.06735	1.06657	1.22063	1.12504	1.26877	1.25959		1.0679	1.17348	1.26645
	6219	1.80583	0.99692	0.97806	1.25939	1.11048	1.08031	1.18233		0.988481	1.18593	1.12988
	6219.5	1.59107	0.932148	0.928442	1.18671	1.0434	1.06846	1.09478		0.930985	1.11601	1.08248
	6220	1.4429	0.893811	0.813779	1.0163	0.934962	1.04989	1.07719		0.855056	0.976507	1.06433
	6220.5	1.3374	0.780245	0.772745	1.03715	1.0372	0.984209	0.954869		0.777167	1.03717	0.97195
	6221	1.25387	0.772084	0.818845	1.12538	0.896159	0.861642	0.905653		0.795648	1.01243	0.883791
	6221.5	1.17217	0.799095	0.738316	1.04382	0.838737	0.895292	0.969771		0.769661	0.942647	0.931624
	6222	1.1372	0.920952	0.73226	1.01096	0.922862	0.841364	0.88582		0.828321	0.9675	0.863508
	6222.5	1.09426	0.819642	0.708282	0.941397	0.828947	0.840632	0.919607		0.765189	0.885923	0.878987
	6223	1.07687	0.739902	0.719123	1.04389	0.912519	0.749915	0.960642		0.730023	0.978819	0.849969
	6223.5	1.06066	0.718163	0.616983	0.911963	0.828344	0.760285	0.953768		0.668976	0.870713	0.852205
	6224	1.05327	0.744433	0.720024	0.932004	0.902237	0.744587	0.915158		0.732826	0.917321	0.825905
	6224.5	1.05568	0.719042	0.753911	0.900095	0.788609	0.893867	0.96911		0.736577	0.845306	0.93052
	6225	1.0494	0.701999	0.703149	0.872923	0.807153	0.830302	0.90257		0.7033	0.840495	0.865451
	6225.5	1.04191	0.690681	0.776247	0.981659	0.835835	0.803883	0.906996		0.733548	0.909603	0.853466
	6226	1.05128	0.689387	0.661869	0.905022	0.794723	0.741226	0.823168		0.676288	0.850609	0.780962
	6226.5	1.04628	0.686605	0.706665	0.906343	1.02795	0.774815	0.872518		0.697045	0.966339	0.821621
	6227	1.03795	0.759923	0.688019	0.846664	0.723394	0.879488	0.864242		0.724869	0.786603	0.873547
	6227.5	1.02861	0.761748	0.641972	0.931591	0.895074	0.815626	0.819778		0.703047	0.912852	0.818802
	6228	1.02164	0.807682	0.654529	0.922231	0.834854	0.780109	0.814952		0.732501	0.879127	0.79754
	6228.5	1.00157	0.798371	0.655033	0.887868	0.726564	0.796851	0.790516		0.728134	0.808542	0.794998
	6229	0.984799	0.768624	0.717114	0.908688	0.766988	0.765449	0.718671		0.743703	0.838784	0.744551
	6229.5	0.978344	0.883296	0.648304	0.94885	0.773184	0.78621	0.827719		0.767672	0.86219	0.806793
	6230	0.969119	0.742994	0.699661	0.959178	0.815477	0.817982	0.810485		0.722091	0.888111	0.8156
	6231	0.946135	0.746757	0.664089	0.818801	0.807765	0.755251	0.811254		0.706385	0.813224	0.782587
	6232	0.963754	0.801387	0.720729	0.844256	0.820473	0.778778	0.897479		0.762051	0.8325	0.835465
	6233	0.965994	0.896635	0.666395	0.833213	0.728303	0.783153	0.869552		0.783352	0.781943	0.824766
	6234	0.988056	0.828163	0.638913	0.889624	0.907884	0.841243	0.839761		0.735317	0.898634	0.841674
	6235	1.01098	0.764206	0.676685	0.809011	0.710225	0.839771	0.840038		0.721477	0.760279	0.840959
	6236	1.05558	0.754806	0.897709	0.829426	0.879762	0.757073	0.839946		0.826037	0.8536	0.796915
	6237	1.10723	0.965753	0.723556	0.8637	0.862722	0.783284	0.996902		0.846663	0.86322	0.884582
	6238	1.16179	0.937856	0.780004	0.91623	0.867112	0.85123	0.970504		0.860401	0.892	0.908328
	6239	1.22733	0.82746	0.816366	0.856479	0.788131	0.842611	0.911174		0.822527	0.822763	0.875934
	6240	1.26548	0.874324	0.928412	0.999544	0.796812	0.918762	0.956433		0.901461	0.899531	0.937562
	6241	1.2228	0.885374	0.803497	1.20672	0.87485	0.911713	0.991164		0.845451	1.04308	0.950174
	6242	1.23184	0.895049	0.796899	0.963618	0.930989	0.885259	0.969		0.847075	0.947521	0.92556
	6243	1.2607	0.842332	1.04802	0.933129	0.906056	0.87168	0.887531		0.944668	0.919774	0.880191
	6244	1.2885	0.928689	0.88261	1.23708	0.990162	0.893446	0.908205		0.9065	1.11526	0.901656
	6245	1.28736	0.922216	0.849925	0.964867	0.824441	0.936938	0.870572		0.887155	0.895864	0.907034
	6246	1.29734	0.835158	0.919222	1.01395	0.935228	0.894916	0.901535		0.877279	0.975116	0.899153
	6247	1.27521	0.892579	0.934531	0.983525	0.941496	0.96566	0.986014		0.913904	0.962792	0.976389
	6248	1.2754	1.04003	0.835166	0.905111	0.983707	0.856381	0.925916		0.939572	0.943642	0.890101
	6249	1.24991	0.888072	0.933326	0.928212	0.867244	0.8982	0.951943		0.911014	0.898141	0.924482
	6250	1.23449	0.842659	0.790623	0.993326	0.977108	0.842719	0.830453		0.817443	0.985326	0.837927
	6251	1.19338	0.797276	0.807025	0.906449	1.03524	0.876042	0.909221		0.802556	0.969843	0.892601
	6252	1.15712	0.830857	0.836897	0.894159	0.923078	0.877759	0.985352		0.834294	0.908427	0.929248
	6253	1.13183	0.882005	0.785516	0.912805	0.880121	0.873006	0.926345		0.834772	0.89665	0.898908
	6254	1.09713	0.855045	0.850776	0.864272	0.850188	0.861615	0.821179		0.853419	0.857325	0.843552
	6255	1.07236	0.776751	0.98763	0.896521	0.865202	0.788828	0.748276		0.881521	0.88106	0.770601
	6256	1.05174	0.720597	0.78337	0.8051	0.832606	0.817211	0.781901		0.752059	0.818672	0.801459
	6257	1.02233	0.759828	0.701558	0.817334	0.77298	0.825453	0.845217		0.731358	0.795454	0.835587
	6258	0.994241	0.767877	0.786632	0.830506	0.74945	0.900967	0.771236		0.777543	0.79055	0.840992
	6259	0.979204	0.746217	0.731063	0.847502	0.764602	0.829828	0.89877		0.739077	0.806607	0.86301
	6260	0.959329	0.793941	0.732907	0.875392	0.751989	0.875949	0.804275		0.764132	0.814514	0.843146
	6261	0.953562	0.81956	0.729334	0.872526	0.832142	0.901943	0.861846		0.775321	0.852604	0.88402
	6262	0.930867	0.821912	0.692404	0.928353	0.837942	0.821543	0.84456		0.758267	0.883861	0.833113
	6263	0.91998	0.825138	0.702147	0.895499	0.934218	0.786381	0.760234		0.764678	0.914428	0.774782
	6264	0.912288	0.849312	0.759362	0.852224	0.943247	0.804285	0.752248		0.805217	0.89713	0.780685
	6265	0.911009	0.868047	0.801275	0.879215	0.758999	0.815323	0.848176		0.835364	0.81994	0.831472
	6266	0.896742	0.80189	0.783892	0.7777	0.812218	0.857119	0.835952		0.793352	0.794718	0.847953
	6267	0.905892	0.709325	0.711135	0.848742	0.925822	0.789776	0.856342		0.710594	0.886515	0.821683
	6268	0.903469	0.769833	0.749952	0.832526	0.886664	0.736374	0.870171		0.760318	0.859235	0.799751
	6269	0.894717	0.789457	0.780961	0.797618	0.823371	0.740614	0.844999		0.785587	0.810324	0.790176
	6270	0.905916	0.799585	0.780754	0.793471	0.776942	0.790476	0.80762		0.790576	0.785318	0.799144
	6275	0.932151	0.860352	0.751395	0.963653	0.859953	0.881603	0.856574		0.806767	0.912495	0.870556
	6280	0.979763	0.997098	0.990219	1.02603	0.983662	0.957966	1.00843		0.99414	1.00513	0.982801
	6285	1.01949	1.17867	1.23993	1.30457	1.07853	1.10487	1.18834		1.20956	1.19303	1.14499
	6290	1.06077	1.16294	1.13936	1.24174	1.08626	1.1345	1.07633		1.1518	1.16511	1.10812
	6295	1.07376	1.15192	1.17667	1.05958	1.07803	1.26548	1.15073		1.16465	1.06868	1.21262
	6300	1.04767	1.1349	1.10541	1.17711	0.957114	1.0344	1.10578		1.12074	1.06879	1.06857
	6305	1.03181	1.04887	1.04664	1.10845	1.11086	0.938868	1.02732		1.0481	1.10964	0.980835
	6310	1.0087	1.29652	0.97765	1.10168	0.947668	0.902859	1.12239		1.13923	1.0257	1.00626
	6315	0.980051	0.961835	0.972169	0.945069	1.08626	0.90014	1.07265		0.96714	1.01472	0.981362
	6320	0.966337	0.868569	0.964098	0.922397	1.01113	0.986002	1.1148		0.915923	0.96617	1.04681
	6325	0.975552	0.862757	0.932486	0.915014	1.00979	0.941527	0.919362		0.897305	0.961772	0.931326
	6330	0.984971	1.02397	1.09003	1.01175	1.04283	1.01242	1.00432		1.05682	1.02708	1.00884
	6335	0.995275	1.16603	0.987302	1.02224	1.00514	1.01703	1.01868		1.07783	1.01375	1.01798
	6340	1.0126	0.986585	1.01453	0.952664	1.00358	0.960204	0.997856		1.00053	0.977805	0.977918
	6345	1.02053	1.01885	1.05979	0.943784	1.0688	1.06343	0.978036		1.03916	1.00546	1.0235
	6350	1.03031	1.1164	1.10528	1.08533	0.951525	1.01631	1.00541		1.11087	1.01932	1.01122
	6355	1.03322	0.95648	1.09258	1.01748	0.951849	1.01666	1.0669		1.02373	0.985089	1.04022
	6360	1.03371	0.981371	1.04336	1.03637	0.948731	1.04839	0.940686		1.01199	0.993131	0.997815
	6365	1.01534	0.957906	1.08054	0.93038	1.02296	0.929777	1.0362		1.01847	0.976052	0.979493
	6370	1.00667	1.05026	1.14371	1.04461	1.02376	0.994515	1.02843		1.09643	1.03431	1.01021
	6375	1.00778	0.915215	0.959973	1.04665	0.990862	1.03524	1.03335		0.937137	1.01912	1.03412
	6380	0.996667	0.96272	0.995907	1.02981	0.933965	1.06927	1.0222		0.978926	0.982542	1.04689
	6385	0.995799	0.965757	0.9785	1.07716	0.96942	1.00196	0.965285		0.971817	1.02401	0.984331
	6390	0.995976	1.14642	1.00765	1.07995	0.971135	0.973784	0.963562		1.07763	1.02627	0.968469
	6395	0.997126	0.999771	0.995254	1.00361	0.951731	0.982796	0.946843		0.997235	0.978013	0.965352
	6400	0.992826	0.938786	0.955569	0.96244	0.984475	0.929222	0.886128		0.946726	0.973324	0.908283
	6405	0.985636	1.02703	0.971694	1.00884	0.968799	1.05939	1.08658		0.999325	0.989081	1.0716
	6410	0.994836	1.04051	0.962948	1.02108	0.972009	1.05067	1.02024		1.0018	0.99689	1.03575
	6415	0.994659	0.98926	0.989194	1.03236	0.966631	0.984972	0.963602		0.988811	0.999929	0.974132
	6420	0.992979	0.912139	0.964414	0.934543	1.08652	0.943781	1.00533		0.937493	1.00952	0.97176
	6425	0.996135	1.02074	0.982756	0.940994	1.11415	0.971195	0.99009		1.00149	1.02641	0.979131
	6430	0.995015	0.958576	0.95974	0.95652	1.00403	0.956686	1.01461		0.958614	0.979953	0.982864
