# Supplementary material for: Adsorption of rare earth elements in regolith-hosted clay deposits
Source: Nat Commun. 2020 Sep 1;11:4386. doi: 10.1038/s41467-020-17801-5 (PMC7463018; doi:10.1038/s41467-020-17801-5)
Supplement: Supplementary file 7 — Supplementary Data 4 [file 41467_2020_17801_MOESM7_ESM.xlsx]

## Sheet: Readme
	Supplementary Data 4
	Sheets	Data type
	4.1	Y EXAFS Data and Fits for clay-hosted Y in samples
	4.2	Y EXAFS Data and Fits for mineral standards
	Explanation
	K2-weighted EXAFS data and best fits obtained in ARTEMIS. EXAFS functions are plotted as a function of wavenumber k (Å-1). Fourier Transform Radial Distribution functions (R and Rreal) are plotted as a function of Radial Distance R (Å). Details of fitting procedure and structural models used for the mineral standards are provided in the paper.
	ARTEMIS source files of EXAFS fitting are provided in Supplementary Data 6.

## Sheet: 4.1 Y EXAFS KRReal Samples
Supplementary Data 4.1		Y K-edge EXAFS data (K - R - R real) and fits for the clay-hosted Y in the regolith samples
Clay data
ID	k	Data K	Fit K	Data K	Fit K	Data K	Fit K		R	Data R	Fit R	Data R	Fit R	Data R	Fit R		Data R real	Fit R real	Data R real	Fit R real	Data R real	Fit R real
Axis	x1	y1	y2	y3	y4	y5	y6		x2	y1	y2	y3	y4	y5	y6		y9	y10	y11	y12	y13	y14
Lable	Wavenumber	k2X(k)	k2X(k)	k2X(k)	k2X(k)	k2X(k)	k2X(k)		Radial Distance	|FT{k2Χ(k)}|	|FT{k2Χ(k)}|	|FT{k2Χ(k)}|	|FT{k2Χ(k)}|	|FT{k2Χ(k)}|	|FT{k2Χ(k)}|		|FT{k2Χ(k)}|	|FT{k2Χ(k)}|	|FT{k2Χ(k)}|	|FT{k2Χ(k)}|	|FT{k2Χ(k)}|	|FT{k2Χ(k)}|
Unit	Å-1	Å-2	Å-2	Å-2	Å-2	Å-2	Å-2		Å	Å-3	Å-3	Å-3	Å-3	Å-3	Å-3		Å-3	Å-3	Å-3	Å-3	Å-3	Å-3
Locality		China	China	Madagascar	Madagascar	Madagascar	Madagascar			China	China	Madagascar	Madagascar	Madagascar	Madagascar		China	China	Madagascar	Madagascar	Madagascar	Madagascar
Standard		LJ316	LJ316	PIT2	PIT2	MAD217-238	MAD217-238			LJ316	LJ316	PIT2	PIT2	MAD217-238	MAD217-238		LJ316	LJ316	PIT2	PIT2	MAD217-238	MAD217-238
Comment	k	Kaolinites_LJ316_merged_14spectra_2_11k	Fit_to_Kaolinites_LJ316_merged_14spectra_2_11k_from_Fit_5	BTPIT_best_merged_AUG2019_norm3_14spectra	Fit_to_BTPIT_best_merged_AUG2019_norm3_14spectra_from_Fit_5	MAD238_217_5bestspectra_kaolinite_merge	Fit_to_MAD238_217_5bestspectra_kaolinite_merge_from_Fit_17		r	Kaolinites_LJ316_merged_14spectra_2_11k	Fit_to_Kaolinites_LJ316_merged_14spectra_2_11k_from_Fit_5	BTPIT_best_merged_AUG2019_norm3_14spectra	Fit_to_BTPIT_best_merged_AUG2019_norm3_14spectra_from_Fit_5	MAD238_217_5bestspectra_kaolinite_merge	Fit_to_MAD238_217_5bestspectra_kaolinite_merge_from_Fit_17		Kaolinites_LJ316_merged_14spectra_2_11k	Fit_to_Kaolinites_LJ316_merged_14spectra_2_11k_from_Fit_5	BTPIT_best_merged_AUG2019_norm3_14spectra	Fit_to_BTPIT_best_merged_AUG2019_norm3_14spectra_from_Fit_5	MAD238_217_5bestspectra_kaolinite_merge	Fit_to_MAD238_217_5bestspectra_kaolinite_merge_from_Fit_17
	0	0	0	0	0	0	0		0	0.305966	0.23698	0.295499	0.229548	0.242634	0.215044		-0.16105	0.0569864	-0.14562	0.059936	-0.0877504	0.112345
	0.05	-0.000210728	-0.000704878	-0.000305118	-0.000684682	-8.38173e-05	-0.000364592		0.0306796	0.276929	0.23279	0.267009	0.224674	0.22309	0.213214		-0.180744	0.0276617	-0.164921	0.0308023	-0.11051	0.0861874
	0.1	-0.00119388	-0.00279355	-0.00158663	-0.0027144	-0.000770913	-0.00143397		0.0613592	0.255004	0.230816	0.246173	0.221867	0.207639	0.212407		-0.19355	-0.00410643	-0.178219	-2.09576e-05	-0.128661	0.0573922
	0.15	-0.00347591	-0.00618961	-0.00439378	-0.00601756	-0.00271475	-0.00317131		0.0920388	0.238654	0.229117	0.23129	0.219476	0.194728	0.211603		-0.202982	-0.0385756	-0.18931	-0.032849	-0.143216	0.0257579
	0.2	-0.00758327	-0.0107704	-0.0092758	-0.0104792	-0.00656881	-0.00553955		0.122718	0.225477	0.226064	0.219702	0.216089	0.182692	0.209976		-0.208927	-0.0737866	-0.198047	-0.066106	-0.153303	-0.00767318
	0.25	-0.0140424	-0.016373	-0.0167819	-0.0159467	-0.0129865	-0.00811759		0.153398	0.212932	0.220617	0.208642	0.210783	0.170115	0.20704		-0.208675	-0.106299	-0.201382	-0.0969123	-0.157027	-0.0408909
	0.3	-0.0233798	-0.0228004	-0.0274614	-0.0222354	-0.0226214	-0.0109547		0.184078	0.198951	0.212425	0.195912	0.203238	0.156048	0.202702		-0.198951	-0.132509	-0.19551	-0.122191	-0.152719	-0.0715693
	0.35	-0.0361219	-0.0298282	-0.0418635	-0.0291348	-0.0361269	-0.0139383		0.214757	0.182241	0.201828	0.180186	0.19374	0.140086	0.197255		-0.178063	-0.150027	-0.178192	-0.139851	-0.140065	-0.097828
	0.4	-0.0525304	-0.0372094	-0.0592842	-0.0364134	-0.0529189	-0.0169544		0.245437	0.162337	0.189806	0.161035	0.183134	0.122371	0.191298		-0.147333	-0.158592	-0.150334	-0.149592	-0.120709	-0.118801
	0.45	-0.0585832	-0.0446787	-0.0675295	-0.0438222	-0.0610674	-0.0187054		0.276117	0.139521	0.17786	0.13883	0.172706	0.103575	0.185607		-0.111241	-0.160169	-0.116224	-0.153009	-0.098091	-0.13479
	0.5	-0.0625711	-0.0518741	-0.074108	-0.0510205	-0.068098	-0.0197802		0.306796	0.114755	0.167781	0.114661	0.163951	0.0849535	0.180948		-0.076256	-0.158207	-0.0823549	-0.152979	-0.0765883	-0.146967
	0.55	-0.0634023	-0.0573014	-0.0777209	-0.0565948	-0.0726175	-0.0199931		0.337476	0.0897037	0.161201	0.0903771	0.158188	0.0685103	0.177864		-0.0487883	-0.156331	-0.0552976	-0.152549	-0.0602411	-0.156741
	0.6	-0.0579768	-0.0613977	-0.0754407	-0.0609595	-0.0711387	-0.019158		0.368155	0.0670617	0.15899	0.068923	0.156084	0.0571239	0.176499		-0.0330513	-0.156981	-0.0394558	-0.153779	-0.051523	-0.165077
	0.65	-0.0475308	-0.063786	-0.0684182	-0.063758	-0.0656849	-0.014897		0.398835	0.0513279	0.160828	0.0548526	0.157338	0.0534804	0.176549		-0.0296393	-0.160508	-0.0355555	-0.156967	-0.0505857	-0.172038
	0.7	-0.0290642	-0.064089	-0.0529251	-0.0646324	-0.0593703	-0.00866924		0.429515	0.0476561	0.165315	0.052373	0.160787	0.057117	0.177361		-0.0353646	-0.165086	-0.0404539	-0.160574	-0.05525	-0.176738
	0.75	-0.00329715	-0.0619323	-0.0302589	-0.0632266	-0.0490641	-0.000253599		0.460194	0.0545184	0.170552	0.0591453	0.164854	0.0643299	0.178133		-0.0444313	-0.16745	-0.0483532	-0.161861	-0.0617589	-0.177733
	0.8	0.0313114	-0.0556428	0.00135484	-0.0579487	-0.0355425	0.0105638		0.490874	0.0645425	0.174742	0.0684379	0.168029	0.0715368	0.178137		-0.0505328	-0.164214	-0.0529795	-0.15801	-0.066043	-0.173672
	0.85	0.0732344	-0.0439556	0.0409565	-0.0475884	-0.0163779	0.0270976		0.521553	0.072647	0.176554	0.0756103	0.16919	0.0765902	0.176883		-0.0491111	-0.153236	-0.0499203	-0.147287	-0.0650719	-0.163953
	0.9	0.121615	-0.0281041	0.0892475	-0.0333122	0.0182793	0.0468728		0.552233	0.0765617	0.17527	0.0784744	0.167742	0.0784382	0.174232		-0.0389552	-0.134525	-0.0382501	-0.1298	-0.0578329	-0.14909
	0.95	0.176444	-0.00779503	0.150107	-0.0148341	0.0959642	0.0700461		0.582913	0.0754511	0.17083	0.076201	0.163678	0.0767443	0.170429		-0.0225472	-0.110337	-0.020827	-0.10755	-0.0456085	-0.130636
	1	0.234885	0.0172198	0.21868	0.00809067	0.18929	0.0967476		0.613592	0.0693046	0.163839	0.0687947	0.157576	0.0717204	0.166086		-0.00502365	-0.0844033	-0.00313313	-0.0837505	-0.0314582	-0.110679
	1.05	0.293392	0.0496134	0.288742	0.0380299	0.27036	0.130686		0.644272	0.0587711	0.155546	0.0569588	0.15057	0.0641172	0.162081		0.00787495	-0.060593	0.00892366	-0.061666	-0.019091	-0.0910952
	1.1	0.347967	0.0894205	0.352388	0.0750434	0.322431	0.168428		0.674952	0.0453103	0.147745	0.042336	0.144225	0.0553634	0.159367		0.0121073	-0.0414984	0.0114295	-0.0434175	-0.0115166	-0.0728676
	1.15	0.395098	0.134583	0.400715	0.117183	0.368229	0.209899		0.705631	0.0321558	0.142472	0.029001	0.140221	0.0478473	0.158693		0.00702198	-0.0274978	0.00418161	-0.029215	-0.00994739	-0.0557549
	1.2	0.431902	0.18493	0.437552	0.164305	0.427456	0.254973		0.736311	0.0270501	0.141372	0.0270804	0.139818	0.0447918	0.160335		-0.00422595	-0.0166582	-0.00898677	-0.0173273	-0.0133333	-0.038456
	1.25	0.453272	0.240187	0.460083	0.216172	0.426143	0.306705		0.76699	0.0357839	0.144952	0.0398096	0.143294	0.0481771	0.163966		-0.0157399	-0.00553377	-0.0214654	-0.00481664	-0.0187009	-0.0192317
	1.3	0.469249	0.304539	0.474091	0.276883	0.447103	0.361117		0.79767	0.0506325	0.152296	0.056868	0.149798	0.0564843	0.168757		-0.0210886	0.00942852	-0.0263133	0.0112323	-0.0221891	0.00325445
	1.35	0.480639	0.372539	0.471901	0.341228	0.461981	0.417722		0.82835	0.06503	0.16153	0.0725583	0.157735	0.0665278	0.173635		-0.0158757	0.0304051	-0.019029	0.032454	-0.0204366	0.0292084
	1.4	0.478415	0.44313	0.462611	0.408223	0.431399	0.475965		0.859029	0.0759651	0.170561	0.0842643	0.165347	0.0756971	0.177562		0.000283218	0.0572048	0.000388545	0.0584085	-0.0118465	0.0573996
	1.45	0.462214	0.51528	0.430594	0.476915	0.431896	0.536753		0.889709	0.08164	0.177622	0.0903003	0.17115	0.0822305	0.179764		0.0231664	0.0871687	0.0269245	0.0865771	0.0027132	0.0854275
	1.5	0.446537	0.589492	0.410211	0.547913	0.379984	0.596558		0.920388	0.0808093	0.181515	0.0894613	0.174159	0.0849665	0.179871		0.0450678	0.116028	0.0519	0.113178	0.0200388	0.110489
	1.55	0.423608	0.662859	0.37326	0.61849	0.363099	0.654419		0.951068	0.0726434	0.181714	0.0809491	0.173992	0.0832104	0.178006		0.0573688	0.139418	0.0658602	0.134514	0.0355478	0.130369
	1.6	0.39862	0.732102	0.348892	0.685477	0.362666	0.709341		0.981748	0.0567153	0.178427	0.0643892	0.170932	0.076764	0.174831		0.053756	0.154491	0.0620872	0.148341	0.0447935	0.144266
	1.65	0.371009	0.795485	0.327737	0.747238	0.346529	0.758575		1.01243	0.0330499	0.172653	0.0399401	0.165975	0.0662063	0.171511		0.0329967	0.160998	0.0395444	0.154725	0.0450792	0.153108
	1.7	0.339639	0.850948	0.300971	0.801891	0.307154	0.800678		1.04311	0.00494549	0.166199	0.0106727	0.160809	0.0538964	0.169556		0.000260737	0.161401	0.00416744	0.15603	0.0366696	0.1592
	1.75	0.308215	0.894461	0.270857	0.84576	0.301539	0.834464		1.07379	0.0369744	0.161531	0.033975	0.157606	0.0468018	0.170457		-0.0335955	0.159929	-0.032091	0.155992	0.0232021	0.165284
	1.8	0.259456	0.924116	0.242265	0.876829	0.286534	0.858817		1.10447	0.0805984	0.161209	0.0785661	0.158467	0.0559858	0.175177		-0.0547231	0.160891	-0.054336	0.158193	0.0111227	0.173348
	1.85	0.213118	0.938233	0.218425	0.893474	0.316756	0.866703		1.13515	0.128698	0.166873	0.127907	0.164567	0.0818715	0.18374		-0.0502391	0.166861	-0.0490894	0.164513	0.00824591	0.183641
	1.9	0.155971	0.935241	0.183078	0.894168	0.237333	0.860666		1.16583	0.179609	0.178397	0.179968	0.175572	0.117595	0.195202		-0.0122903	0.177442	-0.00863382	0.17415	0.0217752	0.194291
	1.95	0.110155	0.905783	0.154807	0.870244	0.207228	0.839984		1.1965	0.231582	0.193986	0.232845	0.189821	0.159068	0.208005		0.0590257	0.189106	0.066019	0.183641	0.0562696	0.201735
	2	0.0457539	0.854584	0.094307	0.825829	0.114434	0.804176		1.22718	0.282817	0.211037	0.284613	0.205034	0.204144	0.220425		0.15482	0.196265	0.164512	0.187939	0.112054	0.201856
	2.05	-0.0144673	0.781529	0.0488467	0.760723	0.0752803	0.742166		1.25786	0.331538	0.226965	0.333392	0.218974	0.251345	0.230926		0.25898	0.193224	0.269158	0.182201	0.184471	0.191451
	2.1	-0.0847231	0.687049	-0.0290785	0.675234	-0.00261066	0.662816		1.28854	0.376086	0.239643	0.377437	0.229816	0.299418	0.23838		0.35176	0.176326	0.35907	0.16366	0.264171	0.169483
	2.15	-0.157792	0.564697	-0.0928959	0.563492	-0.0421231	0.566892		1.31922	0.415005	0.247598	0.415234	0.236331	0.3472	0.242207		0.414398	0.145504	0.415234	0.132849	0.338417	0.137637
	2.2	-0.220494	0.416088	-0.152793	0.426359	-0.0977026	0.455539		1.3499	0.447118	0.250134	0.445584	0.238018	0.393569	0.242484		0.433487	0.104585	0.425095	0.0936823	0.393184	0.0999131
	2.25	-0.30008	0.248389	-0.249809	0.270272	-0.20477	0.316928		1.38058	0.471596	0.247463	0.467682	0.23523	0.437432	0.24004		0.403907	0.0601603	0.385365	0.0522643	0.415655	0.0613335
	2.3	-0.372482	0.0700439	-0.320006	0.102986	-0.337174	0.165982		1.41126	0.488009	0.240885	0.481179	0.22934	0.477721	0.236508		0.3296	0.0193348	0.302347	0.0147843	0.396684	0.0262003
	2.35	-0.423871	-0.105795	-0.385533	-0.0624441	-0.350777	0.00567149		1.44194	0.496356	0.23297	0.486227	0.222872	0.513396	0.234231		0.222102	-0.0128657	0.18981	-0.014767	0.332744	-0.00347476
	2.4	-0.493749	-0.283052	-0.453053	-0.229818	-0.392569	-0.160716		1.47262	0.497081	0.227559	0.483502	0.219395	0.543461	0.23588		0.0973978	-0.0354894	0.0651687	-0.0362178	0.227012	-0.028765
	2.45	-0.573838	-0.459419	-0.527571	-0.397331	-0.458352	-0.348417		1.5033	0.491056	0.229107	0.474209	0.222781	0.566987	0.243689		-0.0279188	-0.0522547	-0.054835	-0.0535051	0.0893033	-0.0534946
	2.5	-0.656188	-0.628823	-0.607943	-0.559274	-0.574627	-0.52805		1.53398	0.47955	0.24105	0.46004	0.235718	0.583145	0.258605		-0.140099	-0.0704216	-0.157702	-0.0734215	-0.0652217	-0.0828248
	2.55	-0.720498	-0.794514	-0.687847	-0.718599	-0.673974	-0.693877		1.56466	0.464165	0.264075	0.443104	0.258389	0.591263	0.279935		-0.230467	-0.0982225	-0.23711	-0.103161	-0.218444	-0.121218
	2.6	-0.775394	-0.952983	-0.758861	-0.871987	-0.734752	-0.840553		1.59534	0.446758	0.295957	0.425784	0.288579	0.590907	0.305734		-0.296064	-0.141694	-0.292906	-0.147483	-0.35243	-0.170508
	2.65	-0.833747	-1.09223	-0.810225	-1.00814	-0.819237	-0.97017		1.62602	0.42934	0.332926	0.410517	0.322879	0.581988	0.333548		-0.338851	-0.202033	-0.329499	-0.206508	-0.452778	-0.228796
	2.7	-0.877489	-1.20776	-0.84569	-1.12273	-0.788332	-1.07524		1.6567	0.413972	0.371043	0.399502	0.357809	0.564934	0.36105		-0.364026	-0.274485	-0.353436	-0.275013	-0.511474	-0.290662
	2.75	-0.907187	-1.29532	-0.896172	-1.21169	-0.85856	-1.14976		1.68738	0.40267	0.406924	0.39441	0.390404	0.540919	0.386446		-0.378138	-0.349289	-0.371069	-0.343592	-0.528575	-0.348666
	2.8	-0.970196	-1.35102	-0.954102	-1.27123	-0.861648	-1.18873		1.71806	0.397347	0.438027	0.39622	0.418486	0.512214	0.408733		-0.387552	-0.414478	-0.387016	-0.40139	-0.512177	-0.395656
	2.85	-1.03984	-1.37281	-1.01398	-1.29916	-0.944956	-1.22089		1.74874	0.399788	0.462837	0.405311	0.440851	0.482642	0.427905		-0.397507	-0.459621	-0.403671	-0.439515	-0.476456	-0.427026
	2.9	-1.07127	-1.35941	-1.07342	-1.29409	-1.03708	-1.22248		1.77942	0.411653	0.481075	0.421799	0.457467	0.458012	0.445108		-0.411652	-0.479195	-0.421516	-0.45388	-0.438023	-0.442011
	2.95	-1.09552	-1.3095	-1.077	-1.25458	-1.06618	-1.19303		1.8101	0.434434	0.493963	0.445929	0.46973	0.445995	0.462707		-0.43172	-0.474266	-0.439702	-0.446371	-0.411304	-0.443398
	3	-1.06322	-1.22231	-1.05028	-1.17971	-1.03001	-1.1331		1.84078	0.46935	0.504492	0.47831	0.480669	0.454467	0.484122		-0.457021	-0.45169	-0.456294	-0.423718	-0.404022	-0.435593
	3.05	-0.996291	-1.10151	-0.949673	-1.07271	-0.975492	-1.044		1.87146	0.517175	0.517495	0.519873	0.494926	0.488262	0.513289		-0.483623	-0.420892	-0.467862	-0.394263	-0.414017	-0.421614
	3.1	-0.881865	-0.949944	-0.84662	-0.936051	-0.903769	-0.92645		1.90214	0.57809	0.539159	0.571589	0.518177	0.546945	0.553739		-0.503482	-0.389195	-0.46858	-0.36366	-0.428432	-0.400114
	3.15	-0.737569	-0.770053	-0.717312	-0.771834	-0.766237	-0.783543		1.93282	0.651598	0.57568	0.634084	0.555804	0.625899	0.607636		-0.504089	-0.357328	-0.449395	-0.331023	-0.425834	-0.363682
	3.2	-0.541015	-0.563668	-0.510997	-0.58157	-0.543233	-0.619131		1.9635	0.736532	0.631367	0.707315	0.611243	0.718988	0.675234		-0.469298	-0.316908	-0.398096	-0.28713	-0.381096	-0.299429
	3.25	-0.300151	-0.340559	-0.307916	-0.374308	-0.43452	-0.436925		1.99418	0.831118	0.707323	0.790419	0.685009	0.820301	0.754982		-0.381799	-0.251213	-0.300956	-0.215757	-0.2721	-0.192154
	3.3	-0.0369488	-0.107024	-0.0749632	-0.155867	0.0175104	-0.243578		2.02485	0.933067	0.801528	0.881721	0.774931	0.924687	0.844026		-0.227224	-0.139584	-0.146125	-0.0982389	-0.0867088	-0.0295631
	3.35	0.235703	0.129899	0.19274	0.0672082	0.202803	-0.0443023		2.05553	1.03968	0.909888	0.978862	0.877115	1.02775	0.938779		0.000809471	0.0354224	0.0717503	0.0797122	0.171791	0.191847
	3.4	0.496883	0.361629	0.437167	0.286874	0.447951	0.155542		2.08621	1.14796	1.02734	1.07897	0.98688	1.1257	1.03535		0.295972	0.280073	0.346887	0.320855	0.482398	0.462051
	3.45	0.771928	0.583281	0.678459	0.498488	0.63791	0.356719		2.11689	1.25473	1.14859	1.17885	1.09936	1.21533	1.12985		0.636352	0.583183	0.659294	0.611224	0.808157	0.755648
	3.5	0.998297	0.78852	0.896726	0.696032	0.815685	0.546597		2.14757	1.35673	1.26848	1.27516	1.20983	1.29389	1.21853		0.984798	0.913821	0.974732	0.918888	1.10196	1.03403
	3.55	1.18577	0.971773	1.06988	0.874174	0.966574	0.719827		2.17825	1.45077	1.38216	1.36455	1.31388	1.35916	1.298		1.29316	1.22435	1.24852	1.19768	1.31528	1.25156
	3.6	1.37515	1.12934	1.21861	1.0294	1.10314	0.871589		2.20893	1.53385	1.48526	1.44386	1.4075	1.40942	1.36521		1.5101	1.4587	1.43297	1.39556	1.40796	1.3647
	3.65	1.51416	1.25382	1.37869	1.15448	0.996147	0.996912		2.23961	1.60323	1.5739	1.51019	1.48721	1.44349	1.41766		1.59111	1.56424	1.48704	1.46584	1.35678	1.34189
	3.7	1.58662	1.34169	1.48177	1.2459	1.30489	1.09351		2.27029	1.65657	1.64486	1.56108	1.55008	1.46071	1.45337		1.50841	1.50434	1.38608	1.37858	1.16081	1.17179
	3.75	1.65695	1.39068	1.51151	1.30126	1.40559	1.15892		2.30097	1.69204	1.69558	1.59455	1.59385	1.46102	1.47098		1.25848	1.26844	1.12901	1.12913	0.842126	0.867472
	3.8	1.6402	1.40157	1.54126	1.32093	1.35035	1.19164		2.33165	1.70832	1.72424	1.60923	1.61697	1.44488	1.46977		0.864867	0.876745	0.740876	0.741351	0.441898	0.465475
	3.85	1.61268	1.37321	1.48742	1.3037	1.41808	1.19076		2.36233	1.70475	1.72983	1.6044	1.61858	1.41327	1.4497		0.375437	0.378066	0.269772	0.264478	0.0125824	0.0194761
	3.9	1.5214	1.30683	1.4181	1.25045	1.48027	1.15617		2.39301	1.68128	1.71214	1.58002	1.59864	1.36763	1.41135		-0.145716	-0.159003	-0.221547	-0.23589	-0.391789	-0.409878
	3.95	1.4339	1.20485	1.38591	1.16319	1.26823	1.08938		2.42369	1.63854	1.67176	1.53672	1.55779	1.30983	1.35596		-0.630003	-0.659487	-0.667512	-0.690637	-0.725058	-0.766666
	4	1.30949	1.07109	1.30356	1.04538	1.22903	0.992862		2.45437	1.57779	1.61008	1.47585	1.49745	1.24208	1.28534		-1.01706	-1.05686	-1.01227	-1.04069	-0.956047	-1.01012
	4.05	1.14027	0.908851	1.1498	0.89978	1.13241	0.872405		2.48505	1.50092	1.52921	1.3994	1.41969	1.16678	1.20185		-1.26552	-1.30571	-1.21992	-1.24805	-1.072	-1.12138
	4.1	0.999797	0.723462	1.033	0.731191	1.18212	0.729545		2.51573	1.41039	1.43196	1.30996	1.3272	1.08651	1.10828		-1.35942	-1.38922	-1.28	-1.30172	-1.07797	-1.10512
	4.15	0.735054	0.520931	0.827617	0.545094	0.903638	0.568814		2.54641	1.30917	1.32172	1.21066	1.22322	1.00381	1.00781		-1.30885	-1.32	-1.20713	-1.21741	-0.992867	-0.985974
	4.2	0.48143	0.30974	0.562329	0.349515	0.574397	0.395222		2.57709	1.20067	1.2024	1.10509	1.11144	0.921088	0.903926		-1.14513	-1.13428	-1.03516	-1.03134	-0.843551	-0.801072
	4.25	0.269576	0.0933518	0.340299	0.147494	0.432296	0.213194		2.60777	1.08866	1.07834	0.997235	0.995951	0.840486	0.800305		-0.911874	-0.881557	-0.807695	-0.790181	-0.658586	-0.590676
	4.3	0.00631559	-0.121794	0.11835	-0.0549734	0.171513	0.0286404		2.63845	0.97721	0.954207	0.89132	0.881116	0.763722	0.700754		-0.654543	-0.612428	-0.567535	-0.539957	-0.46326	-0.389504
	4.35	-0.272106	-0.329228	-0.149187	-0.251802	0.0379164	-0.152899		2.66913	0.870513	0.83494	0.7917	0.771517	0.691983	0.609069		-0.411021	-0.367868	-0.347939	-0.316567	-0.276658	-0.220709
	4.4	-0.555662	-0.526157	-0.408484	-0.440239	-0.475253	-0.326077		2.69981	0.772753	0.725577	0.702569	0.671777	0.625852	0.528813		-0.205489	-0.172443	-0.167599	-0.140269	-0.110985	-0.0936697
	4.45	-0.72871	-0.704361	-0.6633	-0.612571	-0.684438	-0.487111		2.73049	0.687761	0.630975	0.627502	0.586248	0.565307	0.462886		-0.0466453	-0.0326726	-0.0302495	-0.0149207	0.0273808	-0.00558889
	4.5	-0.951332	-0.858331	-0.839069	-0.763485	-0.560006	-0.631011		2.76117	0.618466	0.555156	0.568738	0.518348	0.509811	0.412825		0.0698757	0.059755	0.0716929	0.068488	0.136034	0.0541345
	4.55	-1.09211	-0.983782	-1.04474	-0.888766	-0.685383	-0.753831		2.79184	0.566164	0.500192	0.526393	0.469528	0.458488	0.378029		0.156173	0.121499	0.151076	0.125617	0.214775	0.098425
	4.6	-1.24276	-1.08152	-1.16933	-0.988939	-0.903852	-0.852357		2.82252	0.529886	0.464994	0.498104	0.438297	0.41037	0.355533		0.225786	0.170124	0.219724	0.172029	0.264589	0.137684
	4.65	-1.29006	-1.14587	-1.19021	-1.05848	-0.895207	-0.926628		2.8532	0.506398	0.445097	0.479564	0.420266	0.364653	0.340811		0.288398	0.217997	0.283887	0.217948	0.287496	0.176885
	4.7	-1.32419	-1.17479	-1.14685	-1.09522	-0.947445	-0.973594		2.88388	0.49106	0.434055	0.465768	0.409537	0.320926	0.329185		0.346978	0.269105	0.342633	0.265838	0.286985	0.215155
	4.75	-1.30787	-1.16815	-1.15552	-1.09872	-1.0706	-0.992424		2.91456	0.479078	0.425538	0.45224	0.400527	0.279367	0.316956		0.397851	0.319329	0.389293	0.311107	0.268461	0.247525
	4.8	-1.14635	-1.12966	-1.05674	-1.07224	-1.11591	-0.983164		2.94524	0.466501	0.414733	0.435738	0.389087	0.240893	0.301848		0.433256	0.35954	0.415071	0.345213	0.239162	0.267913
	4.85	-1.08955	-1.05889	-1.00984	-1.01507	-1.07048	-0.948369		2.97592	0.450657	0.398744	0.414425	0.372793	0.207262	0.282965		0.445173	0.380101	0.41327	0.35982	0.207258	0.272113
	4.9	-0.936174	-0.958146	-0.89273	-0.929114	-0.919821	-0.887272		3.0066	0.430187	0.376407	0.387753	0.350761	0.181005	0.260564		0.428961	0.37506	0.382537	0.350429	0.180258	0.259733
	4.95	-0.82339	-0.831317	-0.835226	-0.817744	-0.793519	-0.802267		3.03728	0.404869	0.347947	0.356258	0.323337	0.164756	0.235823		0.385549	0.344645	0.32798	0.318313	0.163198	0.234494
	5	-0.573595	-0.682381	-0.649668	-0.684691	-0.584804	-0.696448		3.06796	0.375411	0.31467	0.321368	0.291841	0.159682	0.21066		0.321529	0.29534	0.259871	0.270231	0.15728	0.202964
	5.05	-0.398609	-0.515636	-0.468434	-0.533625	-0.679212	-0.573414		3.09864	0.34325	0.278753	0.285254	0.258377	0.164084	0.18754		0.247258	0.237751	0.190503	0.216221	0.159526	0.172294
	5.1	-0.215035	-0.336945	-0.350827	-0.369824	-0.457317	-0.436488		3.12932	0.310383	0.243124	0.250715	0.225719	0.174081	0.169145		0.173776	0.183164	0.130407	0.166388	0.163701	0.147862
	5.15	-0.0663323	-0.152461	-0.0647942	-0.198951	-0.327575	-0.29017		3.16	0.279191	0.211345	0.220977	0.197167	0.185589	0.157636		0.109648	0.140073	0.0852924	0.127849	0.162307	0.131666
	5.2	0.0836692	0.0331954	0.0642539	-0.0254164	-0.0920861	-0.139167		3.19068	0.252173	0.187216	0.19916	0.176095	0.195496	0.153611		0.0588321	0.111861	0.0547932	0.102874	0.149044	0.121989
	5.25	0.328129	0.213723	0.171719	0.144988	-0.0824706	0.0131622		3.22136	0.231486	0.173629	0.187155	0.164794	0.201816	0.155598		0.0202404	0.0963367	0.0333718	0.0887631	0.12094	0.114378
	5.3	0.317992	0.382849	0.282518	0.306376	0.0690323	0.161497		3.25204	0.218268	0.1708	0.184402	0.163001	0.203486	0.160791		-0.010958	0.0871477	0.0130054	0.0793588	0.0794235	0.103513
	5.35	0.464364	0.535202	0.378161	0.45361	-0.165729	0.301331		3.28272	0.212077	0.175748	0.187922	0.167753	0.200156	0.166309		-0.0408283	0.07645	-0.0133697	0.0675892	0.0299575	0.0852702
	5.4	0.557155	0.667862	0.453106	0.583777	0.128803	0.428535		3.3134	0.210952	0.18403	0.1938	0.175051	0.192051	0.169964		-0.0738896	0.0578505	-0.0488987	0.0480869	-0.0196578	0.0582393
	5.45	0.688719	0.775897	0.523687	0.692097	0.328596	0.540134		3.34408	0.212172	0.191748	0.198632	0.181507	0.179886	0.170416		-0.111045	0.0286086	-0.0913801	0.0190109	-0.0617374	0.0242217
	5.5	0.683347	0.855675	0.590376	0.774931	0.429656	0.632977		3.37476	0.213113	0.19631	0.200079	0.184906	0.164819	0.167081		-0.148928	-0.00958806	-0.133844	-0.0174841	-0.0910779	-0.0124179
	5.55	0.742764	0.905274	0.677494	0.830198	0.662735	0.704676		3.40544	0.211756	0.196354	0.196824	0.184118	0.148428	0.159989		-0.180863	-0.0514229	-0.166899	-0.0561839	-0.106413	-0.0462471
	5.6	0.716699	0.925803	0.703519	0.858696	0.421513	0.75358		3.43612	0.206798	0.191474	0.188358	0.17886	0.132676	0.149671		-0.199102	-0.0899345	-0.182009	-0.0907297	-0.11045	-0.0725502
	5.65	0.698161	0.915969	0.64714	0.858915	0.597815	0.780399		3.4668	0.197595	0.18199	0.17478	0.169503	0.119744	0.137076		-0.197559	-0.118919	-0.174535	-0.115786	-0.108487	-0.088771
	5.7	0.619052	0.876133	0.660754	0.830859	0.811893	0.782667		3.49748	0.184035	0.168798	0.156631	0.156934	0.111541	0.123518		-0.17413	-0.134906	-0.145509	-0.128706	-0.106116	-0.0951477
	5.75	0.649379	0.808571	0.613894	0.776353	0.530719	0.760995		3.52816	0.166418	0.153275	0.13477	0.142475	0.108846	0.110607		-0.131844	-0.138058	-0.101555	-0.130162	-0.10686	-0.0943731
	5.8	0.449999	0.71652	0.576355	0.698256	0.495541	0.716773		3.55884	0.145369	0.137205	0.110274	0.12781	0.110739	0.100086		-0.0784464	-0.131785	-0.0529989	-0.123616	-0.110642	-0.0904643
	5.85	0.41448	0.603181	0.415921	0.599249	0.419052	0.652621		3.58952	0.121767	0.122686	0.0843637	0.114862	0.115072	0.0934142		-0.0245587	-0.12129	-0.0108547	-0.113889	-0.113702	-0.08728
	5.9	0.327977	0.473104	0.295646	0.483311	0.620284	0.570072		3.62019	0.0967446	0.111826	0.0583872	0.105481	0.119522	0.0911281		0.0190329	-0.111644	0.0163205	-0.105406	-0.110058	-0.0872202
	5.95	0.267955	0.331489	0.292378	0.355131	0.485968	0.472358		3.65087	0.071826	0.106085	0.0340785	0.100805	0.122281	0.0924704		0.0441513	-0.106074	0.0246694	-0.100737	-0.0940556	-0.09054
	6	0.0261212	0.183196	0.00762961	0.219315	0.0961244	0.363134		3.68155	0.0495933	0.105485	0.0162876	0.100632	0.122254	0.0957924		0.0472573	-0.105061	0.0157132	-0.0999207	-0.0631168	-0.0954722
	6.05	-0.0477139	0.0328003	-0.0444336	0.0799789	-0.33411	0.24403		3.71223	0.0358863	0.108513	0.02082	0.103478	0.11906	0.0993392		0.030188	-0.106478	-0.00464937	-0.100746	-0.0196566	-0.0990567
	6.1	-0.221679	-0.11414	-0.124966	-0.0577937	0.732753	0.120493		3.74291	0.0385291	0.112967	0.0357746	0.107363	0.113024	0.101753		-0.000549371	-0.106656	-0.0283742	-0.099817	0.0286164	-0.0983397
	6.15	-0.410581	-0.252398	-0.324561	-0.189077	0.00422018	-0.00314168		3.77359	0.052431	0.116862	0.0490478	0.11056	0.105267	0.102198		-0.0356561	-0.101932	-0.0479072	-0.093969	0.0703065	-0.091496
	6.2	-0.516199	-0.377223	-0.486793	-0.309332	-0.380497	-0.12266		3.80427	0.0685485	0.118827	0.0589509	0.111899	0.0978547	0.100319		-0.0655113	-0.0900811	-0.0583243	-0.0815101	0.0934825	-0.0784862
	6.25	-0.593217	-0.484514	-0.660662	-0.414572	-0.415226	-0.234119		3.83495	0.0832554	0.118117	0.0653225	0.110766	0.0937802	0.0961559		-0.082528	-0.0711596	-0.0583193	-0.062857	0.0894608	-0.0610463
	6.3	-0.726278	-0.570962	-0.545158	-0.501502	-0.483837	-0.33398		3.86563	0.0952848	0.114523	0.0685248	0.107025	0.0961073	0.0900818		-0.0827825	-0.047471	-0.0498397	-0.0403792	0.0560266	-0.0420554
	6.35	-0.733212	-0.634154	-0.727705	-0.567627	-0.663198	-0.419231		3.89631	0.10417	0.108269	0.0692979	0.100933	0.106156	0.082757		-0.0665602	-0.0227379	-0.0366627	-0.0175562	-0.00100363	-0.0245416
	6.4	-0.790229	-0.672644	-0.749341	-0.611323	-0.756729	-0.487479		3.92699	0.109811	0.0999469	0.0687039	0.093078	0.122718	0.0750894		-0.0377917	-0.000813911	-0.0225599	0.00221322	-0.0685133	-0.010696
	6.45	-0.887405	-0.685979	-0.643223	-0.631879	-0.955334	-0.537015		3.95767	0.112332	0.0904752	0.0680183	0.0843425	0.143307	0.0681675		-0.00266021	0.0155783	-0.00979178	0.0167065	-0.129064	-0.0012419
	6.5	-0.816647	-0.677559	-0.706796	-0.632239	-0.867641	-0.56686		3.98835	0.112017	0.0810568	0.0684718	0.0758551	0.165486	0.063085		0.0321517	0.0256409	0.00151214	0.0254972	-0.165377	0.00464346
	6.55	-0.703388	-0.647105	-0.758427	-0.611919	-0.893279	-0.579724		4.01903	0.109271	0.0730875	0.070845	0.0688794	0.187306	0.0605885		0.061068	0.0305736	0.0129165	0.0299106	-0.165077	0.00886093
	6.6	-0.632547	-0.594508	-0.581417	-0.570509	-0.322316	-0.571835		4.04971	0.10459	0.0678731	0.0751576	0.0645201	0.207269	0.0606901		0.0806822	0.0329459	0.0264471	0.0323715	-0.124342	0.0135753
	6.65	-0.642511	-0.522427	-0.63287	-0.510223	-0.449861	-0.54421		4.08039	0.0985337	0.0660894	0.0807282	0.0632393	0.224243	0.0626366		0.0900854	0.035634	0.0431344	0.0354138	-0.0493581	0.0203647
	6.7	-0.564011	-0.434183	-0.611323	-0.433924	-0.486719	-0.498573		4.11107	0.0916994	0.0673423	0.0865234	0.0645507	0.237386	0.0653154		0.0905013	0.0407256	0.0619865	0.0407237	0.0448825	0.029637
	6.75	-0.466059	-0.33361	-0.506246	-0.344993	-0.349494	-0.437264		4.14175	0.0846877	0.0703819	0.0914933	0.0672901	0.246109	0.067697		0.0844533	0.0487859	0.0798624	0.0485563	0.13818	0.0405063
	6.8	-0.516452	-0.224891	-0.331398	-0.247182	-0.0867846	-0.36313		4.17243	0.0780618	0.0737694	0.0947519	0.0701909	0.250053	0.0690447		0.0747827	0.0587214	0.0923543	0.0577082	0.210153	0.0511455
	6.85	-0.25784	-0.112378	-0.326384	-0.144451	0.0186097	-0.279394		4.20311	0.0722888	0.0763525	0.0956396	0.0722614	0.249067	0.0689434		0.0638241	0.0682575	0.0953706	0.0660261	0.245347	0.0594637
	6.9	-0.128929	-0.000415319	-0.107588	-0.0408074	0.301712	-0.189519		4.23379	0.0676695	0.0773982	0.0937315	0.0728823	0.243199	0.0672639		0.0529454	0.0748211	0.0868184	0.0712355	0.237029	0.0638494
	6.95	0.088094	0.106834	0.0307567	0.0598564	0.19893	-0.0970628		4.26447	0.0642793	0.0765595	0.0888281	0.0717775	0.232671	0.0641212		0.0425135	0.0764911	0.067711	0.0717774	0.188687	0.0637121
	7	0.235138	0.206631	0.159806	0.154749	-0.299551	-0.00553525		4.29515	0.0619574	0.0738117	0.0809422	0.0689601	0.217864	0.0598413		0.032208	0.0726729	0.0422149	0.0673514	0.112875	0.0596406
	7.05	0.481069	0.296569	0.440255	0.241588	0.341057	0.0837246		4.32583	0.0603668	0.0694004	0.0702904	0.0646882	0.199296	0.0549353		0.021508	0.0642707	0.0165342	0.058988	0.0277652	0.0531433
	7.1	0.665419	0.373156	0.581423	0.317131	0.468099	0.166529		4.35651	0.0591015	0.0638071	0.0573083	0.0594348	0.177605	0.0500684		0.0101479	0.0533234	-0.00303905	0.0486494	-0.0475908	0.0460847
	7.15	0.670285	0.433973	0.55566	0.378957	0.37293	0.240031		4.38719	0.0577918	0.0577266	0.0427549	0.0538643	0.153536	0.0459882		-0.00162051	0.0422626	-0.0122482	0.0385254	-0.0980192	0.0400358
	7.2	0.723749	0.477269	0.514602	0.425232	0.303777	0.301846		4.41786	0.056175	0.0520327	0.0282636	0.04879	0.127943	0.0433574		-0.0130395	0.0330785	-0.0104131	0.0302929	-0.115742	0.0357712
	7.25	0.603425	0.502011	0.629163	0.454768	0.444994	0.350133		4.44854	0.0541323	0.0476693	0.0192372	0.0450517	0.101841	0.0424917		-0.0231023	0.0266934	-0.000806033	0.024603	-0.101801	0.033084
	7.3	0.610163	0.507897	0.566173	0.467044	0.566175	0.383643		4.47922	0.0517039	0.0453778	0.0252162	0.043247	0.0765918	0.043179		-0.0309443	0.0227562	0.0103307	0.020966	-0.0651265	0.0309656
	7.35	0.547063	0.495356	0.418892	0.462207	0.599469	0.401751		4.5099	0.0490982	0.0453189	0.0399805	0.0434161	0.0545337	0.0447917		-0.0362087	0.0199054	0.0158477	0.018052	-0.0196182	0.0280643
	7.4	0.557086	0.465497	0.541827	0.441048	0.475135	0.404456		4.54058	0.046694	0.0469467	0.0562967	0.044997	0.0406767	0.0465886		-0.0392362	0.0163807	0.0101654	0.0142775	0.0198687	0.0232443
	7.45	0.464647	0.420055	0.474442	0.404949	0.335333	0.392353		4.57126	0.0450156	0.0493289	0.0719964	0.0471404	0.0415839	0.0479488		-0.0409872	0.010744	-0.00866362	0.00845016	0.0415283	0.0160394
	7.5	0.306021	0.362597	0.277034	0.357118	0.127052	0.366591		4.60194	0.0446369	0.0515662	0.0861599	0.0490586	0.0539642	0.0484577		-0.0426963	0.00244523	-0.0380214	0.000238216	0.0395396	0.00684246
	7.55	0.29224	0.294815	0.305937	0.298996	0.390049	0.331196		4.63262	0.0459944	0.0530011	0.0982335	0.0501868	0.0696449	0.0479072		-0.045355	-0.00796357	-0.0712668	-0.00969601	0.0152284	-0.00322244
	7.6	0.332989	0.218097	0.322782	0.231635	0.399318	0.285042		4.6633	0.0492	0.053247	0.107849	0.0502017	0.0846482	0.0462713		-0.0491902	-0.0190244	-0.0996129	-0.0199297	-0.0237444	-0.0126852
	7.65	0.389304	0.135501	0.33215	0.157749	0.60253	0.230246		4.69398	0.0540121	0.0521546	0.114779	0.0489922	0.0974241	0.0436819		-0.0533322	-0.0288903	-0.114755	-0.0287791	-0.0658372	-0.0202232
	7.7	0.204163	0.0502264	0.408294	0.0802239	0.308868	0.169184		4.72466	0.0599739	0.0497736	0.118917	0.0466265	0.107286	0.0404103		-0.0558256	-0.035963	-0.11141	-0.0348749	-0.0989791	-0.0250834
	7.75	0.323126	-0.0345067	0.27388	0.00200727	0.717447	0.104381		4.75534	0.0665771	0.0463242	0.120268	0.0433275	0.113908	0.0368516		-0.0540478	-0.0394181	-0.0889597	-0.0376045	-0.11388	-0.0272873
	7.8	0.172679	-0.115586	0.245981	-0.0740093	0.426356	0.0384134		4.78602	0.0733533	0.0421795	0.118943	0.0394572	0.117162	0.0335006		-0.0454722	-0.0394378	-0.0516822	-0.037272	-0.106417	-0.0275588
	7.85	0.107808	-0.190122	0.0029507	-0.145097	-0.149075	-0.0261981		4.8167	0.0799036	0.037854	0.11514	0.0355029	0.117054	0.0308867		-0.0285899	-0.0370823	-0.00751784	-0.0349335	-0.0785182	-0.0270146
	7.9	-0.0848826	-0.255552	-0.0693144	-0.208791	-0.154202	-0.0870843		4.84738	0.0858993	0.0339783	0.109136	0.0320456	0.113688	0.0294288		-0.00372244	-0.0338666	0.0342107	-0.0319838	-0.0373588	-0.0267396
	7.95	-0.0847614	-0.30973	-0.0549191	-0.262974	-0.0423271	-0.142116		4.87806	0.0910749	0.0312056	0.101274	0.0296581	0.107253	0.029241		0.0265559	-0.0312056	0.0653874	-0.0296524	0.00681518	-0.027403
	8	-0.155364	-0.352031	-0.132341	-0.30689	0.104243	-0.189477		4.90874	0.0952226	0.0299882	0.0919431	0.0286947	0.0980051	0.0300573		0.0575898	-0.0299321	0.0811883	-0.0285927	0.0436079	-0.0290466
	8.05	-0.156193	-0.38139	-0.151131	-0.33941	-0.424514	-0.229556		4.93942	0.098189	0.0303122	0.0815691	0.0290803	0.0862596	0.0313787		0.0834621	-0.0300534	0.081051	-0.0287028	0.0653094	-0.0311118
	8.1	-0.328044	-0.396003	-0.247773	-0.358703	-0.355836	-0.260074		4.9701	0.0998745	0.0316865	0.0705993	0.030343	0.07238	0.0326946		0.0983272	-0.0308186	0.0683081	-0.0292284	0.0688757	-0.0326789
	8.15	-0.352872	-0.395668	-0.250755	-0.364367	-0.337229	-0.280204		5.00078	0.100234	0.0334315	0.059494	0.0318755	0.0567697	0.0336135		0.0979479	-0.0310539	0.0487044	-0.0290932	0.0565337	-0.0328244
	8.2	-0.284315	-0.380753	-0.153521	-0.356527	-0.353599	-0.289537		5.03146	0.09928	0.034955	0.0487224	0.033161	0.0398668	0.0338948		0.081023	-0.0296326	0.0283728	-0.0273278	0.0348803	-0.0309617
	8.25	-0.276928	-0.352172	-0.138813	-0.335812	-0.658626	-0.288082		5.06214	0.0970852	0.0358537	0.0387684	0.0338523	0.022159	0.0334371		0.0498999	-0.0259042	0.0119726	-0.0234379	0.012762	-0.0270468
	8.3	-0.205858	-0.311335	-0.106692	-0.303324	-0.0682502	-0.276252		5.09282	0.0937886	0.03591	0.0301463	0.0337674	0.00477414	0.0322577		0.0103943	-0.0199327	0.00158833	-0.0175861	-0.00144318	-0.0215854
	8.35	-0.150777	-0.260082	-0.251213	-0.260579	-0.46855	-0.254836		5.1235	0.0896006	0.0350606	0.0234084	0.0328631	0.0146609	0.0304738		-0.0293315	-0.0124716	-0.00332694	-0.0105321	-0.00235741	-0.01545
	8.4	-0.218648	-0.200601	-0.417523	-0.209444	-0.352065	-0.224956		5.15418	0.0848104	0.0333682	0.0190339	0.0312103	0.0321219	0.0282871		-0.0606172	-0.00469822	-0.00506488	-0.0033678	0.0107789	-0.00958379
	8.45	-0.119529	-0.135337	-0.286851	-0.152051	0.161078	-0.188015		5.18486	0.0797906	0.031001	0.0170188	0.028976	0.0487533	0.0259673		-0.076437	0.00218456	-0.00626546	0.00284817	0.0338696	-0.00470188
	8.5	-0.149899	-0.0663578	0.0161834	-0.0902555	4.17913e-05	-0.145631		5.21553	0.0749941	0.0282183	0.0165427	0.0264097	0.0640576	0.0238265		-0.0732549	0.00733085	-0.0085961	0.00742177	0.0591776	-0.00109395
	8.55	-0.0177263	0.00393677	0.0032234	-0.0262013	-0.112692	-0.0998266		5.24621	0.0709292	0.0253579	0.0164765	0.023829	0.0776507	0.0221668		-0.0520763	0.0104864	-0.0120244	0.010207	0.0776453	0.00140962
	8.6	0.0804035	0.0722758	-0.0696689	0.0371566	-0.348333	-0.0515924		5.27689	0.0680937	0.0228117	0.016075	0.0215909	0.0892054	0.0211935		-0.0183632	0.0120024	-0.0149441	0.0115871	0.0816471	0.00330907
	8.65	-0.176105	0.136064	0.104147	0.0973964	0.0659322	-0.00278237		5.30757	0.066862	0.0209609	0.0151489	0.0200225	0.0984529	0.0209264		0.0192256	0.0126397	-0.0150676	0.0122747	0.0673677	0.00520183
	8.7	0.0560007	0.192952	-0.0154721	0.152282	-0.13027	0.0447771		5.33825	0.0673631	0.0200454	0.0140655	0.0193007	0.105188	0.0211875		0.0509752	0.013247	-0.0106941	0.0130142	0.0360988	0.00753563
	8.75	-0.00939038	0.240921	0.0578596	0.199846	0.181404	0.0893567		5.36893	0.0694266	0.0200296	0.0137964	0.0193529	0.109278	0.0216876		0.0685899	0.014436	-0.0018113	0.0142991	-0.00594655	0.0104377
	8.8	0.0687233	0.278357	0.295215	0.238461	0.340392	0.129387		5.39961	0.0726427	0.0206129	0.0155395	0.0198908	0.110664	0.0221392		0.0673411	0.01637	0.00945313	0.016204	-0.0492677	0.013676
	8.85	0.180079	0.304102	0.210785	0.266895	-0.436186	0.163514		5.43029	0.0764904	0.0213919	0.0196534	0.0205571	0.10937	0.0223247		0.047303	0.0187331	0.0192688	0.0183836	-0.0836969	0.0167577
	8.9	0.234079	0.31749	0.0821513	0.284346	-0.155493	0.190645		5.46097	0.0804529	0.0220154	0.0255592	0.0210489	0.105502	0.0221171		0.0133326	0.0208781	0.023328	0.0202274	-0.101246	0.0191192
	8.95	0.234289	0.318357	-0.0536039	0.290466	-0.406992	0.209981		5.49165	0.0840842	0.022246	0.0325411	0.021165	0.099253	0.0214765		-0.0262051	0.0220889	0.0184468	0.0211039	-0.0983452	0.020334
	9	0.194753	0.306836	0.17103	0.285209	-0.542082	0.22104		5.52233	0.0870334	0.0219608	0.0400437	0.0208049	0.0909034	0.020439		-0.0616185	0.0218543	0.00396227	0.0206009	-0.0768079	0.0202605
	9.05	0.134831	0.283462	0.19252	0.268867	0.0911591	0.224175		5.55301	0.0890469	0.0211331	0.0476417	0.0199543	0.0808281	0.0191063		-0.08438	0.0200545	-0.017613	0.0186757	-0.043248	0.0190809
	9.1	0.248576	0.249703	0.30528	0.24255	-0.103813	0.218787		5.58369	0.0899616	0.0198151	0.0549903	0.0186691	0.0695104	0.0176344		-0.0892528	0.0169994	-0.040981	0.0156669	-0.00711988	0.0172233
	9.15	0.218816	0.207244	0.0983728	0.207636	0.219515	0.205316		5.61437	0.0896967	0.0181241	0.0618013	0.0170648	0.0575826	0.0162185		-0.0754946	0.0133124	-0.059441	0.0121709	0.0220199	0.0152019
	9.2	0.112192	0.158067	0.0609805	0.165803	0.370727	0.184499		5.64505	0.0882442	0.016234	0.0678362	0.0153071	0.0459313	0.0150643		-0.0468488	0.00971191	-0.0668643	0.0088369	0.0372092	0.0134376
	9.25	-0.0382642	0.104363	-0.180964	0.118951	0.503571	0.157335		5.67573	0.0856605	0.0143677	0.0729052	0.0136041	0.0359409	0.0143356		-0.0103807	0.00677446	-0.0596425	0.00615632	0.0359313	0.0121243
	9.3	-0.207621	0.0484302	-0.0148551	0.0691182	0.473473	0.125039		5.70641	0.0820577	0.0127806	0.0768688	0.0121868	0.0297776	0.0140901		0.0254714	0.00476281	-0.0379717	0.00432218	0.0205905	0.0111866
	9.35	-0.0760407	-0.00741952	0.0170221	0.0183903	-0.1446	0.0889898		5.73709	0.0775937	0.0117116	0.0796395	0.0112579	0.0294188	0.0142492		0.053061	0.00357636	-0.00603745	0.00320221	-0.00249127	0.0103369
	9.4	-0.138754	-0.0609582	0.0448175	-0.0311833	-0.178673	0.0506678		5.76777	0.0724628	0.0112831	0.081182	0.0109036	0.0339399	0.0146373		0.0673247	0.00283172	0.0289945	0.00242707	-0.025198	0.0092065
	9.45	-0.300143	-0.11013	-0.053557	-0.0776741	-0.433175	0.0115987		5.79845	0.0668846	0.0114166	0.0815115	0.0110335	0.0404465	0.0150573		0.0667521	0.00203546	0.058893	0.00155412	-0.0401696	0.00749861
	9.5	-0.191621	-0.153244	-0.0272003	-0.119468	0.809152	-0.026709		5.82913	0.0610927	0.0118749	0.0806908	0.0114302	0.0468052	0.0153454		0.0533544	0.00078128	0.0766104	0.000242951	-0.0429685	0.00510734
	9.55	-0.137509	-0.188723	-0.356554	-0.155023	0.0641479	-0.0633791		5.85981	0.0553224	0.0123926	0.0788243	0.0118607	0.0518873	0.0153938		0.0317422	-0.00110005	0.0781895	-0.00161987	-0.0332037	0.00216275
	9.6	-0.231596	-0.215216	-0.149341	-0.182942	0.146961	-0.0963517		5.89049	0.0497967	0.0127655	0.0760506	0.0121478	0.0551168	0.0151502		0.00766375	-0.00348722	0.0637694	-0.00388717	-0.0143046	-0.00100964
	9.65	-0.0865903	-0.232001	-0.298155	-0.202401	-0.0483884	-0.124452		5.92117	0.0447122	0.01287	0.0725337	0.0121855	0.0562242	0.0146115		-0.013536	-0.00602286	0.0374156	-0.00621341	0.00791173	-0.00399518
	9.7	-0.194179	-0.238785	-0.421525	-0.212961	-0.693294	-0.14674		5.95185	0.0402232	0.0126528	0.0684519	0.0119303	0.0551548	0.0138151		-0.0281056	-0.00824836	0.00586857	-0.00818336	0.02735	-0.00642097
	9.75	-0.300489	-0.235706	-0.338705	-0.214567	0.0737076	-0.162536		5.98253	0.0364282	0.0121153	0.0639869	0.0113874	0.0520505	0.012831		-0.0344584	-0.00976529	-0.0233753	-0.00945685	0.0396829	-0.00806433
	9.8	-0.148436	-0.223302	-0.252923	-0.207537	0.0447827	-0.171446		6.0132	0.0333617	0.0113003	0.0593119	0.0105999	0.0472866	0.0117534		-0.0330713	-0.0103647	-0.0440564	-0.00987734	0.0436433	-0.00890359
	9.85	-0.0825918	-0.202477	-0.203178	-0.192531	-0.053701	-0.173361		6.04388	0.0309997	0.0102829	0.0545813	0.0096398	0.0415824	0.0106916		-0.0258681	-0.0100817	-0.0526411	-0.00950969	0.0411452	-0.00909854
	9.9	-0.0534307	-0.174449	-0.218454	-0.170512	-0.17456	-0.168458		6.07456	0.0292783	0.00916349	0.0499217	0.00860179	0.0362354	0.00975542		-0.0153715	-0.00916324	-0.0489212	-0.00859988	0.0362301	-0.00891394
	9.95	-0.20941	-0.14068	-0.310199	-0.142692	0.157445	-0.157176		6.10524	0.0281226	0.00806126	0.0454268	0.00759626	0.0333417	0.00903277		-0.00392986	-0.00796713	-0.0356403	-0.00747795	0.0332476	-0.00861771
	10	-0.149058	-0.102831	0.0199045	-0.110526	-0.13365	-0.140194		6.13592	0.0274712	0.00710401	0.041156	0.00673813	0.0350752	0.00856298		0.00675861	-0.00683537	-0.0173626	-0.00644315	0.0349425	-0.00839181
	10.05	-0.0796998	-0.0623658	0.161769	-0.0753058	-0.686565	-0.11777		6.1666	0.0272849	0.00640507	0.0371393	0.00612328	0.0417102	0.00832031		0.015744	-0.0059869	0.000992863	-0.00567293	0.041154	-0.00828518
	10.1	-0.125827	-0.0209116	0.270936	-0.0384094	-0.263004	-0.0915689		6.19728	0.0275371	0.00602145	0.0333856	0.00579132	0.0516355	0.00822523		0.0226179	-0.00546587	0.0154764	-0.00518507	0.0486257	-0.00822088
	10.15	-0.0605636	0.0197735	-0.112021	-0.00142657	-0.0301649	-0.0628202		6.22796	0.0281928	0.00591818	0.0298945	0.00570034	0.0631408	0.00817804		0.0271739	-0.00515711	0.0239202	-0.00486018	0.0520342	-0.00804862
	10.2	0.264557	0.0580314	0.193125	0.0341119	0.0573953	-0.0328076		6.25864	0.0291896	0.00598425	0.0266677	0.00574754	0.0750447	0.0080911		0.0291315	-0.00485589	0.0260819	-0.00451019	0.0459216	-0.0076188
	10.25	0.23224	0.0923701	0.0810826	0.0667963	0.0525717	-0.00281156		6.28932	0.0304302	0.00609113	0.0237177	0.00582007	0.0865638	0.00790579		0.0280623	-0.00436125	0.0232015	-0.003963	0.0268864	-0.00684877
	10.3	0.237709	0.121522	0.00847918	0.0953934	0.310466	0.0259439		6.32	0.0317894	0.0061386	0.0210707	0.00583171	0.0971545	0.00759581		0.0235507	-0.00355668	0.0172345	-0.00313148	-0.00472419	-0.00575772
	10.35	0.050392	0.144487	0.00942649	0.118891	0.471074	0.0523402		6.35068	0.0331283	0.00606788	0.0187617	0.0057329	0.106431	0.00716374		0.0155082	-0.00245096	0.0100879	-0.00204366	-0.0442438	-0.00446044
	10.4	0.128666	0.160568	0.299299	0.136534	0.392431	0.0754065		6.38136	0.0343115	0.00585688	0.0168234	0.00550637	0.114131	0.00663562		0.00448736	-0.00116875	0.00312845	-0.00082745	-0.0835081	-0.0031262
	10.45	0.054004	0.169385	0.443226	0.147842	0.737633	0.0943539		6.41204	0.0352197	0.00551137	0.0152722	0.00515963	0.120095	0.00605518		-0.00816809	9.98781e-05	-0.00292313	0.000339472	-0.112897	-0.00192081
	10.5	0.168969	0.170882	0.124507	0.152624	0.0850664	0.108601		6.44272	0.0357604	0.00505706	0.0141013	0.00471798	0.124264	0.00547752		-0.0204414	0.00116838	-0.00777136	0.00129284	-0.124019	-0.000954677
	10.55	0.325137	0.165312	0.140762	0.150968	0.217663	0.117787		6.4734	0.0358735	0.0045334	0.0132926	0.00421906	0.126663	0.00496098		-0.0300335	0.00191425	-0.011191	0.00193396	-0.112249	-0.000255062
	10.6	0.467089	0.153216	0.189258	0.143232	0.127405	0.121781		6.50408	0.0355345	0.00398862	0.0128498	0.00370824	0.127403	0.00455498		-0.0349246	0.00231057	-0.0127664	0.0022535	-0.0783325	0.000229997
	10.65	0.351665	0.135389	0.0877321	0.130011	0.341639	0.120672		6.53476	0.0347547	0.00347506	0.0128384	0.00323407	0.126661	0.00428462		-0.0339361	0.00242102	-0.0118881	0.00232184	-0.028546	0.000600608
	10.7	0.311614	0.112832	0.00829669	0.112105	0.254753	0.114756		6.56544	0.0335811	0.0030427	0.013395	0.00284175	0.124673	0.0041399		-0.0271109	0.00236465	-0.00803293	0.00225367	0.0266685	0.000960931
	10.75	0.143405	0.0867001	0.0529803	0.0904768	0.119978	0.104517		6.59612	0.0320924	0.00272816	0.0146793	0.00256215	0.121711	0.00408002		-0.0157815	0.00226712	-0.00120461	0.00216262	0.0752516	0.00137931
	10.8	0.247735	0.0582494	0.164022	0.0661984	0.868179	0.0905941		6.6268	0.0303959	0.00254043	0.0167872	0.00239901	0.118066	0.0040516		-0.00229374	0.0022175	0.0076845	0.00212356	0.106551	0.00186644
	10.85	0.332478	0.0287756	0.158269	0.0404054	0.418039	0.073747		6.65748	0.0286196	0.0024547	0.0197005	0.00232547	0.114021	0.00400728		0.0105414	0.00224517	0.0167158	0.00215461	0.113995	0.00237726
	10.9	0.275841	-0.000442066	0.145477	0.014243	0.649556	0.0548195		6.68816	0.0269028	0.00242504	0.0233024	0.00229783	0.109825	0.00391531		0.0201149	0.00232184	0.0232784	0.00222239	0.0966884	0.00283304
	10.95	0.205002	-0.0281959	0.165539	-0.011183	0.637615	0.0346986		6.71884	0.0253806	0.00240613	0.0274195	0.00227519	0.105671	0.00376099		0.0246211	0.00238396	0.0247647	0.00226486	0.0595286	0.00315299
	11	0.0831595	-0.0537776	0.308657	-0.0351471	-0.188787	0.0142748		6.74952	0.0241642	0.00236674	0.0318528	0.00223036	0.101671	0.00354399		0.0234362	0.00236378	0.0194486	0.0022205	0.0118434	0.00328303
	11.05	0.038928	-0.076831	0.201973	-0.057262	-0.160511	-0.00575784		6.7802	0.0233182	0.00229185	0.0363933	0.00215098	0.0978529	0.00327452		0.0171879	0.00221635	0.00724956	0.00205229	-0.0350452	0.00321162
	11.1	0.125469	-0.0959418	0.0212472	-0.0762823	-0.0856415	-0.0246035		6.81087	0.0228465	0.00217932	0.0408305	0.00203619	0.0941584	0.00296926		0.00752302	0.00193329	-0.009921	0.00175859	-0.0706539	0.00296904
	11.15	0.158592	-0.110413	0.0856491	-0.0914966	-0.518703	-0.0415399		6.84155	0.0226926	0.00203532	0.0449594	0.0018925	0.0904645	0.0026476		-0.00334044	0.00154102	-0.0284124	0.00136954	-0.0878239	0.00261303
	11.2	-0.0936874	-0.119768	-0.271427	-0.102378	-1.10767	-0.055959		6.87223	0.0227581	0.00187039	0.0485874	0.00173022	0.0866073	0.00232814		-0.0131445	0.00108737	-0.0436826	0.000933301	-0.0842422	0.00220828
	11.25	-0.219431	-0.123764	-0.353295	-0.108601	-1.23528	-0.0673867		6.90291	0.0229291	0.00169625	0.0515405	0.00156059	0.0824119	0.00202563		-0.0200664	0.000624332	-0.0515268	0.000499556	-0.06267	0.00180843
	11.3	-0.232012	-0.122395	-0.21823	-0.110049	-0.331891	-0.0754974		6.93359	0.0230983	0.0015235	0.0536702	0.00139374	0.0777185	0.00174868		-0.0230359	0.000194462	-0.0493262	0.000107064	-0.0299006	0.00144657
	11.35	-0.491268	-0.115887	-0.296256	-0.106814	-0.352781	-0.0801203		6.96427	0.0231785	0.00136019	0.0548595	0.00123736	0.0724038	0.00149905		-0.0218477	-0.000174752	-0.0369221	-0.000220983	0.00521116	0.00113584
	11.4	-0.667657	-0.104679	0.0885048	-0.0991848	-0.23423	-0.081239		6.99495	0.0231065	0.00121143	0.0550279	0.00109634	0.0663959	0.00127302		-0.017081	-0.000468935	-0.0168131	-0.00047445	0.0340912	0.000877354
	11.45	-0.682487	-0.089396	-0.0247084	-0.0876281	-0.259266	-0.0789853		7.02563	0.0228416	0.0010798	0.0541347	0.000973173	0.0596857	0.00106498		-0.0098783	-0.000681006	0.00642125	-0.000650279	0.0505555	0.000669777
	11.5	-0.921895	-0.0708209	-0.210346	-0.0727635	-0.715902	-0.0736256		7.05631	0.0223612	0.000966313	0.0521813	0.000868838	0.0523395	0.000872379		-0.00165891	-0.000806384	0.0273326	-0.000747535	0.0521755	0.000515654
	11.55	-0.887895	-0.0498515	-0.34855	-0.0553314	-0.623538	-0.0655433		7.08699	0.0216569	0.000871301	0.0492125	0.000783597	0.0445226	0.000701414		0.00616755	-0.000842386	0.041103	-0.000766394	0.0406094	0.000421603
	11.6	-0.913133	-0.0274596	-0.257856	-0.0361575	-1.21824	-0.0552162		7.11767	0.0207297	0.000794579	0.0453166	0.000717156	0.0365554	0.000572936		0.0124364	-0.000791839	0.0448873	-0.000711019	0.0208789	0.000393276
	11.65	-0.899866	-0.00464626	-0.278894	-0.0161138	-1.51385	-0.0431919		7.14835	0.0195881	0.000734955	0.0406257	0.000668181	0.0290588	0.000520611		0.0163856	-0.000667913	0.0385916	-0.000593629	-0.000171631	0.000428598
	11.7	-1.45897	0.017602	-0.44508	0.00391958	-1.75741	-0.0300602		7.17903	0.0182459	0.000689817	0.0353189	0.000633955	0.023279	0.000558861		0.0177285	-0.000496003	0.0248481	-0.000436081	-0.015808	0.000513558
	11.75	-1.38256	0.0383556	-0.493788	0.0230933	-1.81165	-0.0164265		7.20971	0.0167219	0.000655914	0.0296336	0.000611193	0.0212603	0.00065658		0.0166438	-0.000309745	0.00819234	-0.000266473	-0.0212315	0.000623434
	11.8	-1.68308	0.0567803	-0.367395	0.0406236	-1.63836	-0.00288428		7.24039	0.0150407	0.0006318	0.0238996	0.000598299	0.024132	0.000772001		0.0136946	-0.000141321	-0.00631023	-0.000110986	-0.0148379	0.000729465
									7.27107	0.0132328	0.000621051	0.0186316	0.000598007	0.0303813	0.000879426		0.00968908	-9.6056e-06	-0.01457	1.58713e-05	0.0013995	0.000808124
									7.30175	0.0113361	0.000633881	0.0147257	0.000618345	0.038026	0.000968412		0.00550616	8.83546e-05	-0.0146594	0.00011789	0.0225091	0.00084864
									7.33243	0.00939658	0.000683645	0.0134531	0.000669553	0.045895	0.0010395		0.00191571	0.00017763	-0.00732449	0.000216629	0.0419105	0.000854994
									7.36311	0.00746951	0.000778092	0.0151952	0.000757459	0.053343	0.00110148		-0.000570374	0.000295719	0.00432082	0.000342519	0.0532513	0.000841053
									7.39379	0.0056226	0.000913292	0.0187225	0.000878869	0.0599617	0.00116818		-0.00178087	0.000475549	0.0158153	0.000520214	0.0522087	0.000820714
									7.42447	0.00394677	0.0010758	0.0227859	0.0010227	0.0654588	0.00125335		-0.00187968	0.000727569	0.0227652	0.00075391	0.0377642	0.000797452
									7.45515	0.00259628	0.00124793	0.0267316	0.00117378	0.0696116	0.00136468		-0.00127252	0.00102871	0.022222	0.00101918	0.0125896	0.000758332
									7.48583	0.00188321	0.00141123	0.0302597	0.00131585	0.0722506	0.00150013		-0.000453536	0.00132395	0.0136086	0.00126596	-0.0175944	0.000675905
									7.51651	0.00202068	0.0015482	0.0332426	0.00143331	0.0732551	0.00164878		0.000159188	0.00154167	-0.00107733	0.00143299	-0.0455406	0.000518155
									7.54719	0.00253414	0.00164347	0.0356485	0.0015125	0.0725525	0.00179462		0.000344507	0.00161815	-0.0178347	0.00146941	-0.0644765	0.000263055
									7.57787	0.00299444	0.0016849	0.0375068	0.00154281	0.0701197	0.00192055		0.00011421	0.00152251	-0.031828	0.00135534	-0.0700226	-8.80995e-05
									7.60854	0.00327863	0.0016649	0.0388902	0.00151804	0.0659839	0.00201123		-0.000346405	0.00127198	-0.0388026	0.00111329	-0.0614589	-0.000504473
									7.63922	0.00340678	0.00158209	0.0398993	0.00143806	0.0602238	0.00205493		-0.000807027	0.000930732	-0.0363344	0.000804708	-0.0419377	-0.000930094
									7.6699	0.00349146	0.00144397	0.0406476	0.00131153	0.0529685	0.00204475		-0.00113446	0.000590892	-0.0245535	0.000511445	-0.0175377	-0.00129839
									7.70058	0.00371621	0.00127179	0.0412459	0.0011608	0.0443972	0.00197942		-0.00138432	0.000341574	-0.00614523	0.000307978	0.00459209	-0.00155227
									7.73126	0.00425636	0.00110979	0.0417851	0.0010302	0.0347407	0.0018642		-0.00179571	0.000236531	0.0143631	0.000233912	0.0184519	-0.0016627
									7.76194	0.00516678	0.00103274	0.0423228	0.000988075	0.0242978	0.00171186		-0.00268081	0.000272401	0.0318179	0.000277107	0.0210835	-0.00163888
									7.79262	0.0063759	0.00111335	0.0428746	0.0010891	0.0135598	0.00154404		-0.00424743	0.000386223	0.0418138	0.000374359	0.0135113	-0.00152572
									7.8233	0.00776327	0.00134863	0.043413	0.00131951	0.00527368	0.0013923		-0.00642736	0.000474214	0.041847	0.000430448	0.000385294	-0.00138929
									7.85398	0.00920958	0.00167445	0.043874	0.00162261	0.0116685	0.00129522		-0.00879137	0.000426153	0.0319421	0.000349716	-0.0116119	-0.00129464
									7.88466	0.01061	0.00202951	0.0441688	0.00194691	0.0222448	0.00128432		-0.0106069	0.000163796	0.0145974	6.95571e-05	-0.0161159	-0.00128402
									7.91534	0.0118759	0.00237123	0.0441973	0.00225603	0.0326124	0.0013628		-0.0110424	-0.000330004	-0.00591644	-0.000415807	-0.00942764	-0.00136278
									7.94602	0.012936	0.00267046	0.0438607	0.00252455	0.0421993	0.00150311		-0.00946346	-0.00100176	-0.0246976	-0.0010497	0.00795142	-0.00149795
									7.9767	0.0137378	0.00290718	0.0430721	0.00273501	0.0507053	0.00166719		-0.00571841	-0.00174096	-0.0374789	-0.00172769	0.0311782	-0.00162984
									8.00738	0.0142503	0.00306877	0.0417636	0.00287659	0.0579141	0.00182296		-0.000301909	-0.00241213	-0.0416799	-0.00232764	0.0524642	-0.00169229
									8.03806	0.014466	0.00314964	0.0398909	0.00294488	0.0636742	0.00194864		0.00568449	-0.00289451	-0.0369769	-0.0027449	0.0636308	-0.00163442
									8.06874	0.0144034	0.00315121	0.0374357	0.00294186	0.0679003	0.00203174		0.0107902	-0.0031157	-0.0252606	-0.00292081	0.0590178	-0.00143635
									8.09942	0.0141077	0.00308191	0.0344074	0.00287592	0.0705807	0.00206736		0.013628	-0.00306837	-0.0100166	-0.00285522	0.0377585	-0.00111392
									8.1301	0.0136503	0.00295709	0.0308429	0.00276158	0.0717867	0.00205687		0.013314	-0.00280524	0.00468322	-0.00259981	0.00457741	-0.000711526
									8.16078	0.0131248	0.00279835	0.0268072	0.00261879	0.0716846	0.00200672		0.00978712	-0.00241531	0.0152939	-0.00223558	-0.0312855	-0.000286483
									8.19146	0.0126367	0.0026319	0.0223974	0.00247114	0.0705503	0.00192726		0.00388868	-0.00199108	0.0197124	-0.00184358	-0.0588057	0.000108813
									8.22214	0.0122838	0.00248508	0.0177538	0.00234244	0.0687856	0.00183114		-0.00284172	-0.00159869	0.0177537	-0.00147958	-0.0687561	0.000440467
									8.25282	0.0121299	0.00238025	0.0131038	0.00225123	0.0669273	0.00173129		-0.00860163	-0.00126159	0.0110748	-0.00116138	-0.0569837	0.000698017
									8.2835	0.0121815	0.00232756	0.00893511	0.0022048	0.0656297	0.00163834		-0.0118584	-0.000962454	0.00258574	-0.000872233	-0.0262383	0.000890084
									8.31418	0.0123845	0.00232072	0.00659678	0.00219633	0.0655874	0.00155805		-0.0118056	-0.000660875	-0.00447175	-0.000577505	0.0141796	0.00103374
									8.34486	0.0126419	0.00233984	0.0078468	0.00220792	0.0673821	0.00148991		-0.00858997	-0.000318746	-0.0075073	-0.000246933	0.0510028	0.00114291
									8.37554	0.0128433	0.00235937	0.0113063	0.00221751	0.0713094	0.00142779		-0.00323292	7.75613e-05	-0.00534522	0.00012705	0.0711139	0.00122101
									8.40621	0.0128887	0.00235612	0.0152261	0.00220552	0.0773036	0.00136258		0.00272717	0.000507181	0.00144876	0.000522325	0.0659319	0.00126089
									8.43689	0.012704	0.00231409	0.0189729	0.00215903	0.0850122	0.00128576		0.00774533	0.000920698	0.0107657	0.00089403	0.0346282	0.00125168
									8.46757	0.01225	0.00222671	0.0222929	0.00207373	0.0939427	0.00119264		0.0107545	0.00125931	0.0196119	0.00119228	-0.0149744	0.00118899
									8.49825	0.0115293	0.00209773	0.025051	0.00195481	0.103581	0.00108495		0.0114545	0.00147913	0.0250291	0.00138316	-0.0682764	0.00108323
									8.52893	0.0105956	0.00194188	0.027166	0.00181751	0.113452	0.000973319		0.0103087	0.00157048	0.0249995	0.00146411	-0.108116	0.000961628
									8.55961	0.00957012	0.00178531	0.0285919	0.00168694	0.123139	0.000879449		0.00825889	0.00156401	0.0190655	0.00146707	-0.120105	0.000861831
									8.59029	0.00866457	0.00166387	0.0293119	0.00159521	0.132282	0.000834232		0.00627636	0.00152067	0.00847728	0.00144761	-0.0974184	0.000818982
									8.62097	0.00818178	0.00161442	0.0293348	0.00157165	0.140575	0.000863068		0.00492927	0.00150894	-0.00417435	0.00146372	-0.0434742	0.000850854
									8.65165	0.00841112	0.00165667	0.0286931	0.00162755	0.147764	0.000964753		0.00414203	0.00157766	-0.0157266	0.00155228	0.0284725	0.000947154
									8.68233	0.00942495	0.00177968	0.0274401	0.00174868	0.153638	0.00111342		0.00325027	0.00173495	-0.023378	0.00171217	0.0988483	0.00106793
									8.71301	0.0110434	0.00194972	0.0256473	0.00190437	0.158038	0.00127833		0.00133933	0.00194146	-0.0254978	0.00190086	0.14742	0.00115285
									8.74369	0.0130098	0.00212856	0.0233996	0.00206189	0.160856	0.00143468		-0.00226149	0.0021209	-0.0220634	0.00204629	0.159409	0.00113915
									8.77437	0.0151138	0.00228445	0.0207911	0.00219433	0.162042	0.00156466		-0.00752797	0.00218477	-0.0145925	0.00207034	0.130155	0.000982553
									8.80505	0.017211	0.00239471	0.01792	0.00228251	0.161608	0.00165613		-0.0135307	0.00206274	-0.00560014	0.00191579	0.0668423	0.000673995
									8.83573	0.0192098	0.00244506	0.0148825	0.00231447	0.159637	0.00170155		-0.0185835	0.00172815	0.0022379	0.00156758	-0.0133431	0.000246146
									8.86641	0.0210587	0.00242841	0.0117675	0.00228461	0.156288	0.00169734		-0.0207377	0.00120974	0.00694036	0.00106075	-0.0881385	-0.000233074
									8.89709	0.0227375	0.0023438	0.00865154	0.00219284	0.151802	0.00164343		-0.0184748	0.000585723	0.00781177	0.000472481	-0.136746	-0.000678353
									8.92777	0.0242501	0.00219547	0.00559613	0.00204374	0.146502	0.00154293		-0.011358	-3.78625e-05	0.00557776	-9.90165e-05	-0.14601	-0.00101068
									8.95845	0.0256173	0.00199204	0.00266168	0.00184584	0.140786	0.00140171		-0.000395339	-0.000556952	0.00202486	-0.000561811	-0.114319	-0.00117935
									8.98913	0.0268675	0.00174569	0.000740932	0.00161093	0.135109	0.00122803		0.0120507	-0.00089771	-0.000725513	-0.000854658	-0.052034	-0.0011753
									9.01981	0.0280281	0.00147146	0.00315409	0.00135339	0.129946	0.00103229		0.0228262	-0.00103427	-0.00105202	-0.000961037	0.0217087	-0.00103167
									9.05049	0.0291157	0.00118695	0.00581685	0.00109008	0.125731	0.000827144		0.0288737	-0.000991093	0.00152037	-0.000909064	0.0848201	-0.00081186
									9.08117	0.0301289	0.000912942	0.00844221	0.000841109	0.122776	0.000628852		0.0281751	-0.000830372	0.00609927	-0.000758474	0.11891	-0.000589223
									9.11185	0.0310453	0.000676434	0.0110315	0.000632639	0.121202	0.000461691		0.0204415	-0.000629947	0.0107198	-0.000579973	0.114718	-0.000425252
									9.14253	0.0318215	0.000516178	0.0135841	0.000499913	0.12089	0.000365239		0.00730952	-0.000459594	0.0130647	-0.000434293	0.0746677	-0.00035311
									9.17321	0.0323975	0.000470437	0.016081	0.000469745	0.121506	0.000371788		-0.00804503	-0.000363438	0.0113633	-0.000357584	0.0118189	-0.000371257
									9.20388	0.0327042	0.000521181	0.0184812	0.000517925	0.12256	0.000448369		-0.0217768	-0.0003532	0.00514877	-0.000356871	-0.0543972	-0.000448344
									9.23456	0.0326712	0.000606144	0.0207227	0.000592014	0.123497	0.000540914		-0.0304633	-0.000412768	-0.00441185	-0.000415451	-0.104258	-0.000536732
									9.26524	0.0322347	0.000684789	0.0227277	0.000659575	0.123779	0.000621622		-0.032082	-0.000510602	-0.0147604	-0.000504635	-0.123715	-0.00058948
									9.29592	0.0313446	0.00074305	0.0244095	0.000709533	0.12294	0.000680188		-0.0265641	-0.000614278	-0.0227141	-0.000596608	-0.10841	-0.000574948
									9.3266	0.0299696	0.000780459	0.0256808	0.000742211	0.120618	0.000714106		-0.0157548	-0.00070156	-0.0255183	-0.000673521	-0.064539	-0.000484588
									9.35728	0.0281011	0.000803014	0.0264634	0.000763413	0.116575	0.000724792		-0.00279699	-0.000764575	-0.0218318	-0.000730152	-0.00643261	-0.000332259
									9.38796	0.0257548	0.00081917	0.0266978	0.000780734	0.1107	0.00071599		0.00885395	-0.000806864	-0.0122985	-0.000770375	0.0482793	-0.000146442
									9.41864	0.0229711	0.00083662	0.0263541	0.000800538	0.103013	0.000692903		0.0164647	-0.000835955	0.000521121	-0.000800159	0.0842854	4.09663e-05
									9.44932	0.0198136	0.000859629	0.0254449	0.00082566	0.0936612	0.00066158		0.0187764	-0.000855577	0.0128726	-0.000820886	0.0931868	0.000204916
									9.48	0.016367	0.000887762	0.0240425	0.00085463	0.0829304	0.000628335		0.0162468	-0.000861255	0.0209772	-0.000826205	0.0756524	0.000333046
									9.51068	0.0127328	0.000916567	0.022303	0.000882635	0.0712609	0.00059909		0.0107271	-0.000841164	0.0222769	-0.000803745	0.0405626	0.000425688
									9.54136	0.00902505	0.000939576	0.0205007	0.000903466	0.0593051	0.000578587		0.00471077	-0.000781534	0.0163377	-0.000740719	0.00156312	0.000490973
									9.57204	0.00536641	0.000950442	0.0190582	0.000911383	0.0480629	0.000569626		0.000429154	-0.000673946	0.00509458	-0.000630698	-0.0277251	0.000537716
									9.60272	0.00189417	0.000944463	0.0185079	0.000902377	0.0391286	0.000572674		-0.000891935	-0.000521024	-0.00767799	-0.000478397	-0.0382106	0.0005693
									9.6334	0.0014048	0.00091939	0.0192816	0.000874809	0.0346984	0.000586152		0.000634508	-0.000337848	-0.0175258	-0.000300172	-0.028082	0.000581038
									9.66408	0.00419306	0.00087572	0.0214311	0.000829635	0.0360678	0.000607242		0.00372782	-0.000148313	-0.0207486	-0.000119847	-0.00297895	0.000561873
									9.69476	0.00653002	0.000816652	0.0246263	0.000770342	0.0418022	0.000632745		0.00652977	2.21777e-05	-0.015645	3.85805e-05	0.0263558	0.000499458
									9.72544	0.00832504	0.000747827	0.0284009	0.000702715	0.0493398	0.000659636		0.00738184	0.000154754	-0.00315492	0.000158447	0.0480442	0.000386363
									9.75612	0.00953703	0.000676816	0.0323292	0.000634345	0.0568659	0.000685297		0.00549739	0.000242637	0.0133313	0.000235215	0.0532563	0.000224831
									9.7868	0.0101607	0.000612132	0.0360671	0.000573628	0.0633709	0.000707585		0.00128166	0.000292066	0.0289585	0.000276691	0.0391893	2.82132e-05
									9.81748	0.010233	0.000561369	0.0393429	0.000527821	0.0683146	0.000724858		-0.00381484	0.000318357	0.0388889	0.000298722	0.00987582	-0.000181445
									9.84816	0.00984634	0.000528491	0.041943	0.000500245	0.0714271	0.000736033		-0.00785173	0.000338816	0.0398126	0.000318155	-0.0253701	-0.000378711
									9.87884	0.00917055	0.000511708	0.0437037	0.000488331	0.0726182	0.000740669		-0.00915546	0.000365437	0.0310026	0.000345928	-0.055262	-0.000541021
									9.90952	0.00848634	0.00050411	0.0445073	0.000484692	0.0719324	0.000739059		-0.0069961	0.000400316	0.0145697	0.000382992	-0.0704176	-0.000653735
									9.9402	0.00819123	0.000496878	0.0442816	0.000480548	0.0695245	0.000732268		-0.00193054	0.000435501	-0.0051715	0.000420558	-0.0664672	-0.000712446
									9.97088	0.00866008	0.000482439	0.0429993	0.000468681	0.065641	0.000722095		0.00432257	0.000457158	-0.0230244	0.000444402	-0.0453611	-0.000722093

## Sheet: 4.2 Y EXAFS KRRreal Standards
Supplementary Data 4.2		Y K-edge EXAFS data (K - R - R real) and fits for the measured standards
Standards
ID	k	Data K	Fit K	Data K	Fit K	Data K	Fit K	Data K	Fit K	Data K	Fit K		R	Data R	Fit R	Data R	Fit R	Data R	Fit R	Data R	Fit R	Data R	Fit R		Data R real	Fit R real	Data R real	Fit R real	Data R real	Fit R real	Data R real	Fit R real	Data R Real	Fit R Real
Axis	x1	y1	y2	y3	y4	y5	y6	y7	y8	y9	y10		x2	y1	y2	y3	y4	y5	y6	y7	y8	y9	y10		y9	y10	y11	y12	y13	y14	y15	y16	y17	y18
Lable	Wavenumber	k2X(k)	k2X(k)	k2X(k)	k2X(k)	k2X(k)	k2X(k)	k2X(k)	k2X(k)	k2X(k)	k2X(k)		Radial Distance	|FT{k2Χ(k)}|	|FT{k2Χ(k)}|	|FT{k2Χ(k)}|	|FT{k2Χ(k)}|	|FT{k2Χ(k)}|	|FT{k2Χ(k)}|	|FT{k2Χ(k)}|	|FT{k2Χ(k)}|	|FT{k2Χ(k)}|	|FT{k2Χ(k)}|		|FT{k2Χ(k)}|	|FT{k2Χ(k)}|	|FT{k2Χ(k)}|	|FT{k2Χ(k)}|	|FT{k2Χ(k)}|	|FT{k2Χ(k)}|	|FT{k2Χ(k)}|	|FT{k2Χ(k)}|	|FT{k2Χ(k)}|	|FT{k2Χ(k)}|
Unit	Å-1	Å-2	Å-2	Å-2	Å-2	Å-2	Å-2	Å-2	Å-2	Å-2	Å-2		Å	Å-3	Å-3	Å-3	Å-3	Å-3	Å-3	Å-3	Å-3	Å-3	Å-3		Å-3	Å-3	Å-3	Å-3	Å-3	Å-3	Å-3	Å-3	Å-3	Å-3
Locality		In House std	In House std	Inorganic Ventures	Inorganic Ventures	Synthethic	Synthethic	ORNL	ORNL	Colombia	Colombia			In House std	In House std	Inorganic Ventures	Inorganic Ventures	Synthethic	Synthethic	ORNL	ORNL	Colombia	Colombia		In House std	In House std	Inorganic Ventures	Inorganic Ventures	Synthethic	Synthethic	ORNL	ORNL	Colombia	Colombia
Standard		Y foil	Y foil	Y-aqueous	Y-aqueous	Y2O3	Y2O3	YPO4-Nd	YPO4-Nd	Parisite-(Ce)	Parisite-(Ce)			Y foil	Y foil	Y-aqueous	Y-aqueous	Y2O3	Y2O3	YPO4-Nd	YPO4-Nd	Parisite-(Ce)	Parisite-(Ce)		Y foil	Y foil	Y-aqueous	Y-aqueous	Y2O3	Y2O3	YPO4-Nd	YPO4-Nd	Parisite-(Ce)	Parisite-(Ce)
Comment		calibE_YK_Si111sl40505fairpid_3.s_nr_1.athena	Fit_to_calibE_YK_Si111sl40505fairpid_3.s_nr_1.athena_from_Fit_47	83248_Y_solution_1.dat	Fit_to_83248_Y_solution_1.dat_from_Fit_74	merge_Y2O3_YXAS_1_4_Trans	Fit_to_merge_Y2O3_YXAS_1_4_Trans_from_Fit_100	merge_ORNLYPO4Nd_YXAS.s_nr_1_2_Transm	Fit_to_merge_ORNLYPO4Nd_YXAS.s_nr_1_2_Transm_from_Fit_94	merge_xasYK_G193011Par_pwd.s_nr_1_3	Fit_to_merge_xasYK_G193011Par_pwd.s_nr_1_3_from_Fit_68			calibE_YK_Si111sl40505fairpid_3.s_nr_1.athena	Fit_to_calibE_YK_Si111sl40505fairpid_3.s_nr_1.athena_from_Fit_47	83248_Y_solution_1.dat	Fit_to_83248_Y_solution_1.dat_from_Fit_74	merge_Y2O3_YXAS_1_4_Trans	Fit_to_merge_Y2O3_YXAS_1_4_Trans_from_Fit_100	merge_ORNLYPO4Nd_YXAS.s_nr_1_2_Transm	Fit_to_merge_ORNLYPO4Nd_YXAS.s_nr_1_2_Transm_from_Fit_94	merge_xasYK_G193011Par_pwd.s_nr_1_3	Fit_to_merge_xasYK_G193011Par_pwd.s_nr_1_3_from_Fit_68		calibE_YK_Si111sl40505fairpid_3.s_nr_1.athena	Fit_to_calibE_YK_Si111sl40505fairpid_3.s_nr_1.athena_from_Fit_47	83248_Y_solution_1.dat	Fit_to_83248_Y_solution_1.dat_from_Fit_74	merge_Y2O3_YXAS_1_4_Trans	Fit_to_merge_Y2O3_YXAS_1_4_Trans_from_Fit_100	merge_ORNLYPO4Nd_YXAS.s_nr_1_2_Transm	Fit_to_merge_ORNLYPO4Nd_YXAS.s_nr_1_2_Transm_from_Fit_94	merge_xasYK_G193011Par_pwd.s_nr_1_3	Fit_to_merge_xasYK_G193011Par_pwd.s_nr_1_3_from_Fit_68
	0	0	0	0	0	0	0	0	0	0	0		0	0.033214	0.00380108	0.316091	0.270249	0.201616	0.120152	0.256593	0.313676	0.372832	0.229445		0.0164066	0.00356672	-0.165276	0.0385738	-0.201611	-0.100317	-0.0832588	0.153594	-0.315846	-0.086956
	0.05	-0.000355133	-0.000315957	-0.000490502	-0.000638491	-6.12716e-05	3.04871e-05	-0.000938408	-0.000266775	0.000331855	-9.58375e-05		0.0306796	0.0311792	0.000756618	0.285122	0.255786	0.182789	0.10282	0.243795	0.315966	0.349095	0.223691		0.019109	0.000561904	-0.19248	-0.00556393	-0.176372	-0.0652327	-0.105419	0.111796	-0.328952	-0.115441
	0.1	-0.00141399	-0.00126315	-0.00230251	-0.0025313	-0.000616045	0.000131987	-0.00385486	-0.00106971	0.00103022	-0.000362196		0.0613592	0.0299856	0.00382307	0.256491	0.240808	0.165885	0.0857361	0.237269	0.319005	0.323304	0.217561		0.0210958	-0.000391781	-0.204584	-0.0427609	-0.143599	-0.0350871	-0.129263	0.0629932	-0.320914	-0.139618
	0.15	-0.00316677	-0.00283952	-0.00594676	-0.00561134	-0.00222076	0.000334054	-0.00890119	-0.0024167	0.00164928	-0.000767269		0.0920388	0.0297872	0.00726202	0.230353	0.226244	0.151414	0.0705063	0.233786	0.320917	0.295316	0.211084		0.0232133	0.00116708	-0.204965	-0.0721396	-0.108692	-0.0147805	-0.155287	0.00775808	-0.293983	-0.158574
	0.2	-0.00560364	-0.00504152	-0.011934	-0.0097697	-0.00543185	0.000684148	-0.0162293	-0.00432111	0.00174323	-0.00127915		0.122718	0.0304879	0.0103903	0.206755	0.21307	0.139579	0.0591277	0.230179	0.320267	0.265692	0.204543		0.0259186	0.00488011	-0.196956	-0.0943631	-0.0745941	-0.00436099	-0.180226	-0.0506617	-0.253572	-0.172104
	0.25	-0.00871481	-0.00786389	-0.020775	-0.0148595	-0.0108057	0.00124513	-0.0259909	-0.00680217	0.000866266	-0.00158959		0.153398	0.0317957	0.0130859	0.185643	0.202102	0.130225	0.0534711	0.224041	0.316261	0.23569	0.198365		0.0291412	0.00968472	-0.183484	-0.111203	-0.0421934	0.000240759	-0.198742	-0.107214	-0.207318	-0.180711
	0.3	-0.0124905	-0.0112995	-0.0329805	-0.0207004	-0.0188989	0.00209213	-0.0383379	-0.00988549	-0.00142742	-0.00170988		0.184078	0.0333505	0.0152579	0.166878	0.193794	0.122876	0.0537676	0.213961	0.308819	0.207173	0.192967		0.0323474	0.0141346	-0.166876	-0.124808	-0.0113546	0.00487866	-0.205822	-0.156626	-0.163039	-0.185296
	0.35	-0.0169208	-0.0153387	-0.0490612	-0.027083	-0.0302677	0.00330919	-0.0534222	-0.013604	-0.00558362	-0.00154573		0.214757	0.0348326	0.0168374	0.150251	0.188106	0.116836	0.0579542	0.199492	0.298551	0.18236	0.188608		0.0347666	0.0168296	-0.148838	-0.136934	0.0179297	0.0142703	-0.198997	-0.195086	-0.126422	-0.186693
	0.4	-0.021996	-0.0199693	-0.0683052	-0.0335093	-0.0448964	0.00498593	-0.0673332	-0.017999	-0.0120482	-0.00100237		0.245437	0.036015	0.0177774	0.135513	0.184519	0.111351	0.0633318	0.181061	0.286667	0.163288	0.185287		0.0356882	0.0168295	-0.130526	-0.148412	0.0447453	0.0297102	-0.17956	-0.221357	-0.0994073	-0.185287
	0.45	-0.0277062	-0.0251752	-0.0787906	-0.039454	-0.0528785	0.00721475	-0.0804562	-0.0231227	-0.0159513	0.000844005		0.276117	0.036778	0.0180538	0.122394	0.182203	0.105739	0.0679688	0.159908	0.274787	0.150953	0.182735		0.0347186	0.0139327	-0.112684	-0.158995	0.067093	0.0483524	-0.152356	-0.23692	-0.0800264	-0.180891
	0.5	-0.0341533	-0.0309361	-0.0878179	-0.0447808	-0.0604136	0.0100889	-0.0934492	-0.0290405	-0.0117656	0.0036179		0.306796	0.0371091	0.0176661	0.110639	0.180268	0.0994723	0.0708069	0.138106	0.264641	0.144547	0.1805		0.0319074	0.00873994	-0.0957936	-0.167628	0.0823675	0.0643409	-0.12423	-0.245094	-0.0637615	-0.172943
	0.55	-0.041611	-0.0372256	-0.0933255	-0.0491322	-0.0664491	0.0137676	-0.10365	-0.0358375	-0.00464409	0.00746638		0.337476	0.0371003	0.0166367	0.100024	0.177985	0.0922088	0.0713872	0.118639	0.257633	0.14164	0.178092		0.027703	0.00248584	-0.0801861	-0.172996	0.0882665	0.0713029	-0.101713	-0.249517	-0.0458737	-0.160923
	0.6	-0.0498604	-0.0440102	-0.0899773	-0.0521412	-0.0685002	0.018472	-0.111239	-0.0436277	0.00993416	0.0125355		0.368155	0.0369415	0.0150106	0.0903805	0.17493	0.0837867	0.0696394	0.105178	0.254407	0.139277	0.175129		0.0227589	-0.00331269	-0.0661264	-0.174136	0.083769	0.0651656	-0.0887944	-0.252599	-0.0236924	-0.144779
	0.65	-0.0575079	-0.0512459	-0.0809827	-0.053436	-0.0680715	0.0241857	-0.114863	-0.0525764	0.0311769	0.0204841		0.398835	0.0369031	0.012854	0.0816052	0.171047	0.0742058	0.0657599	0.100653	0.2546	0.135038	0.171448		0.0176649	-0.00728927	-0.0538433	-0.170871	0.0698094	0.0461189	-0.0855914	-0.254559	0.00212131	-0.125149
	0.7	-0.0652952	-0.0588754	-0.0692756	-0.0526429	-0.0673596	0.0310199	-0.112941	-0.0629562	0.0558359	0.030333		0.429515	0.0372953	0.0102542	0.0736707	0.166637	0.0636045	0.0601395	0.104797	0.256968	0.127503	0.167143		0.0127056	-0.00861796	-0.0435239	-0.163916	0.0493688	0.0188948	-0.088404	-0.253438	0.0278714	-0.103273
	0.75	-0.0764352	-0.0668218	-0.0508227	-0.0473096	-0.0639434	0.0390979	-0.105458	-0.0753636	0.0847802	0.0422463		0.460194	0.0383964	0.00732353	0.066628	0.16229	0.0522382	0.0533138	0.114026	0.2598	0.116267	0.16255		0.00773767	-0.00724754	-0.0352851	-0.154611	0.0268954	-0.00878787	-0.0911434	-0.246057	0.0485306	-0.0806116
	0.8	-0.0891682	-0.0749802	-0.0210689	-0.0381957	-0.0574395	0.0485607	-0.0919799	0.095958	0.122222	0.0563805		0.490874	0.0403707	0.00423566	0.060604	0.158745	0.0404614	0.0459219	0.124096	0.26141	0.101835	0.158155		0.00223926	-0.00391257	-0.0291352	-0.144399	0.00719018	-0.0290153	-0.0876217	-0.229543	0.0600718	-0.0583711
	0.85	-0.103431	-0.0832021	0.0220601	-0.0252916	-0.0498298	0.0595712	-0.0775559	0.117979	0.163457	0.0749755		0.521553	0.0432174	0.00174407	0.055785	0.156686	0.0287175	0.0386581	0.131845	0.260503	0.0855366	0.154449		-0.00447829	8.32207e-05	-0.0249416	-0.134239	-0.00591251	-0.0365991	-0.0738799	-0.202779	0.061372	-0.0371318
	0.9	-0.11905	-0.0912667	0.0774166	-0.00826961	-0.0421107	0.0723172	-0.051989	0.140935	0.201394	0.0963612		0.552233	0.0467813	0.00330971	0.0523758	0.156516	0.0175583	0.0321904	0.135351	0.2564	0.069569	0.151769		-0.0129619	0.00324973	-0.0224129	-0.124204	-0.0106335	-0.0309518	-0.0497167	-0.167182	0.054828	-0.0167776
	0.95	-0.136671	-0.098818	0.135095	0.0131594	-0.0336615	0.0871344	-0.00622615	0.164746	0.245081	0.120639		0.582913	0.0508088	0.00636242	0.0505268	0.158185	0.00793344	0.0269985	0.133653	0.249137	0.0570768	0.150166		-0.0233164	0.00435026	-0.0211003	-0.113425	-0.00771137	-0.016152	-0.018861	-0.126468	0.0454017	0.00324825
	1	-0.157723	-0.105201	0.202507	0.0416362	-0.0256734	0.104779	0.0318714	0.188478	0.289652	0.147888		0.613592	0.0550107	0.00934839	0.050249	0.161176	0.00509145	0.0231304	0.12653	0.239495	0.0513724	0.149375		-0.0350201	0.00277128	-0.0204217	-0.100418	-2.50285e-05	0.000837336	0.0122818	-0.0854797	0.0385215	0.0234782
	1.05	-0.180453	-0.108827	0.278303	0.0769161	-0.0182385	0.125014	0.0855354	0.210637	0.326201	0.180479		0.644272	0.0591087	0.0120429	0.0513654	0.164638	0.0104635	0.0200573	0.114388	0.228947	0.0529436	0.148902		-0.0469296	-0.00128557	-0.0197074	-0.0837067	0.00854769	0.0130793	0.0368693	-0.0484996	0.0377831	0.0439695
	1.1	-0.203941	0.0907309	0.353119	0.117488	-0.010522	0.148103	0.154763	0.231938	0.356364	0.216119		0.674952	0.0628628	0.0143261	0.0535348	0.167601	0.0148737	0.0168781	0.0982513	0.219479	0.0582488	0.148186		-0.0574902	-0.00684732	-0.0182694	-0.0625149	0.014661	0.0165129	0.0500508	-0.0177466	0.0434858	0.0640892
	1.15	-0.226979	0.045234	0.416564	0.163275	-0.00231099	0.174283	0.212728	0.251094	0.379556	0.254712		0.705631	0.0660882	0.0161086	0.0563222	0.169179	0.0170187	0.0127397	0.0799245	0.213177	0.0632322	0.146771		-0.0650958	-0.0124399	-0.015492	-0.0372703	0.0168507	0.0115567	0.0507151	0.00735483	0.0526634	0.0826511
	1.2	-0.24865	-0.0253979	0.465828	0.214103	0.00942608	0.20373	0.271206	0.267344	0.392099	0.296122		0.736311	0.0686674	0.0173227	0.0592655	0.168727	0.0170466	0.00720368	0.0625426	0.21157	0.0654453	0.144445		-0.0684924	-0.0165095	-0.0109403	-0.00970885	0.0161363	0.00278025	0.0419206	0.0297979	0.0605894	0.098351
	1.25	-0.267806	-0.10727	0.497933	0.273367	0.025716	0.236528	0.331399	0.282822	0.395523	0.341884		0.76699	0.0705618	0.0179219	0.0619107	0.165954	0.0164234	0.00325436	0.0515488	0.214977	0.0638751	0.141303		-0.0670967	-0.0178752	-0.00447468	0.0174993	0.0155414	-0.00324884	0.0298386	0.0536272	0.0630546	0.110303
	1.3	-0.275991	-0.205095	0.518098	0.337466	0.047386	0.273744	0.371962	0.296594	0.393287	0.389497		0.79767	0.0718235	0.0178817	0.0638224	0.161002	0.0188527	0.0111836	0.0526393	0.222315	0.0585068	0.137752		-0.0611235	-0.0160808	0.00364747	0.041516	0.0186082	-0.00106032	0.0215602	0.0820946	0.0583542	0.11842
	1.35	-0.267752	-0.290368	0.524296	0.404817	0.0749475	0.314184	0.386345	0.309429	0.386441	0.438511		0.82835	0.0726061	0.0171998	0.0645868	0.15453	0.0275269	0.0221651	0.0638632	0.231527	0.0500932	0.134419		-0.0514714	-0.011541	0.0127142	0.0602587	0.0274118	0.0109895	0.0225309	0.116062	0.0480426	0.123446
	1.4	-0.248151	-0.351289	0.52472	0.474515	0.10895	0.357327	0.398494	0.324862	0.376299	0.488418		0.859029	0.0731713	0.0158965	0.063818	0.147758	0.0418438	0.0344574	0.078265	0.240276	0.0400914	0.131978		-0.039398	-0.00543553	0.0215799	0.073166	0.0408734	0.0295555	0.0345119	0.153308	0.0360785	0.126608
	1.45	-0.228311	-0.379746	0.510626	0.546424	0.150331	0.402423	0.40024	0.344086	0.363804	0.538752		0.889709	0.0738817	0.0140146	0.0611815	0.142422	0.0603285	0.047384	0.0909897	0.246513	0.0307285	0.130923		-0.0260861	0.00062422	0.0287969	0.0815199	0.0541626	0.0472878	0.0548023	0.189058	0.0267511	0.129029
	1.5	-0.187121	-0.369116	0.480773	0.619841	0.198788	0.448477	0.377672	0.368846	0.350301	0.587503		0.920388	0.0751684	0.0116198	0.0564509	0.140478	0.0819245	0.0602418	0.0993758	0.248798	0.0248109	0.131354		-0.0122498	0.0050628	0.0328743	0.088163	0.0596535	0.0556523	0.0770262	0.217591	0.0223825	0.131169
	1.55	-0.0993415	-0.31217	0.46093	0.690518	0.250353	0.494494	0.368214	0.402771	0.334762	0.633778		0.951068	0.0774651	0.00880399	0.0496527	0.143461	0.10576	0.0722826	0.101877	0.246458	0.0235222	0.132916		0.00207297	0.0068075	0.03265	0.0966453	0.0493218	0.0484747	0.0932599	0.234331	0.0219737	0.132581
	1.6	-0.0121933	-0.225893	0.424991	0.756785	0.304227	0.538593	0.367345	0.447302	0.31729	0.676646		0.981748	0.0811155	0.00570876	0.0414797	0.151758	0.130982	0.0827482	0.0975877	0.23969	0.0239248	0.134909		0.0174467	0.00561622	0.0277235	0.11003	0.0178735	0.0247365	0.0968123	0.237626	0.0215831	0.132087
	1.65	0.0702721	-0.111429	0.39415	0.816931	0.360254	0.578562	0.344084	0.505887	0.300652	0.712218		1.01243	0.0862883	0.00274073	0.0345202	0.164412	0.156713	0.0909162	0.0860722	0.229631	0.0221393	0.136524		0.0346734	0.0021649	0.0188576	0.12973	-0.0345007	-0.0106058	0.084747	0.229481	0.0164411	0.128347
	1.7	0.224117	0.0178818	0.360056	0.867658	0.413075	0.612445	0.334033	0.578804	0.280389	0.740341		1.04311	0.0929394	0.00265946	0.0350557	0.179597	0.182055	0.0961522	0.067293	0.218397	0.0169275	0.137096		0.0542315	-0.00213906	0.00823132	0.154759	-0.100851	-0.0482262	0.0593027	0.21491	0.00395582	0.120556
	1.75	0.320249	0.142329	0.311508	0.906115	0.457805	0.63834	0.334551	0.664771	0.251509	0.759867		1.07379	0.100834	0.0057382	0.0479136	0.195243	0.206118	0.0979704	0.0415944	0.208959	0.0159944	0.136286		0.0756907	-0.00557068	-0.000580191	0.181702	-0.168346	-0.0778953	0.027722	0.200074	-0.0137767	0.108943
	1.8	0.404459	0.253492	0.280419	0.930536	0.488731	0.651611	0.322418	0.763139	0.203755	0.769705		1.10447	0.109604	0.00912705	0.0704	0.20945	0.228055	0.0961103	0.0103326	0.204573	0.0330696	0.134206		0.0973121	-0.00661241	-0.00298449	0.205467	-0.22125	-0.0924263	0.000496233	0.189889	-0.0292949	0.094824
	1.85	0.443763	0.335888	0.227679	0.939292	0.502574	0.646704	0.310729	0.872905	0.157595	0.761606		1.13515	0.118814	0.0123762	0.0992211	0.220659	0.2471	0.0906517	0.0290841	0.207598	0.0622448	0.131451		0.116014	-0.00443704	0.0058671	0.220659	-0.245167	-0.0904488	-0.0114742	0.185991	-0.0316019	0.0801391
	1.9	0.448987	0.378329	0.159896	0.9267	0.500073	0.625564	0.29911	0.985324	0.12391	0.739276		1.16583	0.128009	0.0153241	0.132729	0.227723	0.262603	0.0822226	0.0711275	0.218282	0.099499	0.129033		0.127791	0.000798456	0.0300115	0.223193	-0.231225	-0.0767823	1.4608e-05	0.185903	-0.0101407	0.0666467
	1.95	0.422115	0.376646	0.107629	0.890538	0.488219	0.588043	0.283412	1.09405	0.0647609	0.702012		1.1965	0.136742	0.0178569	0.169941	0.229957	0.274071	0.0724233	0.116713	0.234609	0.142944	0.128148		0.128555	0.00794447	0.0714749	0.211636	-0.178826	-0.0601549	0.037977	0.183783	0.0404364	0.0551294
	2	0.383517	0.322388	0.0498417	0.832779	0.464672	0.534675	0.269823	1.19152	0.0129303	0.64937		1.22718	0.144596	0.0198834	0.210024	0.227206	0.281186	0.0645797	0.164463	0.253305	0.190692	0.129768		0.115217	0.0151505	0.129203	0.187838	-0.0960414	-0.0491457	0.0990323	0.172571	0.11658	0.044979
	2.05	0.2896	0.237598	-0.0111312	0.753371	0.422559	0.476975	0.250437	1.26558	-0.026781	0.562625		1.25786	0.151194	0.0213323	0.252111	0.219968	0.283826	0.0639189	0.213108	0.270995	0.240596	0.134204		0.0867429	0.0203832	0.198412	0.156583	0.00246646	-0.0480473	0.173773	0.146771	0.204893	0.0343875
	2.1	0.223183	0.139943	-0.0701459	0.650584	0.353712	0.411921	0.21932	1.30695	-0.0725969	0.457745		1.28854	0.156208	0.0221535	0.295244	0.20956	0.28207	0.0741383	0.261432	0.284866	0.290291	0.140934		0.0448757	0.0220252	0.270627	0.124286	0.0992801	-0.0544742	0.248562	0.104835	0.284676	0.0211069
	2.15	0.151054	0.0453287	-0.143317	0.518006	0.287779	0.332687	0.174559	1.308	-0.137145	0.33612		1.31922	0.159365	0.0223192	0.338357	0.198336	0.276189	0.0936219	0.308298	0.292947	0.33732	0.148812		-0.00572411	0.0193789	0.334545	0.0970792	0.178568	-0.0598918	0.308253	0.050184	0.333416	0.00347743
	2.2	0.0775355	-0.0391799	-0.213468	0.361873	0.211703	0.241351	0.113172	1.24559	-0.199093	0.199665		1.3499	0.160451	0.0218261	0.380284	0.189794	0.266618	0.118391	0.352664	0.294236	0.379281	0.156493		-0.058048	0.012921	0.37772	0.0788336	0.22958	-0.0530433	0.339179	-0.00961067	0.333539	-0.0187259
	2.25	0.0304658	-0.104901	-0.297039	0.189125	0.118427	0.140866	0.0507929	1.12304	-0.248288	0.0491019		1.38058	0.159319	0.0206982	0.419783	0.188109	0.253918	0.14517	0.393597	0.288835	0.413984	0.162826		-0.103961	0.0042171	0.388816	0.0697372	0.248363	-0.0249894	0.331744	-0.0653029	0.278109	-0.0440299
	2.3	-0.0172856	-0.151218	-0.352936	0.00989156	0.0177577	0.0295739	-0.0224995	0.940946	-0.299106	-0.107511		1.41126	0.15589	0.0189904	0.455558	0.19662	0.238719	0.171578	0.430257	0.278137	0.439615	0.167123		-0.135839	-0.00448953	0.360042	0.0659314	0.237472	0.0263099	0.282163	-0.109249	0.173466	-0.069753
	2.35	-0.0300515	-0.170363	-0.421047	-0.166307	-0.0907782	-0.0889249	-0.133407	0.692651	-0.373112	-0.266604		1.44194	0.150157	0.0167979	0.486302	0.216023	0.221649	0.195763	0.461882	0.265061	0.454875	0.169345		-0.148258	-0.0109108	0.289227	0.0604041	0.204128	0.0938911	0.193132	-0.138286	0.0377816	-0.0930838
	2.4	-0.0196007	-0.155017	-0.493274	-0.346021	-0.209729	-0.211588	-0.2381	0.355082	-0.468377	-0.424412		1.47262	0.142188	0.0142755	0.51074	0.244176	0.203276	0.216207	0.487764	0.254132	0.45912	0.17019		-0.139311	-0.0133861	0.180998	0.0449674	0.157736	0.163255	0.0734164	-0.15506	-0.104051	-0.112307
	2.45	0.0190977	-0.115096	-0.564611	-0.523364	-0.334935	-0.335458	-0.359881	-0.0183795	-0.566732	-0.582591		1.5033	0.132128	0.0116885	0.527681	0.277543	0.184057	0.231679	0.50723	0.250858	0.452473	0.171091		-0.111211	-0.0113946	0.0466614	0.0127923	0.107644	0.217055	-0.0634725	-0.167199	-0.22748	-0.12762
	2.5	0.060858	-0.064262	-0.633258	-0.692202	-0.456652	-0.458313	-0.484479	-0.407033	-0.657288	-0.730554		1.53398	0.120202	0.00952381	0.536078	0.312522	0.164371	0.241277	0.519628	0.25975	0.435922	0.17397		-0.0699668	-0.00574756	-0.0973665	-0.039244	0.0616823	0.241275	-0.2013	-0.184474	-0.314943	-0.141132
	2.55	0.10703	0.00145535	-0.715067	-0.864017	-0.58479	-0.57838	-0.606342	-0.78395	-0.778428	-0.864143		1.56466	0.106722	0.0085834	0.535108	0.345997	0.144662	0.244523	0.524351	0.281847	0.411407	0.180674		-0.024177	0.00161293	-0.232422	-0.109145	0.0254932	0.230411	-0.32358	-0.214895	-0.359941	-0.155953
	2.6	0.13973	0.0673574	-0.774594	-1.02112	-0.6881	-0.690913	-0.746976	-1.12245	-0.894641	-0.979492		1.59534	0.0921034	0.00946928	0.524268	0.375458	0.125836	0.24153	0.520883	0.314234	0.381893	0.192227		0.0168319	0.00816543	-0.341238	-0.189836	0.00228968	0.189469	-0.416227	-0.261163	-0.367342	-0.174702
	2.65	0.144838	0.11855	-0.837692	-1.15785	-0.770416	-0.792808	-0.874512	-1.40868	-0.953432	-1.06845		1.62602	0.0769077	0.0117722	0.503521	0.399019	0.110058	0.233254	0.508906	0.351892	0.351381	0.208362		0.04508	0.0115592	-0.411621	-0.270766	-0.00741874	0.131781	-0.47005	-0.318872	-0.350126	-0.19805
	2.7	0.122545	0.155291	-0.867833	-1.26972	-0.842756	-0.880996	-0.987561	-1.62792	-0.975277	-1.12811		1.6567	0.061953	0.0146923	0.473519	0.415496	0.101806	0.221907	0.488486	0.389646	0.324719	0.227667		0.0557345	0.0103452	-0.439299	-0.340702	-0.00631049	0.0733608	-0.482672	-0.377288	-0.323997	-0.223964
	2.75	0.0743225	0.169035	-0.927231	-1.35222	-0.891216	-0.954279	-1.0837	-1.75955	-1.01491	-1.15565		1.68738	0.0485788	0.017686	0.436006	0.424545	0.107158	0.211479	0.460376	0.423111	0.306855	0.248155		0.048188	0.00446442	-0.429173	-0.390942	-0.000688013	0.0260196	-0.45939	-0.422626	-0.301944	-0.248073
	2.8	0.0159723	0.152499	-0.979135	-1.40198	-0.915349	-1.00756	-1.15611	-1.78272	-1.02711	-1.14956		1.71806	0.0391288	0.02043	0.394538	0.42692	0.129081	0.207937	0.42655	0.449024	0.301321	0.26787		0.0261371	-0.00466761	-0.394512	-0.417965	-0.000247481	-0.00788696	-0.412543	-0.44279	-0.290638	-0.265119
	2.85	-0.0556173	0.109429	-1.04837	-1.41696	-0.906489	-1.03818	-1.19734	-1.70777	-1.03016	-1.15114		1.74874	0.0366557	0.0227096	0.355698	0.424821	0.165369	0.217849	0.391085	0.46544	0.308679	0.285356		-0.00336939	-0.0145254	-0.354041	-0.424625	-0.0165469	-0.0366833	-0.359168	-0.431879	-0.289678	-0.27096
	2.9	-0.10752	0.0473211	-1.10601	-1.39592	-0.869367	-1.04436	-1.20287	-1.55314	-1.0367	-1.11768		1.77942	0.0416293	0.0243672	0.330391	0.422273	0.21242	0.245059	0.361401	0.472035	0.326514	0.300017		-0.0316903	-0.0221992	-0.327428	-0.419335	-0.0599491	-0.0757189	-0.317109	-0.392697	-0.293476	-0.264286
	2.95	-0.148534	-0.0312467	-1.11025	-1.33648	-0.806361	-1.02423	-1.13711	-1.41734	-1.00731	-1.04935		1.8101	0.0508537	0.0252839	0.332396	0.425262	0.26748	0.288747	0.348869	0.470594	0.351223	0.31244		-0.0507262	-0.0252778	-0.330053	-0.413281	-0.135536	-0.139939	-0.300215	-0.336087	-0.29457	-0.247193
	3	-0.178483	-0.117919	-1.10368	-1.24011	-0.718918	-0.977637	-1.04872	-1.26144	-0.9238	-0.948189		1.84078	0.0612746	0.0253757	0.370618	0.441009	0.328552	0.345172	0.365698	0.465672	0.379937	0.324657		-0.0549008	-0.0226256	-0.368274	-0.41629	-0.239211	-0.235438	-0.313706	-0.276982	-0.286692	-0.2242
	3.05	-0.192893	-0.196567	-1.00808	-1.10966	-0.63758	-0.906389	-0.92546	-1.08108	-0.802518	-0.824622		1.87146	0.0712117	0.0245974	0.442703	0.475949	0.393974	0.410122	0.417489	0.465098	0.411483	0.340166		-0.042495	-0.0148082	-0.436381	-0.432481	-0.355593	-0.353385	-0.351016	-0.2283	-0.266261	-0.199854
	3.1	-0.20435	-0.258859	-0.906739	-0.948097	-0.56146	-0.812361	-0.76797	-0.892537	-0.612481	-0.674715		1.90214	0.0797952	0.0229541	0.539784	0.533352	0.462187	0.479931	0.500387	0.479308	0.446452	0.363425		-0.0160064	-0.00401561	-0.516159	-0.457031	-0.459038	-0.469077	-0.393297	-0.194729	-0.231818	-0.175769
	3.15	-0.220741	-0.29688	-0.757343	-0.75611	-0.509728	-0.698225	-0.587887	-0.702563	-0.374765	-0.503088		1.93282	0.0865501	0.0205285	0.653243	0.612562	0.531648	0.551568	0.606258	0.518233	0.486726	0.398656		0.0185446	0.00652514	-0.579475	-0.475236	-0.518321	-0.547073	-0.412248	-0.168781	-0.182007	-0.148301
	3.2	-0.243095	-0.303403	-0.577618	-0.539396	-0.480162	-0.566528	-0.381679	-0.517607	-0.146059	-0.315265		1.9635	0.0912198	0.0175459	0.776567	0.710179	0.60082	0.622515	0.727376	0.586896	0.534653	0.448431		0.0531723	0.0134972	-0.593623	-0.46451	-0.504233	-0.551207	-0.376142	-0.130931	-0.113459	-0.108019
	3.25	-0.253767	-0.271359	-0.336333	-0.306189	-0.458217	-0.422832	-0.169344	-0.344736	0.101627	-0.10771		1.99418	0.0936932	0.0145426	0.904865	0.821678	0.668197	0.690665	0.857507	0.683791	0.592116	0.512953		0.0799364	0.0145332	-0.528487	-0.399257	-0.398234	-0.456397	-0.257971	-0.0545011	-0.0200743	-0.0416409
	3.3	-0.249126	-0.209503	-0.0634061	-0.0629656	-0.432567	-0.271974	0.020593	-0.186703	0.354647	0.104324		2.02485	0.0939741	0.0126994	1.03422	0.942387	0.732349	0.754261	0.991571	0.803122	0.659797	0.590362		0.0928863	0.00903167	-0.364096	-0.257673	-0.199616	-0.258387	-0.0438612	0.0856724	0.105386	0.0637824
	3.35	-0.221107	-0.123596	0.217196	0.182238	-0.395468	-0.118947	0.225484	-0.0323698	0.566614	0.313944		2.05553	0.0921642	0.0136604	1.16129	1.06785	0.791957	0.811882	1.12522	0.93768	0.736888	0.677537		0.0894465	-0.00151373	-0.0968903	-0.0289343	0.0711703	0.0218569	0.260425	0.303127	0.267542	0.215484
	3.4	-0.165912	-0.0215453	0.488933	0.422055	-0.326335	0.0330709	0.385451	0.105083	0.748415	0.514323		2.08621	0.0884537	0.0177016	1.2831	1.19393	0.845863	0.862428	1.2546	1.08036	0.821231	0.770794		0.0709076	-0.0138087	0.256805	0.281067	0.374438	0.340723	0.626869	0.591348	0.46371	0.410087
	3.45	-0.0818238	0.0853947	0.736269	0.65085	-0.222026	0.178319	0.537007	0.228873	0.951606	0.701077		2.11689	0.0831126	0.0236555	1.39697	1.31677	0.893094	0.905114	1.37625	1.22463	0.909708	0.866322		0.0419303	-0.0236279	0.661122	0.647155	0.658339	0.640911	1.00763	0.919992	0.680218	0.630943
	3.5	0.0152267	0.184	0.987566	0.862119	-0.0779182	0.312788	0.682721	0.343703	1.09635	0.866337		2.14757	0.0764834	0.0305223	1.50052	1.43283	0.932884	0.939452	1.48709	1.36457	0.998679	0.960426		0.00923166	-0.0270354	1.06507	1.0265	0.869514	0.864269	1.34249	1.23759	0.891553	0.848934
	3.55	0.105556	0.263583	1.21577	1.05093	0.0896732	0.433817	0.767279	0.454794	1.21978	1.00491		2.17825	0.068974	0.037692	1.5916	1.53887	0.964681	0.965221	1.58445	1.49491	1.08436	1.04967		-0.0201663	-0.0216108	1.41041	1.36458	0.96468	0.964994	1.56998	1.4808	1.06338	1.02701
	3.6	0.175067	0.314919	1.40514	1.21166	0.284326	0.538776	0.832831	0.563663	1.30539	1.11251		2.20893	0.0610506	0.0447352	1.66841	1.63203	0.988139	0.982421	1.66611	1.611	1.16313	1.13098		-0.040644	-0.00730943	1.64162	1.60455	0.920284	0.919781	1.63986	1.58826	1.15916	1.12756
	3.65	0.208963	0.330579	1.55998	1.33768	0.505512	0.628086	0.877148	0.672796	1.37056	1.18536		2.23961	0.0532283	0.0512924	1.72945	1.70983	1.0031	0.991223	1.73036	1.7089	1.23176	1.20174		-0.0492019	0.0133258	1.716	1.69815	0.737895	0.732641	1.52407	1.51571	1.14875	1.12092
	3.7	0.185112	0.309399	1.65703	1.42539	0.713997	0.703424	0.909397	0.78322	1.41734	1.22106		2.27029	0.0460535	0.0570356	1.77357	1.7702	1.00957	0.991906	1.776	1.78544	1.28757	1.25986		-0.0458936	0.0357086	1.61196	1.61589	0.444192	0.433687	1.22367	1.24837	1.0166	0.992668
	3.75	0.113272	0.254702	1.73487	1.47295	0.926596	0.765911	0.927473	0.893195	1.43761	1.21891		2.30097	0.0400578	0.061657	1.80002	1.81158	1.00765	0.984789	1.80238	1.83825	1.32856	1.3038		-0.0334186	0.0543928	1.33369	1.35417	0.0857651	0.0727136	0.770037	0.807184	0.767026	0.747896
	3.8	0.0276494	0.172721	1.74706	1.48043	1.12938	0.817006	0.953489	0.996737	1.40843	1.17944		2.33165	0.035655	0.0648704	1.80842	1.83289	0.997566	0.970177	1.80938	1.86579	1.35347	1.33262		-0.016054	0.0645836	0.911326	0.937634	-0.279931	-0.290628	0.220079	0.246881	0.424967	0.411267
	3.85	-0.063391	0.072837	1.68807	1.44689	1.30544	0.858319	1.00461	1.08785	1.298	1.1012		2.36233	0.0329875	0.0664172	1.79879	1.83357	0.979558	0.948317	1.79738	1.86742	1.36182	1.34599		0.00171348	0.0635401	0.396305	0.41603	-0.595399	-0.597881	-0.353605	-0.353715	0.0317513	0.0227877
	3.9	-0.144991	-0.0325033	1.62092	1.37364	1.43498	0.889923	1.1028	1.15917	1.24519	0.98959		2.39301	0.0318449	0.0660755	1.77155	1.81361	0.953904	0.91937	1.76723	1.84332	1.35388	1.34413		0.0164254	0.051446	-0.146998	-0.143886	-0.813516	-0.802074	-0.875318	-0.907102	-0.362921	-0.369552
	3.95	-0.207064	-0.130652	1.5425	1.26338	1.50644	0.911246	1.25753	1.203	1.09576	0.848979		2.42369	0.0318081	0.0636703	1.72751	1.7735	0.920894	0.883413	1.72015	1.79448	1.33065	1.32776		0.0263957	0.0314526	-0.651918	-0.669868	-0.905636	-0.875679	-1.27904	-1.33443	-0.71068	-0.718475
	4	-0.250363	-0.212444	1.37807	1.11957	1.51049	0.921061	1.43397	1.21184	0.884359	0.684638		2.45437	0.0325496	0.0590864	1.66784	1.71428	0.880834	0.840461	1.65767	1.72265	1.29372	1.29807		0.0317681	0.00883505	-1.06027	-1.0967	-0.866017	-0.815105	-1.51879	-1.58065	-0.973327	-0.985418
	4.05	-0.272705	-0.265871	1.21372	0.945953	1.43924	0.921898	1.56528	1.17938	0.675289	0.501906		2.48505	0.0340586	0.0522851	1.59408	1.63745	0.83407	0.790522	1.58154	1.63016	1.2452	1.25657		0.0339228	-0.0105346	-1.33121	-1.37719	-0.711907	-0.640961	-1.57484	-1.62407	-1.12872	-1.14616
	4.1	-0.2875	-0.285178	0.995351	0.74811	1.3032	0.906104	1.60527	1.10098	0.460518	0.307377		2.51573	0.0366676	0.0433357	1.50806	1.54496	0.781032	0.733656	1.49363	1.5199	1.18753	1.20502		0.034484	-0.0219719	-1.44659	-1.48935	-0.479269	-0.393787	-1.4549	-1.47837	-1.17258	-1.19317
	4.15	-0.289433	-0.269623	0.732343	0.532897	1.13321	0.869073	1.51758	0.974314	0.260901	0.107723		2.54641	0.0408793	0.032508	1.41192	1.43917	0.722297	0.67006	1.39582	1.39509	1.12335	1.14532		0.0343102	-0.0234913	-1.4119	-1.43854	-0.214909	-0.125601	-1.19071	-1.18714	-1.11639	-1.13466
	4.2	-0.265818	-0.223247	0.469145	0.308043	0.947269	0.806581	1.27175	0.802023	0.102726	-0.0904157		2.57709	0.0470845	0.0207194	1.30803	1.32278	0.658664	0.600154	1.28998	1.25917	1.0553	1.07939		0.0328592	-0.0165578	-1.25301	-1.25416	0.0335524	0.11147	-0.831152	-0.812845	-0.982443	-0.990973
	4.25	-0.20916	-0.15078	0.182269	0.0775657	0.762758	0.719388	0.908196	0.590026	-0.041835	-0.281401		2.60777	0.0553632	0.0128793	1.19899	1.19881	0.591261	0.524679	1.17785	1.11567	0.985862	1.00914		0.0281935	-0.00579178	-1.00948	-0.982094	0.227793	0.277145	-0.433483	-0.423062	-0.797841	-0.789676
	4.3	-0.112711	-0.0627847	-0.0969048	-0.151585	0.613312	0.60099	0.536058	0.345507	-0.229402	-0.458052		2.63845	0.0654789	0.0206987	1.08759	1.07051	0.521694	0.44484	1.06107	0.968014	0.917186	0.936351		0.0176788	0.00236265	-0.726113	-0.674612	0.346615	0.35251	-0.0542854	-0.0774944	-0.589023	-0.560307
	4.35	0.0149592	0.0292701	-0.376686	-0.373096	0.460755	0.450907	0.123016	0.0800004	-0.44749	-0.615111		2.66913	0.076984	0.0367208	0.976784	0.941396	0.452258	0.362549	0.941124	0.819442	0.850965	0.862677		-0.000822699	0.00167555	-0.444637	-0.380028	0.389371	0.344131	0.258486	0.181726	-0.378001	-0.329954
	4.4	0.161589	0.116045	-0.669496	-0.583467	0.320015	0.27247	-0.232986	-0.190613	-0.609949	-0.748216		2.69981	0.0893195	0.0548153	0.869665	0.815207	0.386286	0.281038	0.819388	0.672883	0.788364	0.789647		-0.0276571	-0.0116961	-0.196976	-0.134404	0.37379	0.280912	0.471502	0.334803	-0.180685	-0.12013
	4.45	0.288928	0.183264	-0.867283	-0.773592	0.158492	0.0733253	-0.539389	-0.451633	-0.816323	-0.85412		2.73049	0.101874	0.073515	0.769452	0.695967	0.328615	0.206672	0.697195	0.530909	0.730003	0.71869		-0.0604559	-0.0375652	-0.00148937	0.0432084	0.328531	0.203949	0.5696	0.383979	-0.00700659	0.0548891
	4.5	0.369228	0.222526	-1.07169	-0.937951	-0.0333476	-0.141089	-0.785914	-0.689979	-0.962209	-0.930321		2.76117	0.114015	0.0920312	0.679405	0.588052	0.285808	0.154035	0.57592	0.395745	0.676032	0.651189		-0.093991	-0.071161	0.137514	0.151295	0.282493	0.15206	0.556691	0.349154	0.137892	0.18838
	4.55	0.400491	0.230665	-1.24238	-1.07239	-0.236908	-0.360248	-0.973489	-0.892095	-1.04592	-0.975647		2.79184	0.125109	0.109695	0.602622	0.49619	0.264677	0.14762	0.457144	0.26945	0.626258	0.588531		-0.121003	-0.103952	0.227267	0.202559	0.254258	0.147605	0.454036	0.261105	0.252177	0.28043
	4.6	0.385389	0.208466	-1.35709	-1.17761	-0.44607	-0.570719	-1.1304	-1.04761	-1.09344	-0.990031		2.82252	0.13454	0.12587	0.541617	0.425077	0.267773	0.187855	0.343014	0.154856	0.580321	0.532135		-0.1339	-0.125736	0.281998	0.217963	0.245367	0.187713	0.296075	0.1541	0.336149	0.33643
	4.65	0.320866	0.158215	-1.42471	-1.24638	-0.665181	-0.761279	-1.23594	-1.15096	-1.04524	-0.976626		2.8532	0.141731	0.139944	0.497628	0.378015	0.290207	0.247648	0.237337	0.0647702	0.537873	0.483398		-0.126933	-0.127517	0.31766	0.219866	0.240193	0.244652	0.124201	0.0593495	0.391583	0.365073
	4.7	0.229577	0.0882728	-1.4135	-1.27716	-0.867266	-0.921262	-1.29042	-1.20072	-0.99336	-0.934431		2.88388	0.146166	0.151343	0.469915	0.354579	0.323139	0.309898	0.150067	0.0809843	0.498725	0.44353		-0.0982387	-0.104383	0.34725	0.225988	0.213005	0.276073	-0.0207808	0.000170403	0.421481	0.376145
	4.75	0.116452	0.00831515	-1.36501	-1.26984	-0.986542	-1.03712	-1.30246	-1.19866	-0.870789	-0.866016		2.91456	0.147418	0.159555	0.455599	0.349436	0.358759	0.367412	0.112721	0.156915	0.462933	0.413257		-0.0511037	-0.057546	0.377745	0.245583	0.140157	0.242159	-0.106408	-0.0108068	0.429951	0.378391
	4.8	-0.0133744	-0.0725073	-1.23444	-1.22868	-1.05046	-1.09972	-1.36026	-1.15064	-0.741496	-0.774678		2.94524	0.145186	0.164161	0.450367	0.354398	0.391867	0.416868	0.14968	0.228911	0.430816	0.392465		0.00604568	0.00515016	0.409193	0.278468	0.0130425	0.123699	-0.1151	0.027519	0.421935	0.377813
	4.85	-0.120486	-0.141367	-1.09254	-1.15189	-1.04496	-1.10762	-1.32499	-1.06531	-0.654433	-0.663044		2.97592	0.139353	0.164873	0.449637	0.361787	0.419517	0.456681	0.215358	0.290653	0.402892	0.379996		0.061123	0.07056	0.435888	0.316792	-0.153384	-0.0659382	-0.0479974	0.1056	0.402642	0.376708
	4.9	-0.188527	-0.188044	-0.935387	-1.04253	-0.981542	-1.06356	-1.26703	-0.949884	-0.554575	-0.536297		3.0066	0.130071	0.161597	0.449498	0.366174	0.4405	0.486414	0.280992	0.340719	0.379739	0.373769		0.101107	0.123233	0.449052	0.348725	-0.32067	-0.280353	0.0750794	0.205588	0.376755	0.373688
	4.95	-0.186008	-0.208498	-0.738699	-0.904659	-0.891067	-0.967922	-1.10411	-0.815318	-0.430061	-0.399081		3.03728	0.117947	0.154521	0.447096	0.364417	0.455052	0.506638	0.338288	0.378393	0.361803	0.371206		0.11541	0.149395	0.440147	0.362821	-0.43684	-0.452761	0.219955	0.3049	0.347619	0.364657
	5	-0.143951	-0.200027	-0.626227	-0.742283	-0.779092	-0.830123	-0.926346	-0.673442	-0.207309	-0.256106		3.06796	0.104401	0.144275	0.440646	0.355115	0.464754	0.518959	0.384157	0.403164	0.349196	0.369734		0.0990386	0.140914	0.403852	0.351801	-0.45385	-0.518369	0.346123	0.380663	0.316666	0.344548
	5.05	-0.0815771	-0.161023	-0.400612	-0.560181	-0.673684	-0.665186	-0.684138	-0.53308	-0.0566457	-0.111574		3.09864	0.0923761	0.132213	0.429255	0.338086	0.472463	0.526055	0.417175	0.414666	0.34155	0.367176		0.0546443	0.0981366	0.33994	0.31473	-0.346853	-0.439065	0.416789	0.414471	0.283314	0.309298
	5.1	-0.00614497	-0.0966465	-0.250558	-0.36465	-0.558581	-0.48987	-0.391911	-0.399983	0.110526	0.0302334		3.12932	0.087023	0.120881	0.412719	0.314007	0.482094	0.531613	0.436799	0.412718	0.338003	0.36193		-0.00722649	0.0307225	0.253645	0.257149	-0.128127	-0.221317	0.408513	0.396618	0.245396	0.257524
	5.15	0.0602187	-0.018314	-0.0892704	-0.162341	-0.425434	-0.315811	-0.0682223	-0.27803	0.245036	0.165241		3.16	0.0939939	0.114448	0.39135	0.28419	0.498057	0.540032	0.443169	0.397397	0.33731	0.353025		-0.0699495	-0.0439599	0.154549	0.189299	0.150403	0.080108	0.317854	0.328807	0.200069	0.191375
	5.2	0.119302	0.0654511	0.110131	0.0422355	-0.293251	-0.158597	0.177803	-0.167633	0.382106	0.289818		3.19068	0.114556	0.117925	0.365828	0.250474	0.524278	0.555734	0.437079	0.369113	0.338034	0.340076		-0.114461	-0.10466	0.0543989	0.123099	0.40854	0.375402	0.163016	0.22443	0.14499	0.11632
	5.25	0.170767	0.144696	0.271871	0.241352	-0.179148	-0.0314438	0.249734	-0.0661716	0.478876	0.402463		3.22136	0.145445	0.134171	0.337095	0.215227	0.563115	0.582173	0.419997	0.328662	0.338734	0.323217		-0.12395	-0.131485	-0.0354915	0.068842	0.560776	0.566728	-0.0202792	0.105946	0.0794948	0.0399273
	5.3	0.217146	0.207778	0.388193	0.428458	-0.10174	0.0583277	0.208125	0.0299935	0.479206	0.499053		3.25204	0.182978	0.162034	0.30626	0.181471	0.614743	0.620922	0.394111	0.277272	0.338102	0.30302		-0.0884994	-0.111296	-0.10654	0.0325562	0.544021	0.580498	-0.187881	-0.000356348	0.00544922	-0.0299513
	5.35	0.258037	0.245631	0.559419	0.5976	-0.0759317	0.107887	0.106757	0.125766	0.47331	0.577523		3.28272	0.22455	0.198353	0.274534	0.153068	0.677337	0.671359	0.36239	0.216606	0.33504	0.280403		-0.00846923	-0.0418637	-0.154345	0.0147509	0.34092	0.393981	-0.298949	-0.0711286	-0.0724507	-0.0870361
	5.4	0.289569	0.25382	0.68253	0.746026	-0.0815835	0.118761	-0.0315516	0.226425	0.479204	0.636441		3.3134	0.268345	0.240132	0.243166	0.13447	0.747772	0.731066	0.328645	0.148746	0.328696	0.256537		0.104337	0.0663886	-0.178999	0.0107932	-0.00967846	0.0466683	-0.327147	-0.0924963	-0.147102	-0.127934
	5.45	0.29396	0.229445	0.783366	0.86714	-0.0808582	0.0981167	-0.0637579	0.335774	0.434812	0.676292		3.34408	0.312958	0.285048	0.213385	0.128804	0.822365	0.796594	0.297459	0.0761394	0.318477	0.232737		0.228231	0.191692	-0.1843	0.0127089	-0.419688	-0.3683	-0.268068	-0.0644199	-0.210127	-0.152554
	5.5	0.253129	0.173643	0.898896	0.957296	-0.0638275	0.0620308	0.0470653	0.453782	0.388576	0.695504		3.37476	0.357198	0.331277	0.186329	0.134922	0.897393	0.864168	0.273686	0.00165145	0.304048	0.210333		0.33575	0.305183	-0.176205	0.0117994	-0.775085	-0.730604	-0.140619	-0.0013498	-0.253544	-0.163573
	5.55	0.16973	0.0949044	0.816705	1.0142	-0.0440332	0.0214322	0.208059	0.580269	0.304672	0.694372		3.40544	0.399999	0.377299	0.16294	0.147911	0.969392	0.930153	0.261071	0.072193	0.285329	0.190499		0.399533	0.377239	-0.161017	0.0012833	-0.968815	-0.928875	0.0181738	0.0713837	-0.271604	-0.165204
	5.6	0.0689933	0.00018933	0.867781	1.03953	-0.023794	-0.0079394	0.489862	0.711154	0.273371	0.673731		3.43612	0.440385	0.421777	0.143815	0.162646	1.03531	0.991318	0.260333	0.141995	0.262487	0.17405		0.398654	0.384485	-0.143813	-0.0217895	-0.933093	-0.894826	0.163609	0.124725	-0.262354	-0.16175
	5.65	-0.0419426	-0.100658	0.813634	1.03042	-0.00407031	-0.0110023	0.7588	0.838954	0.335388	0.636023		3.4668	0.477464	0.463509	0.129026	0.17559	1.09258	1.04496	0.268457	0.204963	0.235926	0.161245		0.323953	0.31578	-0.127523	-0.0558452	-0.660743	-0.624346	0.256003	0.134676	-0.228449	-0.156412
	5.7	-0.157256	-0.195706	0.773369	0.987703	0.0220332	0.0280286	0.959379	0.954958	0.340318	0.581337		3.49748	0.510437	0.501409	0.118019	0.184696	1.1392	1.08896	0.280204	0.25836	0.206264	0.151721		0.181035	0.1757	-0.112805	-0.0954382	-0.208692	-0.178891	0.271928	0.0901071	-0.176909	-0.150709
	5.75	-0.248417	-0.271055	0.668603	0.913721	0.069661	0.111827	1.13934	1.04737	0.319447	0.511765		3.52816	0.538603	0.534508	0.109709	0.18893	1.17368	1.12183	0.290226	0.299783	0.174306	0.144616		-0.00989268	-0.0154416	-0.0986391	-0.132979	0.317522	0.332837	0.210648	-0.00294357	-0.117754	-0.144592
	5.8	-0.297969	-0.319285	0.590318	0.811938	0.148237	0.240603	1.19359	1.10481	0.346711	0.429742		3.55884	0.561373	0.561962	0.102768	0.18793	1.19517	1.14268	0.29422	0.327286	0.141007	0.138873		-0.217439	-0.225188	-0.0833684	-0.160986	0.793227	0.786537	0.0937856	-0.12208	-0.0618267	-0.137093
	5.85	-0.315094	-0.333874	0.407179	0.685644	0.24902	0.408157	1.19917	1.1173	0.320789	0.337731		3.58952	0.578282	0.583071	0.0959682	0.181808	1.20334	1.15125	0.289179	0.339505	0.107423	0.133549		-0.405079	-0.415426	-0.065785	-0.174187	1.10871	1.07685	-0.0416986	-0.234584	-0.0183242	-0.127163
	5.9	-0.304477	-0.311528	0.301841	0.539906	0.371592	0.60378	1.08866	1.07989	0.256437	0.238316		3.62019	0.588998	0.597285	0.0883907	0.17104	1.19846	1.14785	0.273288	0.335783	0.0746634	0.128022		-0.538531	-0.550347	-0.0459104	-0.170895	1.19747	1.14407	-0.155087	-0.307122	0.00723084	-0.114354
	5.95	-0.265413	-0.253399	0.128136	0.380466	0.538269	0.805731	0.915093	0.987082	0.138198	0.134575		3.65087	0.593325	0.604222	0.0794916	0.156402	1.18132	1.13335	0.245793	0.316313	0.04387	0.12206		-0.592864	-0.604076	-0.0252291	-0.153295	1.05058	0.985716	-0.214525	-0.316304	0.0140033	-0.0990945
	6	-0.199381	-0.165283	0.0185088	0.212558	0.737791	0.991055	0.656068	0.839449	-0.0750132	0.0296604		3.68155	0.591214	0.603671	0.069071	0.138946	1.15319	1.10909	0.206959	0.282393	0.0166157	0.115784		-0.557727	-0.566219	-0.00632885	-0.126643	0.714039	0.650978	-0.206789	-0.256803	0.00552536	-0.0825136
	6.05	-0.102506	-0.0557327	-0.066497	0.0414937	0.927191	1.1361	0.394584	0.642708	-0.151967	-0.0752695		3.71223	0.582755	0.595603	0.0572125	0.120028	1.11575	1.07685	0.158307	0.237032	0.011906	0.109568		-0.439539	-0.444052	0.00790447	-0.0976547	0.271485	0.222044	-0.141191	-0.144343	-0.0118274	-0.065959
	6.1	0.013048	0.0640049	-0.238355	-0.126471	1.06995	1.21865	0.124396	0.405291	-0.300682	-0.175585		3.74291	0.568179	0.580167	0.0442408	0.101394	1.07104	1.03866	0.104212	0.186799	0.0310435	0.103899		-0.260135	-0.260858	0.0152592	-0.0725964	-0.180747	-0.21039	-0.0464064	-0.0122989	-0.0310389	-0.0504577
	6.15	0.125527	0.180095	-0.453433	-0.285363	1.13445	1.22068	-0.14937	0.141102	-0.37909	-0.268248		3.77359	0.54785	0.557686	0.0307675	0.0853312	1.02129	0.996764	0.0635229	0.147342	0.0471591	0.0992157		-0.0521893	-0.0508276	0.0150099	-0.0556281	-0.558061	-0.56914	0.0388082	0.0974049	-0.0465729	-0.0363683
	6.2	0.220384	0.280187	-0.525011	-0.429696	1.1073	1.13089	-0.33748	-0.132626	-0.384578	-0.350462		3.80427	0.522256	0.528654	0.0182192	0.0746075	0.968881	0.95339	0.0884101	0.147758	0.0594984	0.09575		0.147553	0.148293	0.00830222	-0.0478581	-0.804462	-0.804221	0.078127	0.146582	-0.0556912	-0.0233603
	6.25	0.299184	0.353062	-0.662771	-0.554672	0.982754	0.946558	-0.483106	-0.397435	-0.471567	-0.419771		3.83495	0.491996	0.493717	0.0123867	0.0713928	0.916114	0.9106	0.155884	0.197321	0.0687489	0.0934379		0.305718	0.303085	-0.00202135	-0.0473269	-0.898502	-0.896266	0.0495204	0.112657	-0.0585537	-0.0107067
	6.3	0.34234	0.390169	-0.774581	-0.656348	0.724967	0.674645	-0.638057	-0.635402	-0.596569	-0.474129		3.86563	0.457768	0.453664	0.019874	0.0752834	0.865096	0.870085	0.232472	0.272904	0.0762254	0.0919416		0.398781	0.391098	-0.0121121	-0.0498694	-0.849168	-0.851663	-0.0472074	-0.0035171	-0.0571534	0.0022642
	6.35	0.329809	0.386621	-0.820288	-0.731774	0.323358	0.331758	-0.779607	-0.830927	-0.624669	-0.511985		3.89631	0.420351	0.409403	0.03143	0.0833914	0.817552	0.83299	0.309649	0.356832	0.0836622	0.09077		0.417206	0.404788	-0.0181258	-0.0505522	-0.6857	-0.693807	-0.189552	-0.176428	-0.0535958	0.0157674
	6.4	0.26099	0.341815	-0.812766	-0.779077	-0.167625	-0.058531	-0.910821	-0.972275	-0.733675	-0.532333		3.92699	0.380593	0.361947	0.0426918	0.0925992	0.77466	0.79979	0.3834	0.440228	0.092783	0.0894325		0.366437	0.351995	-0.0172612	-0.0452388	-0.446462	-0.454917	-0.338398	-0.361875	-0.0484936	0.0293841
	6.45	0.153901	0.259594	-0.866221	-0.797508	-0.658018	-0.463281	-1.01638	-1.05269	-0.765508	-0.534766		3.95767	0.339397	0.312397	0.052595	0.100753	0.736956	0.770266	0.450788	0.517724	0.104709	0.0875619		0.264671	0.253012	-0.00852871	-0.0318267	-0.170824	-0.171058	-0.449209	-0.508602	-0.040206	0.0421763
	6.5	0.0549877	0.147921	-0.920655	-0.791731	-1.12347	-0.846298	-1.06211	-1.07094	-0.735946	-0.519495		3.98835	0.29771	0.261934	0.0606753	0.106603	0.704306	0.743596	0.50942	0.585463	0.119591	0.0849799		0.138083	0.13512	0.00696823	-0.0108179	0.104531	0.119713	-0.48494	-0.572307	-0.0253142	0.0530303
	6.55	-0.0424371	0.0181088	-0.760653	-0.75931	-1.50033	-1.17309	-1.05627	-1.03142	-0.704072	-0.4889		4.01903	0.25653	0.21184	0.0666719	0.109509	0.676005	0.718535	0.557364	0.640511	0.136706	0.0817117		0.0146968	0.0259806	0.0263159	0.0149008	0.346078	0.378188	-0.42679	-0.528024	-0.000212006	0.0610725
	6.6	-0.155716	-0.116281	-0.80113	-0.700817	-1.70062	-1.41327	-1.01528	-0.947549	-0.572092	-0.441906		4.04971	0.216913	0.163586	0.0704476	0.109232	0.650957	0.693656	0.593165	0.680689	0.154835	0.0779627		-0.0816478	-0.0525013	0.0455532	0.0409606	0.523448	0.566513	-0.279653	-0.377259	0.0367968	0.0659782
	6.65	-0.280324	-0.240179	-0.67553	-0.619127	-1.79848	-1.54387	-0.963615	-0.824698	-0.407846	-0.380409		4.08039	0.180022	0.119142	0.0719652	0.105827	0.627902	0.667579	0.615878	0.704543	0.172607	0.0740684		-0.135899	-0.0884624	0.0606998	0.0627984	0.611436	0.653789	-0.0707627	-0.147852	0.0837635	0.0680498
	6.7	-0.414468	-0.340255	-0.618359	-0.517918	-1.79171	-1.55199	-0.936847	-0.677114	-0.360569	-0.306849		4.11107	0.147209	0.0820094	0.0712757	0.0995716	0.60563	0.639151	0.62509	0.711338	0.188711	0.0704183		-0.144047	-0.0816487	0.0687658	0.0769369	0.594813	0.623908	0.15788	0.113363	0.134519	0.0680454
	6.75	-0.544752	-0.405641	-0.462331	-0.401513	-1.65795	-1.43643	-0.895068	-0.519415	-0.267071	-0.224129		4.14175	0.12011	0.0599383	0.0685096	0.0909416	0.583148	0.607571	0.620927	0.701052	0.202012	0.0673589		-0.112715	-0.0421186	0.0684733	0.0818902	0.474426	0.482679	0.360891	0.352927	0.179653	0.0668435
	6.8	-0.639751	-0.42905	-0.426064	-0.274691	-1.36867	-1.2081	-0.768075	-0.364846	-0.134307	-0.135494		4.17243	0.100591	0.0618782	0.0638703	0.0805969	0.559756	0.572441	0.604049	0.674348	0.211605	0.0650949		-0.0564089	0.0133686	0.0605071	0.0784561	0.271478	0.260484	0.501244	0.524555	0.208872	0.0650928
	6.85	-0.647475	-0.407597	-0.227453	-0.142484	-0.933009	-0.889138	-0.585228	-0.223803	-0.0609253	-0.0444073		4.20311	0.090049	0.0798057	0.0576283	0.0694105	0.535073	0.533768	0.575632	0.632529	0.216848	0.0636256		0.0067231	0.0662047	0.0472443	0.0693442	0.0267648	0.00776917	0.558987	0.600454	0.214013	0.0629947
	6.9	-0.562269	-0.343136	-0.106151	-0.00997943	-0.466496	-0.51212	-0.360537	-0.102829	0.0915005	0.0456037		4.23379	0.0879742	0.100773	0.050124	0.0585415	0.508992	0.491936	0.537334	0.577468	0.217375	0.0627516		0.059501	0.100732	0.0320591	0.0582857	-0.206694	-0.216673	0.534626	0.577109	0.1917	0.0602971
	6.95	-0.411072	-0.242106	0.0773102	0.117892	-0.0200477	-0.115383	-0.130965	-0.00418457	0.213442	0.131091		4.26447	0.0915853	0.119298	0.0417879	0.0495377	0.481613	0.447657	0.491265	0.511522	0.213095	0.0621522		0.0895798	0.107817	0.0184038	0.048908	-0.376512	-0.361641	0.446603	0.474193	0.14471	0.0564882
	7	-0.219633	-0.114877	0.278767	0.238135	0.3978	0.264004	0.205948	0.0739387	0.277271	0.208841		4.29515	0.0975183	0.133491	0.0332131	0.0442167	0.453157	0.401901	0.439966	0.437437	0.204178	0.0614908		0.0917355	0.0864229	0.00892073	0.043713	-0.445523	-0.398474	0.3241	0.327317	0.0815309	0.0510934
	7.05	0.00410413	0.0253331	0.416156	0.347293	0.7943	0.589714	0.447804	0.137019	0.439047	0.277955		4.32583	0.103291	0.142698	0.0253734	0.0437386	0.423872	0.355846	0.386402	0.358257	0.191034	0.0605024		0.0681955	0.04298	0.00481543	0.0434441	-0.403063	-0.329628	0.197723	0.177094	0.014191	0.0439425
	7.1	0.238207	0.163558	0.647515	0.441296	1.09165	0.831637	0.637029	0.195463	0.617064	0.334407		4.35651	0.107483	0.146794	0.0201134	0.0473989	0.393967	0.310806	0.333995	0.277282	0.174271	0.0590438		0.0271465	-0.0110706	0.00564159	0.0470046	-0.268575	-0.187409	0.0910418	0.0578795	-0.0449356	0.0352965
	7.15	0.445424	0.28476	0.770775	0.517086	1.24129	0.969075	0.762291	0.253112	0.474783	0.376232		4.38719	0.109416	0.145947	0.0198957	0.0531968	0.363555	0.26819	0.286634	0.198195	0.154661	0.0571057		-0.0200114	-0.062759	0.00952837	0.0519159	-0.0857013	-0.0229322	0.0154581	-0.0105585	-0.0863485	0.0257876
	7.2	0.577846	0.376898	0.747623	0.572366	1.2515	0.992897	0.721507	0.316204	0.43933	0.402132		4.41786	0.108867	0.140526	0.0245845	0.0592904	0.332632	0.229435	0.24848	0.125982	0.133092	0.0548001		-0.0618491	-0.10109	0.013764	0.0551555	0.0915027	0.11101	-0.0304154	-0.0263196	-0.105653	0.0162119
	7.25	0.608794	0.430351	0.710172	0.605666	1.13363	0.906425	0.663254	0.388581	0.451141	0.411527		4.44854	0.10589	0.131053	0.0315832	0.0644848	0.30109	0.19593	0.223109	0.0723249	0.110522	0.0523266		-0.0896882	-0.119655	0.0155625	0.0541089	0.215631	0.177139	-0.0572021	-0.00313469	-0.104171	0.00726814
	7.3	0.538936	0.439517	0.737791	0.616387	0.895294	0.724928	0.618421	0.47066	0.396097	0.404572		4.47922	0.10071	0.118173	0.039101	0.068101	0.26875	0.168842	0.211725	0.0679859	0.0879531	0.0499242		-0.0993299	-0.117748	0.0128043	0.0473532	0.260307	0.16484	-0.0787037	0.0361536	-0.0878532	-0.000643064
	7.35	0.405964	0.403402	0.688532	0.604795	0.537743	0.473794	0.583695	0.558959	0.235913	0.382139		4.5099	0.0936629	0.102644	0.046318	0.0697984	0.23542	0.148807	0.211817	0.102851	0.0664359	0.0478114		-0.0914253	-0.0998508	0.00456813	0.0350568	0.226874	0.0914567	-0.105664	0.0679808	-0.0649885	-0.00748239
	7.4	0.266465	0.325722	0.652837	0.57199	0.15713	0.186174	0.695103	0.646263	0.280029	0.345757		4.54058	0.0851501	0.0853439	0.0528492	0.069466	0.200952	0.135556	0.218279	0.13971	0.0471758	0.0461261		-0.0705626	-0.0737659	-0.00866411	0.0188979	0.14122	-0.00636487	-0.141531	0.0755624	-0.0435368	-0.0134828
	7.45	0.164433	0.214518	0.664682	0.519843	-0.145086	-0.0994747	0.872815	0.722416	0.313888	0.297527		4.57126	0.0756143	0.0673473	0.0585045	0.0671618	0.165295	0.127759	0.225918	0.168217	0.0319493	0.0448858		-0.0434753	-0.0480597	-0.0251493	0.00155274	0.0422653	-0.0876523	-0.181517	0.0532919	-0.0289649	-0.0189595
	7.5	0.0956669	0.0813074	0.665514	0.452981	-0.381543	-0.349157	1.00274	0.775651	0.278614	0.240002		4.60194	0.0655194	0.0501813	0.0631986	0.0630808	0.128534	0.123417	0.230912	0.186013	0.0238714	0.043988		-0.0169612	-0.0295673	-0.042307	-0.0140773	-0.0333232	-0.122537	-0.215009	0.00700845	-0.0231927	-0.0241103
	7.55	0.0301566	-0.0601216	0.560655	0.372329	-0.504362	-0.532905	1.13479	0.79437	0.212583	0.176289		4.63262	0.0553436	0.0366093	0.0669133	0.057537	0.0909092	0.120544	0.23097	0.192784	0.02481	0.0432512		0.00388942	-0.0216513	-0.0572957	-0.0256621	-0.0643252	-0.10235	-0.230204	-0.0494811	-0.0248098	-0.0288932
	7.6	-0.0397552	-0.194917	0.424663	0.279908	-0.495012	-0.62909	1.15474	0.76908	0.319169	0.108539		4.6633	0.0455838	0.0315384	0.0696771	0.0509611	0.0528286	0.117665	0.225012	0.189159	0.0302875	0.0424774		0.0167125	-0.0236326	-0.0675927	-0.0320343	-0.0512385	-0.0408974	-0.219101	-0.100079	-0.0302793	-0.0330311
	7.65	-0.112307	-0.308715	0.335801	0.179346	-0.392609	-0.626791	1.04972	0.693006	0.163191	0.0398429		4.69398	0.0367811	0.037052	0.0715518	0.043917	0.0150566	0.113959	0.212826	0.176421	0.035818	0.0415081		0.0219499	-0.0314477	-0.0714482	-0.0334169	-0.0136243	0.0329743	-0.181001	-0.132165	-0.0355561	-0.036132
	7.7	-0.206108	-0.390145	0.286386	0.0745025	-0.248891	-0.526905	0.837335	0.564719	0.239355	-0.0268027		4.72466	0.0295613	0.0478607	0.0726218	0.0371465	0.0231674	0.109175	0.194822	0.156418	0.0397937	0.0402604		0.0220931	-0.039242	-0.0681347	-0.0312449	0.0199403	0.0880718	-0.123234	-0.140537	-0.0375038	-0.0378651
	7.75	-0.280244	-0.431099	0.1838	-0.0306827	-0.0805208	-0.341898	0.53623	0.388336	0.146316	-0.0886383		4.75534	0.0246243	0.0593343	0.0729839	0.0316207	0.0591181	0.103489	0.171849	0.131616	0.0418798	0.038739		0.020423	-0.0413653	-0.0579765	-0.0276543	0.024954	0.103476	-0.0589328	-0.128376	-0.0346834	-0.0381118
	7.8	-0.3004	-0.427709	0.121423	-0.132341	0.134103	-0.0942253	0.126794	0.173601	0.0949635	-0.143268		4.78602	0.0224592	0.0694661	0.0727387	0.0284334	0.0931877	0.0973545	0.145078	0.105405	0.0422002	0.0370312		0.0196896	-0.0341613	-0.0421948	-0.0248072	-0.0082349	0.0761188	-0.00271092	-0.105221	-0.0273918	-0.0370244
	7.85	-0.277708	-0.380707	-0.0431077	-0.226822	0.350127	0.186363	-0.311003	-0.0647505	0.0164183	-0.188761		4.8167	0.0227949	0.0773944	0.0719817	0.028215	0.124592	0.0913707	0.11593	0.0829384	0.0410553	0.0352848		0.0211522	-0.0170488	-0.0226416	-0.024257	-0.0702167	0.0206476	0.0341614	-0.0829255	-0.0171324	-0.0349716
	7.9	-0.225856	-0.295306	-0.102396	-0.310826	0.515984	0.466558	-0.636598	-0.308311	-0.0764263	-0.223725		4.84738	0.0246581	0.0827282	0.0707969	0.0304725	0.152718	0.0861382	0.0860942	0.0717565	0.0387944	0.0336731		0.0242522	0.00737429	-0.00149662	-0.0265334	-0.13636	-0.0378552	0.0473401	-0.0711871	-0.00586409	-0.0323968
	7.95	-0.148355	-0.180619	-0.192206	-0.381522	0.656677	0.713435	-0.830493	-0.536851	-0.0875745	-0.247345		4.87806	0.0271108	0.0853222	0.0692511	0.033985	0.177067	0.0821089	0.0578756	0.0766522	0.0357406	0.0323497		0.0269749	0.0341731	0.0190129	-0.0310543	-0.176954	-0.0748777	0.0404936	-0.0742331	0.00462615	-0.029655
	8	-0.0460192	-0.0486778	-0.228636	-0.438301	0.770081	0.894302	-0.850201	-0.730484	-0.134371	-0.259391		4.90874	0.0296173	0.0851924	0.0673907	0.0376434	0.197276	0.0794543	0.0359886	0.0923298	0.0321407	0.0314015		0.0267363	0.0575634	0.0368406	-0.0363704	-0.169471	-0.0765026	0.0235442	-0.0897306	0.0130318	-0.0268965
	8.05	0.0855744	0.0868404	-0.335715	-0.478947	0.871735	0.98686	-0.739117	-0.872249	-0.152441	-0.261581		4.93942	0.0319732	0.0824762	0.0652413	0.0407262	0.213141	0.0780161	0.0314828	0.110627	0.0281444	0.0308196		0.0214761	0.0725795	0.0502962	-0.0406496	-0.108044	-0.0444227	0.00873236	-0.110123	0.0185243	-0.0240464
	8.1	0.222941	0.212225	-0.413959	-0.501293	0.908276	0.978799	-0.655241	-0.950796	-0.0885693	-0.253093		4.9701	0.034159	0.077407	0.0628094	0.0428246	0.224617	0.0773734	0.0443185	0.126652	0.0238197	0.0305043		0.0105861	0.0764326	0.0581809	-0.0422478	-0.00651493	0.00578812	0.005938	-0.125736	0.0206031	-0.0208813
	8.15	0.346347	0.314016	-0.463391	-0.504831	0.839667	0.869015	-0.579348	-0.958159	-0.130079	-0.235065		5.00078	0.0362354	0.0702942	0.0600858	0.0437382	0.231831	0.0769897	0.0603062	0.138006	0.0192182	0.0303007		-0.00463713	0.0691886	0.0598975	-0.0401945	0.106025	0.0520175	0.018943	-0.128434	0.019002	-0.0171684
	8.2	0.426622	0.381667	-0.366447	-0.489773	0.688097	0.667527	-0.487549	-0.894278	-0.0993654	-0.209		5.03146	0.0382743	0.0615059	0.0570514	0.0434098	0.235061	0.0763611	0.0737849	0.143604	0.0145397	0.0300479		-0.0211664	0.0536091	0.0555324	-0.0344567	0.195349	0.0751941	0.0439798	-0.114499	0.0137773	-0.0128019
	8.25	0.433046	0.40878	-0.405712	-0.457025	0.49932	0.394139	-0.441598	-0.766028	-0.0537584	-0.176664		5.06214	0.0403179	0.0514527	0.0536826	0.0418879	0.234729	0.0751104	0.0832702	0.143146	0.0106172	0.0296187		-0.0350041	0.0342487	0.0458916	-0.0259196	0.233954	0.0670065	0.0711016	-0.0857667	0.00555065	-0.00788295
	8.3	0.374159	0.393287	-0.412952	-0.408146	0.281309	0.076033	-0.318811	-0.586515	-0.0937805	-0.139976		5.09282	0.0423597	0.040574	0.0499578	0.0393062	0.231369	0.0730268	0.0885253	0.136903	0.00988005	0.0289419		-0.0423055	0.0161087	0.0324551	-0.0161039	0.210293	0.0326739	0.0879167	-0.0487449	-0.00425577	-0.00270948
	8.35	0.274519	0.337581	-0.248831	-0.345275	0.0275795	-0.255389	-0.19288	-0.373659	-0.0409401	-0.100894		5.1235	0.0443438	0.0293357	0.0458622	0.0358716	0.225594	0.0700667	0.0899925	0.125622	0.0138436	0.028009		-0.0405315	0.00325237	0.0172224	-0.00671992	0.132187	-0.012084	0.0843949	-0.0121437	-0.0134027	0.00231309
	8.4	0.150627	0.248186	-0.228463	-0.271035	-0.220475	-0.568026	-0.119741	-0.148228	0.00176491	-0.0613122		5.15418	0.0461788	0.018275	0.0413922	0.0318614	0.218058	0.0663383	0.0887362	0.110503	0.020385	0.0268674		-0.0292878	-0.00222185	0.00243831	0.000804599	0.0235563	-0.0482669	0.057056	0.016202	-0.0191784	0.00680028
	8.45	0.0255714	0.134991	-0.22842	-0.188426	-0.472225	-0.834808	0.0106129	0.0684457	-0.0123066	-0.0229691		5.18486	0.0477569	0.00847264	0.0365584	0.0276307	0.209415	0.0620779	0.0865185	0.0932611	0.0279054	0.0256072		-0.0105933	-0.000582431	-0.0097728	0.00568444	-0.0839558	-0.0617355	0.0110326	0.0319052	-0.019088	0.0105016
	8.5	-0.0730921	0.0101599	-0.0443032	-0.0998441	-0.77327	-1.02819	0.117916	0.256789	0.0172661	0.0126303		5.21553	0.0489744	0.00674394	0.0313876	0.0236299	0.20027	0.0576221	0.0857852	0.0763595	0.0356946	0.0243397		0.0115139	0.00583157	-0.0178028	0.00792847	-0.161193	-0.0488143	-0.0408107	0.0352236	-0.0116945	0.0133543
	8.55	-0.137047	-0.113186	-0.132798	-0.00866518	-1.03656	-1.13252	0.196102	0.401222	0.0453824	0.0451196		5.24621	0.0497479	0.0141768	0.0259228	0.0204128	0.191143	0.0533706	0.0891677	0.0633666	0.0433144	0.0231721		0.0319403	0.0134749	-0.0208944	0.00825285	-0.18996	-0.0171537	-0.0815454	0.0305502	0.00269354	0.0154615
	8.6	-0.199218	-0.222588	-0.0681545	0.0810468	-1.23435	-1.14178	0.21275	0.49179	0.022439	0.0728699		5.27689	0.0500274	0.0216647	0.0202234	0.0185457	0.182437	0.0497309	0.0983527	0.0584062	0.0504191	0.0221811		0.0458151	0.0187436	-0.0193233	0.00779728	-0.167167	0.0182291	-0.0955389	0.0244912	0.0217846	0.0170117
	8.65	-0.258038	-0.306531	-0.0547361	0.165865	-1.24326	-1.05964	0.252234	0.524201	-0.0049528	0.0951981		5.30757	0.0498041	0.0278956	0.0143648	0.0183031	0.174422	0.0470356	0.113292	0.0626675	0.056719	0.021393		0.049743	0.0190566	-0.014359	0.00774036	-0.103885	0.0417797	-0.0738183	0.0232982	0.0416749	0.0181786
	8.7	-0.305002	-0.356592	0.101223	0.242621	-1.0447	-0.898454	0.184659	0.501228	0.0709203	0.111755		5.33825	0.0491159	0.0325847	0.00844255	0.0193935	0.167238	0.0454471	0.132668	0.0725539	0.0619782	0.0207792		0.0426952	0.013565	-0.00798835	0.00893308	-0.020364	0.0440535	-0.0176976	0.030605	0.0577739	0.0190444
	8.75	-0.320117	-0.36837	0.135158	0.308524	-0.787822	-0.677353	0.1461	0.431742	0.0784551	0.122507		5.36893	0.0480475	0.035629	0.00265943	0.0211668	0.160912	0.0448977	0.154837	0.0836384	0.0660211	0.0202698		0.0263025	0.00330555	-0.00244707	0.0116567	0.0607454	0.0253751	0.0605801	0.0462491	0.066021	0.0195781
	8.8	-0.303152	-0.341579	0.0283694	0.361266	-0.492967	-0.419711	0.106087	0.32939	-0.021473	0.127699		5.39961	0.0467283	0.0370168	0.00354631	0.0230149	0.155396	0.0451153	0.178336	0.0930832	0.0687377	0.0197794		0.00447234	-0.0092101	0.000337748	0.0155676	0.120562	-0.00487186	0.140529	0.0665264	0.0640135	0.0196696
	8.85	-0.257382	-0.279982	0.160812	0.399099	-0.152948	-0.150359	0.120806	0.21074	-0.120495	0.127808		5.43029	0.0453239	0.0368059	0.0090569	0.0245259	0.150593	0.0457239	0.202002	0.0993873	0.0700865	0.0192333		-0.0175688	-0.0208169	-0.000744029	0.019834	0.147862	-0.0327792	0.198769	0.0857	0.0516821	0.0192018
	8.9	-0.177127	-0.190887	0.268777	0.420896	0.183337	0.10714	0.0672761	0.0931283	-0.046285	0.123484		5.46097	0.0440208	0.0351128	0.0143314	0.025462	0.146387	0.0463535	0.224941	0.101865	0.0700937	0.0185853		-0.0345611	-0.0286648	-0.00566329	0.0234106	0.140168	-0.0461308	0.215552	0.0981503	0.0313002	0.0181233
	8.95	-0.0765331	-0.0842899	0.245768	0.426178	0.464974	0.334007	-0.0448259	-0.0075079	0.0455438	0.115491		5.49165	0.0430011	0.0321026	0.0192128	0.0257082	0.142647	0.0467095	0.24648	0.100366	0.068849	0.017826		-0.0424959	-0.0310427	-0.0132127	0.0253637	0.102586	-0.0395609	0.180587	0.100364	0.00683764	0.0164895
	9	0.0142633	0.0282462	0.212938	0.414805	0.644366	0.513931	-0.153709	-0.0785538	0.0133681	0.104648		5.52233	0.0424106	0.02798	0.0236088	0.0252358	0.139234	0.0465987	0.266127	0.0951499	0.0664972	0.0169813		-0.0395778	-0.0278253	-0.0212785	0.0251461	0.0454371	-0.0165088	0.0964861	0.0920696	-0.0171182	0.0144563
	9.05	0.0822438	0.134844	0.149271	0.387337	0.676856	0.638116	-0.467144	-0.111789	0.0704723	0.0917322		5.55301	0.0423265	0.02298	0.0274468	0.0240795	0.135989	0.0459282	0.283533	0.0868288	0.0632282	0.0161041		-0.0266321	-0.0204334	-0.0273686	0.0227457	-0.0182991	0.012692	-0.0212051	0.0761568	-0.0365201	0.0122311
	9.1	0.12369	0.224664	0.0816864	0.345425	0.571948	0.704353	-0.608767	-0.104093	0.0366612	0.0774258		5.58369	0.0427389	0.0173596	0.0306725	0.0223237	0.132732	0.0446921	0.29847	0.0763684	0.0592643	0.0152613		-0.00686966	-0.0113454	-0.0292691	0.0186706	-0.0752643	0.0355733	-0.147462	0.0574978	-0.0487472	0.0100053
	9.15	0.143768	0.288726	0.06742	0.291114	0.413424	0.716087	-0.59616	-0.0597175	0.0833515	0.0624605		5.61437	0.043555	0.0113969	0.0332518	0.0200945	0.129268	0.0429571	0.310803	0.0651523	0.0548463	0.0145157		0.0149178	-0.0033266	-0.0256629	0.013786	-0.113708	0.0429561	-0.25381	0.0411383	-0.0529875	0.00789762
	9.2	0.15734	0.321003	-0.0353014	0.226893	0.278583	0.681121	-0.418719	0.0125531	0.0619929	0.0474626		5.64505	0.0446245	0.00545457	0.0351736	0.0175577	0.125418	0.0408471	0.320466	0.0551122	0.050218	0.0139088		0.033521	0.00138476	-0.0165425	0.00905851	-0.125403	0.0326881	-0.315343	0.0305479	-0.0500739	0.00593157
	9.25	0.145199	0.31902	-0.0664289	0.155585	0.174982	0.609982	-0.141372	0.100049	0.0269376	0.0329346		5.67573	0.045774	0.00218433	0.0364509	0.0149228	0.121053	0.0385285	0.327443	0.0486872	0.0456104	0.0134482		0.0445466	0.00169532	-0.00330107	0.00528822	-0.107512	0.0101865	-0.316867	0.0265438	-0.041914	0.00405419
	9.3	0.105495	0.283956	-0.0823004	0.0802192	0.0942737	0.514206	0.131616	0.188005	0.00928816	0.0192491		5.70641	0.0468383	0.00688128	0.0371227	0.0124586	0.116155	0.0361944	0.331749	0.0477808	0.0412244	0.0131061		0.045425	-0.00209023	0.0115354	0.00290691	-0.063975	-0.0142792	-0.256602	0.0272314	-0.0307686	0.00218411
	9.35	0.0448359	0.220417	-0.17358	0.00390658	0.0978658	0.404799	0.271824	0.261577	-0.102724	0.00665316		5.73709	0.0476822	0.0118695	0.0372538	0.0105076	0.110886	0.0340442	0.333415	0.0519252	0.0372143	0.0128302		0.0359658	-0.00843502	0.0248768	0.00189585	-0.0056542	-0.0302301	-0.14653	0.0289199	-0.0186402	0.000266741
	9.4	-0.0226558	0.135852	-0.170204	-0.0702927	0.189903	0.291085	0.392688	0.307825	0.0377732	-0.00471811		5.76777	0.0482133	0.0162233	0.0369343	0.00943386	0.105657	0.0322561	0.332476	0.0586574	0.033674	0.0125611		0.0183492	-0.0150841	0.0338018	0.00183886	0.0514703	-0.0314599	-0.00939035	0.0276289	-0.00694995	-0.00168784
	9.45	-0.0829538	0.0396912	-0.154535	-0.139492	0.285365	0.180005	0.451058	0.317414	-0.0712369	-0.0148209		5.79845	0.0483887	0.0197594	0.0362765	0.00939589	0.10119	0.0309535	0.328971	0.0655659	0.0306315	0.012249		-0.00342139	-0.0197592	0.036269	0.00208557	0.0902013	-0.0184475	0.126819	0.020613	0.00345984	-0.00359861
	9.5	-0.138196	-0.0577068	-0.134836	-0.201304	0.318593	0.0759707	0.430525	0.285812	-0.203344	-0.0236785		5.82913	0.0482179	0.022377	0.03541	0.01015	0.0984971	0.0301756	0.322937	0.0710851	0.0280558	0.0118634		-0.0244578	-0.0208241	0.0316269	0.0019696	0.09734	0.00222379	0.235377	0.00735729	0.0120942	-0.00533921
	9.55	-0.168096	-0.146166	-0.0876802	-0.253296	0.221182	-0.0186912	0.31266	0.213568	-0.10233	-0.0314268		5.85981	0.0477634	0.024025	0.0344729	0.0112503	0.0986967	0.029866	0.314415	0.0743545	0.025881	0.0113965		-0.0400893	-0.0177281	0.0207922	0.00101434	0.0686022	0.0210302	0.296764	-0.0102826	0.0185187	-0.00678191
	9.6	-0.180959	-0.216736	-0.244174	-0.29344	-0.0143608	-0.103105	0.211155	0.106046	-0.056458	-0.0380323		5.89049	0.0471394	0.0246947	0.0335981	0.0123321	0.102633	0.0298906	0.303456	0.0749935	0.0240412	0.0108616		-0.0468784	-0.0111141	0.00604849	-0.000932718	0.0112959	0.0297621	0.302558	-0.0287974	0.02219	-0.00784009
	9.65	-0.184253	-0.262431	-0.191235	-0.320504	-0.275318	-0.176999	-0.0484653	-0.0256867	-0.0774927	-0.0435809		5.92117	0.0465061	0.0244161	0.0328966	0.0131746	0.110497	0.0300752	0.290132	0.0729675	0.0225068	0.0102867		-0.043335	-0.00257699	-0.0094804	-0.00367096	-0.0566982	0.0249855	0.256496	-0.044297	0.0225037	-0.00849209
	9.7	-0.168193	-0.279272	-0.138616	-0.333833	-0.412144	-0.239897	-0.0719211	-0.167635	-0.310592	-0.0481418		5.95185	0.046058	0.0232545	0.0324397	0.0136632	0.121753	0.0302442	0.274542	0.0685172	0.0213108	0.00970712		-0.0301915	0.00583772	-0.0225506	-0.00672363	-0.111894	0.00926754	0.172623	-0.0538541	0.0190456	-0.00877856
	9.75	-0.146577	-0.266467	-0.30877	-0.333362	-0.468523	-0.290535	-0.106928	-0.304288	-0.182105	-0.0517551		5.98253	0.0460016	0.0213048	0.0322462	0.0137518	0.135398	0.0302477	0.256822	0.0621281	0.0205539	0.00915619		-0.0102063	0.012235	-0.0305302	-0.00949078	-0.132835	-0.0102392	0.071203	-0.0564396	0.0119344	-0.00877769
	9.8	-0.100107	-0.226358	-0.160357	-0.319598	-0.50749	-0.326634	-0.138621	-0.420521	-0.203449	-0.0544268		6.0132	0.0465233	0.0186869	0.0322805	0.0134396	0.150279	0.0299756	0.237155	0.054531	0.0203753	0.00865704		0.0124409	0.0153926	-0.031964	-0.011428	-0.107875	-0.0251054	-0.0264464	-0.0531402	0.00208905	-0.00857128
	9.85	-0.0354739	-0.16407	-0.111814	-0.293579	-0.518144	-0.345077	-0.228428	-0.503423	-0.0694676	-0.056129		6.04388	0.0477522	0.015539	0.032463	0.0127575	0.165281	0.0293618	0.215779	0.0467405	0.0208905	0.00821718		0.0330163	0.0150588	-0.0268398	-0.0121975	-0.0402308	-0.0293026	-0.102847	-0.0466253	-0.00873141	-0.00821708
	9.9	0.0291401	-0.0868765	-0.0247889	-0.256812	-0.462622	-0.342482	-0.381547	-0.543806	0.0399794	-0.0568069		6.07456	0.0497335	0.0120116	0.032689	0.0117606	0.179414	0.0283842	0.192993	0.0401029	0.0221229	0.00782791		0.0471791	0.011952	-0.0165048	-0.0117491	0.0518631	-0.0216514	-0.147813	-0.040097	-0.0181887	-0.00773802
	9.95	0.0822198	-0.00335637	-0.115249	-0.211194	-0.339093	-0.316346	-0.476015	-0.537237	-0.214365	-0.0563901		6.10524	0.0524218	0.00826182	0.0328487	0.0105224	0.191825	0.0270637	0.169167	0.036147	0.0239792	0.007469		0.0518204	0.00748275	-0.00327324	-0.0103148	0.140359	-0.00605458	-0.15976	-0.036126	-0.0238921	-0.00713048
	10	0.114725	0.0775497	-0.126198	-0.158991	-0.184789	-0.265288	-0.443152	-0.484455	-0.0240063	-0.0548071		6.13592	0.0556979	0.00445201	0.0328439	0.00913205	0.201811	0.0254624	0.144765	0.035809	0.0262788	0.00711637		0.0456435	0.00329349	0.0101595	-0.00832355	0.196467	0.0104627	-0.144756	-0.0357956	-0.0240507	-0.00638492
	10.05	0.120572	0.147494	-0.0875481	-0.102148	-0.0251448	-0.190388	-0.430084	-0.391257	0.00040698	-0.0521404		6.1666	0.0593962	0.000876937	0.0326	0.00769463	0.208816	0.0236838	0.120379	0.0385209	0.0288042	0.00674981		0.0293907	0.000762338	0.0213379	-0.00626844	0.200502	0.0209412	-0.113799	-0.0384368	-0.0180505	-0.0055076
	10.1	0.12828	0.199653	0.112507	-0.0429431	0.111559	-0.0959531	-0.403692	-0.267487	0.0310957	-0.0481515		6.19728	0.063331	0.0029284	0.0320715	0.00633585	0.212438	0.0218705	0.0968301	0.0426842	0.0313366	0.0063582		0.00569282	0.000616873	0.0285459	-0.00456867	0.14899	0.0214651	-0.079204	-0.0420118	-0.00675935	-0.00453285
	10.15	0.143316	0.228824	0.196329	0.0161036	0.180612	0.010454	-0.232163	-0.125743	0.0138138	-0.0428411		6.22796	0.0673163	0.00610442	0.0312454	0.00520914	0.212433	0.0201978	0.0754051	0.0468078	0.0336733	0.00594149		-0.0214169	0.00276358	0.0310746	-0.00346566	0.0563229	0.012658	-0.0511312	-0.0439675	0.00756671	-0.00352076
	10.2	0.163806	0.232763	0.183403	0.0725594	0.265626	0.118404	-0.0106204	0.0198057	-0.0431911	-0.0362681		6.25864	0.0711757	0.0088706	0.0301408	0.00448379	0.208715	0.0188539	0.0583807	0.0499198	0.0356335	0.00550977		-0.0472282	0.00636945	0.029215	-0.00298046	-0.0497894	-0.000864161	-0.0351693	-0.0422248	0.0217843	-0.00254222
	10.25	0.192707	0.212046	0.140603	0.124177	0.255407	0.215556	0.13197	0.155267	0.140229	-0.0285563		6.28932	0.0747477	0.0111341	0.028808	0.00426019	0.201357	0.0179972	0.0494656	0.0514937	0.03706	0.00508022		-0.0671871	0.0101565	0.0240119	-0.00293888	-0.137576	-0.0127305	-0.0314943	-0.0359396	0.0326525	-0.00165889
	10.3	0.199488	0.169842	0.119101	0.168986	0.1915	0.289087	0.22315	0.268575	0.173835	-0.0198947		6.32	0.0778875	0.0128398	0.0273251	0.0044534	0.190592	0.0176986	0.0512909	0.0513209	0.0378203	0.00467269		-0.0776941	0.0128102	0.0168754	-0.00305008	-0.181903	-0.0176835	-0.0356723	-0.0257778	0.0376945	-0.000907048
	10.35	0.168195	0.111467	0.244289	0.205363	0.182571	0.327438	0.32716	0.350741	0.112736	-0.0105323		6.35068	0.0804667	0.0139595	0.0257928	0.00484817	0.176804	0.0179017	0.061079	0.0494286	0.0378081	0.00430465		-0.0767332	0.013376	0.00917464	-0.00301062	-0.172579	-0.0138011	-0.0407044	-0.0136346	0.0358773	-0.000291802
	10.4	0.118241	0.0437403	0.273621	0.232095	0.233542	0.322115	0.487543	0.396676	0.0962594	-0.000767804		6.38136	0.0823737	0.0144898	0.0243257	0.00525333	0.160531	0.018441	0.0740227	0.0460361	0.0369456	0.00398662		-0.0642254	0.0115276	0.00193051	-0.00260072	-0.117306	-0.00315039	-0.0396041	-0.00193179	0.0278977	0.000207022
	10.45	0.0581618	-0.0258096	0.343408	0.248413	0.254085	0.269286	0.590331	0.405509	-0.0018437	0.00906543		6.41204	0.0835132	0.0144501	0.0230382	0.00555465	0.142462	0.019103	0.0871534	0.0415355	0.0351875	0.00371949		-0.0420477	0.0076371	-0.00431891	-0.00174521	-0.0382784	0.00932431	-0.0277088	0.00723021	0.015975	0.00062117
	10.5	0.00614506	-0.0897687	0.5645	0.254012	0.218811	0.170911	0.576835	0.380379	-0.0387421	0.0186171		6.44272	0.0838071	0.0138809	0.0220242	0.00569764	0.123458	0.0196839	0.0990397	0.0364957	0.0325248	0.00349504		-0.0137099	0.00263787	-0.00946777	-0.000524917	0.0362108	0.0180974	-0.00407441	0.0127547	0.00319554	0.000979067
	10.55	-0.0258112	-0.141622	0.422179	0.249047	0.103446	0.0351633	0.642566	0.327769	0.068144	0.0275396		6.4734	0.0831949	0.0128404	0.0213351	0.00566511	0.104597	0.0200217	0.108999	0.0316795	0.0289928	0.00329962		0.0162583	-0.00226897	-0.0136531	0.000859956	0.0819855	0.0194835	0.0283759	0.0148323	-0.00739908	0.00129593
	10.6	-0.0514749	-0.17641	0.380325	0.23411	-0.0993991	-0.123967	0.678619	0.256489	0.134051	0.0355075		6.50408	0.0816347	0.0114016	0.0209643	0.005463	0.0872663	0.0200051	0.116727	0.0280197	0.0246846	0.00311902		0.0431067	-0.00596859	-0.0170149	0.00215842	0.0872526	0.01313	0.0638804	0.0147503	-0.0137056	0.00157193
	10.65	-0.0756221	-0.191186	0.361032	0.210192	-0.293461	-0.287919	0.585079	0.176447	0.0799773	0.0422355		6.53476	0.0791045	0.00964873	0.0208473	0.00511221	0.073251	0.0195732	0.122148	0.0263692	0.0197901	0.00294254		0.0627116	-0.00774163	-0.0195037	0.00314564	0.0559676	0.00198745	0.0956273	0.0143265	-0.0151548	0.00179743
	10.7	-0.071436	-0.185247	0.386282	0.178623	-0.450963	-0.435565	0.422522	0.0973769	0.00816147	0.0474933		6.56544	0.0756037	0.00767416	0.0208804	0.00464334	0.064553	0.0187129	0.125352	0.0269468	0.0147212	0.00276476		0.0723135	-0.00744138	-0.0208109	0.00368444	0.00526226	-0.00914134	0.11769	0.0151943	-0.0128186	0.00196131
	10.75	-0.0408822	-0.160111	0.356462	0.141008	-0.523288	-0.545746	0.220905	0.0276926	0.195933	0.0511173		6.59612	0.0711536	0.00557773	0.0209466	0.00409333	0.0623425	0.0174562	0.126576	0.0291013	0.0105838	0.00258514		0.0710054	-0.00549585	-0.0204506	0.00375464	-0.041852	-0.0157657	0.126498	0.018204	-0.008993	0.00205791
	10.8	-0.0124076	-0.119261	0.363669	0.0991416	-0.528993	-0.600043	0.140789	-0.0264197	0.142027	0.0530166		6.6268	0.0657994	0.0034763	0.0209409	0.00350307	0.0656552	0.0158806	0.126181	0.0318288	0.00999748	0.0024061		0.0598709	-0.00274514	-0.0179648	0.00344522	-0.0655668	-0.0156072	0.121448	0.0231476	-0.00638812	0.00208946
	10.85	0.0205872	-0.067688	0.333017	0.0549306	-0.430909	-0.585414	0.0289336	-0.0615544	0.0230064	0.0531747		6.65748	0.0596107	0.00161139	0.0207852	0.00291623	0.071977	0.0141123	0.124644	0.0343015	0.013958	0.00223053		0.0417384	-0.000171572	-0.0131791	0.00291576	-0.0566547	-0.00942949	0.104541	0.0288844	-0.00718979	0.00206397
	10.9	0.0329883	-0.0112981	0.196948	0.0103049	-0.206616	-0.496345	-0.0113799	-0.0772516	0.10408	0.0516468		6.68816	0.0526837	0.00140639	0.020438	0.00237896	0.0789404	0.0123354	0.122533	0.0359958	0.0200205	0.00205972		0.0205902	0.00139245	-0.00641211	0.00234238	-0.0194384	-0.000504661	0.0793129	0.033798	-0.0122964	0.00199068
	10.95	0.0254941	0.0437566	0.135737	-0.0328651	0.0666257	-0.334408	0.133509	-0.0757761	0.145808	0.0485522		6.71884	0.0451448	0.00289936	0.0198973	0.00193934	0.0850064	0.0107985	0.120467	0.0366394	0.0266686	0.00189234		0.000742232	0.00149301	0.00144765	0.00186628	0.0305637	0.00697216	0.0494982	0.0363983	-0.0209784	0.00187639
	11	0.00625705	0.0917401	-0.0623887	-0.0735487	0.281394	-0.1119	0.333003	-0.0615659	0.167253	0.0440637		6.74952	0.0371607	0.00439695	0.0192025	0.00164044	0.0893445	0.00979194	0.11905	0.0361475	0.033303	0.00172478		-0.0140416	0.000157904	0.00904589	0.00156006	0.073169	0.00976698	0.0179659	0.0358466	-0.0310625	0.00172478
	11.05	-0.000735047	0.127922	-0.0127462	-0.110849	0.437953	0.14828	0.453308	-0.0403321	0.106326	0.0383402		6.7802	0.0289674	0.00565331	0.0184331	0.00149816	0.0916009	0.0095308	0.118777	0.0345789	0.0396171	0.00155261		-0.021314	-0.00214671	0.0148383	0.00141971	0.0915523	0.00695525	-0.013701	0.0322201	-0.0395713	0.00153893
	11.1	0	0.149162	-0.2123	-0.142643	0.513959	0.418245	0.131957	-0.0185835	0.104142	0.0314338		6.81087	0.0209707	0.00660939	0.0177042	0.00147879	0.0917463	0.00998732	0.119941	0.0321108	0.0454182	0.00137245		-0.020424	-0.00468357	0.0174734	0.00138122	0.0786257	0.000180998	-0.0448682	0.0264405	-0.0435975	0.00132537
	11.15	0	0.15361	-0.0571857	-0.167703	0.600543	0.666838	0.0535153	-0.00252139	0.17434	0.0236207		6.84155	0.0141429	0.00724253	0.0171529	0.00151742	0.0899897	0.0108955	0.122572	0.0290252	0.0505812	0.00118347		-0.0126053	-0.0066784	0.0161778	0.00135325	0.0394172	-0.00721907	-0.0749611	0.0199132	-0.0411303	0.00109694
	11.2	0	0.141544	-0.132793	-0.185115	0.666621	0.863306	-0.0640395	0.00322007	0.156914	0.0151924		6.87223	0.0112064	0.00754935	0.0169115	0.00155801	0.0867282	0.0119341	0.126444	0.0257038	0.0550363	0.000988334		-0.000652254	-0.00754822	0.0110285	0.00125335	-0.0112734	-0.0117768	-0.102465	0.0140273	-0.0315845	0.000872562
	11.25	0	0.115013	-0.331313	-0.194314	0.627935	0.981129	-0.0760867	-0.00403043	-0.0343504	0.00644303		6.90291	0.0145011	0.00754123	0.0170685	0.00156913	0.0825094	0.0128504	0.13114	0.0226218	0.0587639	0.000793762		0.011748	-0.00705815	0.00302377	0.00103559	-0.0548242	-0.0114185	-0.12433	0.00970056	-0.0159015	0.000673847
	11.3	0	0.0775164	-0.54575	-0.195097	0.510064	1.00153	-0.164544	-0.0246663	-0.109968	-0.00234215		6.93359	0.0208943	0.00724188	0.0176358	0.00153951	0.0779893	0.0134787	0.136154	0.0203025	0.0617896	0.000611844		0.0208769	-0.00536639	-0.00608681	0.000701981	-0.0759132	-0.00629419	-0.136153	0.00712905	0.00375402	0.000519953
	11.35	0	0.0335622	-0.59226	-0.187628	0.421745	0.916185	-0.212203	-0.0568074	-0.103272	-0.0108951		6.96427	0.027876	0.00668515	0.0185443	0.00147054	0.0738647	0.0137225	0.140969	0.0191604	0.0641771	0.000464635		0.0238461	-0.00295229	-0.0141838	0.000296206	-0.0680616	0.00140644	-0.133245	0.00581265	0.0245503	0.000423354
	11.4	0	-0.0118645	-0.790344	-0.172416	0.356086	0.728748	-0.298627	-0.0966069	-0.237497	-0.0189712		6.99495	0.0345959	0.00591285	0.0196693	0.0013708	0.0707584	0.0135385	0.145124	0.0192521	0.0660158	0.000391163		0.0192632	-0.000457094	-0.0192817	-0.000115584	-0.0355934	0.0085102	-0.112303	0.00482594	0.0435898	0.000388412
	11.45	0	-0.053858	-0.907504	-0.150293	0.262506	0.454987	-0.564348	-0.138806	-0.200757	-0.0263524		7.02563	0.0407009	0.00497269	0.0208662	0.00125249	0.0690665	0.0129245	0.148243	0.0202112	0.0674055	0.000424063		0.0075509	0.00151015	-0.020028	-0.000468644	0.00851654	0.0122745	-0.0731435	0.00321776	0.0583798	0.000413159
	11.5	0	-0.0881142	-0.844799	-0.122362	0.164418	0.121398	-0.931092	-0.177458	-0.280827	-0.0328492		7.05631	0.0459948	0.00391646	0.0219978	0.00112897	0.0688315	0.011914	0.150058	0.0214932	0.0684376	0.000539937		-0.00915294	0.00254262	-0.0160645	-0.00071926	0.0478527	0.0115245	-0.0198301	0.000385726	0.0670903	0.000492851
	11.55	0	-0.111363	-1.05448	-0.0899516	-0.0431318	-0.23753	-1.17878	-0.206717	-0.205174	-0.0383003		7.08699	0.0503514	0.00279957	0.0229486	0.00101312	0.0697326	0.0105721	0.150405	0.022631	0.0691781	0.000699082		-0.0274858	0.00253428	-0.00815147	-0.000853903	0.0686855	0.00703969	0.0393548	-0.00370703	0.0686293	0.000622923
	11.6	0	-0.121668	-1.10585	-0.0545472	-0.375667	-0.583132	-1.57214	-0.221602	-0.296386	-0.0425723		7.11767	0.0536893	0.00168769	0.0236301	0.000915982	0.0712127	0.00899638	0.149231	0.0233201	0.069654	0.000882295		-0.0436263	0.00168386	0.0019855	-0.000886224	0.0646773	0.00107184	0.0932999	-0.00853879	0.0626363	0.000799271
	11.65	0	-0.118568	-1.17939	-0.0177265	-0.66073	-0.877019	-1.83729	-0.218633	-0.341125	-0.0455583		7.14835	0.0559625	0.000737167	0.0239825	0.00084602	0.0726522	0.00732591	0.146585	0.0234046	0.0698478	0.00108214		-0.0541549	0.000410751	0.0120554	-0.000844792	0.0385357	-0.00373514	0.130592	-0.0132402	0.0494977	0.00101544
	11.7	0	-0.103057	-1.49603	0.0189118	-0.841561	-1.08562	-1.93098	-0.196276	-0.279521	-0.047178		7.17903	0.0571565	0.000827684	0.0239744	0.000808606	0.0735032	0.00576828	0.142612	0.0228455	0.0697001	0.00129362		-0.0568092	-0.000785951	0.01975	-0.000757628	0.000258647	-0.00551357	0.142529	-0.0169175	0.0304208	0.00125819
	11.75	0	-0.0774018	-1.45426	0.0538166	-0.987029	-1.18428	-2.03074	-0.155149	-0.167665	-0.0473779		7.20971	0.0572864	0.00164959	0.0236032	0.000805842	0.0733544	0.00464867	0.137543	0.0216948	0.0691217	0.00151053		-0.0509635	-0.00147956	0.0233056	-0.000640155	-0.0370724	-0.00391394	0.125746	-0.0189632	0.00750935	0.00150422
	11.8	0	-0.0448394	-1.63686	0.0855502	-1.05777	-1.16036	-2.01438	-0.0979704	-0.260463	-0.0461329		7.24039	0.0563945	0.00243196	0.0228955	0.000836513	0.0719491	0.00434594	0.131685	0.0200782	0.0680104	0.00172493		-0.0377301	-0.00143404	0.0219341	-0.000491257	-0.0621591	-0.000128168	0.0835949	-0.0192438	-0.0162872	0.00172069
													7.27107	0.0545487	0.00307895	0.0219081	0.000896177	0.0691797	0.00487409	0.1254	0.0181844	0.0662693	0.00192793		-0.0196699	-0.000656808	0.016018	-0.000298513	-0.069141	0.00376329	0.0257484	-0.018106	-0.0374765	0.00187047
													7.30175	0.0518392	0.00356483	0.0207302	0.0009775	0.0650749	0.00580467	0.119082	0.0162569	0.0638245	0.00211111		-0.000192539	0.000623754	0.00701672	-4.9897e-05	-0.0588196	0.00578504	-0.0339991	-0.0162151	-0.0526189	0.0019209
													7.33243	0.0483761	0.00388044	0.019485	0.00107089	0.0597864	0.00674987	0.113121	0.0145769	0.0606379	0.00226794		0.0172032	0.00204301	-0.0028888	0.00025343	-0.0372929	0.00493995	-0.081212	-0.014295	-0.0591175	0.00185275
													7.36311	0.044286	0.00402619	0.0183283	0.00116532	0.0535811	0.00749888	0.107857	0.0134152	0.0567159	0.00239503		0.0296693	0.00321698	-0.0113251	0.000589034	-0.01286	0.00158677	-0.104627	-0.0128734	-0.0559741	0.00166559
													7.39379	0.0397089	0.00400993	0.0174367	0.00124927	0.0468415	0.00794847	0.103524	0.0129312	0.0521126	0.00249295		0.0355616	0.00385457	-0.0162959	0.000913817	0.00737296	-0.00280844	-0.0992071	-0.0121199	-0.0442251	0.00137716
													7.42447	0.0347958	0.00384562	0.0169767	0.00131166	0.0400807	0.00805401	0.100213	0.0130771	0.0469284	0.00256633		0.0346899	0.00383269	-0.0166535	0.00117396	0.0198088	-0.00639217	-0.0675257	-0.01183	-0.0268339	0.00101668
													7.45515	0.0297078	0.0035521	0.0170546	0.00134276	0.0339698	0.00780814	0.0978415	0.0136233	0.0413037	0.00262318		0.0282309	0.00321592	-0.0123583	0.00132112	0.0248319	-0.00776299	-0.0190399	-0.0115451	-0.00798538	0.000614805
													7.48583	0.0246182	0.00315189	0.0176746	0.00133512	0.0293309	0.00723114	0.0961795	0.0142879	0.0354098	0.00267328		0.0183463	0.00221999	-0.00446924	0.00132928	0.0255252	-0.00655174	0.0325706	-0.0107558	0.00804884	0.000194467
													7.51651	0.0197228	0.00267005	0.0187391	0.00128458	0.0269271	0.00636605	0.0948964	0.0148407	0.0294366	0.00272577		0.00761969	0.00113514	0.00512528	0.00120586	0.0254516	-0.00350499	0.0732438	-0.00910615	0.0181236	-0.000233613
													7.54719	0.0152694	0.00213329	0.0200916	0.00119151	0.0269386	0.00527673	0.0936275	0.0151345	0.0235781	0.0027866		-0.00154439	0.000235679	0.0141632	0.000992683	0.0266265	-7.15844e-05	0.0924425	-0.00652698	0.0210924	-0.000668901
													7.57787	0.0116238	0.00156966	0.021565	0.00106289	0.0286855	0.00405182	0.092033	0.0150979	0.0180169	0.00285671		-0.00741639	-0.00029649	0.0205374	0.000755501	0.0285985	0.00228805	0.0859939	-0.00325651	0.0180162	-0.00111377
													7.60854	0.00934592	0.00101144	0.0230113	0.00091654	0.0311145	0.00283023	0.0898405	0.0147195	0.0129085	0.00293187		-0.00922866	-0.000413196	0.0227689	0.000564829	0.0289669	0.00274344	0.0570446	0.000249226	0.0116158	-0.00156456
													7.63922	0.00892424	0.000519833	0.0243115	0.000789321	0.03335	0.00191513	0.0868689	0.0140338	0.00836769	0.00300407		-0.00721021	-0.000197709	0.020317	0.000474011	0.0249668	0.00140583	0.0148844	0.00347375	0.00515843	-0.00200547
													7.6699	0.0100285	0.000383783	0.0253762	0.000742534	0.0348287	0.0018911	0.083038	0.0131095	0.00447528	0.00306395		-0.00239135	0.000176049	0.0136636	0.000501537	0.0152749	-0.000802652	-0.0279711	0.0060034	0.00119344	-0.00240839
													7.70058	0.0117836	0.000722331	0.0261425	0.000827082	0.0352364	0.00266507	0.0783717	0.01204	0.00156574	0.00310339		0.00374602	0.000506663	0.00416298	0.000623542	0.00111978	-0.00263054	-0.0595343	0.00763896	0.000624357	-0.00273914
													7.73126	0.0135828	0.00110403	0.0265701	0.00102664	0.034434	0.00360396	0.0729969	0.0109345	0.00251253	0.00311751		0.00966728	0.000629666	-0.0062924	0.000779254	-0.0138699	-0.00308754	-0.0718008	0.00842256	0.00248335	-0.00296763
													7.76194	0.0151522	0.00143312	0.0266382	0.00128811	0.03241	0.00443286	0.0671439	0.00990577	0.00503709	0.00310598		0.0141292	0.000463966	-0.0157031	0.000888043	-0.02504	-0.00187266	-0.0628873	0.00858063	0.00450131	-0.00307756
													7.79262	0.0163937	0.00169104	0.0263429	0.00156867	0.0292564	0.00505112	0.0611469	0.00905398	0.0076301	0.00307325		0.0163937	2.84185e-05	-0.022387	0.00087298	-0.028699	0.000538405	-0.0372625	0.00841394	0.00424493	-0.00307129
													7.8233	0.0172967	0.00187268	0.0256944	0.00184032	0.0251627	0.00541472	0.0554431	0.00844263	0.0103472	0.00302793		0.016279	-0.000573144	-0.0253032	0.000683708	-0.0238152	0.0031587	-0.00407281	0.00818058	0.000351087	-0.00296783
													7.85398	0.0178989	0.00197862	0.0247146	0.00208418	0.0204396	0.00550779	0.0505535	0.00807767	0.0132541	0.00298111		0.0140669	-0.00119044	-0.0242121	0.000311626	-0.0126374	0.00496154	0.0258554	0.00801476	-0.00666885	-0.00279464
													7.88466	0.0182663	0.00201314	0.0234351	0.00228733	0.0156236	0.00533423	0.0470134	0.00790596	0.0163407	0.00294377		0.0103172	-0.00167471	-0.0196533	-0.000207182	8.32565e-05	0.00533069	0.0433759	0.00790554	-0.0144251	-0.00257684
													7.91534	0.0184807	0.0019833	0.021895	0.00244168	0.0118078	0.0049141	0.0452209	0.00783979	0.0195287	0.00292392		0.00566299	-0.00192082	-0.0127625	-0.00080194	0.00897691	0.00428967	0.0437109	0.00773449	-0.0194984	-0.00232853
													7.94602	0.0186278	0.00189819	0.0201387	0.00254371	0.0109504	0.00428112	0.045252	0.00779074	0.0226992	0.00292429		0.000650293	-0.00189173	-0.0049864	-0.00138671	0.0102668	0.00242648	0.0276806	0.00734925	-0.0188396	-0.00204959
													7.9767	0.0187852	0.00176836	0.0182139	0.0025946	0.0137247	0.00348098	0.046797	0.00769257	0.0257219	0.00294164		-0.00433592	-0.00162032	0.00223446	-0.00188317	0.00337399	0.000574483	0.00116668	0.00664003	-0.0111699	-0.00172945
													8.00738	0.0190114	0.00160519	0.0161707	0.00260026	0.0182826	0.00257168	0.0492972	0.00750892	0.0284802	0.00296811		-0.00905451	-0.00119111	0.00774332	-0.00223956	-0.00877442	-0.000584318	-0.0269401	0.00558898	0.00220299	-0.00135559
													8.03806	0.0193368	0.00142039	0.01406	0.00257122	0.0231454	0.00163546	0.0521533	0.00723135	0.0308892	0.00299382		-0.0133258	-0.000710113	0.0108533	-0.00244013	-0.0208848	-0.000806139	-0.0476087	0.00427719	0.0175375	-0.000922915
													8.06874	0.0197615	0.00122555	0.0119339	0.00252203	0.0276261	0.000879274	0.0548579	0.0068739	0.0329091	0.00300974		-0.0169325	-0.000273412	0.0114167	-0.00250265	-0.0274303	-0.000340895	-0.0544319	0.00285212	0.0297966	-0.000439834
													8.09942	0.0202585	0.00103173	0.00984757	0.00246974	0.0313704	0.000969863	0.0570346	0.00646654	0.0345507	0.0030098		-0.019555	5.57379e-05	0.00978042	-0.00246582	-0.0249074	0.000248404	-0.0454479	0.0014734	0.0343969	7.15597e-05
													8.1301	0.0207828	0.000849222	0.00786607	0.00243123	0.0341685	0.00167523	0.0584284	0.00604859	0.0358732	0.00299192		-0.0207768	0.000256005	0.00665436	-0.00237116	-0.0132928	0.000397414	-0.0235107	0.000260872	0.0289338	0.000581015
													8.16078	0.021281	0.000687239	0.00608136	0.00241935	0.035895	0.00238968	0.0588846	0.00566147	0.0369726	0.00295802		-0.0201697	0.000342892	0.00293047	-0.00224624	0.00389575	-0.000174214	0.00482179	-0.000735428	0.0142229	0.0010586
													8.19146	0.0217006	0.000553369	0.00465217	0.00243921	0.0364869	0.00297734	0.0583278	0.00534066	0.0379595	0.00291301		-0.0174358	0.000353787	-0.000504217	-0.002095	0.0209567	-0.00133687	0.031456	-0.00153481	-0.0057669	0.00148221
													8.22214	0.021996	0.000452281	0.00385069	0.00248647	0.0359343	0.00339423	0.0567444	0.00510783	0.0389298	0.00286309		-0.0125599	0.000329953	-0.00292717	-0.00189843	0.0322238	-0.00263241	0.0492629	-0.00219979	-0.0251118	0.0018409
													8.25282	0.0221321	0.000383379	0.00390912	0.00254867	0.0342744	0.00362175	0.0541698	0.00496591	0.0399347	0.00281367		-0.00591748	0.000302102	-0.00388953	-0.00162539	0.0342449	-0.00350971	0.0541245	-0.00279833	-0.0378604	0.00213292
													8.2835	0.022086	0.00033923	0.00465145	0.00260885	0.0315855	0.00365642	0.0506768	0.00490034	0.0409592	0.00276751		0.00170848	0.000283776	-0.0032661	-0.00124933	0.0270444	-0.00359189	0.045932	-0.0033713	-0.0400116	0.00236005
													8.31418	0.021847	0.000308099	0.00570168	0.00264935	0.0279819	0.00350697	0.0463673	0.00488624	0.0419183	0.00272367		0.00922436	0.000273254	-0.00124829	-0.00076496	0.0139785	-0.00284614	0.0283027	-0.00391683	-0.0308344	0.00252156
													8.34486	0.0214154	0.000279537	0.00682407	0.00265473	0.0236086	0.0031929	0.0413652	0.00489755	0.0426698	0.00267778		0.015424	0.000261366	0.00171028	-0.000198358	0.000269062	-0.00158172	0.00719164	-0.00439492	-0.0130644	0.00261121
													8.37554	0.0208006	0.000248234	0.00791034	0.00261341	0.0186367	0.00274346	0.035813	0.00491392	0.0430405	0.00262343		0.0192452	0.000240757	0.00498258	0.000393549	-0.00915698	-0.000287923	-0.0110963	-0.00474633	0.00808076	0.00261922
													8.40621	0.0200194	0.000215119	0.00891107	0.00251861	0.013266	0.00219767	0.0298737	0.00492348	0.0428554	0.00255433		0.0200193	0.000212193	0.00787754	0.00093494	-0.011628	0.000600526	-0.0218398	-0.00491523	0.0266905	0.00253847
													8.43689	0.0190933	0.000187711	0.00980244	0.0023688	0.00776842	0.00160888	0.0237464	0.0049225	0.0419651	0.00246657		0.0176464	0.000185307	0.00975649	0.00135118	-0.00768675	0.000894801	-0.0231903	-0.00486531	0.0380971	0.00237188
													8.46757	0.0180464	0.000178698	0.010573	0.00216827	0.00310145	0.00106877	0.0177244	0.00491284	0.0402691	0.00236047		0.0126443	0.00017385	0.0101429	0.00159089	-0.00067522	0.000711669	-0.0164716	-0.00458438	0.0402653	0.00213717
													8.49825	0.0169024	0.00019626	0.0112181	0.00192796	0.0049667	0.000794733	0.0124063	0.0048987	0.0377359	0.00224189		0.00605102	0.000187977	0.008812	0.00164278	0.00485702	0.000382074	-0.00547397	-0.00407913	0.034172	0.00186569
													8.52893	0.0156833	0.000234199	0.0117386	0.00166757	0.00993024	0.00099524	0.00934834	0.00488319	0.0344219	0.00212267		-0.000801289	0.000227376	0.00584483	0.00154144	0.00523426	0.000262838	0.00495968	-0.00336661	0.0230995	0.0015951
													8.55961	0.0144068	0.000279675	0.0121395	0.00141961	0.0147758	0.00140793	0.0106199	0.00486574	0.0304989	0.00201977		-0.00658688	0.000278671	0.00163631	0.00135944	-0.000657951	0.000549309	0.0105659	-0.00246972	0.0111791	0.00135785
													8.59029	0.0130859	0.00032218	0.0124309	0.00123409	0.0191482	0.00180749	0.014934	0.00484085	0.0263023	0.00195219		-0.0102873	0.000318749	-0.003152	0.00118744	-0.0107973	0.0011808	0.00899189	-0.00142087	0.0017787	0.00116994
													8.62097	0.011728	0.000354509	0.0126277	0.00117027	0.0229107	0.00211748	0.0201674	0.0047983	0.0224167	0.00193522		-0.0114163	0.000323123	-0.00769266	0.00110774	-0.0208154	0.00188047	0.000442875	-0.000271607	-0.00364067	0.00102454
													8.65165	0.0103355	0.000371752	0.0127504	0.00125404	0.0259868	0.00230829	0.0254795	0.00472474	0.0197588	0.00197403		-0.0101099	0.000276222	-0.0111353	0.00116905	-0.0258394	0.00230341	-0.012498	0.000898411	-0.00579409	0.000893325
													8.68233	0.00890704	0.000370654	0.0128243	0.00144872	0.0283417	0.0023688	0.0305548	0.00460593	0.0193358	0.00206115		-0.00706097	0.000179481	-0.0127691	0.00137024	-0.0226273	0.00221471	-0.0257584	0.00198182	-0.00692085	0.000735442
													8.71301	0.00743928	0.000349362	0.0128788	0.00169359	0.0299785	0.00229933	0.0352409	0.00442925	0.0213965	0.00217984		-0.00331338	5.36309e-05	-0.0121741	0.0016581	-0.011106	0.00160777	-0.0350524	0.00285848	-0.00953303	0.00051127
													8.74369	0.00593008	0.000307346	0.0129452	0.00194087	0.0309384	0.00210907	0.0394485	0.00418603	0.0251437	0.00231051		2.75466e-05	-6.63675e-05	-0.00932842	0.00194057	0.00534986	0.000706029	-0.0371391	0.0034238	-0.0151094	0.000196026
													8.77437	0.00438344	0.000245476	0.013053	0.00215962	0.0313011	0.00181481	0.0431209	0.00387371	0.0295492	0.00243566		0.00209194	-0.000142571	-0.00464368	0.00211181	0.0210584	-0.000149342	-0.0307004	0.00362185	-0.0232815	-0.0002114
													8.80505	0.00282524	0.000166589	0.0132265	0.00233038	0.0311847	0.00144055	0.0462226	0.00349819	0.0338569	0.00254234		0.00247102	-0.000147844	0.00108597	0.00208229	0.0301741	-0.000666758	-0.0166273	0.00347046	-0.0318435	-0.000687185
													8.83573	0.00141401	8.10288e-05	0.0134808	0.00244118	0.0307446	0.00102023	0.0487356	0.00307704	0.0375769	0.00262269		0.00131151	-7.73007e-05	0.00681806	0.00180542	0.0290042	-0.000742064	0.00230928	0.00306608	-0.0375765	-0.00118881
													8.86641	0.00132754	7.68258e-05	0.0138183	0.0024855	0.0301687	0.000618278	0.0506573	0.00264491	0.0403942	0.00267351		-0.000745346	4.70427e-05	0.0114567	0.00129298	0.0175768	-0.000499023	0.0222457	0.00256277	-0.0375495	-0.00166612
													8.89709	0.00276365	0.000180866	0.0142291	0.00246121	0.0296653	0.000447338	0.0519992	0.00226239	0.0421126	0.00269541		-0.00276302	0.000180711	0.01407	0.000614948	-0.000185328	-0.000214201	0.0392118	0.00212899	-0.030371	-0.00207304
													8.92777	0.00444618	0.000300174	0.0146914	0.00236989	0.0294392	0.000701018	0.0527855	0.00202116	0.0426277	0.00269176		-0.00379239	0.000269573	0.0140847	-0.000116395	-0.0177989	-0.000165673	0.0500356	0.00189536	-0.0168895	-0.00237626
													8.95845	0.00616354	0.00041988	0.0151755	0.00221631	0.029657	0.0010768	0.0530513	0.00201112	0.0419129	0.00266751		-0.00316062	0.000267259	0.0114133	-0.000773707	-0.0285871	-0.000482279	0.0529523	0.00191116	-5.89113e-05	-0.0025587
													8.98913	0.00785924	0.000533268	0.0156468	0.00200794	0.03041	0.00142901	0.0528405	0.0022386	0.0400099	0.002628		-0.000686654	0.000151599	0.00648586	-0.00124575	-0.0281976	-0.00106928	0.047817	0.00212597	0.0159872	-0.00261808
													9.01981	0.00949642	0.000634741	0.0160698	0.0017544	0.0316958	0.0017176	0.052203	0.00261755	0.0370206	0.00257793		0.00323704	-6.55623e-05	0.000173805	-0.00146404	-0.0163155	-0.00164822	0.0359373	0.00240442	0.0273068	-0.00256237
													9.05049	0.0110427	0.000719301	0.0164109	0.00146697	0.0334275	0.00192572	0.0511913	0.003049	0.0330985	0.00252071		0.00772149	-0.000338913	-0.00637747	-0.00141797	0.0030936	-0.00189249	0.0196364	0.00257052	0.0314552	-0.00240503
													9.08117	0.0124677	0.000782617	0.0166403	0.00115802	0.0354647	0.00204655	0.0498573	0.00346136	0.0284388	0.00245822		0.0115997	-0.00060111	-0.0119746	-0.00115477	0.0231265	-0.00159293	0.00169639	0.00246701	0.0282468	-0.00216182
													9.11185	0.0137434	0.000821183	0.0167337	0.00084067	0.0376474	0.00208061	0.0482499	0.00380841	0.023269	0.00239108		0.013731	-0.000782032	-0.015612	-0.000764963	0.0363944	-0.000772766	-0.0151785	0.00200916	0.0197108	-0.00184996
													9.14253	0.0148447	0.000832479	0.0166733	0.000529148	0.0398212	0.00203487	0.0464119	0.00406165	0.0178408	0.00231941		0.0133127	-0.00083008	-0.016667	-0.000357682	0.0376925	0.000305326	-0.0287795	0.00121414	0.00928088	-0.00148872
													9.17321	0.0157502	0.000815103	0.0164481	0.000245613	0.0418509	0.00192237	0.0443795	0.00420607	0.0124318	0.00224363		0.0101151	-0.000728811	-0.0150151	-3.3085e-05	0.0259117	0.00124582	-0.0376499	0.000195639	0.000541475	-0.0010997
													9.20388	0.0164433	0.000768874	0.0160544	0.000142108	0.0436249	0.00176203	0.0421816	0.00423863	0.00739911	0.00216527		0.00457787	-0.000503424	-0.0110407	0.00014091	0.00449597	0.00169261	-0.0411799	-0.000874215	-0.00399744	-0.000705637
													9.23456	0.0169125	0.000694899	0.015496	0.000336149	0.0450564	0.00157869	0.0398418	0.00416805	0.00366413	0.00208745		-0.00226346	-0.000214604	-0.00554632	0.000141689	-0.0197149	0.00148762	-0.03957	-0.00182152	-0.00365773	-0.000327267
													9.26524	0.0171524	0.000595654	0.0147841	0.000531834	0.0460812	0.00140281	0.0373803	0.00401523	0.00417642	0.0020149		-0.00900445	5.87741e-05	0.000419171	-7.76137e-06	-0.0388374	0.000742538	-0.0336947	-0.00252522	0.000363017	2.07025e-05
													9.29592	0.0171639	0.000475202	0.0139373	0.000688846	0.0466562	0.00126773	0.0348177	0.00381347	0.00702332	0.00195328		-0.0141994	0.000243086	0.00577256	-0.000250266	-0.0466429	-0.000209265	-0.0248976	-0.0029501	0.00563077	0.000332616
													9.3266	0.0169551	0.000340134	0.0129824	0.000801104	0.0467562	0.00120013	0.0321788	0.00360734	0.00953781	0.00190804		-0.016709	0.000292396	0.00960462	-0.000513426	-0.0406481	-0.000958604	-0.014743	-0.00314694	0.00951587	0.000612227
													9.35728	0.0165412	0.00020515	0.0119551	0.000867827	0.0463725	0.00120502	0.0294964	0.00344741	0.0112665	0.00188294		-0.0159802	0.000202925	0.0113422	-0.000730272	-0.0228796	-0.00119744	-0.00475206	-0.00322104	0.0102209	0.000869632
													9.38796	0.0159455	0.000133463	0.0109011	0.000891172	0.0455101	0.00126114	0.0268149	0.0033778	0.0121175	0.0018787		-0.0121895	1.4863e-05	0.0108352	-0.000855847	0.000916066	-0.00084736	0.00384004	-0.00328216	0.0074105	0.00111556
													9.41864	0.0151999	0.000220874	0.00987918	0.000875703	0.0441864	0.00133501	0.0241935	0.00341862	0.012101	0.00189261		-0.00621101	-0.000199319	0.00835711	-0.000875647	0.0232952	-8.35806e-05	0.0102629	-0.00339581	0.0022301	0.00135503
													9.44932	0.0143454	0.000364728	0.00896263	0.000828161	0.0424294	0.0013966	0.0217072	0.00355568	0.0112883	0.00191907		0.000584852	-0.000356734	0.00452632	-0.000804569	0.0376275	0.000753002	0.0142857	-0.00355473	-0.00325466	0.00158286
													9.48	0.0134335	0.000510768	0.00823879	0.000757385	0.0402761	0.00142516	0.0194461	0.00374768	0.00980114	0.001951		0.00665246	-0.000389618	0.00017035	-0.000677835	0.0402137	0.0013122	0.0161648	-0.00368145	-0.00694779	0.00178288
													9.51068	0.0125269	0.000645323	0.00779753	0.000674371	0.037772	0.00140866	0.0175082	0.00394361	0.00781461	0.00198126		0.0106361	-0.000266804	-0.00383592	-0.000537502	0.0313078	0.00138656	0.0164752	-0.00366071	-0.00757736	0.00193133
													9.54136	0.0116986	0.000761512	0.00770445	0.00059241	0.0349701	0.00134192	0.0159831	0.00409689	0.00559456	0.00200389		0.0116897	-4.52427e-06	-0.00672631	-0.000419004	0.0147549	0.000990974	0.0158716	-0.00338878	-0.00518149	0.00200336
													9.57204	0.0110278	0.000854724	0.00797029	0.000526539	0.0319307	0.0012248	0.0149253	0.00417205	0.00369784	0.00201478		0.00967403	0.000336876	-0.00796704	-0.00034167	-0.00354452	0.000337613	0.0148527	-0.00282055	-0.00104964	0.00198029
													9.60272	0.0105892	0.000921867	0.00854579	0.000490264	0.0287224	0.00106088	0.0143245	0.00414658	0.00342858	0.00201192		0.0051848	0.000669524	-0.00733142	-0.000305505	-0.0177456	-0.000276677	0.0136076	-0.00199569	0.00283817	0.00185513
													9.6334	0.0104349	0.000961268	0.00934835	0.000488546	0.025424	0.000856336	0.0140966	0.00401108	0.00502113	0.0019953		-0.000595372	0.000903069	-0.00491963	-0.000294397	-0.0239828	-0.000613831	0.011999	-0.00103358	0.00463746	0.00163461
													9.66408	0.0105773	0.000972681	0.0102935	0.000513718	0.0221293	0.000619093	0.0141062	0.00376907	0.00708464	0.00196662		-0.00618353	0.000970825	-0.00112763	-0.000283955	-0.0214654	-0.000600312	0.00969099	-9.81905e-05	0.00339713	0.00133732
													9.69476	0.0109839	0.000957322	0.011311	0.000551122	0.0189557	0.000358256	0.0142067	0.00343743	0.00896916	0.00192883		-0.0101524	0.0008493	0.00342448	-0.000250981	-0.0124345	-0.000347201	0.00637816	0.000654366	-0.000550068	0.000988908
													9.72544	0.0115904	0.000917891	0.0123467	0.000587236	0.0160591	8.78745e-05	0.0142722	0.00304789	0.0104353	0.00188556		-0.0114705	0.000565351	0.00799081	-0.00018147	-0.00108914	-7.89509e-05	0.00202718	0.00112654	-0.00571462	0.000616309
													9.75612	0.0123204	0.000858595	0.0133595	0.000612881	0.0136532	0.000206836	0.0142138	0.00265042	0.0113708	0.00184056		-0.0097452	0.000188933	0.0118107	-7.48107e-05	0.00806308	-8.81331e-06	-0.00296828	0.00130995	-0.0100411	0.000242885
													9.7868	0.0131017	0.000785181	0.0143175	0.000622978	0.0120083	0.000485937	0.0139814	0.00231696	0.0117305	0.00179715		-0.00531285	-0.000186355	0.0142192	5.66766e-05	0.0118135	-0.000223355	-0.00779468	0.00128496	-0.0117294	-0.000114181
													9.81748	0.0138738	0.000704986	0.015194	0.000615532	0.0113633	0.000757046	0.0135612	0.00213328	0.0115248	0.00175782		0.000843076	-0.000469183	0.0147455	0.000192166	0.00926563	-0.000632737	-0.0114072	0.00118992	-0.00996414	-0.000444029
													9.84816	0.0145897	0.000626903	0.0159664	0.000590766	0.0117392	0.00101236	0.0129709	0.00215553	0.0108221	0.00172402		0.00732445	-0.00059529	0.0131881	0.000308916	0.00195483	-0.00101088	-0.0128505	0.00117144	-0.00526771	-0.000740477
													9.87884	0.0152154	0.000560868	0.0166138	0.000550468	0.0128812	0.00124586	0.0122542	0.00235879	0.00976119	0.00169625		0.0126444	-0.0005441	0.00965704	0.00038874	-0.0068917	-0.00110614	-0.0116069	0.00133376	0.000665622	-0.00099978
													9.90952	0.0157281	0.000515962	0.0171177	0.000497482	0.0144399	0.00145235	0.0114759	0.00265979	0.0085803	0.00167424		0.0155689	-0.000342612	0.00457393	0.000422439	-0.0136267	-0.000769477	-0.00784283	0.00170505	0.00559608	-0.00121883
													9.9402	0.0161142	0.000496669	0.0174608	0.000435286	0.0161343	0.00162726	0.0107137	0.00297706	0.00765462	0.00165733		0.0153959	-5.58637e-05	-0.00137446	0.000411147	-0.0155043	-3.85226e-05	-0.00245162	0.00223151	0.00759218	-0.00139438
													9.97088	0.0163684	0.000499702	0.0176284	0.000367632	0.0177798	0.00176656	0.0100459	0.00325501	0.00744452	0.0016448		0.0121075	0.000232848	-0.00732936	0.000364666	-0.0115954	0.000863167	0.00314856	0.00279986	0.00578935	-0.00152315
