# Supplementary material for: Adsorption of rare earth elements in regolith-hosted clay deposits
Source: Nat Commun. 2020 Sep 1;11:4386. doi: 10.1038/s41467-020-17801-5 (PMC7463018; doi:10.1038/s41467-020-17801-5)
Supplement: Supplementary file 8 — Supplementary Data 5 [file 41467_2020_17801_MOESM8_ESM.zip]

Archive with 12 entries (10 files):
- Supplementary Data 5_ATHENA files/Nd XAS/
- Supplementary Data 5_ATHENA files/Nd XAS/LJ316_Nd.nor
- Supplementary Data 5_ATHENA files/Nd XAS/Oxide_sol_phosphates_Nd.nor
- Supplementary Data 5_ATHENA files/Nd XAS/PIT2-MAD217_Nd.nor
- Supplementary Data 5_ATHENA files/Nd XAS/Prepared_clays_Nd.nor
- Supplementary Data 5_ATHENA files/Nd XAS/Standards_Nd.nor
- Supplementary Data 5_ATHENA files/Y XAS/
- Supplementary Data 5_ATHENA files/Y XAS/BTPIT_all Y Single and Merged.nor
- Supplementary Data 5_ATHENA files/Y XAS/LJ316_all Y Single and Merged.nor
- Supplementary Data 5_ATHENA files/Y XAS/MAD238-217_all Y Single and Merged.nor
- Supplementary Data 5_ATHENA files/Y XAS/Prepared clays.nor
- Supplementary Data 5_ATHENA files/Y XAS/Standards_Y.nor
