# Supplementary material for: Adsorption of rare earth elements in regolith-hosted clay deposits
Source: Nat Commun. 2020 Sep 1;11:4386. doi: 10.1038/s41467-020-17801-5 (PMC7463018; doi:10.1038/s41467-020-17801-5)
Supplement: Supplementary file 8 — Supplementary Data 5 [file 41467_2020_17801_MOESM8_ESM.zip › Supplementary Data 5_ATHENA files/Nd XAS/LJ316_Nd.nor]

# XDI/1.0 Demeter/0.9.25
# Demeter.output_filetype: multicolumn normalized mu(E)
# Element.symbol: Nd
# Element.edge: l3
# Column.1: k
# Column.2: energy
# Column.4: 83233_LJ316_Hotspot_area_2.dat
# Column.5: 83234_LJ316.dat
# Column.6: 83235_LJ316.dat
# Column.7: 83236_LJ316.dat
# Column.8: 83237_LJ316.dat
# Column.9: 83238_LJ316.dat
# Column.10: 83239_LJ316.dat
# Column.11: 83240_LJ316.dat
# Column.12: 83241_LJ316.dat
# Column.13: 83242_LJ316.dat
# Column.14: 83234_235_Mid_grey_area_2
# Column.15: 83236-237_Light_grey_area_2
# Column.16: 83238-239_Hotspot_area_1
# Column.17: 83240-3242_Midgrey_area_1
#------------------------
#  "energy  83233_LJ316_Hotspot_area_2.dat  83234_LJ316.dat  83235_LJ316.dat  83236_LJ316.dat  83237_LJ316.dat  83238_LJ316.dat  83239_LJ316.dat  83240_LJ316.dat  83241_LJ316.dat  83242_LJ316.dat  83234_235_Mid_grey_area_2  83236-237_Light_grey_area_2  83238-
  6008.0044       0.17288944E-02   0.85014527E-03   0.15962494E-02   0.48598402E-02   0.14698066E-02   0.81113393E-02  -0.17480096E-02   0.49844760E-02   0.33338098E-02   0.62035710E-02   0.12859470E-02   0.30899768E-02   0.29629200E-02   0.55837252E-02
  6013.0009       0.11695323E-02   0.16729761E-02  -0.15292642E-02   0.18114706E-03  -0.60835194E-03  -0.77886346E-03   0.37944346E-02   0.97920849E-02  -0.10445392E-02   0.82445879E-02  -0.19593111E-03  -0.23082127E-03   0.16081411E-02   0.90306828E-02
  6018.0016      -0.60520821E-02  -0.47585331E-02  -0.37293905E-02   0.57489809E-02   0.11627471E-02  -0.22693015E-02  -0.10656620E-01  -0.25235460E-02   0.50957286E-02  -0.80780589E-02  -0.41575955E-02   0.33544352E-02  -0.66490393E-02  -0.52517274E-02
  6023.0006       0.64610989E-03   0.71438224E-03   0.40945398E-02   0.20808083E-02   0.68395303E-03   0.19017943E-02   0.41798515E-02   0.73762305E-02   0.61038124E-02   0.19075725E-02   0.26855446E-02   0.13516747E-02   0.30905530E-02   0.46897798E-02
  6027.9994      -0.62071329E-03  -0.44669372E-03  -0.41540986E-04  -0.25196452E-02  -0.10706340E-02   0.32146203E-02   0.95940059E-03  -0.55758284E-02  -0.63067240E-02   0.25145219E-03  -0.21000824E-03  -0.17627689E-02   0.20365893E-02  -0.27149465E-02
  6032.9993       0.13245775E-02   0.19955270E-02   0.11288570E-02  -0.38542008E-02  -0.21382522E-02   0.15164757E-02   0.49654021E-02  -0.39142835E-02  -0.34546813E-02  -0.10757540E-01   0.14892362E-02  -0.29579756E-02   0.33159803E-02  -0.72754803E-02
  6038.0005       0.12511491E-02  -0.75314188E-03  -0.10718516E-02  -0.42479239E-02  -0.37786703E-02   0.15425653E-02   0.45897940E-02  -0.65601088E-02  -0.12139948E-01  -0.49846791E-02  -0.93903035E-03  -0.40017909E-02   0.31330852E-02  -0.57873491E-02
  6042.9982       0.58640514E-03   0.32425681E-02  -0.14963837E-02  -0.43967512E-02   0.73870527E-03  -0.61976230E-02   0.13751286E-02  -0.24911014E-02  -0.36699057E-02  -0.86505686E-03   0.47653632E-03  -0.17148963E-02  -0.22442394E-02  -0.16928987E-02
  6048.0002      -0.87237384E-04  -0.24244653E-03   0.34216022E-02  -0.16024089E-02   0.26792634E-02  -0.74035161E-02  -0.32732809E-02  -0.74514183E-03   0.50383697E-02   0.14047505E-03   0.18963998E-02   0.63314895E-03  -0.52474278E-02  -0.31028953E-03
  6053.0003       0.17120967E-02  -0.15054774E-02  -0.19282761E-02   0.78489896E-03   0.15261100E-02  -0.10489608E-02  -0.42377707E-02  -0.28789550E-03   0.12886039E-02   0.88496677E-03  -0.17521969E-02   0.11717241E-02  -0.27129728E-02   0.28810358E-03
  6057.9999       0.52092222E-03   0.39217332E-02   0.79978262E-03  -0.56369862E-02  -0.21945410E-02   0.24212808E-02   0.17323696E-02  -0.63170716E-02  -0.86216972E-02   0.20904378E-02   0.20994966E-02  -0.38393131E-02   0.20613731E-02  -0.21890521E-02
  6062.9991      -0.55454299E-03  -0.22717322E-02  -0.26598717E-02   0.41046283E-02   0.36365871E-02  -0.13027739E-02   0.44647692E-02   0.25140376E-02   0.78232787E-02  -0.67447499E-02  -0.24970638E-02   0.38604067E-02   0.17083260E-02  -0.20323752E-02
  6067.9994      -0.19086249E-02  -0.15961096E-02   0.34578038E-03   0.32223703E-02  -0.67407982E-03  -0.45321924E-02  -0.86073098E-03  -0.18168415E-02   0.96339640E-02   0.91811942E-02  -0.46260509E-03   0.11877824E-02  -0.26149034E-02   0.35840183E-02
  6073.0007      -0.92857715E-03  -0.14504991E-02  -0.10622364E-02   0.17173227E-02  -0.48884228E-03  -0.78769992E-03  -0.31837418E-02  -0.98738954E-03  -0.17513490E-02   0.70870457E-02  -0.12238855E-02   0.56535810E-03  -0.20387324E-02   0.29778655E-02
  6077.9999       0.18205278E-03   0.12268500E-02  -0.20027173E-02  -0.22967822E-02   0.33920428E-02   0.25455498E-02   0.20942359E-02  -0.22979709E-02   0.53339997E-02   0.26828076E-02  -0.65831044E-03   0.67394703E-03   0.23099228E-02   0.14694866E-03
  6083.0018       0.63800078E-03  -0.14189110E-02   0.21868609E-02  -0.16633784E-02  -0.62484687E-02  -0.62094403E-02  -0.16041232E-02  -0.18224717E-03  -0.92755966E-03  -0.47449850E-02   0.68485736E-03  -0.40577352E-02  -0.38046648E-02  -0.24199531E-02
  6088.0015       0.31209127E-03   0.13225595E-03   0.15920408E-02  -0.29486010E-02   0.61015805E-03  -0.85525587E-03  -0.38442325E-02  -0.52145756E-02  -0.54495195E-02  -0.28651241E-02   0.98426791E-03  -0.10902527E-02  -0.24151973E-02  -0.40613087E-02
  6092.9991       0.14860611E-02   0.41637381E-03   0.33773315E-03  -0.18822175E-02  -0.25191822E-02  -0.43574700E-02  -0.31357275E-02   0.22536428E-02   0.11901142E-02  -0.35516690E-02   0.37089302E-03  -0.22137010E-02  -0.37194056E-02  -0.59672565E-03
  6098.0007       0.13420394E-03  -0.52103833E-02   0.20760059E-02   0.23916622E-02   0.14798042E-02   0.47390479E-02  -0.11232096E-02  -0.87480342E-03  -0.20162136E-04  -0.44989665E-04  -0.95739623E-03   0.19155039E-02   0.16781172E-02  -0.46688660E-03
  6102.9115      -0.12126792E-02   0.10147729E-02   0.17380813E-02   0.14519386E-02   0.21067741E-02   0.13091695E-02  -0.19790220E-02   0.84822337E-02  -0.16627758E-02   0.51433587E-02   0.14368316E-02   0.17938753E-02  -0.40731695E-03   0.68422584E-02
  6107.6547       0.59360820E-03   0.56110050E-02  -0.20060619E-02   0.49211131E-02   0.23486695E-02   0.44487713E-02   0.31720345E-03   0.66175393E-02  -0.31426895E-02  -0.40435694E-03   0.11647018E-02   0.35769433E-02   0.22928027E-02   0.31712460E-02
  6112.2247      -0.92124823E-03  -0.11390158E-02  -0.17886523E-02  -0.42052614E-03  -0.21274663E-02   0.39850999E-02   0.71877433E-02  -0.22460617E-02   0.33394213E-02  -0.77476106E-03  -0.15184141E-02  -0.13097344E-02   0.56495599E-02  -0.15237951E-02
  6116.6239       0.28366864E-03   0.10008265E-02   0.12867980E-02   0.93822478E-03   0.54585173E-02  -0.70471289E-03  -0.96344088E-03  -0.83843021E-02  -0.16605855E-02  -0.26227050E-02   0.11655609E-02   0.32986526E-02  -0.83934163E-03  -0.55545494E-02
  6120.8468      -0.20929773E-02  -0.28491166E-02  -0.39094837E-03   0.39705059E-02   0.10563004E-01   0.30880768E-03  -0.17945635E-02  -0.17068171E-02   0.44232395E-02   0.21895295E-02  -0.14145063E-02   0.74106925E-02  -0.78856953E-03   0.20673432E-03
  6124.9065      -0.44946918E-03   0.28173283E-02  -0.21431323E-02   0.36380416E-02   0.30252318E-02   0.53888837E-02  -0.11282764E-02  -0.25069401E-02   0.76645564E-02   0.29665197E-02  -0.77896372E-04   0.33193479E-02   0.19867854E-02   0.18101573E-03
  6128.7916       0.58126006E-03  -0.23611540E-02  -0.18051169E-02  -0.77339534E-03   0.26704292E-02  -0.10192283E-02   0.28174232E-03  -0.63910760E-02   0.22595696E-02  -0.18871988E-03  -0.20368709E-02   0.10248145E-02  -0.33939064E-03  -0.33456930E-02
  6132.5091       0.57919802E-03  -0.80262192E-03  -0.16566487E-02   0.20580200E-02   0.83665129E-02  -0.13996461E-02  -0.28361361E-02  -0.92794302E-02  -0.69897568E-02  -0.30134952E-02  -0.13014167E-02   0.53522133E-02  -0.21490066E-02  -0.62032143E-02
  6136.0552       0.38405943E-02   0.33478340E-03   0.31094478E-02   0.52569493E-02   0.30291544E-02  -0.25548757E-02  -0.40201690E-02  -0.41657077E-02   0.69974814E-02   0.58396324E-02   0.19540837E-02   0.40935100E-02  -0.33192324E-02   0.74243317E-03
  6139.4356       0.24321752E-02  -0.35182150E-03  -0.23312974E-02   0.27626080E-04   0.70639209E-02   0.88356797E-02  -0.11529101E-02  -0.91732423E-02   0.33209560E-02   0.27726188E-02  -0.15075823E-02   0.37018119E-02   0.36212944E-02  -0.33076437E-02
  6142.6433       0.15377558E-02   0.32876102E-02   0.12510925E-02   0.39787383E-02   0.23083811E-02   0.49944231E-02   0.57049542E-02  -0.36231428E-03   0.13316944E-01  -0.26398565E-02   0.20985584E-02   0.31082867E-02   0.53661418E-02  -0.14803994E-02
  6145.6889       0.35377373E-02   0.63314566E-02   0.43077062E-02   0.43141168E-03   0.53569359E-02   0.37699306E-02   0.54135228E-02  -0.58451184E-02   0.63791855E-02   0.35199185E-02   0.51498597E-02   0.30033280E-02   0.46288440E-02  -0.12464390E-02
  6148.5624       0.30149439E-02   0.31029966E-02   0.21301566E-02   0.71147311E-03   0.11361995E-01   0.94445733E-02  -0.13144253E-02  -0.97670090E-03   0.14972057E-01   0.11275355E-01   0.25363382E-02   0.62730001E-02   0.38280582E-02   0.50404439E-02
  6151.2711       0.67866532E-02   0.94902578E-02   0.45515543E-02   0.66402198E-02   0.10601036E-01   0.87667638E-02   0.85331902E-02   0.11290728E-02   0.18050444E-01   0.89607424E-02   0.66071635E-02   0.87080824E-02   0.86456557E-02   0.49769016E-02
  6153.8130       0.85243736E-02   0.10815138E-01   0.62062795E-02   0.37603021E-02   0.87197049E-02   0.12507459E-01   0.12142657E-01   0.43926277E-02   0.12701206E-01   0.86869921E-02   0.81245730E-02   0.63533766E-02   0.12317861E-01   0.65026256E-02
  6156.1892       0.91953045E-02   0.10873305E-01   0.76377618E-02   0.12093809E-01   0.16727350E-01   0.21279595E-01   0.14789138E-01   0.39963170E-03   0.25944819E-01   0.12234027E-01   0.89876626E-02   0.14513444E-01   0.17891780E-01   0.62195912E-02
  6158.3978       0.14625695E-01   0.21194960E-01   0.17335074E-01   0.18187987E-01   0.23956267E-01   0.20985861E-01   0.16439497E-01   0.13978955E-01   0.29696575E-01   0.26716196E-01   0.18941203E-01   0.21200301E-01   0.18613092E-01   0.20236495E-01
  6160.4431       0.21940781E-01   0.32997481E-01   0.25394554E-01   0.29467197E-01   0.35459690E-01   0.37453948E-01   0.29529423E-01   0.27572007E-01   0.49131524E-01   0.27860139E-01   0.28559337E-01   0.32596816E-01   0.33317429E-01   0.27717849E-01
  6162.3248       0.38953727E-01   0.53350064E-01   0.42400277E-01   0.45932600E-01   0.53283658E-01   0.55247951E-01   0.39423673E-01   0.54101521E-01   0.49400977E-01   0.55883235E-01   0.46958424E-01   0.49781438E-01   0.47000235E-01   0.54984539E-01
  6164.0410       0.62722798E-01   0.10762667       0.74693236E-01   0.93020098E-01   0.88966645E-01   0.93563364E-01   0.75795960E-01   0.96822065E-01   0.10358091       0.91352850E-01   0.88403229E-01   0.90904952E-01   0.84287806E-01   0.94200363E-01
  6165.5945       0.13344954       0.22734915       0.16753450       0.18795745       0.18623519       0.19662680       0.15399501       0.21180443       0.20160898       0.17474341       0.19243543       0.18707801       0.17436933       0.19363425
  6166.9851       0.22792017       0.36372694       0.27625316       0.31137052       0.30103049       0.33561470       0.24982497       0.35952658       0.34014942       0.28791690       0.31266910       0.30586534       0.29078712       0.32441057
  6168.2109       0.24736193       0.37356813       0.28815007       0.32972698       0.31746816       0.36533884       0.27995133       0.38660707       0.35203441       0.31627117       0.32371028       0.32333169       0.32075823       0.35212036
  6169.2750       0.23174715       0.31548188       0.24523749       0.27712315       0.28818063       0.30753474       0.25718686       0.31663439       0.30129733       0.30243602       0.27448075       0.28288537       0.28123133       0.30970634
  6170.1788       0.20409004       0.25523553       0.20817986       0.22552604       0.24454023       0.26303533       0.21913418       0.26659926       0.25996434       0.25237555       0.22776956       0.23545956       0.24013240       0.25965182
  6170.9205       0.18391924       0.21598100       0.17936442       0.19550243       0.21698211       0.22626110       0.20330834       0.22350469       0.22448363       0.22539885       0.19461707       0.20672715       0.21427817       0.22446653
  6171.4983       0.17091578       0.18961891       0.16239962       0.17408477       0.19850798       0.20100919       0.18410261       0.20671389       0.19734112       0.20857164       0.17373131       0.18684188       0.19218303       0.20765551
  6171.9999       0.15912906       0.17697082       0.14641179       0.15279160       0.18706517       0.18917871       0.17448122       0.19654218       0.19067882       0.19662164       0.15914743       0.17068107       0.18150595       0.19660502
  6172.4968       0.15072551       0.16052561       0.13790783       0.14462992       0.16913436       0.18435819       0.16734029       0.18862329       0.16224622       0.18220138       0.14732378       0.15742876       0.17547394       0.18549634
  6173.0001       0.14464640       0.14954105       0.13121405       0.14389670       0.16258834       0.17114044       0.15810452       0.17622679       0.15964332       0.17378629       0.13884373       0.15366012       0.16433523       0.17505745
  6173.4987       0.13739836       0.14421774       0.12408226       0.13099763       0.15354559       0.16574357       0.15206192       0.16182241       0.16146912       0.16808919       0.13246475       0.14277458       0.15860124       0.16492302
  6174.0006       0.13504899       0.14024947       0.11860084       0.13176796       0.15383240       0.15479696       0.14869719       0.15577065       0.14660348       0.16414107       0.12762559       0.14329242       0.15161317       0.15990488
  6174.4994       0.13341109       0.13184389       0.11975731       0.12478700       0.15120968       0.15183232       0.13680597       0.15349900       0.15178350       0.16111916       0.12478915       0.13858721       0.14398793       0.15726225
  6175.0014       0.12968945       0.12686114       0.11296811       0.12742183       0.15027716       0.15266628       0.13676525       0.15650980       0.14301841       0.15754207       0.11875184       0.13935920       0.14436647       0.15703907
  6175.5004       0.13018971       0.12267535       0.11432786       0.11563325       0.15298252       0.14118395       0.13752358       0.14388198       0.13993661       0.15308925       0.11779795       0.13513918       0.13927382       0.14842413
  6175.9995       0.13293526       0.12401037       0.11432476       0.11466560       0.14906650       0.13578155       0.14261894       0.14258584       0.13976737       0.15695653       0.11835696       0.13263186       0.13935236       0.14966350
  6176.5002       0.13299584       0.12722102       0.11868840       0.11869203       0.15611600       0.13773599       0.14599842       0.14275700       0.14051176       0.16397104       0.12224064       0.13823336       0.14205083       0.15319536
  6177.0026       0.13804673       0.12773934       0.11987022       0.12122845       0.16093556       0.14657852       0.14867906       0.14214236       0.14174847       0.16229158       0.12315109       0.14196576       0.14767620       0.15205778
  6177.4987       0.13636391       0.12476536       0.12232959       0.11741927       0.15949848       0.15688378       0.15577812       0.14718797       0.14710289       0.16647499       0.12334376       0.13939522       0.15630748       0.15669003
  6177.9997       0.13862099       0.12991869       0.12432877       0.12484105       0.15626326       0.15848919       0.15457570       0.14137793       0.14682373       0.17671872       0.12665601       0.14125202       0.15645559       0.15875356
  6178.4976       0.14288411       0.13351445       0.12303839       0.12601416       0.15610807       0.15223234       0.15854170       0.15847597       0.14697312       0.17004891       0.12739969       0.14173151       0.15552747       0.16418191
  6179.0004       0.14263350       0.12970832       0.12115141       0.12549384       0.16132883       0.16970551       0.15278160       0.14762217       0.14694310       0.17525968       0.12471376       0.14420919       0.16087075       0.16121570
  6179.5016       0.13582893       0.12518786       0.12407716       0.11928388       0.15104008       0.15462009       0.14718732       0.15232990       0.14651736       0.17496584       0.12453971       0.13586902       0.15074038       0.16346788
  6179.9997       0.13235600       0.12412920       0.11693961       0.12077806       0.15647994       0.15377575       0.14586027       0.14884392       0.14203812       0.16561491       0.11994285       0.13938476       0.14964405       0.15709878
  6180.4980       0.12872553       0.11797174       0.11252486       0.11979285       0.15018333       0.14470077       0.14042858       0.13904691       0.13994524       0.15468025       0.11478842       0.13564351       0.14247630       0.14675787
  6181.0011       0.12595141       0.11792990       0.10586335       0.11701277       0.13736205       0.14492849       0.13799379       0.14893915       0.13831154       0.15241141       0.11088666       0.12764124       0.14130887       0.15066572
  6181.4995       0.11505935       0.11842703       0.10558357       0.10926213       0.12915875       0.14955985       0.13114627       0.12646360       0.13462038       0.13823018       0.11093030       0.11965406       0.13994706       0.13226019
  6181.9963       0.11075867       0.11701115       0.10095907       0.10527779       0.12426335       0.12401646       0.11911151       0.13677021       0.13710047       0.13960305       0.10764150       0.11519388       0.12148571       0.13818100
  6182.4997       0.10284859       0.11441805       0.98793100E-01   0.10261286       0.12582884       0.12108649       0.11573766       0.13688708       0.12425387       0.14029557       0.10530087       0.11473804       0.11829491       0.13855935
  6182.9999       0.10219762       0.11002883       0.98391512E-01   0.10230124       0.11634174       0.12200640       0.11156952       0.11092489       0.11325994       0.12739045       0.10322160       0.10964385       0.11655833       0.11903795
  6183.4987       0.97690305E-01   0.10604497       0.90223305E-01   0.91477039E-01   0.11221867       0.11715627       0.10510422       0.11670935       0.12434300       0.12157818       0.96809753E-01   0.10230993       0.11088071       0.11911721
  6184.0007       0.96393928E-01   0.11359474       0.90094543E-01   0.98476725E-01   0.11432639       0.11290760       0.10808926       0.11293936       0.11885974       0.12170266       0.99877520E-01   0.10675510       0.11039302       0.11726726
  6184.4996       0.94323848E-01   0.10845505       0.93562598E-01   0.98389913E-01   0.11365195       0.11337804       0.10349096       0.11136739       0.11164683       0.12701972       0.99751443E-01   0.10636142       0.10821705       0.11904439
  6185.0002       0.90423391E-01   0.11605090       0.94116145E-01   0.94301761E-01   0.11264535       0.10958279       0.94176122E-01   0.11591480       0.11981917       0.11591929       0.10324746       0.10388238       0.10154001       0.11593374
  6185.4993       0.90634078E-01   0.10880654       0.92152894E-01   0.96600266E-01   0.11058149       0.12197961       0.10204919       0.12072363       0.12178896       0.11675038       0.99085690E-01   0.10390289       0.11150843       0.11878909
  6186.0000       0.92152491E-01   0.10716168       0.86013520E-01   0.92497326E-01   0.11161889       0.11482179       0.96569725E-01   0.11983416       0.11715333       0.11711297       0.94817324E-01   0.10248138       0.10529341       0.11851510
  6186.5025       0.93551595E-01   0.11270909       0.93411175E-01   0.94572637E-01   0.11095783       0.11608091       0.10345718       0.12042325       0.11113008       0.11600780       0.10144477       0.10313057       0.10949112       0.11827225
  6187.0002       0.96923642E-01   0.11065778       0.91677879E-01   0.99237491E-01   0.10369593       0.11269239       0.96760078E-01   0.11328157       0.11898038       0.12950893       0.99579076E-01   0.10156732       0.10437519       0.12126698
  6187.4980       0.96557199E-01   0.11345253       0.94083637E-01   0.99566752E-01   0.11109819       0.11701673       0.10101871       0.12195968       0.12617595       0.11218904       0.10214678       0.10559022       0.10867710       0.11717903
  6188.0007       0.96587697E-01   0.11738662       0.91739100E-01   0.99333696E-01   0.11253236       0.11765958       0.11246587       0.12607766       0.10768017       0.12646302       0.10241599       0.10622770       0.11494906       0.12625511
  6188.5003       0.96888046E-01   0.11750118       0.94939097E-01   0.10209150       0.11263921       0.12649954       0.10493592       0.12562898       0.12323925       0.12163770       0.10432859       0.10760123       0.11524220       0.12369998
  6189.0000       0.10015466       0.11716630       0.96554193E-01   0.10049042       0.11939422       0.11597585       0.10081812       0.11837874       0.11525707       0.12508140       0.10513488       0.11036370       0.10806308       0.12168746
  6189.5013       0.98218508E-01   0.12004729       0.10037981       0.10261817       0.11629609       0.12745089       0.10564455       0.12608115       0.12551499       0.12658775       0.10856728       0.10975840       0.11606173       0.12634810
  6189.9996       0.99478133E-01   0.12331041       0.97093756E-01   0.11470923       0.11076075       0.12254874       0.10738427       0.12079245       0.12252695       0.12249791       0.10800759       0.11264924       0.11464897       0.12165816
  6190.4995       0.98242839E-01   0.12691800       0.10043336       0.10811934       0.11583349       0.12998463       0.11904741       0.12015915       0.11648035       0.12524860       0.11145878       0.11214620       0.12427540       0.12267586
  6190.9995       0.10027536       0.13142351       0.10720324       0.11201192       0.11893923       0.12395497       0.11636108       0.12872575       0.13193719       0.12503546       0.11728604       0.11563125       0.12000500       0.12693204
  6191.4996       0.10783334       0.13157338       0.10443049       0.11419819       0.12260191       0.13819927       0.12188661       0.13553698       0.12966171       0.13052354       0.11572994       0.11858855       0.12966775       0.13309444
  6191.9998       0.11031855       0.13420378       0.10638753       0.11474944       0.11958586       0.13520708       0.11794856       0.13432742       0.13167605       0.12617863       0.11796731       0.11727695       0.12619749       0.13034498
  6192.5001       0.11151235       0.13193300       0.11311210       0.11808721       0.12245106       0.13603282       0.11259844       0.13565141       0.13897658       0.14268000       0.12094720       0.12036801       0.12379878       0.13912256
  6193.0004       0.11286525       0.13709782       0.11463006       0.12694874       0.13607114       0.13704504       0.11914418       0.13829970       0.13701431       0.13490845       0.12398333       0.13171465       0.12770008       0.13665418
  6193.4993       0.11290195       0.13670468       0.11244733       0.11953986       0.12422044       0.13167922       0.11899788       0.13823251       0.13784006       0.13264763       0.12254559       0.12201962       0.12505941       0.13550973
  6194.0046       0.11727084       0.14070706       0.11500970       0.12038505       0.13239304       0.14482511       0.12434066       0.14559097       0.14193271       0.14464780       0.12570743       0.12665769       0.13413125       0.14514869
  6194.5004       0.11628077       0.14363053       0.11779716       0.12699668       0.12685633       0.14386517       0.12627285       0.14284598       0.14060897       0.14750519       0.12855040       0.12692554       0.13468132       0.14515458
  6194.9995       0.11927680       0.14765804       0.12000098       0.13444844       0.13636259       0.14074086       0.12833930       0.15092249       0.14188868       0.15039672       0.13151221       0.13545031       0.13426713       0.15068594
  6195.5003       0.11971644       0.15137205       0.12095468       0.13711212       0.13898356       0.15052847       0.14055738       0.14331939       0.14498996       0.15309673       0.13361736       0.13809174       0.14532370       0.14814150
  6195.9995       0.12599781       0.15917358       0.11956506       0.13563884       0.13942396       0.14767572       0.13473792       0.15693843       0.15238021       0.15361069       0.13605394       0.13761776       0.14092922       0.15532671
  6196.5021       0.12969780       0.15639616       0.12696411       0.13729902       0.14722719       0.15521504       0.13110136       0.15920919       0.15470576       0.15693104       0.13921662       0.14245966       0.14262633       0.15811540
  6196.9999       0.13258294       0.15504662       0.13243038       0.13902035       0.14711498       0.15750599       0.14160918       0.15979439       0.15399763       0.16161114       0.14184554       0.14324978       0.14919798       0.16070926
  6197.4995       0.13393686       0.16053210       0.13666409       0.14537010       0.15381319       0.16366243       0.14651238       0.16597820       0.16764949       0.16615559       0.14660037       0.14975769       0.15470950       0.16610246
  6198.0007       0.13666509       0.16241829       0.13139912       0.14751404       0.15330953       0.16006350       0.15422145       0.15993271       0.16041633       0.17501574       0.14433417       0.15054038       0.15701454       0.16733884
  6198.5003       0.14092499       0.16710744       0.13785331       0.14487585       0.15122651       0.16784719       0.15285444       0.17379973       0.17708886       0.17884699       0.15003181       0.14819468       0.16002060       0.17630321
  6199.0001       0.14006275       0.17169743       0.14386894       0.15187971       0.15182945       0.16787714       0.15342047       0.17475593       0.16496925       0.17710891       0.15544571       0.15187496       0.16033045       0.17593642
  6199.5000       0.14380142       0.17738027       0.14544276       0.16147247       0.15622171       0.17752504       0.15848605       0.17022593       0.17632831       0.16373829       0.15873838       0.15874333       0.16758589       0.16706428
  6199.9999       0.14896903       0.17566087       0.15123965       0.16222233       0.16658442       0.17942309       0.16444840       0.17716244       0.18839463       0.18453871       0.16140271       0.16450307       0.17160333       0.18081014
  6200.5000       0.15404801       0.18455256       0.15510918       0.16027856       0.17060007       0.18046676       0.16885175       0.19182442       0.18439273       0.18194781       0.16736655       0.16567128       0.17440372       0.18700151
  6201.0001       0.16041108       0.18701758       0.16268026       0.16347624       0.17392864       0.19793388       0.17284866       0.19061283       0.18960455       0.18816760       0.17281204       0.16893738       0.18483796       0.18943920
  6201.5003       0.16648887       0.19390974       0.16512976       0.17478964       0.17810744       0.19442607       0.18090830       0.19198743       0.20563046       0.19085897       0.17711101       0.17652529       0.18736958       0.19145905
  6202.0022       0.17642180       0.20092570       0.17149353       0.18086261       0.18794003       0.20443915       0.18159108       0.19215290       0.20710369       0.19267038       0.18375376       0.18456167       0.19251126       0.19243443
  6202.5009       0.17954166       0.20775972       0.18177328       0.19081760       0.20217311       0.20982478       0.18444602       0.19783116       0.20934464       0.21459385       0.19259168       0.19675090       0.19657562       0.20606292
  6202.9998       0.19175300       0.21453266       0.18220432       0.19170905       0.20187729       0.21717454       0.19596496       0.21869635       0.21886003       0.21845390       0.19566282       0.19704673       0.20610211       0.21860839
  6203.5003       0.19805878       0.22286776       0.20079330       0.20090289       0.21617375       0.21419564       0.21110019       0.22140613       0.23117314       0.22007922       0.20998326       0.20888099       0.21258069       0.22078598
  6204.0009       0.21022184       0.23075504       0.21136843       0.20839915       0.22737646       0.23139444       0.22050689       0.23289820       0.23590949       0.23333504       0.21944200       0.21831293       0.22571119       0.23316650
  6204.5000       0.22835193       0.24602236       0.22326863       0.23338392       0.23654343       0.26023504       0.22954512       0.24904205       0.25179598       0.25977550       0.23275454       0.23503809       0.24423432       0.25434843
  6204.9992       0.24525124       0.26543527       0.24176086       0.25120579       0.25218399       0.26593088       0.25143734       0.25571733       0.26873959       0.26822411       0.25161708       0.25172122       0.25837734       0.26189550
  6205.5001       0.26057413       0.27553267       0.25601337       0.25847049       0.26856488       0.28129143       0.27711899       0.27858528       0.29173988       0.28076138       0.26413992       0.26374657       0.27911412       0.27969337
  6205.9995       0.28459272       0.28816405       0.27762124       0.27622647       0.28481416       0.29413050       0.28858701       0.30398258       0.30978950       0.29726602       0.28201104       0.28071611       0.29123735       0.30072715
  6206.5021       0.30092440       0.31272603       0.29170041       0.29504251       0.30052562       0.32764822       0.30496755       0.30814278       0.32727616       0.31681671       0.30045423       0.29791130       0.31586113       0.31244599
  6207.0000       0.32386985       0.32960787       0.32338509       0.32053441       0.32093202       0.34775046       0.33723740       0.33120548       0.35027258       0.34192436       0.32597673       0.32078162       0.34226263       0.33651615
  6207.5045       0.34569218       0.35456237       0.34660838       0.35490874       0.36184818       0.36594446       0.35552051       0.37188864       0.37364075       0.36911772       0.34992083       0.35853923       0.36052854       0.37058044
  6208.0010       0.38176448       0.38985502       0.37276674       0.36837033       0.38726281       0.40181295       0.38870997       0.39249111       0.41051046       0.39214632       0.37988197       0.37826597       0.39497286       0.39237709
  6208.5007       0.41475797       0.41500892       0.40571320       0.40246134       0.41954028       0.43441638       0.41880106       0.43669781       0.45948479       0.42435421       0.40958452       0.41141034       0.42630008       0.43069748
  6208.9990       0.45377259       0.46462768       0.45230241       0.44911343       0.46523549       0.46432004       0.47006813       0.48066189       0.48878887       0.46382490       0.45743517       0.45756835       0.46732223       0.47246107
  6209.5006       0.51319549       0.50749922       0.50694856       0.49972519       0.51944503       0.51687898       0.51573259       0.52664854       0.55388666       0.52811203       0.50717991       0.51003258       0.51628136       0.52744120
  6210.0006       0.59231204       0.58410313       0.58312532       0.56782812       0.58505343       0.59237959       0.59790182       0.58310442       0.62609405       0.59961920       0.58353490       0.57683423       0.59526361       0.59129642
  6210.4991       0.68832570       0.67744695       0.68511374       0.67229875       0.68276909       0.69122088       0.69110062       0.69501355       0.72842224       0.69601789       0.68198726       0.67777949       0.69122651       0.69560415
  6210.9993       0.83003625       0.82060245       0.82081276       0.80105408       0.83127927       0.83381214       0.82528292       0.81741449       0.87913596       0.82711449       0.82072901       0.81685347       0.82946287       0.82229244
  6211.4996        1.0214339        1.0008852        1.0172849       0.98905994        1.0091609        1.0094413        1.0215626        1.0229658        1.0772548        1.0007620        1.0105825       0.99957621        1.0158835        1.0123408
  6212.0000        1.2864671        1.2451103        1.2782397        1.2452548        1.2784685        1.2527009        1.2859260        1.2856993        1.3509008        1.2613582        1.2644544        1.2627232        1.2700480        1.2739253
  6212.5004        1.6228224        1.5751610        1.6224339        1.5840225        1.6076637        1.5844476        1.6396113        1.6061946        1.7002127        1.5983257        1.6027626        1.5963995        1.6132890        1.6026136
  6213.0010        2.0158329        1.9327235        2.0098483        1.9516790        1.9872455        1.9579300        2.0182886        2.0022127        2.0913540        1.9546388        1.9777519        1.9702908        1.9894428        1.9794125
  6213.5000        2.4315388        2.2949241        2.4262047        2.3740667        2.4138594        2.4106057        2.4760738        2.4310627        2.5276380        2.4004037        2.3715657        2.3948938        2.4447860        2.4163165
  6214.0007        2.8434759        2.6371277        2.8129344        2.7436294        2.8092331        2.8364692        2.9020452        2.8210119        2.9877453        2.8295004        2.7396639        2.7779426        2.8707053        2.8253776
  6214.4999        3.1543487        2.8873902        3.1461256        3.0391797        3.1375471        3.1508629        3.2747626        3.1410102        3.3009969        3.1327631        3.0384316        3.0906081        3.2152095        3.1371534
  6215.0024        3.3221892        3.0304548        3.2942973        3.2078116        3.2789976        3.3333708        3.4435632        3.2978749        3.4774075        3.2819299        3.1844780        3.2450452        3.3909008        3.2900272
  6215.4985        3.2877247        3.0058549        3.2418627        3.1769163        3.2597577        3.3050953        3.4487399        3.2937026        3.4508270        3.2782116        3.1436306        3.2196297        3.3800908        3.2865495
  6215.9996        3.0904477        2.8164488        3.0584535        2.9838093        3.0618183        3.1087931        3.2274751        3.0774053        3.2425064        3.0925323        2.9575399        3.0244322        3.1707558        3.0850581
  6216.5007        2.7901782        2.5782186        2.7755496        2.6978523        2.7598386        2.8146102        2.9130544        2.7919471        2.9227985        2.7768510        2.6934159        2.7302751        2.8660070        2.7848840
  6217.0036        2.4613404        2.2665202        2.4372160        2.3726600        2.4383615        2.4485230        2.5222703        2.4681495        2.5608092        2.4387575        2.3662689        2.4070163        2.4871479        2.4541212
  6217.5017        2.1543577        2.0115122        2.1526480        2.0805111        2.1236011        2.1439058        2.2082895        2.1163909        2.2650883        2.1429599        2.0939046        2.1030541        2.1775205        2.1297296
  6217.9982        1.8737396        1.7675245        1.8634719        1.8303530        1.8661636        1.8607939        1.9188079        1.8629692        1.9798336        1.8472221        1.8236623        1.8491209        1.8911613        1.8554912
  6218.4997        1.6360956        1.5713117        1.6379813        1.6017017        1.6253135        1.6208038        1.6735433        1.6328018        1.6934742        1.6245167        1.6102350        1.6140629        1.6485118        1.6289562
  6218.9996        1.4616725        1.3996618        1.4539038        1.4245541        1.4441584        1.4375575        1.4809787        1.4433269        1.5145958        1.4330634        1.4314046        1.4348189        1.4602281        1.4384824
  6219.4997        1.3196701        1.2541312        1.3097937        1.2728546        1.3067598        1.3040273        1.3504414        1.3349632        1.3842293        1.2913117        1.2866278        1.2905842        1.3282607        1.3137650
  6219.9998        1.1995794        1.1472361        1.1980462        1.1705938        1.1970188        1.1846108        1.2007490        1.1697276        1.2560667        1.1867747        1.1769393        1.1844151        1.1930371        1.1782560
  6220.4984        1.1149959        1.0709663        1.1078163        1.0721594        1.1010183        1.0953633        1.1231250        1.0997817        1.1699985        1.1053121        1.0924809        1.0873184        1.1098708        1.1026441
  6221.0003        1.0460641        1.0097712        1.0448333        1.0200772        1.0458619        1.0420972        1.0526597        1.0375027        1.0916471        1.0348106        1.0302417        1.0335629        1.0476380        1.0363180
  6221.4991       0.99907177       0.96556256       0.98865035       0.97236653       0.99217770       0.97792392       0.99783907       0.98592282        1.0404062       0.97852080       0.97904331       0.98272984       0.98832247       0.98244030
  6221.9995       0.95132172       0.92086407       0.95267206       0.92213737       0.94728961       0.92877667       0.96919911       0.95311798        1.0037665       0.93664906       0.93943463       0.93528872       0.94988223       0.94515490
  6222.5001       0.92551784       0.89129681       0.92149571       0.90041897       0.92053610       0.90889677       0.93821882       0.92247148       0.98283647       0.89823100       0.90894965       0.91094046       0.92420678       0.91076711
  6223.0007       0.90462357       0.87769555       0.90134789       0.87914037       0.89385448       0.88985633       0.90814035       0.89075161       0.94475076       0.90794287       0.89150531       0.88683988       0.89940336       0.89923538
  6223.4982       0.88481382       0.85404803       0.87466231       0.86270917       0.88030824       0.87731266       0.88645513       0.88695980       0.92171645       0.87090052       0.86608430       0.87191481       0.88211515       0.87918714
  6224.0006       0.87567761       0.84481929       0.87120701       0.84810248       0.85690687       0.86550991       0.88162555       0.85674042       0.91214240       0.87622101       0.86022551       0.85271515       0.87392484       0.86636966
  6224.4999       0.85916166       0.83272190       0.85451240       0.83098697       0.85182813       0.86807054       0.85663771       0.85026813       0.91011518       0.85215512       0.84544460       0.84188297       0.86210228       0.85135033
  6224.9976       0.84754013       0.82221037       0.84109144       0.83514689       0.84563044       0.85100687       0.85812772       0.85306837       0.89801578       0.85864539       0.83323473       0.84063602       0.85472559       0.85591476
  6225.5003       0.84286818       0.81196409       0.82736704       0.82622006       0.83994527       0.83903735       0.83610046       0.84741845       0.88455503       0.86184969       0.82098707       0.83340175       0.83750489       0.85461172
  6225.9998       0.83263120       0.80667856       0.82924046       0.82037159       0.83187762       0.82145741       0.84435591       0.83220490       0.88018353       0.83345811       0.81985133       0.82639422       0.83341375       0.83294569
  6226.5010       0.82160739       0.79800677       0.81546799       0.81105816       0.81674190       0.82909321       0.82840892       0.82926570       0.86831207       0.81887156       0.80820216       0.81404011       0.82873683       0.82428081
  6227.0007       0.81902467       0.79371802       0.81507627       0.80243693       0.80941270       0.81885382       0.82799465       0.82516700       0.84085743       0.80974683       0.80618811       0.80608941       0.82362722       0.81770614
  6227.5005       0.80218506       0.78887453       0.80361816       0.79129973       0.79975454       0.80930823       0.82422847       0.82576225       0.85379904       0.80708354       0.79748356       0.79572820       0.81709847       0.81669060
  6227.9987       0.80329853       0.77998826       0.79871684       0.78585204       0.79746020       0.80182173       0.82012389       0.81071735       0.84822847       0.80839061       0.79092328       0.79192702       0.81137831       0.80967333
  6228.5019       0.79529349       0.77900138       0.79161733       0.78922125       0.79268032       0.79103935       0.79921641       0.79661442       0.83488333       0.78014914       0.78636646       0.79104078       0.79533433       0.78868723
  6228.9987       0.79046269       0.76925057       0.78357262       0.76702704       0.78193217       0.78003633       0.79329159       0.78186253       0.82291282       0.79177140       0.77761335       0.77483371       0.78695792       0.78681547
  6229.5004       0.78526318       0.77056090       0.78265332       0.76918280       0.77741306       0.78409375       0.77810607       0.79092212       0.82142669       0.79905790       0.77762222       0.77349328       0.78096851       0.79499149
  6230.0006       0.77717415       0.76499564       0.77899270       0.76454251       0.77903997       0.77482300       0.79063159       0.78684254       0.81534440       0.79334774       0.77316868       0.77212558       0.78307771       0.79011158
  6230.4993       0.77866125       0.77438425       0.77530755       0.75885838       0.77144051       0.78039230       0.77745909       0.78323904       0.82127573       0.78164625       0.77492603       0.76544108       0.77886181       0.78254906
  6230.9996       0.78054013       0.76078659       0.77966443       0.76099736       0.77049944       0.76299559       0.77970609       0.77613298       0.81702978       0.77981475       0.77180853       0.76597162       0.77172120       0.77803177
  6231.5017       0.78233664       0.76781258       0.77863033       0.77069068       0.78243034       0.76900838       0.78821466       0.78823684       0.81568113       0.78944070       0.77412979       0.77683354       0.77901003       0.78892002
  6232.0006       0.77865744       0.77253133       0.78186125       0.78324213       0.77971712       0.76919908       0.78049190       0.78361755       0.81762850       0.77554664       0.77798008       0.78141389       0.77509608       0.77977317
  6232.4996       0.79155984       0.77381918       0.78437025       0.77505444       0.77520870       0.78300654       0.79554794       0.79406487       0.81269612       0.77974434       0.77998072       0.77516947       0.78955541       0.78715126
  6232.9987       0.78963762       0.77610663       0.78641030       0.77574404       0.78398492       0.77380567       0.78969459       0.79725556       0.82525243       0.80136650       0.78212376       0.78005971       0.78210230       0.79933730
  6233.5011       0.79293130       0.79258435       0.79286537       0.78668057       0.78946573       0.80695699       0.81070196       0.80068430       0.84353085       0.80473969       0.79275123       0.78814739       0.80891317       0.80276741
  6234.0020       0.80577329       0.79150366       0.80103643       0.78961813       0.80150788       0.79488571       0.81008353       0.80924602       0.84640695       0.81093106       0.79707086       0.79583934       0.80282730       0.81016576
  6234.4997       0.80945955       0.79897636       0.81748694       0.79363591       0.81043901       0.79946269       0.81270860       0.82370409       0.84182417       0.81847637       0.80978403       0.80240689       0.80637936       0.82123056
  6235.0007       0.82022258       0.80222866       0.81118091       0.81165508       0.80976844       0.81491998       0.82409692       0.81828196       0.87118808       0.82292406       0.80745703       0.81070548       0.81971220       0.82065409
  6235.5019       0.82629310       0.80907538       0.82487567       0.82750293       0.82289152       0.82681118       0.81810806       0.82839878       0.86758271       0.82739751       0.81830105       0.82514063       0.82226812       0.82800037
  6235.9982       0.83051109       0.82276353       0.83937778       0.82654422       0.84541145       0.82750211       0.83147770       0.84283752       0.87833845       0.84079703       0.83244994       0.83640971       0.82957867       0.84191388
  6236.5011       0.84641279       0.83163190       0.84632188       0.83369506       0.84182164       0.83475280       0.85719281       0.85559588       0.88191119       0.84458041       0.84020955       0.83795171       0.84646978       0.85028241
  6236.9993       0.86303946       0.83808706       0.85957186       0.84882948       0.86180764       0.85705497       0.86960353       0.87079634       0.89820794       0.87065741       0.85062087       0.85561988       0.86362885       0.87081561
  6237.5007       0.87177173       0.85359349       0.87025787       0.85816285       0.86522168       0.87465113       0.89496119       0.87638393       0.90552927       0.89036209       0.86332885       0.86186227       0.88525593       0.88335620
  6238.0006       0.88390586       0.86372682       0.88352567       0.87616601       0.89018012       0.87189020       0.87970930       0.89542350       0.93388320       0.91589690       0.87528670       0.88349780       0.87597341       0.90557783
  6238.5023       0.89602678       0.87775847       0.90256906       0.88873409       0.90242412       0.89805993       0.90526351       0.90666646       0.94283825       0.89940222       0.89224382       0.89589682       0.90182174       0.90320025
  6238.9975       0.91389275       0.89402220       0.91495576       0.90428029       0.90437096       0.90103944       0.91732243       0.92219689       0.96035573       0.90326089       0.90624456       0.90434163       0.90954165       0.91300049
  6239.4993       0.92415797       0.89858917       0.92829868       0.91633674       0.91321406       0.92331415       0.93785773       0.90324908       0.96434436       0.93626015       0.91593415       0.91472023       0.93090818       0.91952313
  6239.9996       0.93792380       0.90862762       0.93376296       0.92829934       0.93802735       0.92669471       0.94793900       0.94199439       0.96783607       0.94587400       0.92330264       0.93339368       0.93779977       0.94400415
  6240.4999       0.95252944       0.93079875       0.95340560       0.94090984       0.95304571       0.93754607       0.96180585       0.96025934        1.0151215       0.96035603       0.94399797       0.94726176       0.95022172       0.96041338
  6240.9987       0.96561542       0.94175844       0.96799984       0.96098746       0.97263277       0.96705787       0.98088588       0.97272524        1.0075836       0.97637846       0.95707923       0.96703910       0.97427827       0.97462707
  6241.4992       0.97473979       0.95404940       0.97908201       0.97443985       0.97929676       0.97356268       0.98198464       0.97542143        1.0163485       0.99023334       0.96866466       0.97699120       0.97800886       0.98280301
  6241.9982       0.99531456       0.95746625       0.99908932       0.97542935       0.99987348       0.98189317        1.0102893        1.0032007        1.0509514        1.0142994       0.98176554       0.98820918       0.99671958        1.0087621
  6242.5005        1.0085201       0.96871863        1.0001524       0.98734424        1.0126010       0.99898164        1.0178102        1.0086671        1.0534103        1.0258041       0.98709116        1.0005209        1.0088128        1.0171941
  6242.9997        1.0186738       0.98979669        1.0116329        1.0089691        1.0096634        1.0047191        1.0344719        1.0141656        1.0608420        1.0238285        1.0025463        1.0093472        1.0202539        1.0190224
  6243.5005        1.0278490       0.99924473        1.0218640        1.0130509        1.0246474        1.0328446        1.0405855        1.0169838        1.0644931        1.0552887        1.0124515        1.0191271        1.0369007        1.0359062
  6243.9982        1.0420090        1.0041013        1.0305048        1.0214321        1.0422792        1.0277476        1.0544769        1.0403933        1.0821803        1.0464137        1.0195170        1.0323342        1.0417037        1.0434762
  6244.4992        1.0409724        1.0116917        1.0469849        1.0207399        1.0439030        1.0342048        1.0615362        1.0403081        1.0855465        1.0453093        1.0322718        1.0328494        1.0484038        1.0429735
  6244.6102        1.0481932        1.0070287        1.0492164        1.0408658        1.0439889        1.0397035        1.0542754        1.0567806        1.0916421        1.0515899        1.0316577        1.0425127        1.0473122        1.0543077
  6245.1228        1.0534090        1.0123933        1.0560467        1.0333823        1.0544129        1.0462521        1.0696987        1.0486149        1.1019630        1.0558953        1.0378779        1.0443803        1.0584679        1.0523043
  6245.6632        1.0640653        1.0236271        1.0480268        1.0427373        1.0601141        1.0490915        1.0688643        1.0681541        1.1071579        1.0628560        1.0378732        1.0518109        1.0594190        1.0656685
  6246.2380        1.0563594        1.0145484        1.0591223        1.0435560        1.0547751        1.0641212        1.0701941        1.0662202        1.1104130        1.0590308        1.0405703        1.0494304        1.0672924        1.0628410
  6246.8472        1.0686834        1.0190296        1.0598445        1.0511516        1.0687043        1.0619536        1.0641118        1.0652969        1.1063274        1.0642131        1.0428542        1.0603025        1.0630810        1.0648573
  6247.5006        1.0661090        1.0221701        1.0583684        1.0583271        1.0607353        1.0593472        1.0736802        1.0829521        1.1167277        1.0523268        1.0433031        1.0596005        1.0668311        1.0680288
  6248.2016        1.0645063        1.0297165        1.0635300        1.0434615        1.0518061        1.0475826        1.0758065        1.0579083        1.1057615        1.0615044        1.0493800        1.0478467        1.0623190        1.0597865
  6248.9534        1.0560214        1.0184778        1.0485664        1.0433853        1.0531844        1.0444910        1.0791831        1.0686002        1.1090654        1.0561993        1.0360444        1.0485179        1.0626045        1.0626232
  6249.7611        1.0510583        1.0163760        1.0465615        1.0453970        1.0425019        1.0431783        1.0672418        1.0362286        1.0945071        1.0434012        1.0339991        1.0439005        1.0557528        1.0398497
  6250.6278        1.0347214        1.0106179        1.0304663        1.0295058        1.0394636        1.0321747        1.0596134        1.0424783        1.0867842        1.0247537        1.0222250        1.0347207        1.0464907        1.0338816
  6251.5585        1.0237072       0.99499903        1.0218522        1.0089460        1.0212803        1.0216701        1.0404223        1.0274977        1.0729508        1.0319610        1.0106769        1.0154013        1.0314613        1.0297941
  6252.5583        1.0147959       0.97587900        1.0048475       0.99487985        1.0027229        1.0069373        1.0271747        1.0011503        1.0435256       0.99655569       0.99279146       0.99898942        1.0175001       0.99899380
  6253.6059       0.99905742       0.96503058       0.98730585       0.98675564       0.98939577        1.0020394        1.0109407       0.99522740        1.0369345       0.98549220       0.97803603       0.98814792        1.0066802       0.99054453
  6254.6686       0.98336165       0.95295082       0.97981807       0.96593296       0.97256865       0.98650257       0.98576567       0.98163985        1.0105862       0.98590934       0.96862298       0.96941116       0.98613496       0.98383151
  6255.7399       0.96838645       0.95715118       0.95761416       0.95581290       0.95625288       0.96540097       0.97068006       0.95950512       0.98808250       0.96100786       0.95743329       0.95605532       0.96816551       0.96037158
  6256.8264       0.95489059       0.92545161       0.94480569       0.93823603       0.94512904       0.94421239       0.96535128       0.95125716       0.98341469       0.96110027       0.93675161       0.94184774       0.95524978       0.95617951
  6257.9230       0.94019950       0.91398890       0.94304785       0.92255050       0.94663527       0.93671730       0.94708073       0.94781267       0.96313444       0.92921834       0.93094256       0.93512117       0.94212878       0.93881828
  6259.0316       0.94005486       0.91034755       0.92811012       0.92343868       0.92543257       0.92817629       0.92453543       0.92507022       0.95992059       0.93136814       0.92071334       0.92449144       0.92627606       0.92824566
  6260.1537       0.91716355       0.89972178       0.90724767       0.90776496       0.92058714       0.92263675       0.91498173       0.90518171       0.95456567       0.91227387       0.90411729       0.91446008       0.91863831       0.90874327
  6261.2877       0.91139494       0.89530496       0.90249163       0.89761633       0.89973302       0.91456142       0.90221543       0.90098221       0.93261655       0.89210902       0.89949344       0.89873238       0.90814310       0.89672419
  6262.4336       0.90233510       0.88508867       0.89407945       0.88706205       0.89509265       0.90498169       0.90725326       0.90679534       0.91993861       0.90269635       0.89033910       0.89126601       0.90616838       0.90485897
  6263.5915       0.89259865       0.89232177       0.89027565       0.88565167       0.88526475       0.91361191       0.90247804       0.89205323       0.92476587       0.90336746       0.89112985       0.88547973       0.90779955       0.89768284
  6264.7630       0.89052251       0.87614365       0.88646189       0.88797014       0.88893258       0.89676194       0.88309304       0.88514750       0.91776221       0.90055154       0.88216879       0.88847548       0.88962604       0.89276886
  6265.9448       0.88737682       0.87375266       0.89258712       0.87600876       0.88294364       0.89557622       0.89274187       0.89889728       0.90977543       0.87710728       0.88472913       0.87963975       0.89406358       0.88826836
  6267.1418       0.88381312       0.86621073       0.88618234       0.86821209       0.88668143       0.89166699       0.87917228       0.88871658       0.90829508       0.86250546       0.87787053       0.87786613       0.88515993       0.87591388
  6268.3460       0.88488365       0.87805986       0.88345733       0.88944358       0.88555201       0.89843997       0.88830951       0.87819587       0.90912995       0.88872195       0.88121261       0.88742093       0.89315149       0.88343162
  6269.5654       0.88658790       0.87555196       0.88494165       0.87331793       0.89023125       0.90516835       0.90753254       0.87501676       0.89902656       0.87526421       0.88103496       0.88215918       0.90640338       0.87520311
  6270.7969       0.88627623       0.88067606       0.88994715       0.87863732       0.87795519       0.89007486       0.89882485       0.88980918       0.91336652       0.87490086       0.88608982       0.87829008       0.89464396       0.88255353
  6272.0404       0.89219074       0.90124903       0.89567918       0.89079978       0.89235841       0.90884535       0.90776667       0.90201647       0.92485692       0.89408852       0.89800005       0.89162702       0.90828283       0.89818334
  6273.2960       0.90125748       0.88968525       0.90871859       0.90594758       0.91333307       0.89592775       0.90243613       0.90370449       0.91965299       0.90462141       0.90079731       0.90981348       0.89932648       0.90421977
  6274.5636       0.90980472       0.90500883       0.92119125       0.90849616       0.91055215       0.89856240       0.91644482       0.90917390       0.93671740       0.90441805       0.91445682       0.90958309       0.90789956       0.90690281
  6275.8417       0.92187471       0.91922165       0.91680612       0.92130119       0.91385436       0.92365736       0.91817757       0.92608043       0.94133452       0.89481369       0.91783023       0.91742156       0.92079695       0.91089492
  6277.1352       0.93600523       0.93320546       0.93508426       0.94142695       0.94172026       0.92200374       0.93230979       0.92331352       0.95375448       0.94104028       0.93430623       0.94158947       0.92737533       0.93205529
  6278.4441       0.95186771       0.94011817       0.95613221       0.95255846       0.94900471       0.94326800       0.93127008       0.94957557       0.97863675       0.94220023       0.94946795       0.95071207       0.93700442       0.94601971
  6279.7585       0.96591492       0.96912526       0.97674937       0.97831688       0.97515534       0.97370715       0.97583982       0.96410510       0.99093187       0.97081679       0.97358100       0.97667563       0.97482119       0.96746425
  6281.0867       0.98936233       0.98403098        1.0020593       0.99644852       0.98948109       0.99613152        1.0021916       0.99375794        1.0183269       0.99361957       0.99455664       0.99282769       0.99928665       0.99375561
  6282.4271        1.0229080        1.0013034        1.0137477        1.0098932        1.0155755        1.0218133        1.0145794        1.0137115        1.0355412        1.0099979        1.0085780        1.0128552        1.0180370        1.0119721
  6283.7813        1.0350456        1.0177250        1.0369497        1.0170666        1.0170259        1.0346630        1.0376508        1.0392077        1.0618773        1.0495612        1.0289491        1.0170552        1.0362234        1.0443652
  6285.1461        1.0447676        1.0230370        1.0466361        1.0436593        1.0527813        1.0475686        1.0482001        1.0556535        1.0534743        1.0323254        1.0368145        1.0484331        1.0478987        1.0442713
  6286.5248        1.0406183        1.0324415        1.0490625        1.0393060        1.0318766        1.0588995        1.0532983        1.0539540        1.0562607        1.0450904        1.0421458        1.0354363        1.0559755        1.0496694
  6287.9140        1.0536565        1.0320920        1.0486362        1.0473426        1.0388182        1.0396012        1.0453088        1.0635973        1.0505981        1.0512644        1.0417514        1.0429011        1.0425816        1.0576130
  6289.3154        1.0496075        1.0282188        1.0603227        1.0394545        1.0401981        1.0554092        1.0473525        1.0633306        1.0504525        1.0649579        1.0469605        1.0398529        1.0512032        1.0641923
  6290.7325        1.0469842        1.0465208        1.0569401        1.0378226        1.0423121        1.0556412        1.0302585        1.0606056        1.0668532        1.0639569        1.0526051        1.0401764        1.0423892        1.0623172
  6292.1568        1.0462314        1.0324004        1.0481684        1.0465716        1.0525894        1.0534826        1.0587160        1.0553454        1.0672539        1.0576017        1.0416151        1.0497235        1.0562154        1.0565202
  6293.5951        1.0449091        1.0348410        1.0523190        1.0502415        1.0484990        1.0412487        1.0346918        1.0574945        1.0674565        1.0532019        1.0450395        1.0493374        1.0378257        1.0554520
  6295.0458        1.0484281        1.0323903        1.0474955        1.0466119        1.0385013        1.0467001        1.0511425        1.0559226        1.0724533        1.0382540        1.0412106        1.0423854        1.0490199        1.0473207
  6296.5104        1.0456050        1.0320531        1.0443702        1.0419925        1.0454748        1.0374974        1.0551432        1.0543850        1.0688698        1.0426295        1.0392550        1.0438196        1.0467108        1.0486741
  6297.9857        1.0379090        1.0270354        1.0490232        1.0453844        1.0516652        1.0277939        1.0455092        1.0553115        1.0563601        1.0649410        1.0398591        1.0486728        1.0370482        1.0600747
  6299.4717        1.0350589        1.0245644        1.0332303        1.0239828        1.0221029        1.0294116        1.0434751        1.0682937        1.0554547        1.0374095        1.0296248        1.0230090        1.0367546        1.0531879
  6300.9718        1.0259256        1.0174620        1.0328264        1.0293776        1.0324729        1.0285825        1.0287445        1.0266406        1.0451789        1.0287189        1.0264323        1.0309926        1.0286675        1.0277149
  6302.4809        1.0239490        1.0067043        1.0325762        1.0216979        1.0272950        1.0163767        1.0140130        1.0459281        1.0120241        1.0374172        1.0217984        1.0246269        1.0151575        1.0417900
  6304.0074        1.0262109        1.0123150        1.0178622        1.0305080        1.0198668        1.0185142        1.0256748        1.0385533        1.0219684        1.0204446        1.0155547        1.0249761        1.0222532        1.0297125
  6305.5431        1.0125618        1.0115668        1.0219492       0.99891165        1.0281516        1.0182869        1.0154365        1.0225301        1.0304836        1.0258081        1.0176184        1.0141873        1.0167991        1.0241883
  6307.0895        1.0097179        1.0028253        1.0097368        1.0072637       0.99747418        1.0134448        1.0039900        1.0108557        1.0147876       0.99769668        1.0068612        1.0021580        1.0085088        1.0044386
  6308.6518       0.99935746       0.99744011        1.0069000       0.98991495        1.0023698        1.0018315        1.0004526        1.0146764        1.0049156        1.0149029        1.0029627       0.99642438        1.0011120        1.0148317
  6310.2249        1.0003493       0.99604812        1.0027293        1.0017139        1.0065983        1.0036492       0.99619013       0.99961988        1.0048213        1.0112840       0.99994949        1.0042704       0.99975521        1.0053883
  6311.8121        1.0061043       0.99950212       0.98922970       0.99222604       0.99107759        1.0018682        1.0069403        1.0016249        1.0174757       0.99119274       0.99353616       0.99164439        1.0045039       0.99654081
  6313.4069       0.99729663       0.98452633       0.99880409        1.0042225       0.99812360        1.0011742       0.99450419        1.0006375       0.98924201       0.98860496       0.99285319        1.0010431       0.99769214       0.99476573
  6315.0159       0.99312743       0.99364962       0.99455328       0.99076687       0.97629467        1.0030440       0.99953577       0.97853774        1.0232721       0.98307235       0.99417842       0.98321442        1.0012127       0.98079714
  6316.6375       0.99773398       0.98917368       0.98643823       0.98945290       0.99213691       0.99269288       0.99747637       0.98388151       0.99349441       0.98059101       0.98757821       0.99085923       0.99519077       0.98229718
  6318.2700       0.99624616       0.98844568       0.99309548       0.99327742       0.98910396       0.99259780       0.99515630       0.98803984       0.98913873       0.99467313       0.99116101       0.99110260       0.99393129       0.99132785
  6319.9168       0.98662512       0.99033235       0.98772653       0.99005117       0.98870748       0.98519068       0.98777060       0.97313849       0.99811987       0.98111581       0.98881246       0.98935377       0.98653807       0.97708277
  6321.5762       0.98790010       0.98722492       0.99073719       0.98664031       0.98152522       0.98163188       0.98590776       0.97422462       0.98234434        1.0090918       0.98927615       0.98397317       0.98386541       0.99134853
  6323.2432       0.99339058       0.98223721       0.98795701       0.98789576       0.99451851       0.98426293       0.98530078       0.99391415       0.98733416       0.98916690       0.98557692       0.99135795       0.98480596       0.99160904
  6324.9280       0.98980369       0.99207072       0.98396718       0.99258373       0.99660574       0.98235316       0.98625198       0.98275546       0.99435354       0.98106348       0.98734160       0.99467968       0.98438778       0.98195979
  6326.6220       0.98237772       0.99957839       0.98747056       0.98869176       0.98342607       0.98928143       0.98460863       0.98331160       0.98896159       0.99794771       0.99250991       0.98595661       0.98684600       0.99052045
  6328.3288       0.99160832       0.99131323       0.98736732       0.99371030       0.99192760       0.99008646       0.99043407        1.0037293       0.98947208       0.99515916       0.98901084       0.99278253       0.99026832       0.99954294
  6330.0483       0.98811049       0.99676780       0.99161174       0.99684164       0.98462603       0.99425841       0.99692267       0.98603998       0.98813568       0.99108256       0.99376042       0.99046558       0.99564855       0.98853444
  6331.7806       0.99402323       0.99449142       0.99834784       0.99227668       0.99129081        1.0094156        1.0010207        1.0016776       0.98582348       0.99246752       0.99674070       0.99176450        1.0050291       0.99717318
  6333.5222       0.99444856       0.99637837        1.0006462       0.99167928       0.99727574       0.99675080       0.99758826       0.99198800       0.99026011       0.98780396       0.99887030       0.99460294       0.99718838       0.98995318
  6335.2783        1.0056759        1.0131421       0.99651353       0.99692471        1.0008897        1.0069515       0.99274224        1.0080390       0.98880624       0.99266684        1.0034438       0.99899751       0.99953310        1.0005058
  6337.0473        1.0080609        1.0002749        1.0051372        1.0093692        1.0101010        1.0082741       0.99990397        1.0002209        1.0079887       0.99459584        1.0031137        1.0097458        1.0039041       0.99747551
  6338.8257        1.0050195        1.0118126        1.0044699       0.99964105        1.0037892        1.0126248        1.0065941        1.0016501        1.0026070        1.0052827        1.0075272        1.0018119        1.0094764        1.0034453
  6340.6186        1.0041722        1.0107417        1.0114754        1.0064773        1.0033250       0.99864934        1.0032387        1.0046972       0.99912724        1.0103237        1.0111706        1.0048328        1.0010458        1.0074702
  6342.4245        1.0146588        1.0068178        1.0121280        1.0072351        1.0093966        1.0151537        1.0161508        1.0173479        1.0019787        1.0058543        1.0099179        1.0083653        1.0156746        1.0117133
  6344.2381        1.0127108        1.0122725        1.0130836        1.0058280        1.0140122        1.0089675       0.99905755        1.0122341       0.99609380        1.0065738        1.0127448        1.0101030        1.0037938        1.0094654
  6346.0680        1.0052252        1.0076085        1.0111377        1.0085241        1.0123925        1.0116301        1.0172333        1.0127885        1.0012433        1.0155968        1.0096715        1.0105458        1.0145558        1.0141709
  6347.9025        1.0104104        1.0090071        1.0140354        1.0212181        1.0121087        1.0079076        1.0235806        1.0133088        1.0061518        1.0198047        1.0119425        1.0164632        1.0160867        1.0165024
  6349.7617        1.0079145        1.0139601        1.0198141        1.0149417        1.0142914        1.0081593        1.0213559        1.0132702       0.99580925        1.0063623        1.0173685        1.0146027        1.0150496        1.0098967
  6351.6288        1.0104239        1.0096979        1.0088680        1.0240741        1.0148437        1.0132619        1.0082941        1.0219127       0.99897146        1.0120627        1.0092137        1.0192544        1.0106834        1.0170764
  6353.5056        1.0115570        1.0091704        1.0149774        1.0051281        1.0169960        1.0131308        1.0114846        1.0207309        1.0015944        1.0215600        1.0125602        1.0113254        1.0122716        1.0211369
  6355.3937        1.0153009        1.0153046        1.0136399        1.0071286        1.0091437        1.0148839        1.0134243        1.0368724        1.0013641        1.0135976        1.0143331        1.0081805        1.0141220        1.0254416
  6357.2965        1.0101139        1.0115995        1.0144067        1.0047485        1.0216578        1.0221335        1.0180486        1.0204303       0.99697463        1.0225628        1.0132382        1.0135689        1.0200009        1.0214704
  6359.2141        1.0125363        1.0182838        1.0147060        1.0121572        1.0148335        1.0072509        1.0125788        1.0175217       0.99736177        1.0270302        1.0161954        1.0135539        1.0100328        1.0221837
  6361.1398        1.0226419        1.0106388        1.0127995        1.0086424        1.0128108        1.0092192        1.0058202        1.0073543       0.99662929        1.0143254        1.0118978        1.0108163        1.0074448        1.0107669
  6363.0734        1.0040251        1.0061816        1.0087365        1.0072424        1.0070475        1.0036106        1.0036100        1.0100801       0.99220598        1.0095952        1.0076713        1.0071403        1.0036107        1.0098295
  6365.0236        1.0064519        1.0039142        1.0016646        1.0043441        1.0038128        1.0079874        1.0017461        1.0182430        1.0060246        1.0035722        1.0026009        1.0040648        1.0047290        1.0110299
  6366.9886        1.0002112        1.0017921        1.0071899        1.0032273        1.0119523       0.99825657        1.0033845       0.99778844       0.98436577        1.0091526        1.0049383        1.0077815        1.0009341        1.0033510
  6368.9634       0.99816295        1.0093030        1.0042691        1.0062935        1.0073346        1.0017780       0.99757675        1.0093734       0.99854370       0.99556589        1.0063644        1.0068348       0.99958472        1.0025741
  6370.9497        1.0057771        1.0097209        1.0033142        1.0057307        1.0083020        1.0003995       0.99794442        1.0019175       0.97072678        1.0132397        1.0059786        1.0070708       0.99911788        1.0074560
  6372.9510        1.0039263        1.0098074       0.99778343        1.0051858        1.0033428       0.99686345        1.0010706        1.0059412       0.97757471        1.0062515        1.0027884        1.0042205       0.99906025        1.0060707
  6374.9655       0.99675023        1.0016851       0.99342689        1.0045303        1.0049743       0.98990146       0.99786585        1.0009162       0.98015465       0.99995422       0.99686415        1.0047590       0.99406271        1.0004244
  6376.9848        1.0026788       0.99743244        1.0028892        1.0018433        1.0091552        1.0015014        1.0010290        1.0166642       0.98504937        1.0015932        1.0006169        1.0056557        1.0012550        1.0092372
  6379.0207       0.99575517       0.99988825       0.99314291        1.0012495        1.0080804       0.98962990        1.0109312       0.99843406       0.97815208        1.0082279       0.99595821        1.0048128        1.0007516        1.0032132
  6381.0683       0.99543910       0.99850744       0.99981623        1.0010958        1.0031996       0.98838068        1.0091088        1.0026078       0.97441829        1.0140233       0.99926825        1.0021903       0.99920313        1.0081818
  6383.1310       0.99412625       0.99787576        1.0018543        1.0070522       0.99104939       0.99551845       0.99682583       0.99432990       0.98055940       0.98890866        1.0001973       0.99869115       0.99620121       0.99163230
  6385.2036        1.0031342       0.98718717       0.99663008        1.0004143       0.99237073       0.99032459        1.0025394       0.99624360       0.97485394       0.99729386       0.99270188       0.99620915       0.99670220       0.99671972
  6387.2879       0.99321288        1.0018588       0.99924356       0.99848780       0.99659980       0.99053306       0.99429421       0.99504398       0.97084864       0.99950248        1.0003313       0.99749680       0.99249694       0.99719402
  6389.3857       0.99813176       0.99654148       0.99551149       0.99138647       0.99158550       0.99483514       0.99586382       0.99895281       0.98425405       0.99735059       0.99593922       0.99148988       0.99537237       0.99812491
  6391.4934       0.99459445       0.99568538       0.99091188       0.99198221       0.99840053        1.0042665       0.99163459       0.99739842       0.99701606       0.98776388       0.99290565       0.99532807       0.99767144       0.99262356
  6393.6147       0.99999217       0.99934713        1.0028052       0.99608284        1.0040753       0.99737677       0.99216935        1.0010334        1.0958060       0.99447517        1.0013567        1.0002505       0.99465508       0.99776749
  6395.7494       0.99449211       0.99157566       0.99888644       0.99458675        1.0002569        1.0073900       0.98548780       0.98345529        1.2332961        1.0009952       0.99584177       0.99754138       0.99595486       0.99201910
  6397.8942       0.99246909       0.99047050       0.99324809       0.99472554       0.99019839        1.0035061       0.99382619       0.99700992        1.1897707        1.0046252       0.99209046       0.99236150       0.99845230        1.0006944
  6400.0509       0.99828312       0.99914011       0.99187903       0.99648052       0.99641016       0.99762241       0.99767427       0.98537351        1.1228814       0.99489591       0.99490038       0.99643335       0.99764960       0.98999590
  6402.2228       0.99718858       0.99377588       0.99452171       0.99556641       0.99409304        1.0032508        1.0014232        1.0045093        1.1132673       0.99770327       0.99420976       0.99478976        1.0022967        1.0011136
  6404.4049       0.99219234       0.99251447       0.99394445       0.99203479       0.99062274        1.0005722       0.99889037       0.99666691        1.0507346        1.0009262       0.99334762       0.99129176       0.99969133       0.99870175
  6406.5972       0.99134192       0.99278650       0.99214309       0.99421712       0.99200981       0.99209757       0.98926484       0.98868042        1.0109104       0.98444273       0.99240932       0.99305656       0.99062463       0.98653914
  6408.8066        1.0020427       0.98965864       0.98574660       0.99885394       0.98807905        1.0019026       0.99441292       0.99433898        1.0089508       0.98884603       0.98737344       0.99322669       0.99799149       0.99157978
  6411.0245       0.99712496       0.98758648       0.99749213       0.98824820       0.99333784        1.0023987       0.99769507       0.98627536       0.98084487       0.99935705       0.99336673       0.99088536       0.99994296       0.99263452
  6413.2578       0.99338168       0.99149020       0.99632594       0.99483375       0.98851622       0.98859705       0.99140303       0.98675901       0.97158774       0.98874381       0.99431104       0.99152589       0.99006214       0.98766641
  6415.4979       0.99866505       0.99690217       0.99236484       0.98669624       0.99567087        1.0064364       0.99630899       0.99303520       0.96177421       0.99902317       0.99425181       0.99137352        1.0011478       0.99590706
  6417.7535       0.99811800       0.99807189       0.99656015       0.99384065       0.99078194       0.99903866       0.99860045       0.99366213       0.95734109       0.99189870       0.99718478       0.99223970       0.99880991       0.99272841
  6420.0246       0.99534576       0.99423195       0.99484777       0.99777584        1.0006860       0.98423369       0.99160786       0.99791515       0.96009132       0.99356854       0.99459073       0.99928579       0.98808383       0.99570787
  6422.3027       0.99823449       0.99652720       0.99468164       0.99032415       0.99874871       0.98839209       0.99408061       0.98661339       0.95359821       0.99322521       0.99544783       0.99471329       0.99136214       0.98978373
  6424.5945       0.99440212       0.99748235        1.0001576        1.0001546       0.99001269        1.0023238       0.99707267       0.99550245       0.95057804       0.99474025       0.99904176       0.99484812       0.99958219       0.99505039
  6426.9002       0.99098869       0.99797171       0.99989336        1.0074853       0.99680129       0.98958393       0.99986792        1.0052265       0.95233292       0.99301049       0.99909003        1.0018956       0.99495327       0.99914864
  6429.2146       0.99987127        1.0046474       0.99698664       0.99965280        1.0043700       0.99138353        1.0040599       0.99721863       0.95164100        1.0003955        1.0001782        1.0021003       0.99800196       0.99869651
  6431.5429        1.0063619        1.0044052        1.0050604        1.0063720       0.99935526        1.0064210        1.0010549        1.0006491       0.96508440       0.99838223        1.0047841        1.0027014        1.0036193       0.99945169
  6433.8834        1.0138304        1.0073030        1.0101455        1.0153761        1.0067892        1.0180522        1.0137192        1.0099737       0.96177918       0.99907145        1.0089462        1.0108807        1.0157899        1.0058688
  6436.2362        1.0230849        2.9437125       0.97235116       -7.5594120       0.55925956       -3.4495721       -2.2753253       -2.6158804       0.49426277        4.5541466        1.7991726       -3.2378659       -2.8364870       0.90463169
  6438.6029        1.0389967        4.8915621       0.93433350       -16.184859       0.10873555       -7.9435905       -5.5838010       -6.2659552       0.23984336E-01    8.1302246        2.5940676       -7.5117134       -6.7115226       0.80271350
  6440.9785        1.1127909        6.8467366       0.89617288       -24.842742      -0.34348266       -12.454509       -8.9047183       -9.9297562      -0.44806258        11.719751        3.3919518       -11.801633       -10.601130       0.70041205
  6443.3698        1.3532623        8.8148326       0.85776007       -33.557843      -0.79868952       -16.995239       -12.247583       -13.617771      -0.92322919        15.332999        4.1951091       -16.119904       -14.516444       0.59743451
  6445.7735        1.3290169        10.793134       0.81914806       -42.318137       -1.2562568       -21.559515       -15.607782       -17.324909       -1.4008598        18.964984        5.0024312       -20.460567       -18.452060       0.49392297
  6448.1843        1.1620147        12.777279       0.78042200       -51.104306       -1.7151757       -26.137273       -18.977906       -21.042998       -1.8799011        22.607697        5.8121379       -24.814051       -22.399301       0.39010569
  6450.6092        1.0982202        14.773029       0.74146945       -59.941863       -2.1767786       -30.741804       -22.367741       -24.782832       -2.3617443        26.271715        6.6265803       -29.192998       -26.369629       0.28568121
  6453.0483        1.0815465        16.780465       0.70228879       -68.831172       -2.6410847       -35.373300       -25.777427       -28.544567       -2.8464090        29.957189        7.4457920       -33.597587       -30.363206       0.18064523
  6455.4998        1.0763368        18.798107       0.66290895       -77.765672       -3.1077512       -40.028341       -29.204447       -32.325426       -3.3335378        33.661400        8.2691685       -38.024569       -34.377086       0.75075270E-01
  6457.9603        1.0762926        20.823156       0.62338453       -86.732973       -3.5761309       -44.700472       -32.644048       -36.120165       -3.8224549        37.379210        9.0955678       -42.467803       -38.405702      -0.30882265E-01
  6460.4386        1.0755166        22.862855       0.58357418       -95.765147       -4.0478990       -49.406402       -36.108533       -39.942356       -4.3149089        41.123915        9.9279455       -46.943180       -42.463462      -0.13760633
  6462.9241        1.0806692        24.908480       0.54364817       -104.82356       -4.5210378       -54.126004       -39.583082       -43.775652       -4.8087937        44.879500        10.762741       -51.431560       -46.533010      -0.24464045
  6465.4240        1.0860282        26.965956       0.50349085       -113.93446       -4.9969177       -58.872950       -43.077762       -47.631156       -5.3055398        48.656842        11.602374       -55.945943       -50.626136      -0.35229468
  6467.9364        1.0906453        29.033720       0.46313274       -123.09091       -5.4751771       -63.643632       -46.589916       -51.505939       -5.8047698        52.453073        12.446205       -60.482900       -54.739729      -0.46048721
  6470.4597        1.0952320        31.110455       0.42259953       -132.28708       -5.9555114       -68.435010       -50.117307       -55.397532       -6.3061656        56.265773        13.293696       -65.039539       -58.871168      -0.56914913
  6472.9955        1.1014450        33.197478       0.38186552       -141.52881       -6.4382252       -73.250125       -53.662172       -59.308404       -6.8100453        60.097361        14.145386       -69.618752       -63.023074      -0.67834934
  6475.5441        1.1052938        35.295036       0.34092590       -150.81720       -6.9233756       -78.089545       -57.224931       -63.239016       -7.3164684        63.948289        15.001375       -74.221079       -67.195937      -0.78810076
  6478.1036        1.0950682        37.401564       0.29981119       -160.14530       -7.4106010       -82.949662       -60.802927       -67.186439       -7.8250574        67.815688        15.861025       -78.843090       -71.386647      -0.89832157
  6480.6758        1.0979250        39.518545       0.25849248       -169.51970       -7.9002439       -87.833895       -64.398677       -71.153449       -8.3361700        71.702276        16.724941       -83.488035       -75.598151       -1.0090893
