# Supplementary material for: Adsorption of rare earth elements in regolith-hosted clay deposits
Source: Nat Commun. 2020 Sep 1;11:4386. doi: 10.1038/s41467-020-17801-5 (PMC7463018; doi:10.1038/s41467-020-17801-5)
Supplement: Supplementary file 8 — Supplementary Data 5 [file 41467_2020_17801_MOESM8_ESM.zip › Supplementary Data 5_ATHENA files/Nd XAS/Oxide_sol_phosphates_Nd.nor]

#	XDI/1.0	Demeter/0.9.25
#	Demeter.output_filetype:	multicolumn	normalized	mu(E)
#	Element.symbol:	Nd
#	Element.edge:	l2
#	Column.1:	k
#	Column.2:	energy
#	Column.4:	merge_ORNLYPO4-Nd-NdXAS.s_nr_1-4
#	Column.5:	Nd2O3-Nd-NdXAS.s_nr_1.athena
#	Column.6:	92093_Monazite_by_Trans_1_1.dat
#	Column.7:	92094_Monazite_by_Trans_2_1.dat
#	Column.8:	92099_ORNLXenNd2_by_Trans_1_1.dat
#	Column.9:	92100_ORNLXenNd2_by_Trans_2_1.dat
#	Column.10:	merge_ORNLYPO4-Nd-NdXAS.s_nr_1-4
#	Column.11:	merge_AMBNdPO4-Y-Nd-NdXAS.s_nr_1-3
#	Column.12:	merge_92100_ORNLXenNd2_by_Trans_2
#	Column.13:	merge_83130-32_NdPO4_Y_Diamond
#------------------------
#	energy	merge_ORNLYPO4-Nd-NdXAS.s_nr_1-4	Nd2O3-Nd-NdXAS.s_nr_1.athena	92093_Monazite_by_Trans_1_1.dat	92094_Monazite_by_Trans_2_1.dat	92099_ORNLXenNd2_by_Trans_1_1.dat	92100_ORNLXenNd2_by_Trans_2_1.dat	merge_ORNLYPO4-Nd-NdXAS.s_nr_1-4	merge_AMBNdPO4-Y-Nd-NdXAS.s_nr_1-3	merge_92100_ORNLXenNd2_by_Trans_2	merge_83130-32_NdPO4_Y_Diamond
	6058.72	2.91E-03	5.97E-04	7.01E-03	-6.99E-03	-3.70E-03	2.26E-03	2.59E-03	7.82E-04	-9.05E-04	1.04E-03
	6059.53	4.39E-03	5.65E-04	8.22E-03	-9.06E-03	-4.13E-03	2.03E-03	3.59E-03	7.65E-04	-1.24E-03	1.01E-03
	6062	1.80E-03	4.67E-04	1.19E-02	-1.54E-02	-5.43E-03	1.32E-03	1.42E-03	7.15E-04	-2.25E-03	9.00E-04
	6063.89	-2.40E-04	4.06E-04	1.33E-02	-1.81E-02	-6.21E-03	1.13E-03	-1.85E-04	5.83E-04	-2.74E-03	8.02E-04
	6066	1.67E-04	3.45E-04	8.85E-03	-1.25E-02	-6.13E-03	2.38E-03	1.47E-04	4.08E-04	-2.12E-03	6.30E-04
	6068	3.31E-04	2.86E-04	4.62E-03	-7.15E-03	-6.05E-03	3.56E-03	3.19E-04	2.50E-04	-1.54E-03	4.67E-04
	6070	1.33E-03	2.52E-04	2.44E-03	-5.31E-03	-4.57E-03	8.55E-04	1.08E-03	2.44E-04	-2.01E-03	3.51E-04
	6072	4.08E-04	2.18E-04	9.49E-04	-4.64E-03	-2.62E-03	-3.15E-03	4.76E-04	2.38E-04	-2.83E-03	2.52E-04
	6074	3.63E-03	1.82E-04	-2.92E-03	-7.67E-03	-1.74E-03	-5.58E-03	2.81E-03	1.89E-04	-3.49E-03	1.62E-04
	6076	-1.76E-03	1.45E-04	-1.40E-02	-2.19E-02	-4.06E-03	-3.30E-03	-1.39E-03	1.06E-04	-3.66E-03	1.04E-04
	6078	3.52E-04	1.08E-04	-2.50E-02	-3.61E-02	-6.38E-03	-1.02E-03	3.01E-04	2.26E-05	-3.82E-03	4.66E-05
	6080	5.04E-04	-2.10E-05	-1.70E-02	-1.44E-02	-2.08E-03	-1.79E-03	5.39E-04	-5.06E-05	-1.92E-03	-7.02E-06
	6082	3.31E-03	-1.50E-04	-2.64E-03	1.93E-02	4.42E-03	-3.59E-03	2.55E-03	-1.24E-04	6.69E-04	-5.93E-05
	6084	-1.79E-03	-2.26E-04	6.39E-03	4.33E-02	8.44E-03	-4.46E-03	-1.37E-03	-1.73E-04	2.38E-03	-1.24E-04
	6086	1.29E-03	-2.51E-04	-6.02E-04	3.86E-02	5.07E-03	-2.57E-03	9.43E-04	-2.03E-04	1.48E-03	-2.26E-04
	6088	-2.04E-03	-2.75E-04	-7.59E-03	3.38E-02	1.69E-03	-6.70E-04	-1.67E-03	-2.35E-04	5.81E-04	-3.28E-04
	6090	-1.31E-03	-2.79E-04	-5.66E-03	3.08E-02	1.34E-03	1.64E-03	-1.13E-03	-3.18E-04	1.46E-03	-3.77E-04
	6092	-2.12E-03	-2.83E-04	-7.48E-04	2.83E-02	1.99E-03	4.08E-03	-1.74E-03	-4.01E-04	2.93E-03	-4.09E-04
	6094	-1.27E-03	-3.19E-04	2.93E-03	2.26E-02	2.98E-03	5.51E-03	-1.05E-03	-4.41E-04	4.11E-03	-4.39E-04
	6096	-9.77E-04	-3.87E-04	2.94E-03	6.79E-03	5.00E-03	3.91E-03	-7.91E-04	-4.47E-04	4.43E-03	-4.64E-04
	6098	-3.49E-04	-4.55E-04	2.94E-03	-8.97E-03	7.02E-03	2.31E-03	-3.32E-04	-4.55E-04	4.76E-03	-4.89E-04
	6100	-1.30E-03	-3.38E-04	4.58E-03	-4.33E-03	6.71E-03	1.35E-03	-1.12E-03	-4.85E-04	4.15E-03	-5.40E-04
	6102	-2.13E-03	-2.22E-04	6.77E-03	7.18E-03	5.63E-03	6.11E-04	-1.68E-03	-5.15E-04	3.24E-03	-6.00E-04
	6104	3.03E-04	-2.22E-04	8.46E-03	1.06E-02	5.54E-03	3.23E-04	2.93E-04	-5.07E-04	3.06E-03	-6.37E-04
	6106	1.26E-03	-3.39E-04	8.66E-03	-1.01E-02	8.44E-03	1.40E-03	1.05E-03	-4.67E-04	5.08E-03	-6.20E-04
	6108	1.01E-03	-4.56E-04	8.87E-03	-3.08E-02	1.13E-02	2.48E-03	8.51E-04	-4.29E-04	7.11E-03	-6.03E-04
	6110	1.16E-03	-3.19E-04	3.69E-03	-2.33E-02	1.14E-02	1.96E-03	9.41E-04	-4.32E-04	6.92E-03	-5.79E-04
	6112	4.84E-04	-1.81E-04	-3.30E-03	-6.31E-03	1.06E-02	9.20E-04	3.73E-04	-4.36E-04	5.99E-03	-5.54E-04
	6114	-2.92E-04	-1.15E-04	-8.55E-03	7.01E-03	8.58E-03	-2.35E-04	-2.49E-04	-3.16E-04	4.40E-03	-4.20E-04
	6116	-3.98E-04	-1.19E-04	-8.60E-03	9.25E-03	3.11E-03	-1.72E-03	-3.21E-04	-9.43E-05	8.43E-04	-2.24E-04
	6118	-1.08E-04	-1.24E-04	-8.65E-03	1.15E-02	-2.35E-03	-3.21E-03	-2.69E-04	1.16E-04	-2.72E-03	-7.93E-05
	6120	-4.39E-03	-3.56E-05	-9.36E-03	8.77E-03	-5.63E-03	-2.99E-03	-3.61E-03	1.20E-04	-4.34E-03	-1.02E-06
	6122	-2.83E-03	5.27E-05	-1.03E-02	4.40E-03	-8.17E-03	-2.20E-03	-2.24E-03	1.24E-04	-5.31E-03	7.01E-05
	6124	1.27E-04	1.43E-04	-8.99E-03	6.97E-05	-1.06E-02	-8.66E-04	1.64E-04	1.96E-04	-5.95E-03	1.26E-04
	6126	1.51E-03	2.34E-04	-1.07E-03	-4.16E-03	-1.24E-02	2.12E-03	1.16E-03	3.25E-04	-5.56E-03	2.25E-04
	6128	-9.73E-04	3.25E-04	6.86E-03	-8.38E-03	-1.43E-02	5.11E-03	-6.85E-04	4.54E-04	-5.16E-03	4.21E-04
	6130	2.12E-03	4.43E-04	8.46E-03	-1.02E-02	-9.75E-03	2.76E-03	1.78E-03	5.81E-04	-3.85E-03	6.43E-04
	6131.91	2.11E-03	5.55E-04	7.97E-03	-1.11E-02	-3.35E-03	-1.17E-03	1.80E-03	7.03E-04	-2.30E-03	9.00E-04
	6134	2.86E-03	7.07E-04	7.05E-03	-1.42E-02	1.75E-03	-4.24E-03	2.40E-03	9.04E-04	-1.03E-03	1.20E-03
	6136	2.99E-03	8.82E-04	5.00E-03	-2.33E-02	8.43E-04	-3.40E-03	2.74E-03	1.16E-03	-1.12E-03	1.50E-03
	6138	8.60E-03	1.06E-03	2.94E-03	-3.24E-02	-6.48E-05	-2.55E-03	6.81E-03	1.41E-03	-1.21E-03	1.77E-03
	6140	-8.27E-04	1.37E-03	2.33E-03	-4.49E-02	4.69E-03	-1.04E-03	-5.50E-04	1.69E-03	1.98E-03	2.04E-03
	6142	2.57E-03	1.68E-03	2.19E-03	-5.86E-02	1.13E-02	6.95E-04	2.56E-03	1.97E-03	6.27E-03	2.47E-03
	6143	7.49E-03	1.83E-03	2.12E-03	-6.54E-02	1.46E-02	1.56E-03	5.88E-03	2.11E-03	8.42E-03	2.69E-03
	6143.4	5.64E-03	1.88E-03	2.10E-03	-6.82E-02	1.60E-02	1.91E-03	3.79E-03	2.15E-03	9.28E-03	2.79E-03
	6143.8	1.21E-03	1.92E-03	2.69E-03	-6.71E-02	1.46E-02	1.84E-03	7.14E-04	2.20E-03	8.53E-03	2.88E-03
	6144.2	-2.20E-04	1.97E-03	3.49E-03	-6.48E-02	1.24E-02	1.62E-03	1.01E-03	2.24E-03	7.25E-03	2.98E-03
	6144.6	5.48E-03	2.01E-03	4.29E-03	-6.25E-02	1.01E-02	1.41E-03	3.36E-03	2.28E-03	5.98E-03	3.07E-03
	6145	-3.64E-04	2.05E-03	5.09E-03	-6.02E-02	7.89E-03	1.19E-03	6.19E-04	2.33E-03	4.70E-03	3.17E-03
	6145.4	4.05E-03	2.10E-03	5.89E-03	-5.79E-02	5.64E-03	9.80E-04	3.53E-03	2.37E-03	3.42E-03	3.27E-03
	6145.8	4.72E-03	2.14E-03	6.70E-03	-5.56E-02	3.40E-03	7.66E-04	3.56E-03	2.41E-03	2.14E-03	3.36E-03
	6146.2	2.87E-03	2.19E-03	7.50E-03	-5.33E-02	1.16E-03	5.51E-04	2.02E-03	2.46E-03	8.64E-04	3.46E-03
	6146.6	1.06E-03	2.23E-03	8.30E-03	-5.09E-02	-1.08E-03	3.37E-04	1.66E-03	2.50E-03	-4.14E-04	3.60E-03
	6147	4.74E-03	2.27E-03	9.10E-03	-4.86E-02	-3.32E-03	1.23E-04	2.49E-03	2.54E-03	-1.69E-03	3.73E-03
	6147.4	-2.33E-03	2.32E-03	9.90E-03	-4.63E-02	-5.57E-03	-9.08E-05	-1.14E-03	2.58E-03	-2.97E-03	3.86E-03
	6147.8	1.53E-03	2.36E-03	1.07E-02	-4.40E-02	-7.81E-03	-3.05E-04	2.00E-03	2.63E-03	-4.25E-03	4.00E-03
	6148.2	4.96E-03	2.42E-03	1.15E-02	-4.17E-02	-1.01E-02	-5.19E-04	3.46E-03	2.73E-03	-5.53E-03	4.13E-03
	6148.6	1.64E-03	2.48E-03	1.21E-02	-4.02E-02	-1.12E-02	-5.42E-04	2.32E-03	2.86E-03	-6.12E-03	4.26E-03
	6149	6.18E-03	2.55E-03	1.19E-02	-4.08E-02	-8.88E-03	2.19E-05	4.51E-03	2.98E-03	-4.66E-03	4.40E-03
	6149.4	3.00E-03	2.62E-03	1.18E-02	-4.15E-02	-6.60E-03	5.86E-04	2.83E-03	3.11E-03	-3.20E-03	4.49E-03
	6149.8	4.50E-03	2.69E-03	1.16E-02	-4.22E-02	-4.31E-03	1.15E-03	3.99E-03	3.24E-03	-1.74E-03	4.58E-03
	6150.2	5.55E-03	2.75E-03	1.15E-02	-4.29E-02	-2.03E-03	1.71E-03	4.47E-03	3.36E-03	-2.77E-04	4.66E-03
	6150.6	4.72E-03	2.82E-03	1.13E-02	-4.36E-02	2.52E-04	2.28E-03	4.41E-03	3.49E-03	1.18E-03	4.75E-03
	6151	6.93E-03	2.89E-03	1.12E-02	-4.43E-02	2.53E-03	2.84E-03	5.80E-03	3.62E-03	2.64E-03	4.83E-03
	6151.4	6.92E-03	2.96E-03	1.11E-02	-4.50E-02	4.82E-03	3.40E-03	5.60E-03	3.74E-03	4.10E-03	4.92E-03
	6151.8	6.03E-03	3.02E-03	1.09E-02	-4.56E-02	7.10E-03	3.97E-03	4.46E-03	3.87E-03	5.56E-03	5.01E-03
	6152.2	3.21E-03	3.09E-03	1.08E-02	-4.63E-02	9.38E-03	4.53E-03	2.52E-03	3.99E-03	7.03E-03	5.20E-03
	6152.6	2.41E-03	3.16E-03	1.06E-02	-4.70E-02	1.17E-02	5.10E-03	2.82E-03	4.12E-03	8.49E-03	5.38E-03
	6153	6.25E-03	3.23E-03	1.05E-02	-4.77E-02	1.39E-02	5.66E-03	4.88E-03	4.24E-03	9.95E-03	5.57E-03
	6153.4	4.58E-03	3.31E-03	1.04E-02	-4.77E-02	1.43E-02	5.89E-03	3.62E-03	4.36E-03	1.02E-02	5.75E-03
	6153.8	3.55E-03	3.40E-03	1.04E-02	-4.70E-02	1.26E-02	5.76E-03	3.09E-03	4.49E-03	9.27E-03	5.94E-03
	6154.2	4.12E-03	3.49E-03	1.04E-02	-4.62E-02	1.09E-02	5.63E-03	4.05E-03	4.61E-03	8.30E-03	6.12E-03
	6154.6	7.00E-03	3.57E-03	1.04E-02	-4.55E-02	9.13E-03	5.50E-03	6.23E-03	4.73E-03	7.34E-03	6.29E-03
	6155	8.77E-03	3.66E-03	1.03E-02	-4.48E-02	7.40E-03	5.36E-03	6.90E-03	4.85E-03	6.37E-03	6.44E-03
	6155.4	6.69E-03	3.75E-03	1.03E-02	-4.41E-02	5.68E-03	5.23E-03	5.41E-03	4.97E-03	5.40E-03	6.59E-03
	6155.8	5.78E-03	3.83E-03	1.03E-02	-4.33E-02	3.96E-03	5.10E-03	4.64E-03	5.09E-03	4.43E-03	6.74E-03
	6156.2	4.82E-03	3.92E-03	1.03E-02	-4.26E-02	2.23E-03	4.97E-03	4.87E-03	5.21E-03	3.47E-03	6.90E-03
	6156.6	8.83E-03	4.01E-03	1.03E-02	-4.19E-02	5.09E-04	4.84E-03	7.09E-03	5.33E-03	2.50E-03	7.05E-03
	6157	7.38E-03	4.09E-03	1.02E-02	-4.12E-02	-1.21E-03	4.71E-03	6.64E-03	5.45E-03	1.53E-03	7.23E-03
	6157.4	9.58E-03	4.18E-03	1.03E-02	-4.10E-02	-2.39E-03	4.78E-03	8.40E-03	5.57E-03	9.47E-04	7.43E-03
	6157.8	1.14E-02	4.27E-03	1.10E-02	-4.38E-02	-3.26E-04	6.00E-03	9.48E-03	5.69E-03	2.60E-03	7.62E-03
	6158.2	1.10E-02	4.40E-03	1.17E-02	-4.66E-02	1.74E-03	7.22E-03	8.95E-03	5.82E-03	4.24E-03	7.81E-03
	6158.6	9.68E-03	4.59E-03	1.23E-02	-4.94E-02	3.80E-03	8.45E-03	8.24E-03	5.95E-03	5.89E-03	8.00E-03
	6159	1.04E-02	4.77E-03	1.30E-02	-5.22E-02	5.86E-03	9.67E-03	9.71E-03	6.08E-03	7.54E-03	8.19E-03
	6159.4	1.53E-02	4.96E-03	1.37E-02	-5.51E-02	7.92E-03	1.09E-02	1.40E-02	6.21E-03	9.19E-03	8.35E-03
	6159.8	2.09E-02	5.14E-03	1.44E-02	-5.79E-02	9.98E-03	1.21E-02	1.57E-02	6.33E-03	1.08E-02	8.51E-03
	6160.2	1.26E-02	5.30E-03	1.51E-02	-6.07E-02	1.20E-02	1.33E-02	1.12E-02	6.56E-03	1.25E-02	8.66E-03
	6160.6	1.56E-02	5.44E-03	1.57E-02	-6.35E-02	1.41E-02	1.46E-02	1.40E-02	6.81E-03	1.41E-02	8.82E-03
	6161	2.00E-02	5.59E-03	1.61E-02	-6.50E-02	1.59E-02	1.59E-02	1.77E-02	7.07E-03	1.57E-02	9.00E-03
	6161.4	2.48E-02	5.73E-03	1.47E-02	-6.09E-02	1.64E-02	1.78E-02	1.94E-02	7.33E-03	1.68E-02	9.29E-03
	6161.8	1.84E-02	5.87E-03	1.34E-02	-5.67E-02	1.69E-02	1.96E-02	1.72E-02	7.58E-03	1.79E-02	9.57E-03
	6162.2	2.72E-02	5.98E-03	1.21E-02	-5.25E-02	1.74E-02	2.15E-02	2.32E-02	7.73E-03	1.91E-02	9.86E-03
	6162.6	2.94E-02	6.05E-03	1.08E-02	-4.83E-02	1.79E-02	2.34E-02	2.53E-02	7.84E-03	2.02E-02	1.01E-02
	6163	3.26E-02	6.13E-03	9.52E-03	-4.42E-02	1.84E-02	2.53E-02	2.79E-02	7.95E-03	2.13E-02	1.04E-02
	6163.4	3.54E-02	6.21E-03	8.21E-03	-4.00E-02	1.89E-02	2.71E-02	3.16E-02	8.06E-03	2.25E-02	1.06E-02
	6163.8	4.49E-02	6.28E-03	6.91E-03	-3.58E-02	1.94E-02	2.90E-02	3.84E-02	8.17E-03	2.36E-02	1.09E-02
	6164.2	4.86E-02	6.43E-03	7.68E-03	-3.48E-02	2.38E-02	3.41E-02	4.34E-02	8.36E-03	2.83E-02	1.11E-02
	6164.6	6.16E-02	6.63E-03	1.01E-02	-3.64E-02	3.14E-02	4.17E-02	5.31E-02	8.58E-03	3.58E-02	1.13E-02
	6165	6.93E-02	6.84E-03	1.26E-02	-3.81E-02	3.90E-02	4.94E-02	6.07E-02	8.80E-03	4.33E-02	1.16E-02
	6165.4	8.24E-02	7.05E-03	1.51E-02	-3.97E-02	4.66E-02	5.71E-02	7.17E-02	9.02E-03	5.08E-02	1.19E-02
	6165.8	9.56E-02	7.26E-03	1.75E-02	-4.13E-02	5.42E-02	6.47E-02	8.46E-02	9.24E-03	5.84E-02	1.22E-02
	6166.2	0.11755326	7.47E-03	2.00E-02	-4.29E-02	6.18E-02	7.24E-02	0.10319352	9.44E-03	6.59E-02	1.25E-02
	6166.6	0.14057498	7.68E-03	2.21E-02	-4.33E-02	6.76E-02	7.93E-02	0.12235074	9.64E-03	7.21E-02	1.28E-02
	6167	0.1630757	7.89E-03	2.24E-02	-3.89E-02	6.60E-02	8.32E-02	0.13693917	9.84E-03	7.31E-02	1.31E-02
	6167.4	0.16530197	8.11E-03	2.28E-02	-3.45E-02	6.43E-02	8.71E-02	0.13924574	1.00E-02	7.40E-02	1.35E-02
	6167.8	0.16964788	8.32E-03	2.32E-02	-3.00E-02	6.27E-02	9.10E-02	0.13997135	1.02E-02	7.49E-02	1.38E-02
	6168.2	0.16007839	8.53E-03	2.36E-02	-2.56E-02	6.10E-02	9.49E-02	0.13539625	1.05E-02	7.58E-02	1.42E-02
	6168.6	0.16691919	8.75E-03	2.39E-02	-2.19E-02	5.97E-02	9.82E-02	0.13579862	1.07E-02	7.67E-02	1.46E-02
	6169	0.14832003	8.97E-03	2.40E-02	-2.77E-02	6.41E-02	9.29E-02	0.12148535	1.09E-02	7.65E-02	1.49E-02
	6169.4	0.13570428	9.19E-03	2.41E-02	-3.35E-02	6.84E-02	8.76E-02	0.11239219	1.12E-02	7.64E-02	1.52E-02
	6169.8	0.13008884	9.41E-03	2.42E-02	-3.92E-02	7.27E-02	8.24E-02	0.10369069	1.14E-02	7.62E-02	1.54E-02
	6170.2	0.10534456	9.68E-03	2.45E-02	-4.47E-02	7.62E-02	7.70E-02	8.87E-02	1.17E-02	7.55E-02	1.58E-02
	6170.6	0.10781588	1.00E-02	2.59E-02	-4.74E-02	7.19E-02	7.04E-02	8.64E-02	1.19E-02	7.03E-02	1.61E-02
	6171	8.96E-02	1.03E-02	2.73E-02	-5.01E-02	6.77E-02	6.39E-02	7.40E-02	1.22E-02	6.51E-02	1.65E-02
	6171.4	8.50E-02	1.06E-02	2.90E-02	-5.14E-02	6.57E-02	6.01E-02	6.95E-02	1.24E-02	6.22E-02	1.69E-02
	6171.8	7.72E-02	1.10E-02	3.10E-02	-4.90E-02	6.95E-02	6.38E-02	6.42E-02	1.27E-02	6.59E-02	1.73E-02
	6172.2	7.52E-02	1.12E-02	3.08E-02	-4.58E-02	6.94E-02	6.12E-02	6.00E-02	1.30E-02	6.47E-02	1.77E-02
	6172.6	6.12E-02	1.14E-02	3.10E-02	-4.27E-02	6.46E-02	5.41E-02	5.25E-02	1.33E-02	5.89E-02	1.80E-02
	6173	6.75E-02	1.15E-02	3.97E-02	-4.28E-02	5.71E-02	5.28E-02	5.62E-02	1.36E-02	5.44E-02	1.88E-02
	6173.4	6.62E-02	1.17E-02	4.02E-02	-2.84E-02	4.57E-02	5.07E-02	5.43E-02	1.38E-02	4.74E-02	1.89E-02
	6173.8	6.10E-02	1.19E-02	4.17E-02	-3.87E-02	4.69E-02	4.90E-02	4.99E-02	1.41E-02	4.73E-02	1.95E-02
	6174.2	5.58E-02	1.21E-02	4.21E-02	-3.64E-02	3.90E-02	4.72E-02	4.57E-02	1.45E-02	4.23E-02	2.01E-02
	6174.6	5.12E-02	1.24E-02	4.13E-02	-2.12E-02	2.65E-02	4.58E-02	4.46E-02	1.50E-02	3.50E-02	2.05E-02
	6175	5.95E-02	1.27E-02	4.15E-02	-3.05E-02	4.09E-02	4.59E-02	4.87E-02	1.55E-02	4.27E-02	2.09E-02
	6175.4	5.42E-02	1.29E-02	2.75E-02	-2.02E-02	3.20E-02	5.26E-02	4.59E-02	1.59E-02	4.11E-02	2.15E-02
	6175.8	5.67E-02	1.32E-02	3.67E-02	-1.37E-02	3.47E-02	4.68E-02	4.58E-02	1.64E-02	3.98E-02	2.20E-02
	6176.2	4.90E-02	1.36E-02	4.84E-02	-9.42E-03	3.94E-02	4.39E-02	4.23E-02	1.68E-02	4.10E-02	2.24E-02
	6176.6	5.50E-02	1.40E-02	5.33E-02	-7.48E-03	3.65E-02	4.88E-02	4.68E-02	1.72E-02	4.17E-02	2.29E-02
	6177	5.86E-02	1.45E-02	5.33E-02	-1.01E-02	1.59E-02	5.68E-02	4.70E-02	1.76E-02	3.46E-02	2.36E-02
	6177.4	4.88E-02	1.50E-02	5.36E-02	-1.26E-02	2.71E-02	4.98E-02	4.13E-02	1.80E-02	3.72E-02	2.42E-02
	6177.8	5.12E-02	1.54E-02	5.96E-02	-1.63E-02	3.42E-02	4.80E-02	4.24E-02	1.83E-02	4.01E-02	2.48E-02
	6178.2	4.89E-02	1.59E-02	5.98E-02	-1.49E-02	4.39E-02	4.64E-02	4.18E-02	1.88E-02	4.45E-02	2.54E-02
	6178.6	5.31E-02	1.63E-02	5.42E-02	-7.18E-03	5.34E-02	4.61E-02	4.38E-02	1.94E-02	4.93E-02	2.60E-02
	6179	5.01E-02	1.67E-02	5.55E-02	3.34E-03	4.98E-02	5.49E-02	4.26E-02	1.99E-02	5.15E-02	2.66E-02
	6179.4	5.32E-02	1.71E-02	6.14E-02	2.67E-03	4.07E-02	5.25E-02	4.37E-02	2.05E-02	4.56E-02	2.75E-02
	6179.8	4.92E-02	1.75E-02	7.11E-02	3.34E-04	4.57E-02	4.85E-02	4.26E-02	2.10E-02	4.64E-02	2.83E-02
	6180.2	5.61E-02	1.79E-02	7.49E-02	-1.87E-03	4.57E-02	4.57E-02	4.58E-02	2.16E-02	4.51E-02	2.90E-02
	6180.6	5.07E-02	1.83E-02	7.35E-02	7.64E-04	4.21E-02	4.57E-02	4.38E-02	2.21E-02	4.32E-02	2.96E-02
	6181	5.69E-02	1.87E-02	7.69E-02	1.57E-02	5.65E-02	4.85E-02	4.77E-02	2.27E-02	5.21E-02	3.02E-02
	6181.4	5.74E-02	1.91E-02	7.31E-02	1.78E-02	4.07E-02	4.93E-02	4.78E-02	2.32E-02	4.42E-02	3.11E-02
	6181.8	5.65E-02	1.94E-02	7.59E-02	1.56E-02	4.39E-02	4.43E-02	4.71E-02	2.38E-02	4.35E-02	3.18E-02
	6182.2	5.58E-02	1.99E-02	7.61E-02	1.40E-02	5.97E-02	4.07E-02	4.69E-02	2.45E-02	5.02E-02	3.26E-02
	6182.6	5.66E-02	2.06E-02	7.43E-02	1.84E-02	6.67E-02	4.16E-02	4.79E-02	2.52E-02	5.43E-02	3.36E-02
	6183	5.92E-02	2.12E-02	8.17E-02	3.40E-02	2.86E-02	4.65E-02	4.85E-02	2.59E-02	3.65E-02	3.44E-02
	6183.4	5.43E-02	2.18E-02	7.29E-02	1.98E-02	3.37E-02	5.14E-02	4.61E-02	2.66E-02	4.15E-02	3.55E-02
	6183.8	5.74E-02	2.24E-02	8.21E-02	2.56E-02	3.21E-02	5.26E-02	4.79E-02	2.73E-02	4.11E-02	3.66E-02
	6184.2	5.67E-02	2.31E-02	9.04E-02	3.17E-02	3.90E-02	4.82E-02	4.71E-02	2.81E-02	4.27E-02	3.75E-02
	6184.6	5.54E-02	2.38E-02	9.17E-02	3.21E-02	5.34E-02	4.32E-02	4.63E-02	2.89E-02	4.80E-02	3.85E-02
	6185	5.53E-02	2.45E-02	9.24E-02	3.56E-02	5.86E-02	4.96E-02	4.61E-02	2.97E-02	5.37E-02	3.96E-02
	6185.4	5.43E-02	2.51E-02	9.79E-02	2.85E-02	5.80E-02	4.77E-02	4.67E-02	3.05E-02	5.25E-02	4.07E-02
	6185.8	6.00E-02	2.58E-02	9.81E-02	1.90E-02	4.60E-02	5.22E-02	5.08E-02	3.14E-02	4.83E-02	4.17E-02
	6186.2	6.27E-02	2.66E-02	9.95E-02	2.31E-02	3.63E-02	5.43E-02	5.29E-02	3.23E-02	4.41E-02	4.28E-02
	6186.6	6.50E-02	2.75E-02	0.10262221	3.61E-02	3.69E-02	5.28E-02	5.41E-02	3.32E-02	4.38E-02	4.41E-02
	6187	6.33E-02	2.84E-02	0.10211317	3.28E-02	5.09E-02	5.40E-02	5.24E-02	3.42E-02	5.17E-02	4.56E-02
	6187.4	6.05E-02	2.94E-02	0.10384633	2.69E-02	4.27E-02	4.78E-02	5.27E-02	3.51E-02	4.45E-02	4.69E-02
	6187.8	7.05E-02	3.03E-02	0.10417425	2.69E-02	5.52E-02	5.19E-02	5.84E-02	3.60E-02	5.30E-02	4.82E-02
	6188.2	6.78E-02	3.10E-02	0.10587516	3.29E-02	6.87E-02	5.56E-02	5.75E-02	3.71E-02	6.18E-02	4.97E-02
	6188.6	7.15E-02	3.17E-02	0.10892118	4.29E-02	7.23E-02	5.38E-02	5.90E-02	3.83E-02	6.28E-02	5.13E-02
	6189	6.73E-02	3.26E-02	0.11048281	5.27E-02	6.42E-02	4.73E-02	5.58E-02	3.96E-02	5.56E-02	5.28E-02
	6189.4	6.50E-02	3.38E-02	0.10947518	5.04E-02	6.11E-02	5.33E-02	5.63E-02	4.11E-02	5.67E-02	5.42E-02
	6189.8	7.41E-02	3.52E-02	0.11219136	5.09E-02	5.70E-02	5.96E-02	6.29E-02	4.20E-02	5.74E-02	5.59E-02
	6190.2	7.82E-02	3.64E-02	0.11580843	4.91E-02	6.06E-02	6.26E-02	6.37E-02	4.32E-02	6.07E-02	5.79E-02
	6190.6	6.96E-02	3.77E-02	0.11773188	4.50E-02	6.94E-02	6.19E-02	5.97E-02	4.47E-02	6.50E-02	5.98E-02
	6191	7.66E-02	3.87E-02	0.11569266	4.38E-02	6.99E-02	5.96E-02	6.39E-02	4.68E-02	6.42E-02	6.12E-02
	6191.4	7.55E-02	3.98E-02	0.12537836	5.26E-02	7.72E-02	5.64E-02	6.33E-02	4.80E-02	6.66E-02	6.37E-02
	6191.8	7.60E-02	4.14E-02	0.12482456	5.60E-02	7.28E-02	5.81E-02	6.34E-02	4.96E-02	6.51E-02	6.56E-02
	6192.2	7.51E-02	4.27E-02	0.12541502	5.60E-02	6.52E-02	6.20E-02	6.37E-02	5.16E-02	6.29E-02	6.76E-02
	6192.6	7.91E-02	4.40E-02	0.12972878	4.89E-02	6.36E-02	6.59E-02	6.80E-02	5.34E-02	6.39E-02	6.99E-02
	6193	8.76E-02	4.58E-02	0.13171925	2.55E-02	7.73E-02	6.83E-02	7.09E-02	5.53E-02	7.21E-02	7.22E-02
	6193.4	7.60E-02	4.75E-02	0.12606704	4.10E-02	7.52E-02	6.38E-02	6.61E-02	5.70E-02	6.90E-02	7.47E-02
	6193.8	8.76E-02	4.92E-02	0.13348466	6.27E-02	7.40E-02	7.38E-02	7.27E-02	5.88E-02	7.30E-02	7.75E-02
	6194.2	8.50E-02	5.11E-02	0.13830808	6.89E-02	7.09E-02	7.91E-02	7.21E-02	6.12E-02	7.37E-02	8.02E-02
	6194.6	8.94E-02	5.27E-02	0.1373315	6.10E-02	6.91E-02	7.69E-02	7.54E-02	6.37E-02	7.18E-02	8.30E-02
	6195	9.21E-02	5.45E-02	0.1400584	6.28E-02	7.78E-02	8.04E-02	7.82E-02	6.59E-02	7.80E-02	8.64E-02
	6195.4	9.77E-02	5.67E-02	0.13919569	5.24E-02	7.19E-02	8.71E-02	8.19E-02	6.87E-02	7.80E-02	8.92E-02
	6195.8	9.83E-02	5.90E-02	0.14298556	6.75E-02	6.94E-02	8.37E-02	8.29E-02	7.16E-02	7.51E-02	9.28E-02
	6196.2	0.10108038	6.20E-02	0.14900583	7.84E-02	6.99E-02	8.22E-02	8.38E-02	7.47E-02	7.47E-02	9.65E-02
	6196.6	9.75E-02	6.46E-02	0.15361094	7.85E-02	7.68E-02	8.71E-02	8.19E-02	7.73E-02	8.06E-02	0.10010863
	6197	9.91E-02	6.72E-02	0.15199826	8.39E-02	9.75E-02	9.50E-02	8.39E-02	8.05E-02	9.51E-02	0.10410235
	6197.4	0.103584	7.01E-02	0.15447003	9.71E-02	9.42E-02	9.01E-02	8.78E-02	8.42E-02	9.11E-02	0.10866808
	6197.8	0.10900466	7.31E-02	0.15918621	9.64E-02	8.55E-02	8.90E-02	9.23E-02	8.82E-02	8.60E-02	0.11322421
	6198.2	0.11433733	7.65E-02	0.16650787	9.81E-02	8.29E-02	9.60E-02	9.53E-02	9.25E-02	8.79E-02	0.11786007
	6198.6	0.11245103	8.05E-02	0.17429534	0.102144	9.00E-02	0.10832819	9.46E-02	9.65E-02	9.73E-02	0.12279937
	6199	0.11485019	8.45E-02	0.17780371	9.26E-02	0.10256782	0.11596694	9.82E-02	0.10092366	0.10740661	0.12842586
	6199.4	0.12495377	8.81E-02	0.17764926	9.32E-02	9.73E-02	0.11637378	0.10369278	0.1055382	0.10486644	0.1341361
	6199.8	0.12075976	9.22E-02	0.18151949	9.61E-02	0.10165122	0.11159141	0.10343591	0.11055267	0.10493023	0.14069306
	6200.2	0.13211402	9.70E-02	0.18051255	9.62E-02	0.1056468	0.11474363	0.11035995	0.11629516	0.10848544	0.14758214
	6200.6	0.13114613	0.10201392	0.17839736	9.60E-02	0.11096634	0.12498104	0.11036508	0.12306626	0.11599013	0.15467318
	6201	0.13407434	0.10755649	0.19196435	0.10561864	0.13022065	0.1274899	0.11548227	0.13020467	0.12729454	0.16221855
	6201.4	0.14974838	0.11423751	0.19964785	0.11829406	0.12662474	0.13183773	0.12643248	0.13829779	0.12740371	0.17140436
	6201.8	0.15506504	0.12124481	0.19970074	0.13353273	0.14063695	0.14206438	0.12940904	0.14628455	0.13949409	0.18019005
	6202.2	0.15334214	0.12859524	0.2028717	0.14435257	0.15843964	0.14896667	0.13193878	0.1542763	0.15203393	0.1900044
	6202.6	0.17060225	0.13727807	0.21347207	0.14808958	0.167193	0.15235332	0.14520881	0.16438619	0.15819919	0.2014465
	6203	0.18224879	0.14690832	0.22933891	0.1464249	0.15584174	0.16103312	0.15226652	0.17540859	0.15623406	0.21427656
	6203.4	0.18104293	0.15751072	0.2349716	0.14765866	0.16325827	0.16882945	0.15723556	0.18769855	0.16373053	0.22781098
	6203.8	0.20841105	0.16986061	0.24353051	0.16916284	0.18183116	0.18217566	0.17650031	0.20255333	0.17965218	0.24348232
	6204.2	0.21838658	0.1842338	0.25438772	0.1874666	0.19255405	0.19416642	0.18735988	0.22000414	0.19082382	0.26098091
	6204.6	0.24036553	0.20139829	0.26574712	0.19558836	0.20300981	0.20538456	0.20434073	0.23882596	0.20149716	0.2802738
	6205	0.25559218	0.21978807	0.27466628	0.20346069	0.24619635	0.22354763	0.21286077	0.25850226	0.23258645	0.30162313
	6205.4	0.25063554	0.23824014	0.28823359	0.21016004	0.26208469	0.24221614	0.21834201	0.28015037	0.24956516	0.32504759
	6205.8	0.29170417	0.25623846	0.29812229	0.23797224	0.25837502	0.26749066	0.2450638	0.30137335	0.2592606	0.34857943
	6206.2	0.29622057	0.27516592	0.31168706	0.25168124	0.27561659	0.29401845	0.25488117	0.32274256	0.28056444	0.37272906
	6206.6	0.32959552	0.29614565	0.32969095	0.25347079	0.31631365	0.31800876	0.2793098	0.34391579	0.31303196	0.39725606
	6207	0.34623237	0.31886205	0.34609741	0.28213741	0.34483235	0.33719744	0.29648028	0.36818136	0.33688041	0.42117036
	6207.4	0.37839169	0.3453294	0.36025196	0.29728641	0.35653128	0.36908894	0.32216867	0.39664474	0.3577439	0.45054173
	6207.8	0.40469669	0.37317999	0.38084733	0.31463822	0.37420217	0.39073722	0.34630218	0.42805698	0.37702259	0.48001482
	6208.2	0.44113278	0.40362061	0.40281802	0.33744725	0.40809757	0.40758645	0.37396779	0.46063397	0.40261615	0.51023637
	6208.6	0.46405805	0.43804935	0.42346186	0.36380476	0.450065	0.42818108	0.3989888	0.4937047	0.43422026	0.54170965
	6209	0.51487534	0.47655345	0.44264423	0.38677957	0.47424559	0.46408146	0.43905283	0.53449401	0.46346473	0.57479355
	6209.4	0.55391774	0.52008502	0.48209332	0.41929935	0.54246223	0.51550883	0.48304754	0.5803403	0.52307154	0.61673703
	6209.8	0.64707238	0.56896007	0.52187805	0.46420477	0.6106943	0.5727471	0.55967613	0.62961392	0.58534444	0.66086987
	6210.2	0.73387061	0.63240885	0.56996219	0.51469494	0.69127888	0.63718747	0.62722514	0.69542923	0.65744664	0.71210052
	6210.6	0.79634041	0.71672141	0.62880094	0.56920702	0.78559132	0.71302922	0.70345387	0.77707937	0.74206315	0.77220527
	6211	0.97328199	0.81895519	0.69565198	0.63156317	0.88369344	0.8072265	0.85150361	0.875248	0.83706797	0.84008225
	6211.4	1.1500916	0.94018405	0.80045831	0.73337283	1.0487665	0.93770942	1.0119557	0.98675657	0.98406427	0.91586696
	6211.8	1.3865765	1.0838834	0.92283685	0.86347197	1.2568311	1.1177424	1.2147353	1.1095518	1.1765254	1.001234
	6212.2	1.6463488	1.2484609	1.0675437	1.0288641	1.5088704	1.3407581	1.4513022	1.2479648	1.4119388	1.092204
	6212.6	1.9977527	1.4204437	1.2412668	1.2307503	1.8060416	1.6098995	1.7394707	1.380678	1.6927171	1.1847183
	6213	2.3209019	1.5828672	1.4532556	1.4643718	2.1476023	1.9390897	2.0256175	1.5059711	2.0238484	1.2749777
	6213.4	2.7193574	1.7486503	1.685974	1.7415836	2.5768737	2.2767858	2.3657227	1.6324869	2.405344	1.3563909
	6213.8	3.1492394	1.9088479	1.9149158	2.0131054	2.9484219	2.6581857	2.7197834	1.7459004	2.7766844	1.4246082
	6214.2	3.548017	2.0304892	2.1182874	2.2740979	3.3063633	3.0024706	3.0401172	1.8321073	3.1237216	1.4787334
	6214.6	3.8789122	2.1092703	2.2833352	2.5088202	3.6268581	3.2837834	3.2892572	1.8911087	3.4219518	1.5189112
	6215	4.0731782	2.1465088	2.4059602	2.6920511	3.8168621	3.5297814	3.4212921	1.9183797	3.6355049	1.5461288
	6215.4	4.1176138	2.1464713	2.4531052	2.751413	3.8675839	3.5958497	3.4117747	1.9158149	3.6923116	1.5536905
	6215.8	3.9349711	2.1185208	2.4381179	2.7323767	3.8069263	3.4730136	3.2609286	1.8941961	3.6040976	1.5488356
	6216.2	3.758063	2.0662502	2.3671268	2.63599	3.632729	3.2785013	3.0924983	1.8548404	3.4228413	1.5339216
	6216.6	3.4799137	1.9933414	2.252926	2.4736657	3.356094	3.0621868	2.860438	1.7978587	3.1775209	1.5096976
	6217	3.2013646	1.904339	2.1136069	2.2690131	3.0086567	2.8120796	2.6141365	1.7198425	2.8795351	1.4755253
	6217.4	2.8559548	1.7997516	1.9710531	2.0823342	2.7590566	2.5287902	2.3431085	1.6381411	2.6176535	1.435694
	6217.8	2.5929517	1.6910568	1.8197473	1.8944142	2.475076	2.2252749	2.1175089	1.5537061	2.3285062	1.3910908
	6218.2	2.2998725	1.5923999	1.6721154	1.7141364	2.2346997	1.9881871	1.8942943	1.4685253	2.0925901	1.3450958
	6218.6	2.1084299	1.5002665	1.53708	1.551062	2.046003	1.8279872	1.7281494	1.390707	1.9194959	1.2981989
	6219	1.8848638	1.4121114	1.4199607	1.4153404	1.8466877	1.6823687	1.5662325	1.3205632	1.7475307	1.2481316
	6219.4	1.7778867	1.3343033	1.3143227	1.3029302	1.686917	1.5548392	1.4662445	1.2585999	1.6047115	1.2029275
	6219.8	1.6171532	1.2630341	1.22975	1.2049115	1.5434047	1.4352812	1.3420969	1.2003893	1.4741274	1.1606271
	6220.2	1.5022231	1.1946709	1.1571044	1.1235057	1.4062303	1.3224811	1.2530755	1.1409265	1.3499769	1.121145
	6220.6	1.4177844	1.1308061	1.0912547	1.0556484	1.2915666	1.2221126	1.1801317	1.091541	1.2434571	1.0838797
	6221	1.3187276	1.0719845	1.0310681	0.99392674	1.2414293	1.1473884	1.1058013	1.0473965	1.182598	1.0478153
	6221.4	1.2569072	1.0263767	0.98930086	0.95047108	1.1976631	1.1107817	1.0530847	1.0132612	1.1427231	1.0210968
	6221.8	1.1866942	0.99077317	0.95790897	0.91900817	1.1421461	1.0588583	0.99911699	0.98597168	1.089787	0.99745414
	6222.2	1.1356889	0.95873917	0.92900206	0.88948492	1.0907055	1.0226645	0.9679804	0.96267008	1.0458596	0.97607283
	6222.6	1.1361957	0.93501663	0.90202655	0.85892328	1.054683	1.002815	0.95854575	0.94448286	1.0178105	0.95736672
	6223	1.0859044	0.91488613	0.88378627	0.83149107	1.0407487	0.97111714	0.92180961	0.93146864	0.99588729	0.94303568
	6223.4	1.057524	0.89915428	0.86964084	0.82429914	0.99127551	0.9255456	0.90299074	0.91679433	0.94887585	0.93497881
	6223.8	1.0490594	0.88985467	0.85511995	0.82038211	0.96401735	0.90976024	0.89342454	0.90819199	0.92731596	0.92838642
	6224.2	1.0250818	0.88447473	0.8457738	0.81304257	0.949754	0.89773612	0.87324282	0.90352479	0.91427055	0.92249606
	6224.6	0.99691376	0.8826692	0.84124547	0.8038279	0.93678196	0.88105034	0.85103963	0.89891928	0.89977379	0.91782555
	6225	0.97166433	0.88121489	0.83528941	0.80251065	0.91059179	0.86906438	0.83415792	0.89641859	0.88049886	0.91617967
	6225.4	0.96310361	0.88177213	0.83609843	0.80438159	0.90824765	0.85968061	0.82906237	0.89322452	0.87496389	0.9158997
	6225.8	0.9608205	0.88173957	0.83569005	0.80471576	0.9056551	0.86300818	0.82335897	0.89361227	0.87516205	0.91364295
	6226.2	0.9368087	0.8810285	0.83472012	0.80217928	0.89922414	0.85799321	0.81546834	0.89292052	0.86949615	0.91241341
	6226.6	0.96753806	0.881859	0.83399428	0.7977547	0.88822733	0.84167511	0.83615763	0.89261373	0.8562095	0.91287757
	6227	0.97065694	0.87974481	0.83448781	0.79479103	0.87483967	0.82832089	0.82992506	0.89101868	0.84303567	0.91349015
	6227.4	0.92793809	0.87662688	0.82934417	0.80261214	0.89432575	0.83765284	0.80849829	0.88928847	0.85761381	0.91216223
	6227.8	0.95011802	0.87375242	0.83267781	0.80571891	0.89677619	0.82972183	0.81987872	0.88892896	0.85527026	0.91156949
	6228	0.94226864	0.87174129	0.83577072	0.80647921	0.89513557	0.82285225	0.81454639	0.88837577	0.85125181	0.91139017
	6228.88	0.9168379	0.85775276	0.8253664	0.80475604	0.8649981	0.81946796	0.79616666	0.88352931	0.83390087	0.90685966
	6229.78	0.90455194	0.8445814	0.82056748	0.80792976	0.85428988	0.81097785	0.78945998	0.87970065	0.82441291	0.90062124
	6230.7	0.91311641	0.83178382	0.81394434	0.80368576	0.84375254	0.81060013	0.79702054	0.87678137	0.81873344	0.9003798
	6231.64	0.9074128	0.82261852	0.81176165	0.78979872	0.82989512	0.81464706	0.79297621	0.87723558	0.81340217	0.90046861
	6232.6	0.89038085	0.82708366	0.82651429	0.80401869	0.84823806	0.78783122	0.78272993	0.88298634	0.81075121	0.9041498
	6233.58	0.89965119	0.83427767	0.83257652	0.80891054	0.88406906	0.8008063	0.79319581	0.89388039	0.83563157	0.90925588
	6234.58	0.92049299	0.85824767	0.8534699	0.82410279	0.86568654	0.79376073	0.81218653	0.90855845	0.82278101	0.92103018
	6235.59	0.93876656	0.88373744	0.87031338	0.84943285	0.88335637	0.85312486	0.82904124	0.92803799	0.85952424	0.93354892
	6236.63	0.95482302	0.9137032	0.89496537	0.88681354	0.92059676	0.85200507	0.84510799	0.94612892	0.87865526	0.9512194
	6237.68	0.98114022	0.94768997	0.91246114	0.91039399	0.92586487	0.86412695	0.86672855	0.96699158	0.88709102	0.96680748
	6238.75	0.97942563	0.97745649	0.93693799	0.93306576	0.94767114	0.90070788	0.87064591	0.98768297	0.9155035	0.98126381
	6239.84	1.0233083	1.0049417	0.9502517	0.95540691	0.99159884	0.91883559	0.90754373	1.0069706	0.94703751	0.99548522
	6240.95	1.0455095	1.0346808	0.97662434	0.98130308	0.99198928	0.93258519	0.92840621	1.0279487	0.95366222	1.0113665
	6242.08	1.0734397	1.0586658	0.99959153	1.0054634	1.0334214	0.95399994	0.95391001	1.0483031	0.98539915	1.0275483
	6243.23	1.10493	1.0802606	1.0218203	1.0318871	1.0759556	0.97797837	0.98509974	1.0625549	1.0189037	1.0408277
	6244.4	1.1776798	1.0975385	1.0355014	1.0541015	1.1668426	1.0533822	1.0467909	1.0785831	1.1015583	1.0501559
	6245.59	1.2355739	1.1112071	1.0564592	1.0714245	1.1974274	1.1005392	1.0954194	1.0908214	1.1394737	1.0584373
	6246.79	1.2684531	1.1145492	1.0685196	1.0815742	1.2377562	1.1172106	1.1240253	1.0981612	1.1685059	1.0636641
	6248.02	1.2894335	1.1121232	1.0709099	1.0905493	1.2586496	1.1895933	1.1444669	1.0999665	1.212909	1.066831
	6249.26	1.3238812	1.1047842	1.0695016	1.0880657	1.2633606	1.1833399	1.1719758	1.0977641	1.2125836	1.0671659
	6250.53	1.309038	1.0914588	1.0576629	1.0824055	1.2826891	1.1754387	1.160921	1.0876286	1.219197	1.0576712
	6251.81	1.2842137	1.0765334	1.0493675	1.0723508	1.2747628	1.1822546	1.1422442	1.0731854	1.2182475	1.0492526
	6253.11	1.2604037	1.0576283	1.0350829	1.0441206	1.2333953	1.1198489	1.1236197	1.0550664	1.1677924	1.0370374
	6254.43	1.2249165	1.0370602	1.0130779	1.0255633	1.1862936	1.0916232	1.0945714	1.0369446	1.1300727	1.022467
	6255.77	1.1668226	1.0147978	0.98982183	1.0011755	1.1362209	1.0280199	1.0488852	1.0164168	1.0745078	1.0082989
	6257.13	1.1223875	0.99205028	0.97928694	0.98786299	1.0988121	1.0145091	1.0138162	1.0009024	1.0487027	0.99659583
	6258.5	1.0788159	0.9677425	0.95783104	0.97042141	1.0840856	1.0130394	0.9811362	0.98513132	1.0403621	0.98591754
	6259.9	1.0635142	0.94961306	0.95199462	0.95529086	1.0272347	0.96309871	0.96951826	0.97562017	0.98752169	0.97794263
	6261.32	1.0332334	0.93461254	0.94034266	0.94841187	1.0154594	0.95639064	0.94686284	0.96647013	0.97834012	0.97206814
	6262.75	1.0133911	0.92437344	0.9298447	0.94072996	1.0025065	0.93708469	0.931641	0.95784547	0.96271087	0.96500454
	6264.2	0.9816941	0.92019817	0.92545053	0.92426873	0.96029096	0.90765932	0.90705103	0.95111603	0.92702907	0.96090371
	6265.68	0.94724691	0.92040249	0.91330523	0.918222	0.95322219	0.87967596	0.8828992	0.94546781	0.91050228	0.95677281
	6267.17	0.95895511	0.92115454	0.91542961	0.91700581	0.95961376	0.87934649	0.89474431	0.94603717	0.91380862	0.95598829
	6268.68	0.97063088	0.92247188	0.92387228	0.92045565	0.94454523	0.89118428	0.90568682	0.94904458	0.91144391	0.95671084
	6270.21	0.96626854	0.92379834	0.92104999	0.92229249	0.95699739	0.88170896	0.90410051	0.95194811	0.91372474	0.95951485
	6271.76	0.96201021	0.92743846	0.92830424	0.93072364	0.94737911	0.9052135	0.90428908	0.95701735	0.91961089	0.96426074
	6273.33	0.98957151	0.93125479	0.93104039	0.93457178	0.96030902	0.92522278	0.92860534	0.96428611	0.93573813	0.96646067
	6274.91	1.0022314	0.93871162	0.94275765	0.94166853	0.96581925	0.91681021	0.94146518	0.9693615	0.93486558	0.96983052
	6276.42	1.018536	0.94928276	0.94599139	0.94992501	0.96088081	0.92459589	0.95577854	0.97430979	0.93596143	0.97384648
	6278.14	1.0115286	0.96147567	0.95762386	0.96374104	0.97904328	0.93632954	0.95209869	0.98144952	0.95103733	0.98123258
	6279.68	1.0059753	0.96996588	0.96143489	0.96403089	0.98757964	0.92606984	0.94960694	0.98751583	0.95090857	0.98643615
	6281.45	1.0052188	0.97986173	0.96928502	0.96944386	0.98730157	0.93492801	0.95109647	0.99358274	0.95495232	0.99076634
	6283.13	1.0042327	0.99352371	0.97966416	0.980648	0.97860483	0.96589778	0.9517889	0.99951131	0.96473777	0.99591413
	6284.83	0.99360705	1.0062684	0.98402119	0.98999691	0.9716384	0.92571733	0.9444813	1.0068648	0.94269214	1.000654
	6286.55	0.97473112	1.0213891	0.99328166	1.0001089	0.95477107	0.93127515	0.93212538	1.0119393	0.9364981	1.0039012
	6288.29	0.98627656	1.033073	1.0014139	0.99841252	0.9520532	0.92667441	0.94375067	1.0163479	0.93306162	1.0073814
	6290.05	0.99817178	1.0362106	1.0093318	1.0094409	0.99216219	0.96491881	0.95478552	1.0213248	0.97191166	1.0125061
	6291.83	0.99196612	1.0396664	1.012153	1.0172551	1.0111523	0.96949197	0.95441527	1.0249891	0.98412502	1.0153737
	6293.62	1.0478053	1.037194	1.017382	1.0190721	1.0118951	0.98315222	1.0018319	1.0279279	0.99093544	1.0179638
	6295.44	1.0783599	1.0356112	1.0093513	1.0295198	1.0514685	1.0134503	1.0284382	1.0276328	1.0258422	1.0181491
	6297.27	1.0905506	1.0308805	1.0150626	1.0346101	1.064942	1.0183656	1.0394407	1.0246291	1.0353138	1.0151324
	6299.13	1.0795534	1.0284918	1.0071746	1.0318352	1.0883193	1.0268147	1.0331128	1.0211365	1.0516214	1.0119126
	6301	1.0916149	1.0207051	1.0015095	1.0270753	1.0815368	1.049516	1.0444975	1.0169777	1.0586585	1.0096755
	6302.89	1.0921274	1.0119694	1.0003441	1.0192397	1.0464135	1.0401858	1.0454265	1.0135876	1.0360096	1.0085541
	6304.8	1.0633568	1.000124	1.0012858	1.0172643	1.010177	1.012075	1.0233428	1.011047	1.0041164	1.003477
	6306.63	1.0409518	0.99566845	0.99803949	1.0196245	1.0202848	0.99974613	1.0072867	1.0076951	1.003868	1.0015645
	6308.68	1.041629	0.98663927	0.99633701	1.0134197	1.016969	0.99862272	1.0088358	1.0028066	1.001734	0.99901771
	6310.65	1.0232619	0.97746749	0.98988876	1.0052684	1.0365415	0.99780644	0.99675811	1.0015089	1.0117819	0.99372167
	6312.63	1.0431636	0.97252156	0.992173	0.99746151	1.028672	1.020359	1.0136858	0.99881151	1.018178	0.9958218
	6314.64	1.0307146	0.96872133	0.98421428	0.98668525	1.031823	1.0037748	1.0056837	0.99547514	1.0123346	0.99357918
	6316.66	1.0377245	0.96636998	0.98008421	0.98281516	1.0199868	0.98931457	1.0115625	0.99234972	0.99955654	0.99057745
	6318.71	1.0067987	0.96804466	0.97933368	0.97626227	0.99160669	0.96157117	0.98820731	0.98963157	0.97196959	0.98703378
	6320.77	1.0000548	0.97232346	0.97959801	0.97761598	0.99268381	0.96715314	0.98368963	0.98599451	0.97524486	0.98484453
	6322.85	0.98413486	0.97550692	0.97363653	0.98109316	0.97259223	0.96098314	0.9726908	0.98319988	0.96198606	0.98330576
	6324.95	0.98989356	0.97932917	0.97508969	0.98460233	0.95832274	0.94391617	0.97809694	0.98414072	0.94673596	0.98341893
	6327.07	0.97475169	0.98229954	0.97910993	0.97930398	0.95050332	0.93172243	0.96748742	0.98495061	0.93713927	0.9853089
	6329.21	0.97710627	0.98327761	0.97946721	0.97861979	1.0001914	0.96754104	0.9710253	0.98608087	0.97990195	0.98822439
	6331.37	0.98562763	0.98807314	0.98030576	0.98384549	0.97773543	0.97033211	0.97900846	0.98620007	0.96955386	0.98894478
	6333.55	0.98295594	0.9882815	0.97967918	0.98990848	0.97982892	0.97075499	0.97765253	0.98806466	0.97099446	0.98849493
	6335.74	0.97089464	0.99087537	0.98176181	0.996508	0.98668028	0.97343979	0.96989466	0.99086459	0.97598086	0.99248485
	6337.96	0.98919746	0.99290315	0.98992426	1.0034239	0.96169801	0.97726887	0.985665	0.99407469	0.96475067	0.99314018
	6340.19	0.98925481	0.99413981	0.99030446	1.0040987	0.96349847	0.9802901	0.98638302	0.99736708	0.9672374	0.99549866
	6342.45	0.9781042	1.0004545	0.99064701	1.0010796	0.97326706	0.98569437	0.97876089	1.0003299	0.97502384	0.99568
	6344.72	0.98513879	1.0017512	0.99424023	0.99915971	0.97871988	0.98800431	0.98518301	1.001655	0.97910696	0.99643621
	6347.01	0.98009999	1.0057492	0.99378919	1.0036867	0.97455087	0.98487086	0.98213511	1.0022111	0.97562144	0.99945724
	6349.32	0.98180812	1.0130155	0.99770978	1.0106979	0.97449209	0.97759927	0.9854911	1.0050345	0.97238798	1.0019692
	6351.65	1.013069	1.0203552	1.0064102	1.0138873	0.99875646	0.9927087	1.0105429	1.009534	0.99226654	1.0053877
	6353.9	0.9917412	1.0240266	1.0006947	1.0158964	1.0044984	0.98763709	0.99448642	1.0144239	0.99310024	1.0074324
	6356.37	1.0001088	1.0277119	1.0051924	1.0184055	1.0101583	0.98432346	1.0023859	1.0159534	0.99471107	1.0097976
	6358.75	1.0133816	1.0268211	1.0141699	1.01846	1.0152548	0.99298892	1.0129958	1.0190159	1.001546	1.0112365
	6361.16	0.99473221	1.0286043	1.0127526	1.0195864	1.003371	0.99266421	0.99918237	1.0196925	0.99531257	1.0115058
	6363.58	1.0118731	1.0248003	1.0146277	1.0109707	1.001249	1.0075884	1.0130246	1.0180775	1.0012305	1.0079261
	6366.03	1.0003568	1.0185121	1.0136775	1.0102036	1.0056432	1.0135263	1.0046774	1.0154461	1.0064469	1.0084044
	6368.49	1.0144885	1.0145552	1.0094292	1.0160836	1.0032888	1.01531	1.0166015	1.0129647	1.0061885	1.0067459
	6370.97	1.0214459	1.0110831	1.0058244	1.0177256	1.0285015	0.99902622	1.0226222	1.0095942	1.0121231	1.0036341
	6373.47	1.0262857	1.0051758	1.0106355	1.0153392	1.0109042	1.0064115	1.0262706	1.0040401	1.0064165	0.99983246
	6375.99	1.013143	0.99789002	1.0021993	1.0072171	1.010002	1.0047834	1.0160694	1.0003784	1.0053704	0.99867144
	6378.53	1.0204509	0.99352865	0.99564244	1.0029358	1.0101238	1.0201346	1.0213197	0.99880678	1.0126753	0.99776718
	6381.09	1.0000506	0.98905828	1.0004918	1.0011231	0.99763111	1.0160062	1.0046624	0.99667177	1.0043778	0.99694037
	6383.67	0.99345595	0.99265617	1.0066276	1.0053382	1.0133253	1.0232424	0.99993833	0.99540003	1.016121	0.99683406
	6386.26	1.0151417	0.99271397	0.99169077	1.0043949	0.99447219	1.0040608	1.016807	0.99423017	0.9975437	0.99612386
	6388.88	1.003363	0.99154053	0.9955706	0.9952035	1.0034668	1.0168216	1.0073791	0.99310736	1.0083334	0.99575668
	6391.51	1.0141145	0.99389596	0.99733385	0.98713152	1.0094263	1.0198247	1.0153286	0.99418529	1.013021	0.99553033
	6394.17	1.0035938	0.9961408	0.99376754	0.99739541	1.0036132	1.0260157	1.0067658	0.99405796	1.0129744	0.99553105
	6396.84	1.0156103	0.99966241	0.99516178	0.99948717	0.99928863	0.99393644	1.0154847	0.99348519	0.99611401	0.99520386
	6399.53	1.0025771	1.0017016	1.0002972	0.99912231	1.0031731	0.98429012	1.0043593	0.99343318	0.99387627	0.99521249
	6402.14	1.0033355	1.004422	0.99624294	1.0005459	0.99047612	0.97945026	1.0042026	0.99325715	0.9851415	0.9963359
	6404.97	1.001547	1.0044916	0.99778286	1.0020808	0.97570968	0.9848583	1.0014924	0.99534998	0.98005625	0.99825105
	6407.72	0.98848439	1.0032139	1.0012417	0.99602733	0.97610392	0.98600036	0.99001676	0.995129	0.98097222	0.99704223
	6410.48	0.98839774	1.0036262	0.99924409	0.99953079	0.97809542	0.99230393	0.98881096	0.99699142	0.98510978	0.99749356
	6413.27	0.9850605	1.004491	0.99713364	1.0001464	0.96306712	0.99295945	0.98510174	0.9988127	0.97769392	0.99706567
	6416.08	0.98928687	1.002408	0.99526446	0.990278	0.98749183	0.97021839	0.98745895	0.99736453	0.98024632	0.99736885
	6418.9	0.99580801	1.0046303	1.0022902	0.98853355	0.97040765	0.97638125	0.99098218	0.99869631	0.97427869	0.99807202
	6421.74	0.98253656	1.0045424	1.002294	0.99092923	0.98810118	0.97166908	0.97958399	1.0016326	0.98159698	1.0003998
	6424.61	1.0091237	1.0030503	1.00555	0.99423382	1.0015151	0.98256353	0.99938838	1.0000153	0.99386229	1.0023598
	6427.49	1.0058173	1.0045634	0.99844933	0.99618414	1.0044856	0.99405654	0.99509089	1.0004046	1.0009203	0.9989691
	6430.39	1.0077258	1.0050041	1.0036779	0.99900462	1.0092383	0.99764934	0.99545751	1.0017862	1.0052709	0.99956978
	6433.31	1.0293965	1.0061181	1.0024813	0.99552348	0.99648772	1.0048968	1.0110711	1.0017363	1.0020989	1.001457
	6436.25	1.0298402	1.0077474	1.0032209	0.99178291	0.98450256	1.0058323	1.0089777	1.0017467	0.99642346	1.0012525
	6439.21	1.0150003	1.0106876	0.99309776	0.99493609	0.99608058	0.9794768	0.99525708	1.0024365	0.99054976	1.0017072
	6442.18	1.0303611	1.0093766	0.9990585	0.99382749	1.0073793	0.99728744	1.0058462	1.0010949	1.0049037	1.001567
