# Supplementary material for: Adsorption of rare earth elements in regolith-hosted clay deposits
Source: Nat Commun. 2020 Sep 1;11:4386. doi: 10.1038/s41467-020-17801-5 (PMC7463018; doi:10.1038/s41467-020-17801-5)
Supplement: Supplementary file 8 — Supplementary Data 5 [file 41467_2020_17801_MOESM8_ESM.zip › Supplementary Data 5_ATHENA files/Nd XAS/PIT2-MAD217_Nd.nor]

# XDI/1.0 Demeter/0.9.25
# Demeter.output_filetype: multicolumn normalized mu(E)
# Element.symbol: Nd
# Element.edge: l3
# Column.1: k
# Column.2: energy
# Column.4: 83289_BTPIOT4_8m_1.dat
# Column.5: 83290_BTPIOT4_8m_1.dat
# Column.6: 83291_BTPIOT4_8m_1.dat
# Column.7: 83292_BTPIOT4_8m_1.dat
# Column.8: 83293_BTPIOT4_8m_1.dat
# Column.9: 83294_BTPIOT4_8m_1.dat
# Column.10: 83295_BTPIOT4_8m_1.dat
# Column.11: 83296_BTPIOT4_8m_1.dat
# Column.12: 83297_BTPIOT4_8m_1.dat
# Column.13: 83298_BTPIOT4_8m_1.dat
# Column.14: 83299_BTPIOT4_8m_1.dat
# Column.15: 83300_BTPIOT4_8m_1.dat
# Column.16: 83301_BTPIT4_8B_1.dat
# Column.17: 83302_BTPIT4_8B_1.dat
# Column.18: 83303_BTPIT4_8B_1.dat
# Column.19: 83304_BTPIT4_8B_1.dat
# Column.20: 83305_BTPIT4_8B_1.dat
# Column.21: 83306_BTPIT4_8B_1.dat
# Column.22: 83307_BTPIT4_8B_1.dat
# Column.23: 83425_Mad217_hotspot1.dat
# Column.24: 83426_Mad217_hotspot2.dat
# Column.25: 83289-83294_BtPit_A_Hotspots_merged
# Column.26: 83295-298_BtPit_A_MedGrey_merged
# Column.27: 83299-300_BtPit_A_Black_merge
# Column.28: 83301-303_BtPit_B_Hotspot_merge
# Column.29: 83304-305_BtPit_B_Fe-phase_merge
# Column.30: 83306-307_BtPit_B_grainboundphase_merge
# Column.31: 83425-426_MAD217_hotspot_merge
#------------------------
#  "energy  83289_BTPIOT4_8m_1.dat  83290_BTPIOT4_8m_1.dat  83291_BTPIOT4_8m_1.dat  83292_BTPIOT4_8m_1.dat  83293_BTPIOT4_8m_1.dat  83294_BTPIOT4_8m_1.dat  83295_BTPIOT4_8m_1.dat  83296_BTPIOT4_8m_1.dat  83297_BTPIOT4_8m_1.dat  83298_BTPIOT4_8m_1.dat  83299_B
  6007.9999      -0.99501467E-03   0.23661877E-02  -0.53642634E-02   0.14816304E-02  -0.14080902E-01  -0.45128814E-02   0.72161868E-02  -0.13786976E-02  -0.37164159E-02  -0.42919945E-02   0.92752707E-02   0.83588907E-02  -0.34687513E-02  -0.26429811E-02  -0.51953704E-02  -0.29537723E-01   0.50201863E-03   0.73330219E-02   0.50692142E-02   0.14925165E-01   0.86959174E-02  -0.32329677E-02  -0.12107226E-03   0.89450809E-02  -0.38641651E-02  -0.17431830E-01   0.59291352E-02   0.10962981E-01
  6012.9994      -0.33613456E-02  -0.40022277E-02  -0.56595747E-02  -0.42359287E-03   0.89620233E-02  -0.20055013E-02  -0.85930615E-02  -0.54815420E-02   0.13829890E-02  -0.16481185E-02  -0.58700805E-02  -0.93295885E-02   0.59583714E-02  -0.94041061E-02  -0.57322419E-02  -0.20489221E-01  -0.47495036E-02   0.15395804E-01   0.28759312E-03   0.12172424E-01   0.76548282E-02  -0.16441168E-02  -0.42601532E-02  -0.71167419E-02  -0.22587767E-02  -0.14146293E-01   0.60251139E-02   0.92989833E-02
  6017.9986      -0.61398096E-02  -0.65207671E-02  -0.54713536E-02  -0.70544688E-02  -0.27886956E-02  -0.65700132E-02  -0.20870475E-03  -0.57209471E-02   0.17659837E-03  -0.15939911E-02  -0.10708549E-01  -0.79934578E-02  -0.17555438E-02  -0.98988679E-03  -0.65691807E-02  -0.14237541E-01  -0.30158927E-02   0.59539069E-02  -0.75630338E-02  -0.91427722E-02  -0.63947000E-02  -0.58296386E-02  -0.24049411E-02  -0.97260501E-02  -0.32653952E-02  -0.97153401E-02  -0.24263524E-02  -0.73947077E-02
  6023.0006       0.33303966E-02   0.10178118E-01   0.16247864E-02   0.91569182E-03  -0.13459839E-01   0.47429019E-02   0.10306418E-01  -0.36259436E-02  -0.14007530E-03  -0.24106838E-02   0.17792734E-01   0.40106638E-02  -0.43235271E-02  -0.59914555E-02   0.19063435E-02  -0.27793074E-01  -0.42498796E-02  -0.80790994E-02   0.35589201E-02   0.86321761E-02   0.41710948E-02   0.18255393E-02   0.88901887E-03   0.12819971E-01  -0.25495342E-02  -0.18305311E-01  -0.86422885E-03   0.57946957E-02
  6028.0009      -0.14429189E-02   0.92505896E-03  -0.96649764E-03  -0.41371075E-02  -0.65183400E-02  -0.25919913E-02   0.20668326E-02   0.27624660E-02   0.14056239E-02   0.17122219E-02  -0.36269844E-02  -0.20177376E-02  -0.38206296E-02  -0.76144583E-02  -0.41139013E-02   0.94810897E-02  -0.60769903E-03  -0.44443173E-02  -0.42643060E-02   0.19724273E-02   0.17765146E-02  -0.21900697E-02   0.21291252E-02  -0.30452550E-02  -0.49278926E-02   0.54155057E-02  -0.43326013E-02   0.18472496E-02
  6032.9993       0.15877076E-02  -0.22684901E-02   0.14371413E-02   0.48207751E-02   0.76675300E-02   0.23049575E-02   0.19268072E-03  -0.24919021E-03   0.12427348E-02  -0.50163358E-03   0.14347581E-02  -0.52934310E-03   0.75316642E-02   0.47713576E-02   0.41907931E-02  -0.28091658E-02   0.47944564E-02  -0.58163962E-03  -0.55848336E-02  -0.90488145E-02  -0.41091808E-02   0.22848067E-02   0.11748769E-03   0.72683959E-03   0.56141945E-02   0.25471060E-03  -0.36846543E-02  -0.59067331E-02
  6038.0005       0.52893839E-02  -0.20805888E-02   0.53038934E-02   0.17024068E-02   0.18255031E-01  -0.22525473E-02   0.13851163E-03   0.23732129E-02  -0.11035875E-02   0.19454450E-02  -0.21301113E-01  -0.71766854E-02   0.12167012E-01   0.76858707E-02   0.74455568E-02   0.36068999E-01   0.64134757E-02   0.19428057E-02  -0.58924034E-02  -0.95533917E-02  -0.72177176E-02   0.40506090E-02   0.10312261E-02  -0.16202898E-01   0.93037083E-02   0.24117996E-01  -0.29145655E-02  -0.80668706E-02
  6043.0028       0.89858858E-02   0.74040215E-02   0.12684073E-01   0.10421641E-01   0.17622042E-01   0.11822779E-01   0.26007388E-02   0.87689023E-02   0.79943703E-02   0.73625807E-02   0.14572700E-01   0.16849551E-01   0.10260387E-01   0.13016798E-01   0.89662282E-02   0.20082616E-01   0.65961714E-02   0.40393855E-02   0.68123886E-02  -0.15071898E-01  -0.64198162E-02   0.11227247E-01   0.67725204E-02   0.15384385E-01   0.10528736E-01   0.14647752E-01   0.57505487E-02  -0.95677779E-02
  6048.0002       0.72051164E-02   0.86225813E-03   0.14975526E-01   0.92312179E-02   0.12040924E-01   0.72067479E-02   0.27168523E-02   0.11856431E-01   0.71864903E-02   0.78611653E-02  -0.13104023E-01  -0.11121581E-02   0.69740325E-02   0.10730990E-01   0.87491717E-02   0.37640061E-01   0.27023617E-02   0.21498324E-02  -0.42931435E-02  -0.78767013E-02  -0.23014587E-02   0.85342913E-02   0.78671071E-02  -0.87759314E-02   0.85987839E-02   0.23562094E-01  -0.18464680E-02  -0.43303042E-02
  6053.0003       0.42331905E-02   0.47025711E-02   0.11757913E-01   0.65568437E-02   0.14726152E-01   0.11116707E-01   0.55245943E-02   0.50212870E-02   0.15800193E-02   0.12179889E-01   0.51051862E-02   0.14079663E-01  -0.62661676E-02   0.18246666E-01   0.13369965E-01   0.19626404E-01   0.13499156E-01   0.22883592E-02   0.72672649E-02  -0.31620938E-02  -0.22922940E-02   0.85704487E-02   0.57138465E-02   0.83432449E-02   0.71969175E-02   0.17157442E-01   0.53765387E-02  -0.26082164E-02
  6058.0014       0.13674226E-02   0.54469752E-02   0.61811293E-02   0.58655760E-02  -0.39945738E-02   0.38381769E-02   0.71651393E-02   0.48402026E-02   0.31865607E-03   0.43083328E-02  -0.23375328E-02  -0.48298328E-02   0.50233803E-02   0.39665525E-02   0.23677107E-02   0.90888103E-02   0.17292292E-02  -0.43533998E-02   0.32244618E-02  -0.61200243E-02   0.90184832E-04   0.32652913E-02   0.44531502E-02  -0.32360428E-02   0.38000438E-02   0.61230288E-02   0.34672569E-03  -0.21697269E-02
  6063.0006      -0.68891034E-02  -0.19046321E-02  -0.26168632E-02  -0.30043621E-02  -0.71960598E-02  -0.37668144E-02  -0.57181510E-02   0.43392918E-03  -0.37266755E-03  -0.57740313E-02  -0.52551457E-02   0.41320140E-02  -0.56592873E-02  -0.74133829E-02  -0.72639747E-02   0.48190253E-01  -0.80373426E-02  -0.89242031E-02   0.35881607E-02   0.42448831E-02  -0.11656283E-02  -0.42505549E-02  -0.23999210E-02  -0.18675552E-02  -0.66933174E-02   0.25530574E-01  -0.11634768E-02   0.80354873E-03
  6068.0009      -0.50209523E-02  -0.45630754E-02  -0.15322841E-01  -0.13652389E-01  -0.93376555E-02  -0.32080559E-02  -0.95521203E-02  -0.42793187E-02  -0.11222438E-02  -0.26807223E-02   0.18196308E-01   0.16165399E-02  -0.15055897E-01  -0.71890982E-02  -0.47436044E-02   0.64764621E-02   0.10265904E-01  -0.10132698E-01   0.79960712E-02   0.85524201E-03   0.30012192E-02  -0.83407909E-02  -0.47420952E-02   0.12212911E-01  -0.93090285E-02   0.79985335E-02   0.11116091E-02   0.22204019E-02
  6072.9976      -0.51221703E-02  -0.11898746E-01  -0.15166030E-01  -0.11678210E-01  -0.13814419E-01  -0.60238674E-02  -0.13610330E-01  -0.54016607E-02  -0.33856169E-02  -0.13611341E-01   0.38445125E-02  -0.72653506E-02  -0.95428049E-02  -0.54665585E-02  -0.61191470E-02  -0.28980859E-02  -0.13100667E-01  -0.12517081E-01  -0.39696299E-02   0.41628421E-02  -0.28434931E-02  -0.10336475E-01  -0.85569781E-02  -0.16373285E-03  -0.72473211E-02  -0.70098028E-02  -0.72157013E-02  -0.29169079E-03
  6077.9999      -0.39389190E-02  -0.65831455E-02  -0.55796540E-02  -0.94411555E-02  -0.63232595E-03  -0.64439045E-02  -0.73774127E-02  -0.64914237E-02  -0.13722768E-01  -0.45826797E-02   0.29356783E-02  -0.92667254E-02  -0.14056541E-01  -0.49326216E-02  -0.55689967E-02  -0.11885722E-01  -0.11999691E-01  -0.19076474E-01  -0.22078123E-02   0.68166445E-02   0.10086736E-02  -0.54155706E-02  -0.78243750E-02  -0.14652214E-02  -0.86260006E-02  -0.11930239E-01  -0.86138772E-02   0.31225180E-02
  6083.0018      -0.58751074E-02  -0.56267386E-02  -0.25919388E-02  -0.95083152E-02  -0.14528613E-01  -0.54798887E-02  -0.15093618E-01  -0.22042090E-02  -0.12625367E-01  -0.30421847E-02  -0.10420960E-04   0.27132907E-02  -0.11776891E-01  -0.31377754E-02  -0.49473777E-02  -0.33755252E-01  -0.48227619E-02  -0.10183376E-01   0.14593285E-02   0.72227439E-03  -0.26560739E-02  -0.67926500E-02  -0.77590980E-02   0.97246170E-03  -0.70640984E-02  -0.22095407E-01  -0.29621795E-02  -0.14264272E-02
  6087.9999      -0.23457757E-02  -0.45547785E-02  -0.43116879E-02  -0.21559987E-02  -0.34260820E-02  -0.10026648E-01  -0.87285149E-02  -0.47722030E-02  -0.45074308E-02  -0.17558656E-02  -0.26529010E-01  -0.59522477E-02   0.11350583E-02  -0.92493138E-02  -0.17382929E-02  -0.37131884E-01  -0.12234469E-01  -0.30568066E-02  -0.95537187E-03  -0.10181447E-02   0.14083134E-02  -0.44655639E-02  -0.52211156E-02  -0.19102084E-01  -0.26319454E-02  -0.27098283E-01  -0.17536277E-02   0.52428878E-03
  6093.0006      -0.21175224E-02   0.64972338E-02  -0.97952812E-03  -0.27932353E-02  -0.17737218E-01  -0.10780784E-02  -0.33328611E-02  -0.37353782E-02  -0.11594983E-02  -0.26197407E-03   0.15178716E-01  -0.58039260E-02   0.17381321E-02  -0.37701313E-03   0.40025322E-03  -0.24190484E-02   0.10480096E-01  -0.65813744E-02  -0.16837852E-02   0.15738696E-02  -0.22854152E-03  -0.24614097E-02  -0.25163275E-02   0.76074317E-02   0.70269802E-03   0.27796886E-02  -0.35433814E-02   0.42759599E-03
  6097.9991       0.18993567E-02   0.36371060E-02  -0.52093758E-02   0.58348576E-02   0.29139784E-02   0.43011910E-02   0.29401703E-02   0.27515330E-02   0.26384792E-02  -0.14232610E-02  -0.44526398E-02  -0.13785126E-02   0.23584742E-02  -0.27970403E-02   0.27432661E-02   0.77920152E-02  -0.34601462E-02   0.17799232E-01  -0.10293467E-02   0.37972686E-03   0.21782194E-02   0.19172415E-02   0.20523875E-02  -0.33431870E-02   0.11324720E-02   0.32575796E-02   0.61205144E-02   0.15239022E-02
  6102.9162       0.42502969E-02   0.61763330E-02   0.31318053E-02   0.11439527E-01   0.79275171E-02   0.62270630E-02   0.61570239E-02   0.45686607E-02   0.11746943E-01   0.14052469E-03   0.62064079E-02   0.13793117E-02   0.11951208E-01   0.52272601E-02   0.62595120E-02  -0.92490534E-02  -0.11065145E-01   0.37384732E-02   0.39974040E-03   0.46150632E-03   0.12812867E-02   0.61562070E-02   0.56352583E-02   0.44643637E-02   0.81501451E-02  -0.99808839E-02   0.16673172E-02   0.98315482E-03
  6107.6547       0.25509757E-02  -0.15021652E-03   0.65838065E-02   0.38593955E-02   0.95817353E-02   0.19518634E-02   0.83325873E-02   0.10536222E-02   0.19918777E-02   0.14525659E-02   0.58161078E-02   0.82052810E-02   0.49024181E-02   0.51209439E-02  -0.57583964E-03  -0.27620975E-02   0.17449316E-02   0.15181216E-01   0.23919734E-03  -0.50716308E-02   0.13548200E-02   0.38736516E-02   0.31961807E-02   0.66775661E-02   0.30129889E-02  -0.94424223E-03   0.59130945E-02  -0.98371830E-03
  6112.2216       0.25489067E-02   0.19486906E-02   0.55644212E-02   0.17215467E-02   0.78178098E-02   0.44190646E-03   0.16844844E-01  -0.10916605E-02   0.41798247E-02   0.66085645E-02  -0.71515857E-02   0.13102335E-02   0.57257233E-02  -0.15634941E-02  -0.38367066E-02   0.53023761E-03   0.18610641E-01   0.12118423E-01  -0.24518926E-02   0.91386181E-02   0.30104238E-02   0.32544748E-02   0.59430417E-02  -0.40976663E-02   0.40031470E-03   0.78120521E-02   0.30820349E-02   0.52408539E-02
  6116.6224       0.79880915E-03   0.15351593E-02   0.43346905E-02   0.22779839E-02   0.95194133E-02   0.38050115E-02  -0.86057623E-02   0.32453756E-02   0.37867373E-02   0.31190294E-02  -0.71701580E-02  -0.28357701E-02   0.83160566E-02  -0.34523289E-03  -0.31590664E-02  -0.16759255E-01  -0.48145179E-03   0.23489511E-01   0.40564433E-03   0.94399163E-02   0.22517188E-02   0.34396436E-02   0.25773216E-03  -0.56060456E-02   0.19466191E-02  -0.10195063E-01   0.91713607E-02   0.48679716E-02
  6120.8483       0.82002596E-03  -0.58442197E-02   0.24485629E-02   0.54291241E-02  -0.94904815E-03   0.16628128E-03   0.63772923E-03  -0.37138450E-02  -0.28147379E-02   0.70705179E-03  -0.13475917E-01   0.46174020E-02   0.37423012E-02   0.46370192E-02   0.89860321E-02   0.34994867E-01   0.89218522E-02   0.13434501E-01  -0.13530292E-02   0.93154825E-02   0.17616496E-02   0.31016243E-03  -0.16367617E-02  -0.69473581E-02   0.58436598E-02   0.24487950E-01   0.42621183E-02   0.45109183E-02
  6124.9050       0.11945156E-02  -0.40710171E-02  -0.24172786E-02   0.36929937E-02   0.59634251E-02   0.37898425E-02  -0.17572614E-01  -0.48105926E-02   0.55074587E-02   0.54499649E-02  -0.10151436E-01  -0.10146152E-01   0.47139338E-02  -0.23720102E-02   0.65574795E-02  -0.29002077E-01  -0.47841825E-02   0.18177396E-01  -0.44549842E-02   0.15357416E-01   0.29383701E-02   0.10409519E-02  -0.42881641E-02  -0.10149086E-01   0.34954393E-02  -0.19236057E-01   0.41392000E-02   0.74582221E-02
  6128.7916       0.21319351E-02  -0.46325222E-02  -0.27295685E-02  -0.16378838E-02   0.10285963E-01   0.23493856E-02  -0.96766918E-02  -0.56455707E-02   0.29207753E-02   0.21633827E-02  -0.16146762E-01  -0.34345208E-02   0.93769805E-02   0.20971723E-02  -0.68014364E-02  -0.62641380E-02   0.20676900E-01   0.31359786E-01  -0.11954546E-02   0.18614209E-01   0.67924992E-02   0.69181390E-03  -0.36332423E-02  -0.11559521E-01   0.17034098E-02   0.45937717E-02   0.11164445E-01   0.11094972E-01
  6132.5075      -0.81922199E-03  -0.10804645E-01  -0.19364139E-02   0.27562724E-02   0.63886152E-02  -0.76636055E-03  -0.15417916E-01  -0.73905969E-02   0.54285663E-02   0.13890779E-02  -0.39791191E-01  -0.81548488E-02   0.69066997E-02   0.34208282E-02   0.88662049E-04   0.39185482E-01   0.36131678E-02   0.33308480E-01  -0.74205541E-02   0.16306685E-01   0.83174885E-02  -0.12348033E-02  -0.54033678E-02  -0.28374699E-01   0.35615170E-02   0.24850307E-01   0.80478719E-02   0.11224013E-01
  6136.0552      -0.21459611E-02  -0.91104081E-02  -0.47454125E-02   0.19206812E-02   0.17873693E-01  -0.21456176E-02  -0.21321005E-01  -0.80770928E-02   0.50496637E-02  -0.56086948E-02  -0.21275433E-01  -0.36170794E-02   0.22109861E-02   0.88067097E-03  -0.15654706E-03   0.78117590E-02   0.14372479E-01   0.41247673E-01  -0.53450689E-02   0.19740572E-01   0.55801388E-02  -0.58518255E-03  -0.84769626E-02  -0.14903204E-01   0.10180599E-02   0.10451864E-01   0.12345211E-01   0.10733743E-01
  6139.4356      -0.69679822E-02  -0.94826449E-02  -0.53873576E-03   0.16581505E-02   0.14478433E-01  -0.45663555E-02  -0.23069948E-01  -0.95412217E-02   0.70231489E-02  -0.98841643E-02  -0.33947978E-01   0.19290514E-02   0.95718101E-02   0.17542130E-03  -0.50324863E-02   0.15314697E-01   0.11378249E-02   0.44812637E-01  -0.82686107E-02   0.25925585E-01   0.13425049E-01  -0.17580767E-02  -0.98212145E-02  -0.21003976E-01   0.18955794E-02   0.96018378E-02   0.11888426E-01   0.17974581E-01
  6142.6449      -0.87459107E-02  -0.12724503E-01  -0.96736227E-02   0.13304152E-02   0.15273760E-01  -0.67972480E-03  -0.15206734E-01  -0.10253753E-01   0.46323716E-03   0.30816050E-02  -0.24194324E-01  -0.36988147E-02   0.92324528E-02  -0.43800756E-02  -0.15933614E-02   0.63684985E-02  -0.37083415E-02   0.33769558E-01  -0.11549125E-01   0.32158631E-01   0.14817784E-01  -0.36927893E-02  -0.70937636E-02  -0.16798850E-01   0.17862446E-02   0.23078707E-02   0.56656802E-02   0.21128836E-01
  6145.6874      -0.48870547E-02  -0.75882601E-02  -0.54210471E-02   0.10394275E-02   0.22844627E-01  -0.17298508E-04  -0.23710499E-01  -0.13217479E-01  -0.20221617E-02   0.21346591E-02  -0.23743576E-01  -0.10558777E-01  -0.28451584E-03   0.20551039E-02  -0.76916790E-03  -0.12808946E-01   0.74318479E-03   0.30557187E-01  -0.59956581E-02   0.34611113E-01   0.16667980E-01  -0.15150323E-03  -0.11048294E-01  -0.18982190E-01   0.16241090E-03  -0.73470413E-02   0.78846985E-02   0.23198224E-01
  6148.5608      -0.42819200E-02  -0.12815362E-01  -0.77678555E-02  -0.41165818E-02   0.87848880E-02  -0.60392260E-03  -0.33700778E-01  -0.10056535E-01  -0.10223954E-03   0.52328861E-02  -0.32988137E-01   0.48720580E-03   0.77012794E-02  -0.51730845E-02   0.31779985E-02  -0.16395495E-01   0.17448180E-01   0.53923933E-01  -0.23107194E-02   0.37121567E-01   0.22880432E-01  -0.39969725E-02  -0.11552621E-01  -0.20908854E-01   0.26894950E-02  -0.27558190E-02   0.19043814E-01   0.28063429E-01
  6151.2711      -0.64732000E-02  -0.12023927E-01  -0.26407968E-02  -0.25627490E-02   0.12758438E-01  -0.34357622E-02  -0.27021796E-01  -0.11738964E-01   0.76034295E-02   0.16717363E-02  -0.26976196E-01  -0.10931809E-01   0.13243758E-01   0.26937806E-02  -0.15848935E-02   0.14706534E-01   0.17853853E-01   0.46499389E-01  -0.13273607E-01   0.39842242E-01   0.27780301E-01  -0.30907389E-02  -0.95359392E-02  -0.21182195E-01   0.51820998E-02   0.15975638E-01   0.94245178E-02   0.32170238E-01
  6153.8130      -0.10859674E-02  -0.15931150E-01  -0.58768341E-02  -0.32766311E-02   0.24518291E-01  -0.24843091E-02  -0.35023546E-01  -0.14004974E-01   0.32545559E-02   0.18600074E-02  -0.29305807E-01  -0.38407480E-02   0.12676486E-01  -0.48156758E-02   0.35207090E-02  -0.40496915E-02   0.21455124E-01   0.55145674E-01  -0.76688481E-02   0.47758198E-01   0.37680785E-01  -0.15945579E-02  -0.13268778E-01  -0.20116859E-01   0.47967084E-02   0.62295256E-02   0.16184323E-01   0.41350299E-01
  6156.1892      -0.62133100E-02  -0.11314749E-01  -0.49524002E-02  -0.41011543E-03   0.16409768E-01   0.44106579E-03  -0.34795830E-01  -0.71349825E-02   0.62175250E-02   0.22045822E-02  -0.31783265E-01   0.10085720E-01   0.14825759E-01  -0.82084840E-02  -0.36694189E-02  -0.17867771E-01   0.17366028E-01   0.53519897E-01  -0.10181547E-02   0.53459162E-01   0.51122292E-01  -0.19367835E-02  -0.10032819E-01  -0.16675851E-01   0.21601567E-02  -0.36634190E-02   0.19692063E-01   0.51983344E-01
  6158.3978      -0.49190734E-02  -0.11046868E-01  -0.60514464E-02  -0.30277350E-02   0.19679333E-01  -0.25776363E-02  -0.30013659E-01  -0.13895086E-01   0.86999171E-02   0.43340318E-02  -0.24619037E-01   0.32321379E-01   0.85935756E-02   0.19310113E-02  -0.47972857E-02   0.12244605E-01   0.28756032E-01   0.50983525E-01   0.92880744E-02   0.80060729E-01   0.75158429E-01  -0.22489623E-02  -0.10422332E-01  -0.40756880E-02   0.20717003E-02   0.18893309E-01   0.25121378E-01   0.76954136E-01
  6160.4447      -0.79621319E-02  -0.85653173E-02  -0.65091523E-02   0.11212782E-02   0.29588541E-01  -0.12932079E-02  -0.34489636E-01  -0.11699993E-01   0.73668573E-02   0.16725921E-02  -0.32131032E-01   0.49109642E-01   0.23847424E-01  -0.33129589E-02  -0.95111992E-03   0.52017454E-02   0.29240352E-01   0.55679689E-01   0.14841373E-01   0.10387941       0.12019668      -0.47548222E-03  -0.11500601E-01  -0.28188787E-02   0.78497893E-02   0.14890244E-01   0.30367953E-01   0.11427708
  6162.3248       0.65730888E-03  -0.19222413E-02   0.23731715E-02   0.44917276E-02   0.24398169E-01   0.77286237E-02  -0.28121895E-01  -0.57711707E-02   0.13148481E-01   0.18753295E-01  -0.16830498E-01   0.58724160E-01   0.16182452E-01  -0.31178431E-02  -0.59054858E-03   0.27076615E-01   0.48055732E-01   0.59624791E-01   0.55478711E-01   0.17152087       0.19551511       0.53851458E-02  -0.35550316E-02   0.10429070E-01   0.51164791E-02   0.35532486E-01   0.57052959E-01   0.18678333
  6164.0426       0.58964729E-02   0.14319362E-02   0.86640237E-03   0.11313332E-01   0.35078765E-01   0.11012243E-01  -0.18474950E-01  -0.40678261E-02   0.10448567E-01   0.89717339E-02   0.11704773E-01   0.10218768       0.20579073E-01   0.77259136E-04   0.78496016E-02   0.15329578E-01   0.67209981E-01   0.75595714E-01   0.65011211E-01   0.27054257       0.35624505       0.96546387E-02  -0.26527925E-02   0.44348127E-01   0.10632975E-01   0.36252500E-01   0.69030571E-01   0.32520069
  6165.5961       0.19178718E-01   0.16706081E-01   0.12781790E-01   0.18810122E-01   0.55913243E-01   0.22389574E-01  -0.93126195E-03   0.14600308E-01   0.22164348E-01   0.24644525E-01   0.63789890E-01   0.22696037       0.27592103E-01   0.84010381E-02   0.13686818E-01   0.91445539E-01   0.11716506       0.88608566E-01   0.14248202       0.51563926       0.72256825       0.22903097E-01   0.13822233E-01   0.12265407       0.17576458E-01   0.10181303       0.12205261       0.64726194
  6166.9819       0.30473832E-01   0.35023162E-01   0.28183245E-01   0.26964494E-01   0.65026790E-01   0.38956840E-01   0.17174696E-01   0.25440507E-01   0.31622720E-01   0.41949843E-01   0.13881191       0.38675282       0.43176454E-01   0.23769779E-01   0.23523537E-01   0.12251271       0.16491337       0.10097095       0.25428749       0.73779085        1.0366048       0.36287518E-01   0.27396361E-01   0.22825457       0.31056805E-01   0.13960353       0.19606674       0.92785928
  6168.2109       0.37477503E-01   0.46033388E-01   0.31721437E-01   0.23081230E-01   0.68553513E-01   0.43096693E-01   0.26443738E-01   0.29672618E-01   0.35422004E-01   0.46569738E-01   0.15657460       0.42606679       0.35080726E-01   0.25764081E-01   0.28646613E-01   0.15483709       0.17801774       0.11547006       0.34487065       0.84405254        1.0871570       0.40880105E-01   0.32915987E-01   0.25379134       0.30330373E-01   0.16416706       0.25775764       0.99868559
  6169.2750       0.39545217E-01   0.35025797E-01   0.25881500E-01   0.30802058E-01   0.69666197E-01   0.38667473E-01   0.22913842E-01   0.26642672E-01   0.31714281E-01   0.43115529E-01   0.11611067       0.38064796       0.43872260E-01   0.22397461E-01   0.24267549E-01   0.15127604       0.16372766       0.10051855       0.49842566       0.96006771        1.0865699       0.38864235E-01   0.29548003E-01   0.21154272       0.31224562E-01   0.15629742       0.34722594        1.0405331
  6170.1804       0.28978000E-01   0.34017052E-01   0.25928794E-01   0.22967179E-01   0.63920645E-01   0.36865795E-01   0.12547373E-01   0.27586464E-01   0.26046927E-01   0.31059334E-01   0.89606466E-01   0.35398830       0.36041355E-01   0.11707477E-01   0.22312764E-01   0.10566179       0.14308655       0.10291196       0.54005267        1.0165218        1.0607503       0.34340970E-01   0.23991041E-01   0.18496832       0.24735768E-01   0.12074851       0.37405177        1.0446550
  6170.9221       0.27950528E-01   0.33170998E-01   0.23746030E-01   0.22918245E-01   0.65065172E-01   0.29696110E-01   0.12840766E-01   0.22581303E-01   0.27402232E-01   0.28277738E-01   0.76876857E-01   0.31157013       0.39163141E-01   0.13420764E-01   0.24660853E-01   0.12422787       0.12795197       0.10506573       0.59221695        1.0265195        1.0157428       0.32535161E-01   0.22004893E-01   0.16154446       0.27186118E-01   0.12573144       0.40722494        1.0196654
  6171.4999       0.23613019E-01   0.31312306E-01   0.17471467E-01   0.24086966E-01   0.48034024E-01   0.26981364E-01   0.85077037E-02   0.23381149E-01   0.25050546E-01   0.34274525E-01   0.67712893E-01   0.28682840       0.31337711E-01   0.12917630E-01   0.18858410E-01   0.11520039       0.11955510       0.10336163       0.48789671        1.0096523       0.97126582       0.27585599E-01   0.21752406E-01   0.14676092       0.22031025E-01   0.11695795       0.34187241       0.98522636
  6171.9999       0.21402938E-01   0.28351707E-01   0.14291687E-01   0.21101564E-01   0.48381361E-01   0.31153781E-01   0.51785767E-02   0.10273418E-01   0.29312598E-01   0.29619725E-01   0.63031217E-01   0.26929777       0.29036924E-01   0.12892475E-01   0.20785756E-01   0.76155492E-01   0.10932617       0.94313431E-01   0.48389844       0.97965531       0.92788758       0.26352323E-01   0.16094210E-01   0.13744385       0.21827357E-01   0.89546348E-01   0.33595640       0.94672780
  6172.4999       0.19932510E-01   0.29904549E-01   0.14423751E-01   0.21536752E-01   0.34586592E-01   0.27357417E-01   0.24520623E-03   0.18748879E-01   0.25879674E-01   0.26349103E-01   0.62374518E-01   0.26362014       0.26108082E-01   0.99819560E-02   0.17967223E-01   0.69570067E-01   0.11518295       0.87627814E-01   0.46351772       0.94958860       0.88266045       0.23932308E-01   0.16689864E-01   0.13495135       0.18950398E-01   0.87954542E-01   0.32077624       0.90706924
  6172.9985       0.17528078E-01   0.23752860E-01   0.13033054E-01   0.19100686E-01   0.36643711E-01   0.25394322E-01   0.15985657E-02   0.13933283E-01   0.22137235E-01   0.28417410E-01   0.58254103E-01   0.23675584       0.26224687E-01   0.59201503E-02   0.16897662E-01   0.62964908E-01   0.11143972       0.94121382E-01   0.43454589       0.91898366       0.85020968       0.21755811E-01   0.14888821E-01   0.12268423       0.17538891E-01   0.82493371E-01   0.30527218       0.87523889
  6173.5003       0.21614385E-01   0.22808087E-01   0.14715914E-01   0.23317295E-01   0.38290662E-01   0.21163269E-01  -0.48786121E-02   0.12221101E-01   0.28171070E-01   0.27777099E-01   0.49233212E-01   0.23971626       0.27333358E-01   0.10367160E-01   0.14452572E-01   0.56352900E-01   0.10041189       0.89872704E-01   0.44428608       0.90092958       0.81714110       0.22878343E-01   0.13658320E-01   0.11795237       0.18268379E-01   0.74110897E-01   0.30970017       0.84763447
  6174.0006       0.18465737E-01   0.24548688E-01   0.18212735E-01   0.23655991E-01   0.41165707E-01   0.21817921E-01  -0.50194101E-02   0.15626938E-01   0.25581782E-01   0.21306326E-01   0.51059276E-01   0.23625142       0.24915391E-01   0.95281406E-02   0.98558487E-02   0.57834148E-01   0.99351997E-01   0.90527352E-01   0.46412321       0.87686186       0.79539662       0.23695230E-01   0.13238664E-01   0.11785585       0.15493318E-01   0.74568053E-01   0.32225289       0.82504450
  6174.4978       0.19789791E-01   0.20810794E-01   0.11982399E-01   0.21330311E-01   0.37210954E-01   0.28336638E-01  -0.19919138E-02   0.13881432E-01   0.24454876E-01   0.24811459E-01   0.50593998E-01   0.22109036       0.22917223E-01  -0.74343812E-03   0.15532904E-01   0.59766660E-01   0.97487517E-01   0.96442120E-01   0.40678077       0.86375843       0.78064892       0.22412983E-01   0.13765786E-01   0.11210212       0.14036237E-01   0.74973841E-01   0.28893146       0.81089389
  6174.9999       0.18312739E-01   0.21252613E-01   0.13418713E-01   0.19395834E-01   0.47611118E-01   0.20106780E-01  -0.10581064E-02   0.53729047E-02   0.22998778E-01   0.31761692E-01   0.42535558E-01   0.21875159       0.33643044E-01   0.44955840E-02   0.16979710E-01   0.52774532E-01   0.98331180E-01   0.97186180E-01   0.43232386       0.85257168       0.76515104       0.22199963E-01   0.11790831E-01   0.10610785       0.20008156E-01   0.71136052E-01   0.30505779       0.79696623
  6175.5004       0.17797074E-01   0.23446502E-01   0.15435145E-01   0.22764741E-01   0.46184823E-01   0.22017412E-01   0.69302009E-02   0.15883736E-01   0.19897122E-01   0.21854047E-01   0.49244976E-01   0.22012196       0.23603844E-01   0.48927150E-02   0.15445734E-01   0.44184293E-01   0.10739950       0.95617658E-01   0.47483758       0.84660674       0.76056106       0.23422530E-01   0.15398266E-01   0.11087840       0.15758680E-01   0.69648270E-01   0.33083159       0.79187587
  6175.9995       0.15790625E-01   0.23669670E-01   0.12637343E-01   0.17446551E-01   0.47845078E-01   0.23141370E-01   0.28119034E-02   0.10984062E-01   0.28263927E-01   0.21537656E-01   0.45397712E-01   0.21791676       0.24771215E-01   0.78379145E-02   0.15306647E-01   0.45579448E-01   0.10550965       0.90742284E-01   0.41207552       0.85753418       0.76968796       0.22184720E-01   0.14129650E-01   0.10765313       0.16929499E-01   0.69733578E-01   0.29005154       0.80166393
  6176.5002       0.18424699E-01   0.27728582E-01   0.15148332E-01   0.14645843E-01   0.45097470E-01   0.25739140E-01  -0.32777019E-04   0.15882433E-01   0.20134237E-01   0.26055387E-01   0.45937105E-01   0.23067636       0.19617534E-01   0.62227444E-02   0.15990632E-01   0.45417927E-01   0.10961124       0.83451405E-01   0.47275824       0.87183300       0.78179472       0.23569602E-01   0.14359157E-01   0.11258419       0.14786916E-01   0.71290202E-01   0.32492173       0.81456146
  6176.9994       0.16900636E-01   0.30273792E-01   0.13416588E-01   0.18246488E-01   0.61292286E-01   0.21544427E-01  -0.30818996E-02   0.11428860E-01   0.22544234E-01   0.18408499E-01   0.45998902E-01   0.21972967       0.25450074E-01   0.69345133E-02   0.14266191E-01   0.60406753E-01   0.10520255       0.89137949E-01   0.45428809       0.89853774       0.79332845       0.25288608E-01   0.11087045E-01   0.10867427       0.16578720E-01   0.78477810E-01   0.31565000       0.83161580
  6177.5003       0.17377447E-01   0.29428662E-01   0.10254688E-01   0.21146899E-01   0.53815428E-01   0.24838220E-01   0.61737675E-02   0.14799346E-01   0.29081108E-01   0.18724635E-01   0.46070416E-01   0.23170998       0.28770055E-01   0.35092720E-02   0.21605595E-01   0.51117653E-01   0.11327129       0.95680445E-01   0.44870536       0.91689523       0.80410685       0.24603709E-01   0.16080591E-01   0.11304230       0.19544137E-01   0.76140905E-01   0.31464672       0.84515403
  6178.0013       0.18593735E-01   0.31068663E-01   0.10107712E-01   0.17193484E-01   0.38994754E-01   0.24231060E-01  -0.26055680E-02   0.11396839E-01   0.27985448E-01   0.23561497E-01   0.61178274E-01   0.24094395       0.20979219E-01   0.39838027E-02   0.15110459E-01   0.53127649E-01   0.10021279       0.91224751E-01   0.52559539       0.93551300       0.82398725       0.22502515E-01   0.13172672E-01   0.12602982       0.14399491E-01   0.72105194E-01   0.36064628       0.86457494
  6178.4976       0.16943043E-01   0.37161990E-01   0.13502580E-01   0.11663716E-01   0.37530092E-01   0.25954111E-01  -0.23146189E-02   0.92246958E-02   0.24548693E-01   0.26018498E-01   0.59310868E-01   0.23312642       0.25163991E-01   0.70848054E-04   0.14934070E-01   0.37289794E-01   0.10897346       0.96169745E-01   0.49599610       0.94589784       0.82271076       0.23137551E-01   0.12194053E-01   0.12203396       0.14901651E-01   0.66180667E-01   0.34416906       0.86754231
  6178.9988       0.14053195E-01   0.32029330E-01   0.12416549E-01   0.18684475E-01   0.52428881E-01   0.23380171E-01   0.70367085E-02   0.16034136E-01   0.22669280E-01   0.29494793E-01   0.45317091E-01   0.24103435       0.30212722E-01  -0.14174457E-02   0.20962252E-01   0.63960265E-01   0.10091898       0.97191865E-01   0.46714548       0.93695392       0.82347121       0.23978891E-01   0.17348119E-01   0.11592502       0.18561044E-01   0.78874082E-01   0.32665830       0.86477109
  6179.5000       0.15434701E-01   0.32475064E-01   0.12820575E-01   0.17782962E-01   0.45756401E-01   0.23331563E-01  -0.73494421E-02   0.13115075E-01   0.20131569E-01   0.22321963E-01   0.39747356E-01   0.23495627       0.21943302E-01   0.59856000E-02   0.19397467E-01   0.42942638E-01   0.10621607       0.92827348E-01   0.43599990       0.91246979       0.80504000       0.23406600E-01   0.10813647E-01   0.11017217       0.16819355E-01   0.68432578E-01   0.30568260       0.84411263
  6179.9997       0.14593386E-01   0.31073581E-01   0.14695880E-01   0.16497797E-01   0.37337029E-01   0.22349704E-01  -0.21659861E-03   0.12125434E-01   0.19698154E-01   0.30132921E-01   0.44928665E-01   0.22819869       0.20262742E-01   0.23952926E-02   0.15334695E-01   0.40053556E-01   0.10249899       0.94582059E-01   0.43895075       0.87638442       0.77456950       0.21897395E-01   0.13560029E-01   0.11104570       0.13794403E-01   0.65221326E-01   0.30818604       0.81162963
  6180.4980       0.14125679E-01   0.33963939E-01   0.93282046E-02   0.13755029E-01   0.35113999E-01   0.22331356E-01  -0.39102192E-02   0.12464405E-01   0.21766989E-01   0.20805680E-01   0.39266359E-01   0.22455219       0.15745115E-01  -0.24814930E-03   0.17177795E-01   0.33293520E-01   0.10365016       0.90381893E-01   0.44532147       0.83214458       0.74574073       0.20593877E-01   0.11518168E-01   0.10608140       0.12021042E-01   0.61643579E-01   0.31053570       0.77718593
  6181.0011       0.14220636E-01   0.25763093E-01   0.10965281E-01   0.15411367E-01   0.41046408E-01   0.14703175E-01  -0.26089315E-02   0.11042170E-01   0.29584471E-01   0.27509168E-01   0.36396937E-01   0.19499136       0.20854255E-01  -0.33524801E-02   0.14428982E-01   0.42833745E-01   0.10018456       0.94668720E-01   0.36582176       0.78862391       0.70364518       0.19316070E-01   0.14046024E-01   0.93611970E-01   0.12163341E-01   0.65948352E-01   0.26285334       0.73456741
  6181.4995       0.14585154E-01   0.25193360E-01   0.10748725E-01   0.16592283E-01   0.34459625E-01   0.16551618E-01  -0.77298671E-02   0.28884570E-02   0.26151848E-01   0.14867941E-01   0.39068318E-01   0.18953645       0.19827997E-01  -0.64593574E-03   0.58603217E-02   0.40483359E-01   0.10294012       0.88692144E-01   0.35612865       0.72732799       0.65973645       0.18852350E-01   0.68553351E-02   0.93344998E-01   0.94878893E-02   0.65644403E-01   0.25457151       0.68434291
  6182.0011       0.12309921E-01   0.28434114E-01   0.52450237E-02   0.13733944E-01   0.29860141E-01   0.14673374E-01  -0.48768925E-02   0.55706998E-02   0.20166381E-01   0.22251239E-01   0.41562212E-01   0.17855857       0.19044993E-01  -0.18033326E-02   0.11866616E-01   0.12168442E-01   0.96351044E-01   0.92834673E-01   0.32537767       0.69103739       0.61957945       0.16562302E-01   0.86586119E-02   0.90984558E-01   0.10980893E-01   0.46095953E-01   0.23701627       0.64558537
  6182.4997       0.98150337E-02   0.30803173E-01   0.97257326E-02   0.18969366E-01   0.29504639E-01   0.13990022E-01  -0.13588653E-01   0.36153158E-02   0.20698516E-01   0.23067722E-01   0.52467181E-01   0.16766528       0.13130828E-01  -0.34862986E-02   0.10922582E-01   0.12753243E-01   0.10416103       0.78449077E-01   0.26716872       0.63614612       0.58379928       0.17829672E-01   0.59270847E-02   0.94020445E-01   0.79597657E-02   0.49560915E-01   0.19550365       0.60285016
  6182.9983       0.94070344E-02   0.23278382E-01   0.95943607E-02   0.16151216E-01   0.39139952E-01   0.16268985E-01  -0.15578916E-01  -0.35660860E-03   0.24596505E-01   0.20301231E-01   0.50486311E-01   0.15350346       0.15060822E-01   0.33549773E-02   0.11791575E-01   0.17283194E-01   0.87208671E-01   0.87532995E-01   0.25188935       0.59440850       0.55379455       0.17734441E-01   0.42395296E-02   0.87675730E-01   0.10804000E-01   0.45465149E-01   0.18947640       0.56855705
  6183.5019       0.48553892E-02   0.24429136E-01   0.10276750E-02   0.11286388E-01   0.36500075E-01   0.13721078E-01  -0.13162209E-01   0.47279863E-02   0.24142012E-01   0.25795550E-01   0.30717864E-01   0.16271361       0.12843494E-01  -0.79114003E-02   0.10643941E-01   0.79906734E-02   0.84492400E-01   0.86496317E-01   0.24454649       0.55939309       0.51895849       0.13913094E-01   0.76051845E-02   0.78336895E-01   0.66122574E-02   0.38822801E-01   0.18452756       0.53367418
  6184.0007       0.57287020E-02   0.19594071E-01   0.71104327E-02   0.17354077E-01   0.28324829E-01   0.12643466E-01  -0.14893898E-01  -0.86961079E-03   0.16523091E-01   0.20101752E-01   0.44128450E-01   0.14542808       0.18351320E-01   0.34463231E-02   0.11795875E-01   0.53117517E-02   0.78844666E-01   0.84183407E-01   0.27132007       0.52118082       0.50549855       0.14012853E-01   0.25915359E-02   0.80686093E-01   0.12080230E-01   0.34947354E-01   0.20025616       0.51120622
  6184.4980       0.85091524E-02   0.21249234E-01   0.54277252E-02   0.17151231E-01   0.25627219E-01   0.17667562E-01  -0.17597670E-01  -0.23664039E-02   0.16037967E-01   0.15648082E-01   0.39847542E-01   0.14063009       0.78366549E-02   0.91524354E-03   0.15547280E-01   0.15537401E-01   0.89292053E-01   0.88669128E-01   0.23252105       0.50168785       0.49313217       0.15001575E-01   0.46846564E-03   0.76204549E-01   0.87485454E-02   0.45231781E-01   0.17789424       0.49622913
  6185.0002       0.85255190E-02   0.24932901E-01   0.48747785E-02   0.17026457E-01   0.23505591E-01   0.21147713E-01  -0.15889245E-01   0.61406597E-02   0.20077793E-01   0.22983980E-01   0.49730579E-01   0.14484645       0.12646697E-01   0.22381889E-02   0.99923431E-02   0.20793045E-01   0.75801275E-01   0.78542229E-01   0.22257349       0.48286317       0.47638574       0.15787923E-01   0.61238847E-02   0.84042391E-01   0.89515133E-02   0.42963174E-01   0.16787975       0.47875797
  6185.4993       0.76863386E-02   0.21799775E-01   0.37748150E-02   0.17737887E-01   0.34127053E-01   0.17178778E-01  -0.22270116E-01   0.25429406E-02   0.14635351E-01   0.25547061E-01   0.37609612E-01   0.13189203       0.12368428E-01  -0.49800139E-02   0.94639636E-02   0.69403361E-02   0.81746729E-01   0.90498707E-01   0.21341313       0.47782356       0.46685605       0.15732193E-01   0.25197577E-02   0.71641820E-01   0.67492695E-02   0.37080316E-01   0.16673718       0.47084788
  6186.0000       0.10484715E-01   0.25285250E-01   0.39496206E-02   0.18485088E-01   0.30351385E-01   0.15274088E-01  -0.18822408E-01   0.47290289E-02   0.14749940E-01   0.22208187E-01   0.46898301E-01   0.13648001       0.13521484E-01  -0.72197176E-02   0.12897212E-01   0.76946291E-04   0.80786619E-01   0.95202610E-01   0.20372588       0.45905125       0.46281338       0.16224172E-01   0.36475032E-02   0.79213660E-01   0.78158798E-02   0.32615268E-01   0.16251490       0.46143891
  6186.4977       0.82230765E-02   0.25768057E-01   0.68809331E-02   0.22489159E-01   0.24840843E-01   0.16958136E-01  -0.20302038E-01   0.41152954E-03   0.20988778E-01   0.18856299E-01   0.44666417E-01   0.13356893       0.13455797E-01   0.79444474E-02   0.11534846E-01   0.12607946E-02   0.87926584E-01   0.83866892E-01   0.19529659       0.45587111       0.45591250       0.16475028E-01   0.23300620E-02   0.76752004E-01   0.11316267E-01   0.36189098E-01   0.15299700       0.45592001
  6187.0002       0.11113994E-01   0.25781391E-01   0.47309343E-02   0.20643533E-01   0.22265076E-01   0.19102889E-01  -0.19107620E-01   0.72854309E-02   0.25193925E-01   0.20069682E-01   0.54018047E-01   0.14382877       0.11425851E-01   0.70947099E-03   0.13208665E-01   0.61973577E-02   0.89156412E-01   0.91860732E-01   0.19448131       0.45722453       0.45990269       0.16443177E-01   0.62200357E-02   0.86415497E-01   0.92267948E-02   0.39625962E-01   0.15551180       0.45892851
  6187.4996       0.77200515E-02   0.21040637E-01   0.45709834E-02   0.17225067E-01   0.29300429E-01   0.12254714E-01  -0.20932620E-01   0.93021879E-03   0.18479948E-01   0.22557209E-01   0.38811000E-01   0.13727798       0.15850512E-01  -0.11626056E-02   0.14922204E-01   0.71097087E-02   0.85765063E-01   0.87991057E-01   0.19057565       0.44761180       0.44917097       0.14242878E-01   0.25047133E-02   0.74332619E-01   0.11022598E-01   0.38809783E-01   0.15161978       0.44860402
  6187.9975       0.11929523E-01   0.23831640E-01   0.33683000E-02   0.21912467E-01   0.29352847E-01   0.11943196E-01  -0.16049974E-01   0.34734206E-02   0.23593267E-01   0.25948305E-01   0.60913029E-01   0.14101476       0.15643002E-01   0.36988394E-02   0.88232684E-02   0.15032474E-01   0.86679860E-01   0.87573501E-01   0.17989811       0.44643568       0.45176304       0.15967125E-01   0.63119145E-02   0.89807087E-01   0.10060850E-01   0.43908365E-01   0.14483830       0.44982474
  6188.5003       0.85890751E-02   0.27161288E-01   0.83176789E-02   0.20359744E-01   0.32285047E-01   0.21185362E-01  -0.19925394E-01   0.55364365E-02   0.22113478E-01   0.27636050E-01   0.39375777E-01   0.14454425       0.10021153E-01   0.38360588E-02   0.13775633E-01   0.14609335E-01   0.82868622E-01   0.83578361E-01   0.17950714       0.45049328       0.45657251       0.18444698E-01   0.60690377E-02   0.77315151E-01   0.97079721E-02   0.42117710E-01   0.14308665       0.45436059
  6189.0000       0.10854242E-01   0.30494183E-01   0.64906470E-02   0.20072471E-01   0.33978460E-01   0.22157406E-01  -0.96629139E-02   0.64993232E-02   0.25014863E-01   0.27832068E-01   0.42885932E-01   0.14655467       0.12373936E-01  -0.27429524E-02   0.12045221E-01   0.12411358E-01   0.77444661E-01   0.83495994E-01   0.18119286       0.45247744       0.45005483       0.19477574E-01   0.96923977E-02   0.80283958E-01   0.82606020E-02   0.38632661E-01   0.14409303       0.45093695
  6189.4997       0.10078856E-01   0.30990580E-01   0.10493042E-01   0.22899503E-01   0.34366380E-01   0.19078541E-01  -0.14218620E-01   0.54999554E-02   0.28090156E-01   0.33010877E-01   0.39923448E-01   0.15070365       0.14215814E-01   0.21191024E-02   0.14791279E-01   0.23888610E-02   0.80608466E-01   0.89090187E-01   0.18701079       0.44977186       0.46598150       0.20081375E-01   0.96508025E-02   0.79877786E-01   0.11222534E-01   0.33913244E-01   0.14980872       0.46004327
  6190.0012       0.13775335E-01   0.29866400E-01   0.10469575E-01   0.21240957E-01   0.33990449E-01   0.21034355E-01  -0.46244165E-02   0.76443344E-02   0.26914395E-01   0.24898380E-01   0.51764368E-01   0.14652380       0.16005528E-01   0.58666012E-02   0.11137429E-01   0.17865863E-01   0.86743356E-01   0.93298744E-01   0.18413466       0.45491841       0.46246526       0.20717429E-01   0.11287431E-01   0.85947375E-01   0.11594600E-01   0.45625499E-01   0.14964030       0.45971924
  6190.4995       0.16574304E-01   0.35069037E-01   0.94365997E-02   0.20969267E-01   0.31519095E-01   0.19648502E-01  -0.61939754E-02   0.79969518E-02   0.33758687E-01   0.28560932E-01   0.40499154E-01   0.15423069       0.15468085E-01   0.20054442E-02   0.17791693E-01   0.64708771E-02   0.88002827E-01   0.94453993E-01   0.20099741       0.46003543       0.45874539       0.21385555E-01   0.12995569E-01   0.81527857E-01   0.12730503E-01   0.39330265E-01   0.16054093       0.45921534
  6190.9995       0.15815072E-01   0.38345735E-01   0.58742702E-02   0.22682710E-01   0.22364742E-01   0.23485547E-01  -0.83470725E-02   0.60193577E-02   0.29068044E-01   0.28118982E-01   0.60787358E-01   0.15427281       0.16853632E-01  -0.40184173E-02   0.21963404E-01   0.17100243E-02   0.88693422E-01   0.96933432E-01   0.21920371       0.45173609       0.46460074       0.20752984E-01   0.10710613E-01   0.94510053E-01   0.13157938E-01   0.36766353E-01   0.17277239       0.45991943
  6191.4996       0.13170675E-01   0.35452872E-01   0.64160397E-02   0.21049293E-01   0.39069693E-01   0.22108957E-01  -0.54497046E-02   0.91560473E-02   0.29666697E-01   0.34869645E-01   0.45403937E-01   0.16094953       0.13427410E-01   0.20646330E-02   0.22342568E-01   0.49373469E-02   0.97303836E-01   0.92815095E-01   0.21411544       0.46282993       0.46809066       0.21576042E-01   0.13910179E-01   0.87075574E-01   0.13587043E-01   0.42163209E-01   0.16801440       0.46617662
  6191.9998       0.14819320E-01   0.34729474E-01   0.11684223E-01   0.24191944E-01   0.34048921E-01   0.24227069E-01  -0.36274435E-02   0.15413642E-01   0.31552872E-01   0.33870877E-01   0.51403773E-01   0.15790943       0.22573310E-01   0.67092820E-02   0.18358514E-01   0.12666024E-01   0.98018543E-01   0.94565158E-01   0.18980278       0.46811146       0.46685272       0.22912318E-01   0.16889761E-01   0.89824659E-01   0.16888484E-01   0.47065280E-01   0.15363689       0.46731129
  6192.5001       0.18833247E-01   0.36173981E-01   0.12055423E-01   0.29335096E-01   0.31719586E-01   0.25035483E-01   0.10707184E-02   0.11620051E-01   0.24938012E-01   0.28933675E-01   0.47739122E-01   0.14948434       0.15811383E-01   0.58554763E-02   0.21157427E-01   0.33483213E-02   0.95550942E-01   0.93820246E-01   0.19438181       0.46532682       0.47061913       0.24600064E-01   0.14538584E-01   0.84442770E-01   0.15071487E-01   0.40508116E-01   0.15619419       0.46869360
  6193.0004       0.19082965E-01   0.38218504E-01   0.12274052E-01   0.26819722E-01   0.28904379E-01   0.24245300E-01  -0.51059974E-02   0.17485643E-01   0.29187777E-01   0.30023890E-01   0.65473408E-01   0.16512617       0.17027674E-01   0.49434869E-02   0.16230059E-01  -0.83524747E-02   0.98772270E-01   0.96319271E-01   0.17178876       0.45420675       0.47983312       0.24186188E-01   0.16132259E-01   0.10142081       0.13559557E-01   0.34813029E-01   0.14312968       0.47046140
  6193.4993       0.21443570E-01   0.32226092E-01   0.12627305E-01   0.30577510E-01   0.43030947E-01   0.23429658E-01  -0.34274579E-02   0.16781171E-01   0.37775588E-01   0.34040158E-01   0.59014664E-01   0.16772891       0.23332869E-01   0.71478811E-02   0.17833576E-01   0.16504257E-01   0.95817446E-01   0.96134449E-01   0.18457650       0.46740961       0.47764948       0.26007028E-01   0.18709722E-01   0.98231799E-01   0.17098843E-01   0.48469638E-01   0.15099118       0.47392341
  6193.9998       0.22385614E-01   0.39090088E-01   0.15640643E-01   0.27755333E-01   0.48314950E-01   0.26333299E-01  -0.62568378E-02   0.15259467E-01   0.36613749E-01   0.32411534E-01   0.52820231E-01   0.16493092       0.18092684E-01   0.26026080E-02   0.20832053E-01   0.27786809E-01   0.10017937       0.10308748       0.20593785       0.46926281       0.47606880       0.28704842E-01   0.16901746E-01   0.93262484E-01   0.14984136E-01   0.56963264E-01   0.16688113       0.47359241
  6194.5004       0.24621559E-01   0.42428415E-01   0.13781908E-01   0.30141824E-01   0.45672498E-01   0.27144077E-01  -0.34050754E-02   0.14053254E-01   0.37721585E-01   0.40451841E-01   0.52393197E-01   0.16150350       0.23585944E-01   0.11828602E-01   0.24753497E-01   0.29289385E-01   0.10871247       0.10513007       0.23033996       0.47276340       0.48792282       0.29492192E-01   0.18807415E-01   0.91753699E-01   0.20880571E-01   0.61299286E-01   0.18268561       0.48240641
  6194.9995       0.23620297E-01   0.42660155E-01   0.11776051E-01   0.28821126E-01   0.47481000E-01   0.24083177E-01  -0.23510324E-02   0.17888852E-01   0.29806458E-01   0.36472014E-01   0.68855301E-01   0.17274557       0.22458683E-01   0.64210891E-02   0.22677277E-01   0.19366578E-01   0.11282233       0.10460703       0.20094728       0.47205236       0.48656368       0.28494997E-01   0.18238705E-01   0.10633127       0.18296492E-01   0.57031700E-01   0.16436274       0.48128312
  6195.5003       0.25621385E-01   0.41714059E-01   0.18937332E-01   0.39047732E-01   0.53484577E-01   0.26034339E-01  -0.99775157E-02   0.23341073E-01   0.42182790E-01   0.43375178E-01   0.58828317E-01   0.16723493       0.28691956E-01   0.11529182E-01   0.23220568E-01   0.21907843E-01   0.10379732       0.10674550       0.21834852       0.46831781       0.49031168       0.32627205E-01   0.21908083E-01   0.97934453E-01   0.22209308E-01   0.54911612E-01   0.17596806       0.48230803
  6195.9995       0.29463867E-01   0.42402997E-01   0.19085130E-01   0.34660289E-01   0.51544576E-01   0.38553609E-01  -0.36934796E-03   0.24080824E-01   0.30882380E-01   0.43243724E-01   0.65974786E-01   0.17507318       0.24880971E-01   0.12038335E-01   0.25363231E-01   0.13155557E-02   0.11396826       0.10889502       0.20832697       0.47059236       0.49564290       0.34787479E-01   0.22430340E-01   0.10532997       0.21658606E-01   0.46688688E-01   0.17056840       0.48652216
  6196.5021       0.29818546E-01   0.46682070E-01   0.20426485E-01   0.38285503E-01   0.49621901E-01   0.35700234E-01   0.12502297E-02   0.17334249E-01   0.43299560E-01   0.40807704E-01   0.77700376E-01   0.17877101       0.28339861E-01   0.13964431E-01   0.28133764E-01   0.33663124E-01   0.10333389       0.11542879       0.20049765       0.48359363       0.49882010       0.35597310E-01   0.22388751E-01   0.11415839       0.24463430E-01   0.61756512E-01   0.16819340       0.49327929
  6196.9999       0.37058566E-01   0.49310428E-01   0.22733743E-01   0.37404789E-01   0.47021346E-01   0.31857533E-01   0.38435768E-02   0.27409111E-01   0.40255029E-01   0.45084705E-01   0.81838380E-01   0.18213330       0.29261425E-01   0.10873011E-01   0.32173316E-01   0.16184508E-01   0.10344514       0.10838201       0.20776230       0.48020314       0.50174841       0.36901325E-01   0.26912244E-01   0.11801621       0.25435168E-01   0.51352845E-01   0.17002334       0.49390802
  6197.5011       0.38875411E-01   0.50026399E-01   0.26036943E-01   0.42100574E-01   0.57255463E-01   0.39494028E-01   0.11259101E-02   0.28750822E-01   0.47125827E-01   0.46889706E-01   0.62388286E-01   0.17053918       0.38511318E-01   0.16534825E-01   0.31649111E-01   0.23069446E-01   0.10088722       0.11184100       0.20530806       0.49166921       0.50493995       0.41282817E-01   0.28391040E-01   0.10142288       0.30268654E-01   0.54432342E-01   0.16981462       0.50011086
  6198.0007       0.38991571E-01   0.53439304E-01   0.24810261E-01   0.47382575E-01   0.60413747E-01   0.36552603E-01   0.14676756E-01   0.29249583E-01   0.41276327E-01   0.49158533E-01   0.65961675E-01   0.17722131       0.37241148E-01   0.30741065E-01   0.29789318E-01   0.48160139E-01   0.10431382       0.11891240       0.22228498       0.49175088       0.51164894       0.42299296E-01   0.31321392E-01   0.10609540       0.32884856E-01   0.70811530E-01   0.18303005       0.50439860
  6198.5003       0.45844096E-01   0.55397029E-01   0.29802378E-01   0.50151023E-01   0.57726190E-01   0.37786757E-01   0.10626759E-01   0.31337368E-01   0.45540893E-01   0.51624899E-01   0.77501829E-01   0.18287461       0.42380141E-01   0.18309222E-01   0.37642538E-01   0.38065654E-01   0.12248739       0.12177280       0.21447092       0.48851383       0.51371969       0.45240869E-01   0.32315980E-01   0.11551198       0.34337698E-01   0.72053676E-01   0.17926955       0.50455392
  6199.0001       0.48164482E-01   0.52524424E-01   0.33177554E-01   0.50064188E-01   0.57026839E-01   0.49272683E-01   0.11050035E-01   0.32516340E-01   0.48296247E-01   0.51262581E-01   0.81388216E-01   0.19287314       0.40179496E-01   0.20902461E-01   0.39580878E-01   0.30449123E-01   0.11226651       0.11551971       0.21278307       0.50070714       0.51913934       0.47679144E-01   0.33343970E-01   0.12160326       0.34872872E-01   0.63424005E-01   0.17587886       0.51244920
  6199.5000       0.47466355E-01   0.60375095E-01   0.38111459E-01   0.51959084E-01   0.86889490E-01   0.45841523E-01   0.10498500E-01   0.41771183E-01   0.54085133E-01   0.56870547E-01   0.81110541E-01   0.18435381       0.45850731E-01   0.26677715E-01   0.42028882E-01   0.41744781E-01   0.11892264       0.12790036       0.21890742       0.50474316       0.53309410       0.53410791E-01   0.38716975E-01   0.11835212       0.39422988E-01   0.72850057E-01   0.18434826       0.52277697
  6199.9999       0.48352094E-01   0.63384162E-01   0.37398260E-01   0.58149139E-01   0.86344706E-01   0.49072188E-01   0.20484775E-01   0.39065438E-01   0.57307003E-01   0.56755145E-01   0.70226078E-01   0.18519957       0.45865330E-01   0.33251506E-01   0.44828583E-01   0.35088771E-01   0.11967333       0.12759872       0.22401299       0.51266655       0.53754394       0.55271123E-01   0.40946289E-01   0.11170846       0.42162145E-01   0.69178952E-01   0.18740047       0.52849501
  6200.4983       0.57231028E-01   0.70150657E-01   0.45752656E-01   0.57532621E-01   0.80993914E-01   0.47035310E-01   0.28721260E-01   0.44004888E-01   0.66010192E-01   0.68109294E-01   0.70203182E-01   0.19288530       0.52517734E-01   0.38952477E-01   0.47535524E-01   0.33368811E-01   0.12790017       0.13176292       0.23925630       0.52415638       0.54398975       0.58717992E-01   0.48602639E-01   0.11445882       0.47160255E-01   0.71463752E-01   0.19837746       0.53677238
  6201.0001       0.61891999E-01   0.72393309E-01   0.46214102E-01   0.63679579E-01   0.84007686E-01   0.57401063E-01   0.39269691E-01   0.55773055E-01   0.64168569E-01   0.74100216E-01   0.51229494E-01   0.19956042       0.59234681E-01   0.41817731E-01   0.52901070E-01   0.44917200E-01   0.13308418       0.12953374       0.22636103       0.53744805       0.54865448       0.63111664E-01   0.56335869E-01   0.10472828       0.52375730E-01   0.80451336E-01   0.18959168       0.54457668
  6201.5003       0.64437855E-01   0.74230366E-01   0.48209552E-01   0.73561299E-01   0.99867948E-01   0.54787666E-01   0.41725341E-01   0.53620000E-01   0.69749374E-01   0.73913143E-01   0.69102573E-01   0.19579410       0.60655746E-01   0.45964663E-01   0.56169462E-01   0.66561997E-01   0.14596705       0.14153109       0.23622398       0.53303824       0.56167113       0.67352586E-01   0.57277186E-01   0.11483347       0.55176623E-01   0.98545464E-01   0.20026524       0.55125140
  6202.0022       0.67911765E-01   0.79755292E-01   0.58744866E-01   0.76376977E-01   0.10848571       0.60635366E-01   0.36766040E-01   0.57847750E-01   0.72773784E-01   0.78822403E-01   0.77838716E-01   0.21695173       0.64517716E-01   0.50447068E-01   0.58760428E-01   0.59408802E-01   0.14343290       0.14809794       0.26569980       0.55166641       0.56543101       0.73479487E-01   0.58994844E-01   0.12802182       0.58750985E-01   0.93273551E-01   0.22104159       0.56042224
  6202.5009       0.75053896E-01   0.84338161E-01   0.59599745E-01   0.82325988E-01   0.10537026       0.69899521E-01   0.38773291E-01   0.62531837E-01   0.80981061E-01   0.90228907E-01   0.91164702E-01   0.22341097       0.79445843E-01   0.59777573E-01   0.69609321E-01   0.64309183E-01   0.14619987       0.15340855       0.27898158       0.55333780       0.57510278       0.77840585E-01   0.64853006E-01   0.13886945       0.70748759E-01   0.97312487E-01   0.23129642       0.56718247
  6202.9998       0.83319816E-01   0.92550011E-01   0.69259163E-01   0.88010039E-01   0.11184343       0.75529197E-01   0.53960936E-01   0.74523927E-01   0.94021421E-01   0.95079659E-01   0.97865397E-01   0.22028326       0.75903736E-01   0.59664573E-01   0.75930758E-01   0.74490124E-01   0.14762128       0.14804849       0.27266540       0.56705187       0.57943588       0.85334765E-01   0.76640854E-01   0.14202363       0.71620122E-01   0.10396511       0.22534327       0.57492955
  6203.5003       0.87087588E-01   0.93962622E-01   0.76706512E-01   0.97777058E-01   0.13370238       0.82236096E-01   0.56749068E-01   0.82688670E-01   0.95277351E-01   0.99391430E-01   0.10303674       0.23276934       0.89116577E-01   0.74388629E-01   0.84253832E-01   0.85405483E-01   0.15697812       0.17254786       0.28519627       0.58278327       0.58848237       0.93105195E-01   0.81371932E-01   0.14983364       0.83494113E-01   0.11430164       0.24239575       0.58640885
  6203.9993       0.10049488       0.11109827       0.91401789E-01   0.11208244       0.14566180       0.97803399E-01   0.72987402E-01   0.93906597E-01   0.11131867       0.11429062       0.12045289       0.23405664       0.10475698       0.85496233E-01   0.95044648E-01   0.10000611       0.17915156       0.18238885       0.28582779       0.58953287       0.59693745       0.10766123       0.95488968E-01   0.16142944       0.96221602E-01   0.13188107       0.24654808       0.59424886
  6204.4984       0.11820801       0.11958982       0.10249335       0.12820802       0.15488542       0.10433404       0.80372117E-01   0.10479908       0.11965368       0.11928508       0.13595367       0.25245622       0.10553237       0.98214195E-01   0.10894688       0.10848181       0.18230277       0.18696280       0.29738117       0.59428023       0.60814654       0.11941176       0.10394982       0.17797492       0.10481078       0.13823541       0.25545111       0.60310077
  6204.9992       0.13046238       0.13600231       0.11644020       0.13349516       0.15974456       0.12141511       0.95948054E-01   0.11872945       0.13554363       0.14059698       0.14376260       0.26717405       0.12251963       0.11828285       0.11888142       0.12925490       0.20426514       0.19529504       0.30924954       0.61409423       0.61255431       0.13153772       0.11997014       0.18827591       0.12011579       0.15948817       0.26597672       0.61311522
  6205.5001       0.14023142       0.14416489       0.13104335       0.15267805       0.19004935       0.13426074       0.10614680       0.14011586       0.14892243       0.15648657       0.14607615       0.26045370       0.13996507       0.12874012       0.13696297       0.14285287       0.20831033       0.21025526       0.30667367       0.62731640       0.63024029       0.14646498       0.13591372       0.18732997       0.13593034       0.16923646       0.27006016       0.62916866
  6206.0011       0.15638404       0.15813139       0.14848773       0.16556957       0.19394180       0.15200696       0.12507781       0.15359329       0.17356006       0.17435662       0.15939681       0.28281533       0.15878172       0.14113128       0.15028042       0.18775318       0.22830547       0.23355181       0.31689224       0.62725334       0.64394884       0.16069137       0.15378361       0.20391150       0.15110263       0.20410038       0.28524516       0.63787347
  6206.5005       0.16987824       0.17736647       0.16523218       0.18073220       0.20551447       0.16450769       0.14524628       0.16286008       0.18254226       0.18782856       0.17866769       0.29334992       0.16630530       0.15873531       0.16827199       0.17071642       0.25675083       0.24791438       0.35110884       0.64620780       0.64955136       0.17556131       0.16655155       0.22002903       0.16500353       0.20539342       0.31187329       0.64833511
  6207.0000       0.19022087       0.19583375       0.18841095       0.20411305       0.23197990       0.18899878       0.16007453       0.18385745       0.20087775       0.20158636       0.20215585       0.31919118       0.19467071       0.18303465       0.18733312       0.18257613       0.26880739       0.26538397       0.36051497       0.65669722       0.67256484       0.19803689       0.18418910       0.24436442       0.18898586       0.21735543       0.32439074       0.66679077
  6207.4997       0.21695408       0.22438948       0.20994340       0.22758510       0.25313552       0.21071000       0.18902395       0.20675088       0.22415635       0.22717784       0.22886680       0.32525035       0.20960511       0.19933131       0.21152416       0.21508885       0.28950041       0.28151928       0.40648747       0.66466542       0.68279680       0.22207979       0.20917496       0.26365759       0.20757143       0.24508237       0.35903290       0.67619889
  6207.9994       0.23385201       0.23914297       0.23231178       0.24697161       0.27414522       0.23627334       0.21678239       0.22478527       0.25541381       0.25555067       0.24568633       0.35997950       0.23416810       0.22504590       0.23122734       0.21588128       0.31273712       0.30540530       0.42413596       0.69186987       0.70034456       0.24196545       0.23415202       0.28690235       0.23071112       0.25492023       0.37905021       0.69725145
  6208.5007       0.25934357       0.27287254       0.25856541       0.27819396       0.28644532       0.26233955       0.23941764       0.25688924       0.28011360       0.27595605       0.27634745       0.37234014       0.25787908       0.25594759       0.25989152       0.25802149       0.32923197       0.33205166       0.42186303       0.71048742       0.71324207       0.26810133       0.26030112       0.31099041       0.25809702       0.28676455       0.38775937       0.71224016
  6209.0006       0.29717996       0.30449384       0.29608769       0.31429713       0.32032921       0.30298892       0.28503183       0.30060234       0.31174411       0.31497085       0.31719767       0.41226340       0.28950022       0.28999102       0.29893347       0.27738392       0.37590630       0.36611999       0.45961722       0.73492971       0.74702219       0.30454947       0.30132673       0.35147142       0.29298434       0.31709030       0.42408998       0.74263073
  6209.5006       0.33884917       0.34839499       0.34416269       0.36276283       0.35732030       0.35038855       0.33219585       0.34504338       0.36160292       0.36609850       0.35808525       0.45919055       0.33282156       0.33704514       0.34411108       0.30919457       0.41836368       0.40737759       0.48517367       0.76948224       0.78510382       0.34905171       0.34868353       0.39453473       0.33795262       0.35319988       0.45578158       0.77946522
  6210.0006       0.39457684       0.40708029       0.40423306       0.41873034       0.42621541       0.41070626       0.38391591       0.40169431       0.42579869       0.42557877       0.40445902       0.50590590       0.40280596       0.40947541       0.39522498       0.37900535       0.46255972       0.47125590       0.58569185       0.81310637       0.84584667       0.40861991       0.40604908       0.44107805       0.40187475       0.41275093       0.54223819       0.83393224
  6210.5007       0.47264257       0.48883404       0.49200187       0.51309837       0.50999343       0.49536311       0.47561635       0.48906105       0.50641837       0.51909508       0.49111907       0.59563110       0.48191892       0.49352869       0.47935323       0.46520439       0.55695777       0.55329261       0.61020878       0.88186425       0.91856272       0.49319998       0.49437640       0.52878810       0.48407703       0.50219141       0.58859843       0.90524091
  6210.9961       0.57765346       0.59871858       0.60951492       0.62376254       0.60332291       0.61634340       0.59236360       0.60056627       0.61358190       0.61756645       0.58767605       0.69339932       0.58705011       0.59807627       0.59783848       0.57596959       0.66980901       0.65360112       0.69253469       0.95202577        1.0065762       0.60323435       0.60406009       0.62577496       0.59380153       0.61379929       0.67785122       0.98683237
  6211.4980       0.72230331       0.75025514       0.77163742       0.79125791       0.75367415       0.78098495       0.75630091       0.76451082       0.77935852       0.78752268       0.73630236       0.82818762       0.73438103       0.75652275       0.75941658       0.71752796       0.81638287       0.78780623       0.82535547        1.0558007        1.1489254       0.75949574       0.76938357       0.76946681       0.74913674       0.75738151       0.81110127        1.1150357
  6211.9968       0.91619397       0.96499269       0.99398580        1.0076808       0.98950157       0.99778087       0.97509328       0.99162670        1.0024320        1.0125492       0.94297090        1.0221100       0.94093211       0.96690730       0.96583343       0.92455739        1.0349268        1.0142584       0.99513614        1.1977658        1.3125110       0.97461764       0.99325842       0.97157504       0.95665358       0.96905573        1.0024047        1.2708453
  6212.5021        1.1770978        1.2628655        1.2794001        1.2972806        1.2354382        1.2953915        1.2897381        1.2724364        1.2846057        1.3008170        1.2215191        1.2728648        1.2141859        1.2518259        1.2503067        1.2120010        1.3134257        1.2721956        1.2188803        1.3437811        1.5241687        1.2542715        1.2843607        1.2399527        1.2370320        1.2528990        1.2391347        1.4585218
  6212.9994        1.4850086        1.5930844        1.6213634        1.6261930        1.5486296        1.6270509        1.6028321        1.6159295        1.6218117        1.6237051        1.5267996        1.5495022        1.5240367        1.5899341        1.5743019        1.5033704        1.6510860        1.5896711        1.4997390        1.5224369        1.7267236        1.5797869        1.6152646        1.5348766        1.5593314        1.5629818        1.5339138        1.6523793
  6213.5000        1.8329389        1.9573961        2.0029182        2.0178982        1.9278745        2.0074361        2.0168239        2.0039316        1.9950971        1.9937514        1.9174440        1.8893963        1.8904153        1.9696711        1.9441436        1.8817272        2.0316702        1.9330667        1.7890740        1.6996355        1.9361694        1.9522557        2.0038944        1.9071791        1.9304681        1.9421910        1.8437673        1.8500893
  6214.0007        2.1723584        2.3052224        2.3928169        2.3944604        2.2994371        2.3828110        2.4104141        2.3640157        2.3492281        2.3558050        2.2227667        2.2273512        2.2528108        2.3574849        2.3040361        2.2543399        2.3878793        2.2792566        2.0798312        1.8536538        2.0955390        2.3178448        2.3718507        2.2241545        2.2985224        2.3081993        2.1555771        2.0075115
  6214.4983        2.4293513        2.5987094        2.6723779        2.6998911        2.5822020        2.6900665        2.7074474        2.6823855        2.6521828        2.6368553        2.5247839        2.4757804        2.5123804        2.6397509        2.5833806        2.5043797        2.6634046        2.5674018        2.3092403        1.9370263        2.1989614        2.6034720        2.6751660        2.5068027        2.5711524        2.5685145        2.4072929        2.1036372
  6215.0024        2.5879256        2.7712888        2.8315446        2.8635376        2.7198302        2.8632528        2.8965102        2.8565993        2.8080630        2.7819162        2.6667650        2.6262206        2.6768852        2.8221987        2.7345467        2.6875224        2.8173307        2.7052754        2.4630937        2.0091106        2.2448243        2.7648110        2.8445360        2.6519387        2.7355988        2.7396986        2.5550791        2.1590428
  6215.5002        2.5667726        2.7508588        2.8103676        2.8330199        2.6785102        2.8257755        2.8809821        2.8241407        2.7755143        2.7365035        2.6738606        2.6056160        2.6494470        2.7965218        2.7003448        2.6983349        2.8228080        2.6897371        2.4258267        2.0000105        2.2033048        2.7371322        2.8134945        2.6488610        2.7064307        2.7485482        2.5257871        2.1293215
  6216.0012        2.3949894        2.5507354        2.6257159        2.6398917        2.5545454        2.6261325        2.7222396        2.6451298        2.5752034        2.5761944        2.4522061        2.4278461        2.4786370        2.6194048        2.5152044        2.5264312        2.6123924        2.5363210        2.2565238        1.9444783        2.1069731        2.5570365        2.6394487        2.4431370        2.5288582        2.5611204        2.3627921        2.0478373
  6216.5007        2.1395896        2.2775683        2.3427862        2.3614810        2.2404348        2.3550408        2.4051328        2.3457874        2.3105468        2.3141948        2.2089422        2.1643298        2.2156858        2.3282805        2.2547114        2.2594794        2.3471532        2.2544249        2.0391623        1.8700661        1.9869795        2.2799956        2.3488533        2.1927265        2.2593317        2.2948540        2.1209220        1.9443809
  6217.0004        1.8650576        1.9928941        2.0232730        2.0462111        1.9611955        2.0384434        2.0706566        2.0226080        2.0154263        2.0063947        1.8982772        1.9377064        1.9115828        2.0211912        1.9665839        1.9399767        2.0526535        1.9717068        1.8025594        1.7486491        1.8430772        1.9821731        2.0309627        1.9123507        1.9601190        1.9854956        1.8668052        1.8087130
  6217.5001        1.6146419        1.7219592        1.7499218        1.7708093        1.7093911        1.7643668        1.7705566        1.7613131        1.7460302        1.7303221        1.6537362        1.7009540        1.6443054        1.7498161        1.7031433        1.6499045        1.7860123        1.7102885        1.5686847        1.6460038        1.7023285        1.7165279        1.7554136        1.6706434        1.6931224        1.7047878        1.6226908        1.6818310
  6217.9998        1.3857688        1.4872476        1.5032985        1.5249757        1.5013295        1.5167589        1.5247798        1.5128274        1.5077712        1.4990255        1.3943210        1.4581654        1.4386172        1.4939488        1.4647636        1.4005274        1.5422102        1.4812173        1.3893262        1.5466615        1.5667145        1.4806881        1.5126293        1.4172532        1.4625434        1.4576530        1.4242308        1.5594173
  6218.4997        1.2081229        1.2851728        1.3015000        1.3194821        1.3063336        1.3133436        1.3051059        1.3058242        1.3078993        1.3128353        1.2200544        1.2692949        1.2502314        1.2920453        1.2628085        1.2420457        1.3361981        1.2989500        1.2353591        1.4478859        1.4373349        1.2840817        1.3073595        1.2377308        1.2657591        1.2800129        1.2595156        1.4412351
  6218.9980        1.0719302        1.1265733        1.1394266        1.1581127        1.1425692        1.1595803        1.1478081        1.1415071        1.1538530        1.1573039        1.0870114        1.1383618        1.0955653        1.1332834        1.1159406        1.1297656        1.1838239        1.1471584        1.1416595        1.3682675        1.3377816        1.1293019        1.1484346        1.1054591        1.1127826        1.1515726        1.1436731        1.3488775
  6219.4997       0.95804230        1.0132022        1.0271342        1.0391320        1.0244287        1.0362630        1.0179201        1.0260004        1.0362982        1.0359363       0.97521261        1.0338978       0.97135681        1.0136588        1.0018641       0.95817581        1.0621595        1.0347447        1.0058338        1.3049287        1.2568614        1.0129879        1.0277830       0.99631510       0.99342041        1.0001000        1.0169269        1.2743548
  6220.0014       0.87183786       0.90611769       0.92794906       0.93908195       0.95303738       0.92983901       0.92136315       0.92002756       0.94396461       0.93232198       0.85740824       0.96187130       0.89450782       0.91423195       0.90142118       0.89211632       0.95777235       0.94415261       0.92492961        1.2546742        1.1873335       0.91760485       0.92732291       0.89503571       0.90224067       0.91859263       0.93223509        1.2118410
  6220.5016       0.80637286       0.83451087       0.84834329       0.85812850       0.86299090       0.84655582       0.83471853       0.84070655       0.86622307       0.87129006       0.79493296       0.86755534       0.81322327       0.84329866       0.83265720       0.86544591       0.88988330       0.87446454       0.88908689        1.1953456        1.1350544       0.84014576       0.84962016       0.82113929       0.82808523       0.87530982       0.88353919        1.1569963
  6221.0003       0.75637689       0.78504002       0.78836406       0.80077901       0.80413356       0.80424613       0.78811761       0.78842096       0.80657770       0.80746808       0.74866676       0.82697219       0.76356077       0.78170441       0.77735942       0.79131038       0.83857212       0.82777813       0.85134271        1.1521861        1.0977096       0.78744318       0.79530855       0.77686546       0.77326430       0.81037149       0.84237835        1.1175354
  6221.5007       0.72010386       0.74167872       0.74736905       0.75858592       0.75819707       0.74737616       0.73893433       0.74043760       0.76564266       0.77116185       0.71036155       0.78880015       0.71195632       0.73677463       0.73293423       0.72274079       0.78904950       0.78519087       0.80300099        1.1268898        1.0560317       0.74362032       0.75043682       0.73861139       0.72600309       0.74950058       0.79627164        1.0818914
  6221.9995       0.68959329       0.71346456       0.71430570       0.72155507       0.72168861       0.71634396       0.70688309       0.71550525       0.73777537       0.73141449       0.67379678       0.76279705       0.67697327       0.70484441       0.70184614       0.69633937       0.75702316       0.75164214       0.76203087        1.1146470        1.0323080       0.71123766       0.72050135       0.70586009       0.69318618       0.72080795       0.75809006        1.0622737
  6222.5001       0.66342424       0.67338699       0.68506597       0.70405994       0.72679378       0.68690289       0.68003116       0.69002303       0.70885258       0.70505521       0.64013442       0.72919717       0.66887375       0.68550564       0.67268271       0.66045906       0.74178719       0.72983497       0.74489295        1.0897752        1.0153760       0.68696928       0.69384886       0.67222303       0.67462603       0.69324694       0.73917885        1.0424391
  6222.9975       0.64779015       0.66003578       0.66848184       0.68331167       0.70514166       0.66581878       0.65390338       0.66883681       0.69293384       0.69485714       0.64295278       0.73587233       0.64857300       0.67315457       0.65890793       0.65351648       0.72199418       0.71310411       0.70938230        1.0691591       0.99254212       0.66914041       0.67431319       0.67643293       0.65874472       0.68113405       0.71079955        1.0204253
  6223.4998       0.63430341       0.64171204       0.65783180       0.67173667       0.68610751       0.65633142       0.64920963       0.65198444       0.68757598       0.68001583       0.63139459       0.70967932       0.63310858       0.64817007       0.64253577       0.61975391       0.70889734       0.68760756       0.74404233        1.0741119       0.97558424       0.65557227       0.66324126       0.65959582       0.64044307       0.65570555       0.72261537        1.0114620
  6224.0006       0.63267377       0.63529821       0.64690090       0.66464423       0.67692223       0.63992448       0.63613383       0.64109523       0.67319314       0.66459604       0.62447780       0.70204313       0.62046341       0.63339328       0.63158987       0.63929841       0.70749322       0.68044860       0.72453026        1.0701903       0.96382227       0.64721242       0.65030348       0.65240381       0.62784039       0.66679276       0.70779786        1.0025355
  6224.4999       0.62160592       0.62914461       0.63801883       0.64639874       0.67105285       0.63367525       0.62583614       0.62517895       0.65524209       0.65498078       0.59431364       0.68015781       0.61828880       0.62388481       0.61766690       0.61637591       0.68775634       0.68781982       0.70690660        1.0635215       0.95343740       0.63787161       0.63653390       0.62524549       0.61954774       0.64515364       0.69966224       0.99353357
  6224.9992       0.61328147       0.63003182       0.62762736       0.64226705       0.66861467       0.63731408       0.62112848       0.62720610       0.64979175       0.64493863       0.59484506       0.67954548       0.61046439       0.62090232       0.60514272       0.63580891       0.69033657       0.67113560       0.71669790        1.0785628       0.95945617       0.63401151       0.63322378       0.62536450       0.61133274       0.65779497       0.69939951        1.0028026
  6225.5003       0.61035946       0.61826545       0.61849499       0.63402808       0.66251062       0.62224124       0.61147333       0.62017104       0.64580665       0.64162470       0.58028504       0.66954157       0.60524316       0.61260994       0.60408167       0.59085969       0.68846163       0.66573834       0.69753827        1.0771183       0.95392664       0.62529949       0.62676332       0.61244961       0.60677850       0.63020452       0.68546600       0.99875966
  6225.9998       0.60831902       0.61638936       0.61434285       0.63437850       0.64913982       0.61937847       0.60661164       0.61337590       0.63548584       0.63224459       0.58699313       0.66644489       0.59450655       0.60832710       0.60421015       0.58785446       0.67979354       0.65223260       0.66858308        1.0899363       0.94740874       0.62158079       0.61932690       0.61562004       0.60161121       0.62491694       0.66237750       0.99927858
  6226.4978       0.60593965       0.59623221       0.60366413       0.61790373       0.64603526       0.60791398       0.60154656       0.60635419       0.63043378       0.63064575       0.57186661       0.65527933       0.59356684       0.60130993       0.58743284       0.62550618       0.65650828       0.65324237       0.69726598        1.0742689       0.94643256       0.61116310       0.61413771       0.60192397       0.59346208       0.63801061       0.68043308       0.99295590
  6226.9991       0.60632030       0.59254988       0.60120312       0.60968813       0.62504907       0.59687921       0.59483815       0.60544701       0.62592261       0.62167151       0.56860718       0.65628938       0.58391829       0.59895907       0.58853065       0.59263714       0.66041737       0.63740852       0.66601521        1.0737679       0.94213644       0.60444762       0.60961640       0.60021487       0.58953555       0.61996316       0.65515530       0.99000802
  6227.5037       0.59091920       0.58654174       0.59201308       0.60360636       0.61497212       0.59396349       0.59053739       0.59242253       0.61647791       0.61328772       0.56248804       0.66549078       0.57050848       0.58755596       0.57589246       0.59784929       0.65942943       0.62921808       0.64622411        1.0681187       0.92160181       0.59581479       0.60036918       0.59961446       0.57693073       0.62267659       0.63976938       0.97492338
  6228.0003       0.59000593       0.58480597       0.57946881       0.59843855       0.61326178       0.57999730       0.58107954       0.58392309       0.61416364       0.60316793       0.55983640       0.65354653       0.56227659       0.57797390       0.56733995       0.55556317       0.65013792       0.62972293       0.65052062        1.0478985       0.92383665       0.58973397       0.59256580       0.59361162       0.56822781       0.59368702       0.64262603       0.96898635
  6228.4970       0.58039850       0.57156496       0.57896181       0.58855434       0.61563667       0.57348997       0.56048109       0.58303854       0.61209505       0.60011085       0.55047640       0.64245266       0.56695407       0.57364086       0.56387216       0.56426093       0.62971905       0.63275131       0.65253340        1.0238634       0.91980618       0.58329741       0.58595809       0.58362604       0.56762688       0.59065039       0.64502448       0.95767565
  6229.0003       0.57888100       0.55942932       0.56651696       0.58127885       0.61335190       0.57342437       0.55313497       0.57139028       0.59663007       0.59009337       0.55741470       0.63717975       0.55134022       0.56804054       0.56466411       0.54074390       0.63275119       0.62325333       0.65158722        1.0023046       0.90854049       0.57730735       0.57495018       0.58615846       0.56048805       0.57783262       0.64083074       0.94267577
  6229.5004       0.57626138       0.56322462       0.56576240       0.58333357       0.59598090       0.57322724       0.55694157       0.55517316       0.59371832       0.58700688       0.56165396       0.65750254       0.55198879       0.56225560       0.56065854       0.55187834       0.61558647       0.61801549       0.63035416       0.98838180       0.90306939       0.57519113       0.56884462       0.59615263       0.55779524       0.57756216       0.62570462       0.93412444
  6230.0006       0.56637994       0.56483232       0.55838261       0.57565962       0.58508122       0.57246339       0.55414197       0.56410884       0.58305982       0.58222805       0.56149564       0.63632876       0.55055800       0.56713947       0.55849826       0.55493091       0.63873939       0.61310091       0.62576421       0.95740873       0.90115029       0.56935849       0.56846701       0.58846028       0.55775495       0.58871548       0.62101592       0.92162454
  6230.4993       0.56051025       0.55621319       0.55822302       0.57139581       0.59849975       0.56787634       0.55916199       0.55820675       0.59122667       0.58512814       0.53499457       0.61925713       0.55185754       0.56155059       0.55455601       0.57229197       0.61896255       0.61380594       0.65017830       0.94949018       0.88955686       0.56709267       0.56971695       0.56536345       0.55538034       0.59115319       0.63630184       0.91140492
  6230.9996       0.56414900       0.56245940       0.55693857       0.57368224       0.59522507       0.56116072       0.55066165       0.54983577       0.58817715       0.58628380       0.53628385       0.62198782       0.54895705       0.56233008       0.55133187       0.54170760       0.63304931       0.61063138       0.64271684       0.91667667       0.89483969       0.56742993       0.56402345       0.56717796       0.55334353       0.57852782       0.63053558       0.90278707
  6231.5033       0.56602252       0.56261218       0.55923982       0.57535806       0.59440020       0.56404404       0.55304724       0.55917792       0.58382030       0.58561998       0.54204142       0.62884792       0.54908879       0.55707388       0.55739335       0.55377754       0.63037358       0.60959503       0.62795172       0.91880644       0.90124808       0.56888066       0.56711070       0.57332815       0.55415309       0.58464971       0.62098353       0.90763836
  6231.9990       0.57602901       0.56579299       0.56551813       0.57330794       0.60262563       0.57095772       0.55391543       0.56028269       0.58784984       0.58359899       0.55242851       0.63007219       0.54767281       0.56345387       0.56168719       0.55214042       0.62563853       0.61213270       0.64913669       0.92248809       0.89517345       0.57465503       0.56818558       0.58040892       0.55682851       0.58176942       0.63505520       0.90511430
  6232.5012       0.56654808       0.56678725       0.56346653       0.57816196       0.62607738       0.56723799       0.55135711       0.56375491       0.58263388       0.59509930       0.54056999       0.64742742       0.55114969       0.56448548       0.55719631       0.56401430       0.63307322       0.61687752       0.65410689       0.90484332       0.90499569       0.57558417       0.56977602       0.57909147       0.55684040       0.59185023       0.63997228       0.90494058
  6233.0003       0.57803003       0.56301102       0.57168099       0.58092001       0.62104438       0.57065392       0.55293378       0.57694918       0.59268421       0.60265123       0.55366638       0.64628879       0.55444741       0.56788972       0.56532901       0.57720561       0.63725132       0.62009740       0.65217960       0.89931964       0.89806282       0.57920790       0.57834520       0.58705137       0.56187091       0.60141337       0.64000081       0.89852054
  6233.4995       0.57874926       0.57217819       0.57642218       0.59118297       0.61875997       0.57827538       0.56300284       0.57819344       0.60474912       0.59788917       0.54221456       0.64579743       0.55438300       0.57197321       0.56599665       0.55072573       0.64661260       0.63230483       0.65086588       0.90384205       0.89217568       0.58413426       0.58298856       0.57956789       0.56316355       0.58937753       0.64382051       0.89643520
  6234.0020       0.58409245       0.58646009       0.58126024       0.59605391       0.62117593       0.57672219       0.57168963       0.58240832       0.61096985       0.60991755       0.57368551       0.65650923       0.56009955       0.58256246       0.57843423       0.54216892       0.64800363       0.63817993       0.64815915       0.90860556       0.89293210       0.58927742       0.59010992       0.60353434       0.57254610       0.58482964       0.64437269       0.89863641
  6234.4981       0.58948670       0.59168936       0.58091309       0.59789941       0.62478397       0.59516229       0.56821948       0.58857639       0.61593632       0.61665538       0.58157566       0.65751584       0.56250733       0.57897683       0.58310492       0.55974236       0.65758367       0.63184863       0.65930610       0.89858402       0.89957840       0.59498978       0.59364207       0.60894069       0.57418839       0.59918184       0.64888235       0.89921686
  6234.9991       0.59283843       0.58979646       0.59600428       0.60746639       0.63243453       0.60345152       0.58727684       0.59661194       0.62518445       0.62167570       0.56349460       0.67872486       0.58743002       0.59478459       0.59035224       0.59121470       0.66181806       0.64684528       0.71221036       0.89906234       0.90740332       0.60191704       0.60425547       0.60503657       0.59041179       0.61968609       0.68739157       0.90436817
  6235.5002       0.60239722       0.59761401       0.60056867       0.61088864       0.63430832       0.60052174       0.58288913       0.60711258       0.63239697       0.63422556       0.57950563       0.69112378       0.58953325       0.60586661       0.59564456       0.59323333       0.66935395       0.65235983       0.68883450       0.91088031       0.90117622       0.60633001       0.61058411       0.61974349       0.59602521       0.62393513       0.67498665       0.90470813
  6235.9982       0.61184876       0.60426794       0.60582432       0.62080477       0.63234143       0.61554511       0.60549540       0.61665295       0.63446191       0.63535507       0.59419736       0.67353272       0.59925310       0.61299446       0.59989930       0.63330040       0.68896683       0.65541564       0.71100189       0.90514301       0.90875184       0.61399698       0.62058538       0.62278722       0.60311669       0.65574387       0.68989657       0.90743363
  6236.4995       0.61725165       0.61254704       0.61660596       0.63181416       0.64400636       0.62476702       0.59880770       0.62599534       0.64499744       0.64934538       0.60657266       0.67921739       0.60073898       0.62226609       0.61509334       0.57573734       0.69845770       0.66370966       0.67219451       0.91598860       0.91395955       0.62311680       0.62681000       0.63274800       0.61153488       0.62520349       0.66897565       0.91469831
  6236.9993       0.63221643       0.62028563       0.63134174       0.64679396       0.66759124       0.63930120       0.61887663       0.63079814       0.66039852       0.66200363       0.62021769       0.70297553       0.61916157       0.63215108       0.62413365       0.61480504       0.69315835       0.67344896       0.71831705       0.91791001       0.91789458       0.63791072       0.63903848       0.65004097       0.62436430       0.64639117       0.70128198       0.91790054
  6237.5007       0.64241030       0.63233104       0.64166004       0.65206977       0.67515997       0.64671392       0.64088204       0.63490631       0.67447212       0.66966266       0.64825709       0.71118903       0.62647797       0.64112449       0.63667265       0.60695908       0.70332474       0.68681779       0.67589416       0.92064079       0.92257255       0.64695607       0.65038045       0.67092636       0.63397560       0.64580427       0.68004567       0.92186987
  6238.0006       0.65894624       0.65190799       0.65422924       0.66483727       0.68128981       0.65419599       0.63977880       0.66075969       0.69038133       0.67765873       0.65205406       0.71997521       0.63166254       0.64474831       0.64049001       0.62783122       0.71636189       0.69330183       0.69977352       0.92327971       0.91817777       0.65986376       0.66412721       0.67652267       0.63826140       0.66351909       0.69725639       0.92003483
  6238.5007       0.66291363       0.66056680       0.65906648       0.68310551       0.68931513       0.67305398       0.64645216       0.66069947       0.69102155       0.68000732       0.66960539       0.73007337       0.63902364       0.65832536       0.65577334       0.63268425       0.73491035       0.71271590       0.69184894       0.93323745       0.93615614       0.66972311       0.66641319       0.69139407       0.65008267       0.67389162       0.69977652       0.93500355
  6239.0024       0.67845821       0.67390996       0.67438498       0.68863618       0.71241725       0.67738367       0.66179719       0.66839893       0.69751279       0.69085613       0.66290323       0.74845703       0.66016754       0.66727695       0.66538253       0.67120423       0.74726860       0.72172629       0.72711400       0.92756817       0.93178357       0.68264027       0.67640246       0.69373321       0.66390178       0.70186861       0.72507161       0.93024982
  6239.5009       0.69221113       0.68411901       0.68811783       0.69810279       0.71132286       0.68890799       0.69188062       0.69014353       0.71935125       0.70693155       0.69027384       0.75621840       0.66952434       0.69366750       0.67778248       0.65319613       0.75431865       0.73715299       0.71218042       0.91476252       0.93748601       0.69288178       0.69934328       0.71402734       0.67884778       0.69395896       0.72183323       0.92921668
  6239.9996       0.70038698       0.69836672       0.70116501       0.70834185       0.71583239       0.71026258       0.69249466       0.69538310       0.72630285       0.72358196       0.70342706       0.76649504       0.67861756       0.70773700       0.69162859       0.70815830       0.77907748       0.73637174       0.73921900       0.92953328       0.94714283       0.70495257       0.70572310       0.72613725       0.69094337       0.73674959       0.73814141       0.94073460
  6240.4999       0.71004448       0.71604951       0.71446020       0.72615648       0.72731762       0.72017520       0.69603441       0.71109223       0.74138787       0.73768615       0.72710794       0.77289185       0.69495580       0.71523696       0.70055880       0.69791381       0.78543465       0.75490732       0.73562289       0.92284694       0.94439165       0.71802863       0.71785974       0.74358559       0.70231084       0.73319559       0.74305572       0.93655131
  6241.0020       0.72299599       0.72306598       0.72540335       0.74219233       0.75224959       0.73187343       0.72775855       0.72259316       0.74698591       0.74395194       0.70060345       0.78564736       0.71341007       0.71538292       0.71006963       0.70282075       0.79712311       0.76345416       0.78558461       0.92807082       0.95355502       0.73141778       0.73252558       0.73124773       0.71274439       0.74083562       0.77718454       0.94428100
  6241.4992       0.73388777       0.72930623       0.73557648       0.75646069       0.77033853       0.73929298       0.73814034       0.73947345       0.75770520       0.75895336       0.71752104       0.79261156       0.72377148       0.73097136       0.72248606       0.68607778       0.81617783       0.78296285       0.77192765       0.94351220       0.95445948       0.74224462       0.74616999       0.74455483       0.72521853       0.73850696       0.77612212       0.95047582
  6241.9998       0.74210120       0.75197458       0.74745740       0.76483452       0.77320236       0.75133249       0.75027153       0.74717698       0.76965311       0.76915582       0.74740920       0.78455492       0.72967306       0.74695245       0.73425026       0.73388072       0.82572989       0.78171622       0.79933952       0.94551546       0.97012814       0.75349302       0.75629807       0.76081119       0.73586882       0.77091151       0.79265111       0.96117130
  6242.5022       0.75470581       0.76265813       0.76268034       0.77578127       0.77574186       0.76699427       0.75179152       0.75767512       0.78061260       0.78064028       0.75153730       0.81050416       0.73521045       0.75811504       0.74537302       0.71877886       0.83854998       0.79652757       0.78042426       0.94976611       0.96898216       0.76521675       0.76472866       0.77277047       0.74488018       0.76704463       0.78654338       0.96198929
  6242.9997       0.76250593       0.75933410       0.77493607       0.78790574       0.79740423       0.77263214       0.76757822       0.77817679       0.80070178       0.78576887       0.74282913       0.79918213       0.75026506       0.76253834       0.75669799       0.76062865       0.84081477       0.80012916       0.79078429       0.95936078       0.97725024       0.77408045       0.78125876       0.76312017       0.75579767       0.79295519       0.79433695       0.97074014
  6243.5022       0.77010582       0.77184844       0.77929762       0.79664023       0.80574574       0.78970111       0.79145762       0.78372774       0.80889133       0.80427593       0.75419182       0.82255253       0.75492392       0.76454889       0.76273778       0.76901253       0.83945737       0.81505873       0.83190970       0.94820808       0.98905725       0.78369974       0.79432100       0.77881451       0.76026402       0.79741325       0.82551478       0.97419071
  6243.9998       0.78456187       0.78326354       0.79566241       0.80144146       0.81223086       0.78910342       0.78908140       0.78044969       0.81018099       0.81302123       0.77583922       0.82474726       0.76549528       0.77953081       0.77380682       0.74606952       0.86232430       0.81789291       0.81311064       0.96646001        1.0003701       0.79315274       0.79431638       0.79344233       0.77216175       0.79293192       0.81493079       0.98802972
  6244.5009       0.78888799       0.79454051       0.79602746       0.81134959       0.81767933       0.80364978       0.81137258       0.79553190       0.82158340       0.82232623       0.78674998       0.84375037       0.77136339       0.79344500       0.78266145       0.77768514       0.87723392       0.83652970       0.80621169       0.98247830        1.0040903       0.80048334       0.80946234       0.80727278       0.78121023       0.81781524       0.81784449       0.99622552
  6244.6102       0.79716085       0.79205374       0.80648683       0.80963927       0.81269357       0.79482901       0.80699298       0.79889940       0.81978885       0.81196995       0.78976291       0.84149904       0.77092084       0.78732192       0.78294968       0.75881747       0.86790859       0.82887765       0.81718217       0.99006358        1.0089173       0.80144336       0.80745525       0.80838567       0.77957161       0.80279293       0.82143241        1.0020563
  6245.1228       0.79769014       0.78680912       0.80920798       0.81550590       0.84236785       0.79838913       0.81247190       0.80576518       0.81681159       0.82694350       0.78283033       0.84801988       0.78705683       0.80218672       0.78553004       0.78659382       0.87106856       0.84060467       0.81739379       0.98707009        1.0262229       0.80651496       0.81341830       0.80629915       0.79051487       0.82064890       0.82621220        1.0119385
  6245.6632       0.79861139       0.79179330       0.81210812       0.82384090       0.83872672       0.80687124       0.80603928       0.81235253       0.82414661       0.82871582       0.78658726       0.84734504       0.78781300       0.79956813       0.78616565       0.81745895       0.87786850       0.84049242       0.85266802        1.0082195        1.0253264       0.81014100       0.81594209       0.80846425       0.79033583       0.84181584       0.84804867        1.0191011
  6246.2380       0.81192482       0.79624607       0.81852636       0.82059760       0.82379778       0.81057095       0.82911083       0.80971428       0.83901106       0.84221844       0.79082402       0.84518101       0.79734386       0.79562752       0.79175070       0.77392763       0.88728714       0.84065347       0.81402457        1.0082096        1.0369725       0.81309470       0.82624634       0.81040043       0.79490171       0.81962337       0.82414092        1.0265053
  6246.8488       0.80949147       0.80107166       0.81931275       0.81792122       0.82739727       0.81484284       0.81391501       0.81296309       0.83555667       0.82481196       0.80509310       0.85059199       0.79633573       0.80398267       0.79360765       0.78077609       0.87532002       0.84561540       0.83727290        1.0314066        1.0463948       0.81434328       0.81979324       0.82146565       0.79738803       0.81888887       0.84044515        1.0409406
  6247.5023       0.80502321       0.80265812       0.81936805       0.82294340       0.82906747       0.80545956       0.80711125       0.81654135       0.83377354       0.84030681       0.77147037       0.84543352       0.79795534       0.80744875       0.79278048       0.79450230       0.87536335       0.84977177       0.81418051        1.0273293        1.0497935       0.81303473       0.82168801       0.79811526       0.79862599       0.82710082       0.82770029        1.0416186
  6248.2033       0.80923993       0.79336377       0.82218223       0.81976399       0.83021268       0.81083408       0.81281624       0.80981997       0.84219608       0.84200381       0.76880661       0.85242393       0.79945993       0.80584089       0.79694435       0.81241375       0.87203285       0.84898167       0.82383795        1.0247631        1.0571946       0.81351588       0.82263587       0.79893517       0.80022723       0.83646131       0.83341661        1.0453892
  6248.9534       0.80553220       0.79491277       0.81234996       0.81862693       0.81036980       0.80414272       0.81436820       0.80192705       0.82416859       0.82753638       0.76720926       0.85078220       0.79054086       0.80151151       0.78677082       0.78602372       0.87975568       0.84561259       0.85393491        1.0401535        1.0629502       0.80725154       0.81405579       0.79732234       0.79210396       0.82380907       0.85077876        1.0546543
  6249.7627       0.79612127       0.78082895       0.81052965       0.80967569       0.82854827       0.79356760       0.80694719       0.79445220       0.82491534       0.84334538       0.74553490       0.84574391       0.78407204       0.79720258       0.77892417       0.79284110       0.86679650       0.83805730       0.81160818        1.0478132        1.0664804       0.80201813       0.81227273       0.78164978       0.78571403       0.82265618       0.82171540        1.0596644
  6250.6278       0.79213084       0.77551146       0.79139550       0.80405948       0.81638843       0.79129479       0.80462068       0.79255843       0.82004509       0.81792123       0.74820113       0.83689464       0.77637987       0.78692984       0.77035765       0.74927980       0.85585281       0.82402923       0.81809422        1.0386443        1.0519382       0.79393286       0.80558519       0.78016396       0.77702931       0.79223941       0.82035198        1.0471005
  6251.5585       0.78443003       0.76256048       0.78306000       0.79057336       0.82888624       0.78381876       0.78423246       0.77953189       0.80602625       0.81004411       0.72592465       0.82622741       0.77438772       0.77723377       0.76232136       0.81785161       0.83950929       0.81396463       0.80070705        1.0412672        1.0546889       0.78715919       0.79134723       0.76207809       0.77085060       0.82659004       0.80574541        1.0498047
  6252.5583       0.77007338       0.75188429       0.77018287       0.77916570       0.80289300       0.77714187       0.76411322       0.77356783       0.78125948       0.79234338       0.72784271       0.81084755       0.76208338       0.75680693       0.75340530       0.75032687       0.82847532       0.80498762       0.81076708        1.0310170        1.0504531       0.77382193       0.77593711       0.75775572       0.75760314       0.78183067       0.80853891        1.0433801
  6253.6076       0.74654762       0.73755430       0.76052696       0.75835000       0.80017959       0.75728348       0.77772253       0.75265479       0.77449200       0.78092734       0.70914618       0.79630901       0.75502306       0.76054051       0.73888309       0.76177335       0.82429931       0.80094346       0.78191367        1.0267806        1.0342072       0.75816680       0.76843339       0.74057436       0.75074405       0.78697533       0.78914383        1.0315048
  6254.6670       0.74341395       0.73400521       0.74545659       0.74536568       0.76973381       0.75177804       0.74935423       0.74688606       0.76538834       0.76303572       0.70131433       0.79368105       0.74070193       0.73333335       0.72866809       0.73295665       0.81117248       0.77635412       0.78447347        1.0368982        1.0251882       0.74736029       0.75402668       0.73459574       0.73448359       0.76448697       0.78139373        1.0294501
  6255.7399       0.73029787       0.71453651       0.73075741       0.73712790       0.76730409       0.72343978       0.73039579       0.71863524       0.74767152       0.75510147       0.68268444       0.76808034       0.73496997       0.72645686       0.71525268       0.77106883       0.78985898       0.76562489       0.77720569        1.0255070        1.0240631       0.73246547       0.73381349       0.71346516       0.72570919       0.77866433       0.77280229        1.0245889
  6256.8247       0.71734010       0.70463396       0.72345652       0.71372712       0.73955240       0.71744900       0.72912052       0.71564411       0.74468409       0.74267447       0.67702971       0.77276497       0.71640455       0.71042357       0.70517817       0.71367258       0.77987559       0.75005240       0.75988754        1.0224834        1.0225760       0.71884131       0.72962679       0.71154174       0.71083206       0.74036091       0.75615598        1.0225427
  6257.9230       0.71169161       0.68620267       0.70925236       0.70568191       0.73627110       0.70187779       0.71338594       0.70702836       0.72400084       0.73980416       0.63925439       0.74621515       0.70679236       0.69811575       0.69166047       0.74854959       0.77225593       0.74878045       0.78426834        1.0194173        1.0141824       0.70780867       0.71776607       0.67781981       0.69912893       0.75810708       0.77079531        1.0160878
  6259.0332       0.69972655       0.70310505       0.70046553       0.69627053       0.71375254       0.69566676       0.68913083       0.69280442       0.71674482       0.72111091       0.65307479       0.74252653       0.68987832       0.69423723       0.69063580       0.72285866       0.75733048       0.73237634       0.75758776        1.0196513        1.0056916       0.70113581       0.70154875       0.68532278       0.69129416       0.73675867       0.74801700        1.0107845
  6260.1537       0.68506512       0.68119966       0.69583702       0.69225642       0.71061988       0.68345564       0.67595942       0.68590165       0.70833129       0.72863581       0.61173269       0.71943604       0.69051908       0.68850985       0.67843698       0.71542324       0.74504423       0.73309897       0.76254447        1.0114325        1.0105783       0.69055064       0.69522827       0.65056927       0.68569260       0.72736798       0.75136582        1.0108895
  6261.2877       0.68439202       0.67292562       0.68651130       0.68560478       0.70138909       0.67972209       0.67204088       0.68202456       0.69391075       0.71301332       0.63737973       0.73827104       0.67135192       0.67166715       0.66713544       0.70290932       0.74155199       0.72908732       0.75530497        1.0049639       0.99155519       0.68452970       0.68720592       0.67371854       0.66993652       0.71848957       0.74535202       0.99643528
  6262.4320       0.67161183       0.65063113       0.67219456       0.68700254       0.72150816       0.66718049       0.68213404       0.67954077       0.68713819       0.71447515       0.62840077       0.71987009       0.67793900       0.68301769       0.66819804       0.69542228       0.73803757       0.72763388       0.80240351        1.0086225       0.98459468       0.67621590       0.68782084       0.66138028       0.67581905       0.71260326       0.77401325       0.99334184
  6263.5898       0.67520514       0.65653040       0.67223835       0.68012631       0.71267617       0.66620031       0.67207099       0.66656810       0.69595598       0.70245113       0.63072341       0.71569372       0.67643516       0.67961308       0.66828467       0.77159689       0.73495690       0.71593090       0.73856804       0.99943029       0.98039493       0.67569128       0.68008478       0.66136563       0.67437805       0.75683789       0.72997460       0.98732270
  6264.7630       0.67675162       0.65279316       0.66811515       0.68180091       0.72066097       0.66825836       0.67228162       0.65953785       0.68465811       0.70232214       0.62189251       0.72475384       0.67665951       0.66538569       0.66343419       0.68196976       0.71479996       0.71995200       0.74241912        1.0005402       0.97957254       0.67624626       0.67528339       0.65898393       0.66898162       0.69520663       0.73389024       0.98720351
  6265.9448       0.67437548       0.66330391       0.66885129       0.68030078       0.72055547       0.67509236       0.67947105       0.66187448       0.69387683       0.69630935       0.63523903       0.74367561       0.66897187       0.66437834       0.66355842       0.66994425       0.72774664       0.72152458       0.74718008        1.0017755       0.97353215       0.67853417       0.67879150       0.67434159       0.66583295       0.69323690       0.73744041       0.98381595
  6267.1435       0.67484153       0.66239887       0.67890729       0.67545084       0.72477738       0.67345335       0.67624902       0.66265325       0.69003129       0.70722200       0.60852671       0.70674894       0.68038151       0.67380547       0.65950590       0.68932043       0.72678767       0.71504338       0.73024739       0.98244096       0.97326938       0.68000222       0.67937677       0.64394667       0.67122116       0.70442166       0.72447636       0.97659313
  6268.3460       0.67720356       0.65805485       0.68497653       0.68728706       0.73317541       0.68035820       0.65994067       0.67149872       0.69529902       0.70631323       0.61874090       0.72600547       0.68709329       0.67940062       0.66991007       0.75234287       0.71788142       0.72420696       0.76677247       0.97226537       0.96477469       0.68479470       0.67929638       0.65742314       0.67895042       0.73847925       0.75055129       0.96750104
  6269.5654       0.69088452       0.68295127       0.68604558       0.69301237       0.73570530       0.68316413       0.67179691       0.68556397       0.69828263       0.72260545       0.64261440       0.72359335       0.69571674       0.67708104       0.67492521       0.69354573       0.74165970       0.73293375       0.72996945       0.96724119       0.96300116       0.69360308       0.69097774       0.67181207       0.68339747       0.71294173       0.73109793       0.96454451
  6270.7969       0.69979513       0.68554388       0.70356414       0.70128580       0.75096832       0.70622396       0.69153389       0.69376803       0.71538166       0.73516230       0.64742274       0.72411664       0.71326664       0.69107789       0.69610276       0.70736462       0.74866888       0.74869869       0.77710317       0.97502649       0.97325621       0.70617235       0.70469290       0.67509159       0.70130670       0.72402400       0.76627105       0.97390076
  6272.0387       0.72563293       0.70901114       0.72987727       0.72738552       0.75835298       0.71797451       0.70561378       0.72933001       0.73869607       0.75738166       0.67395198       0.75880327       0.73178536       0.72783619       0.72054503       0.79488411       0.76975926       0.77258054       0.76372307       0.97540635       0.97549583       0.72697813       0.72993877       0.70454580       0.72672787       0.78476663       0.76708966       0.97546170
  6273.2960       0.74016491       0.71632437       0.74721482       0.74493377       0.79134263       0.73634019       0.73836391       0.73658339       0.75701292       0.77855262       0.68292436       0.76143442       0.75902002       0.74068033       0.72740847       0.78558434       0.79386601       0.79270435       0.82350612       0.97592385       0.97559650       0.74432815       0.74841571       0.71123035       0.74294319       0.78892839       0.81181252       0.97572081
  6274.5636       0.76313767       0.74603002       0.76809978       0.76824502       0.80982069       0.75026850       0.77006123       0.77386062       0.76444579       0.78944241       0.72794111       0.78021045       0.76465833       0.76241782       0.75745929       0.75297622       0.79347745       0.79666119       0.79453845       0.98394390       0.98178265       0.76598588       0.77374017       0.74677719       0.76150669       0.76931875       0.79534769       0.98256948
  6275.8433       0.78879037       0.76700710       0.78919388       0.79051930       0.83567183       0.79752277       0.78261537       0.78722984       0.79241664       0.80851378       0.71999768       0.79871464       0.80203102       0.78316862       0.77992916       0.80536426       0.82134260       0.81586952       0.85361172       0.98023720       0.98717358       0.79312660       0.79081080       0.74839037       0.78918586       0.81181098       0.83929713       0.98464955
  6277.1385       0.83385289       0.80871998       0.83530573       0.83157894       0.85613579       0.82307588       0.80941647       0.82756003       0.82927823       0.85021797       0.79163769       0.84747792       0.82771993       0.82617942       0.82405509       0.84770967       0.85116754       0.86275647       0.93237690       0.99613090       0.98659525       0.83081160       0.82716269       0.81175073       0.82601843       0.84911734       0.90594260       0.99007121
  6278.4424       0.88472825       0.88115191       0.88819811       0.89638072       0.89339504       0.88387145       0.87228357       0.87914434       0.87856160       0.88894159       0.86187161       0.87829501       0.87686170       0.88308747       0.87811613       0.89629646       0.89563854       0.90508201       0.95280056       0.99612493       0.99253185       0.88738455       0.87898254       0.86777923       0.87895405       0.89603895       0.93468141       0.99383976
  6279.7585       0.93182264       0.91928667       0.94433351       0.93473576       0.94298377       0.93722803       0.93059270       0.93664111       0.94311878       0.93549516       0.92023614       0.93516345       0.93983290       0.95178964       0.92880065       0.94496948       0.95366289       0.94658052       0.97067691       0.99621765       0.99541448       0.93486035       0.93619176       0.92558843       0.93907235       0.94848139       0.96153057       0.99570707
  6281.0867       0.99801404        1.0071262        1.0127621        1.0048432       0.97602914        1.0137595        1.0081713        1.0051111       0.98744020       0.98671190       0.98814937        1.0148755       0.99519620       0.99965590        1.0053809       0.99964404        1.0089168        1.0056079        1.0087556       0.99193337       0.99833179        1.0029195       0.99923667       0.99775423       0.99999640        1.0033898        1.0075708       0.99600353
  6282.4271        1.0705339        1.0757557        1.0797760        1.0791528        1.0423342        1.0787848        1.0699602        1.0974010        1.0579779        1.0507299        1.0581737        1.0460653        1.0617045        1.0713889        1.0735556        1.0525772        1.0638772        1.0646293        1.0553872        1.0052099       0.99256710        1.0719426        1.0743856        1.0537632        1.0684764        1.0571412        1.0589017       0.99716843
  6283.7813        1.1228566        1.1183168        1.1416992        1.1326754        1.0882077        1.1403232        1.1516855        1.1368425        1.1063809        1.0930524        1.1108990        1.1090672        1.1078376        1.1367832        1.1163023        1.0599577        1.1160859        1.1164846        1.0769928       0.99798176       0.99860725        1.1252831        1.1270588        1.1101714        1.1185008        1.0825881        1.0919948       0.99837991
  6285.1461        1.1495489        1.1711869        1.1658036        1.1561911        1.1004250        1.1641992        1.1592441        1.1534947        1.1235140        1.1225686        1.1439769        1.1214406        1.1284137        1.1678511        1.1443537        1.0305493        1.1284241        1.1316168        1.0822731        1.0066257       0.99921273        1.1530179        1.1437058        1.1357993        1.1445088        1.0700035        1.1010644        1.0019108
  6286.5248        1.1477021        1.1607886        1.1501189        1.1546859        1.0954841        1.1685634        1.1550842        1.1525409        1.1242139        1.1116561        1.1780244        1.1256313        1.1233033        1.1375865        1.1430190        1.0812132        1.1240439        1.1235427        1.1544766       0.99296928       0.99699060        1.1478048        1.1405124        1.1590731        1.1340895        1.0984845        1.1427349       0.99552742
  6287.9140        1.1332729        1.1435605        1.1355608        1.1362690        1.0865519        1.1450582        1.1494537        1.1374761        1.1089636        1.0954458        1.1631409        1.1182838        1.1076495        1.1370116        1.1255333        1.0518015        1.1147945        1.1063253        1.0922137       0.99814299        1.0036861        1.1315728        1.1276601        1.1469097        1.1217715        1.0771978        1.0976771        1.0016691
  6289.3154        1.1148921        1.1403443        1.1212942        1.1176367        1.0406381        1.1415479        1.1199947        1.1251155        1.0999215        1.0955372        1.1730476        1.1091086        1.0820339        1.1238626        1.1155159        1.0542292        1.1252449        1.0950513        1.0977403       0.98575622       0.99769856        1.1152571        1.1136887        1.1499326        1.1049979        1.0828586        1.0967241       0.99335271
  6290.7308        1.0980534        1.1293301        1.1049557        1.1076722        1.0262430        1.1102313        1.1032085        1.1041800        1.0930222        1.0778525        1.1423340        1.1013681        1.0776598        1.0929106        1.0977691        1.0736223        1.1026202        1.0740760        1.0722758       0.98204066       0.99058907        1.0983588        1.0971765        1.1275104        1.0888501        1.0853180        1.0729641       0.98747836
  6292.1568        1.0937889        1.1099877        1.1049320        1.1027990        1.0270491        1.1042179        1.1183536        1.1018538        1.0729009        1.0597577        1.1138863        1.0868417        1.0643170        1.0896812        1.0900254        1.0726936        1.0984112        1.0830135        1.0841680       0.99021044       0.99385455        1.0926903        1.0931162        1.1040882        1.0801638        1.0830715        1.0837343       0.99253720
  6293.5951        1.0877527        1.1167040        1.0839640        1.0953555        1.0079020        1.0962506        1.1263699        1.1051496        1.0652520        1.0652558        1.1317576        1.0700034        1.0513381        1.0689241        1.0942722       0.96175000        1.0988365        1.0644216        1.0503385       0.98890840        1.0030410        1.0837111        1.0958278        1.1094362        1.0712524        1.0170048        1.0556910       0.99789107
  6295.0491        1.0778947        1.1015988        1.0822072        1.0827002        1.0231811        1.0791472        1.0841874        1.0875657        1.0553530        1.0647869        1.1017517        1.0731054        1.0512092        1.0636270        1.0799187       0.98799585        1.0714095        1.0704204        1.0586982       0.99308436        1.0029081        1.0762588        1.0763688        1.0913782        1.0646997        1.0216199        1.0631542       0.99933632
  6296.5087        1.0681228        1.0795326        1.0761865        1.0722761        1.0081729        1.0722499        1.0641869        1.0635620        1.0571906        1.0482927        1.0873941        1.0815381        1.0406727        1.0472484        1.0643540       0.98489373        1.0630510        1.0504914        1.0706753       0.99686357        1.0068793        1.0648448        1.0598481        1.0852449        1.0508308        1.0163991        1.0630150        1.0032357
  6297.9840        1.0525859        1.0763919        1.0536180        1.0603939       0.98789665        1.0600285        1.0617663        1.0671576        1.0490921        1.0326660        1.0942627        1.0687316        1.0182814        1.0352874        1.0563812        1.0062219        1.0543846        1.0390208        1.0575840        1.0046162        1.0124327        1.0504603        1.0562122        1.0850153        1.0363236        1.0256338        1.0505390        1.0095806
  6299.4734        1.0364347        1.0497047        1.0366813        1.0343266       0.98608698        1.0444086        1.0453387        1.0396558        1.0304582        1.0281422        1.0751285        1.0454616        1.0197594        1.0221416        1.0398925       0.94652389        1.0341030        1.0264487        1.0175442        1.0098439        1.0066503        1.0330403        1.0373322        1.0643991        1.0275472       0.98182527        1.0209365        1.0078282
  6300.9751        1.0187689        1.0230598        1.0201164        1.0192958       0.97178510        1.0144765        1.0263719        1.0243376        1.0098221        1.0264350        1.0549494        1.0412783       0.99754139        1.0022865        1.0225527        1.0122147        1.0322165        1.0108189       0.98684881        1.0084670        1.0220785        1.0128765        1.0223773        1.0499747        1.0077144        1.0202745       0.99595525        1.0171068
  6302.4825        1.0088423        1.0178095        1.0024794        1.0098609       0.95086043        1.0177918        1.0043425        1.0058117        1.0113993       0.99212365        1.0639488        1.0106625       0.97598587        1.0016856        1.0129800       0.98825995        1.0131482       0.99917523        1.0163484        1.0108681        1.0119761        1.0030673        1.0041831        1.0446924       0.99593382       0.99829623        1.0098308        1.0115798
  6304.0091       0.98439080       0.99174307       0.98868539       0.99499083       0.95946003       0.98594672       0.99525527       0.97739632       0.99418514       0.98694240        1.0257295        1.0071827       0.97011009       0.97833076       0.99194999       0.98420119        1.0263942       0.99327375       0.96162315        1.0071283        1.0117344       0.98482459       0.98705132        1.0190099       0.98005972        1.0012114       0.97364601        1.0100584
  6305.5431       0.98668741       0.99710863       0.98489012       0.98862503       0.95016023       0.98261366       0.99455524       0.98120376       0.97583411       0.98410281        1.0139323        1.0033765       0.96029062       0.96801480       0.99124314       0.89894751       0.97870507       0.98511229       0.98225182        1.0013196        1.0083936       0.98283397       0.98412555        1.0100978       0.97333755       0.93112022       0.98334173        1.0058195
  6307.0912       0.97553533       0.98615556       0.96825918       0.97280319       0.94098626       0.98703204       0.97159309       0.97235748       0.97566654       0.97622569       0.99694493       0.99021782       0.96040916       0.97887180       0.97829529       0.93963975       0.98763565       0.98699768       0.95573941       0.99437927        1.0027351       0.97287096       0.97351292       0.99449707       0.97165279       0.95898180       0.96761315       0.99969447
  6308.6501       0.96844576       0.98126061       0.96702692       0.97136092       0.93207521       0.97842459       0.97439101       0.96684322       0.97586545       0.98103612       0.99722912       0.98498015       0.96072494       0.95969172       0.97214817       0.93909480       0.98414983       0.97345720       0.96966249       0.99709597       0.99860110       0.96753189       0.97307492       0.99278933       0.96452323       0.95725363       0.97108242       0.99805359
  6310.2232       0.97471850       0.97719603       0.96446447       0.97729364       0.95071080       0.97874797       0.97245511       0.97207138       0.97104169       0.97563411       0.98471060       0.98681688       0.96176948       0.96677654       0.96933688       0.92513368       0.97316916       0.97178725       0.94469113       0.98424248       0.99817577       0.97103295       0.97260083       0.98544177       0.96578012       0.94449646       0.95498408       0.99310254
  6311.8088       0.97170159       0.96934910       0.97561625       0.97068940       0.96498238       0.97107880       0.96202108       0.96188753       0.97052339       0.96901866       0.98192104       0.96953334       0.96586309       0.95516456       0.97043205       0.97448725       0.98029819       0.97574893       0.97007644       0.98603053       0.99366862       0.97091483       0.96490254       0.97743800       0.96467003       0.97683350       0.97223397       0.99088917
  6313.4069       0.98024707       0.97712811       0.97258867       0.97177124       0.95277967       0.97946951       0.98716794       0.97055561       0.96976574       0.97552084       0.99675385       0.96920716       0.96605258       0.96958029       0.98220162       0.99696976       0.97862362       0.97750963        1.0089079        1.0037258       0.99566349       0.97335856       0.97558562       0.98680440       0.97272686       0.98958049       0.99698804       0.99859781
  6315.0159       0.97654348       0.98051184       0.98141389       0.97708646       0.97990321       0.98407243       0.97141997       0.97971101       0.98206601       0.98533849       0.98874545       0.99542612       0.97890666       0.97082023       0.97744352        1.0096938       0.97208684       0.97590460       0.97520181       0.99624472       0.99488870       0.97987654       0.97902699       0.99113672       0.97625351       0.99454212       0.97547204       0.99538243
  6316.6375       0.97522397       0.97869084       0.98414741       0.98035680       0.98926427       0.98622403       0.97864046        1.0045545       0.97510475       0.97699893       0.98219588       0.97121062       0.98824417       0.98632947       0.97594051       0.95786725       0.98747875       0.99674148       0.96495240       0.99416656        1.0000008       0.98185187       0.98721490       0.97821489       0.98336370       0.96979622       0.97703937       0.99787782
  6318.2683       0.98664621       0.98807727       0.97913561       0.97925289       0.98546642       0.97709403       0.98206262       0.99064570       0.98636532       0.99108985       0.97977934       0.96741643       0.98746762       0.98200720       0.98702423       0.97215668       0.98311618       0.99618190       0.97297549       0.99749341        1.0046046       0.98272253       0.98766497       0.97532287       0.98586610       0.97657693       0.98179138        1.0020088
  6319.9185       0.98829331       0.99360361       0.99156747       0.98652931       0.98884351       0.98689686       0.99401559       0.98491069       0.99020781       0.98570282        1.0116057        1.0186523       0.98435666       0.97725788       0.99096946       0.94042751       0.99594848       0.99207610        1.0569017       0.98762252       0.99693672       0.98938999       0.98847448        1.0141300       0.98483567       0.96280597        1.0321860       0.99356088
  6321.5745       0.99969920       0.99299988       0.99594174       0.99320231        1.0098958       0.99840673       0.99113831       0.98873088       0.99286415        1.0060030       0.98342221       0.98757285        1.0040280        1.0009971       0.98735453        1.0553189       0.99037162        1.0080301       0.98103623       0.98779591       0.99967030       0.99812292       0.99319187       0.98490466       0.99730223        1.0291485       0.99136036       0.99534913
  6323.2466       0.99584257       0.99982565        1.0016280       0.98585270        1.0177234       0.98580683        1.0033037        1.0089889       0.99269135        1.0069451       0.98822851       0.99478891        1.0024644        1.0097723       0.99384360        1.0226013       0.99750085        1.0060548        1.0224124       0.98998117       0.99782330       0.99746532        1.0039413       0.99058093        1.0013219        1.0124890        1.0161645       0.99497910
  6324.9280        1.0006208       0.98732046        1.0025169        1.0048673        1.0263057       0.99980877        1.0011868        1.0037550       0.99118978       0.99703374       0.98846459       0.99275209        1.0066087       0.98884858       0.99454151        1.0004363       0.99906306        1.0083847        1.0008141       0.99586573        1.0036130        1.0026148       0.99944155       0.99000320       0.99762245       0.99988584        1.0036923        1.0007938
  6326.6220        1.0034858        1.0044397        1.0027845        1.0078727        1.0008859        1.0062505       0.99267930        1.0105354        1.0060116        1.0023869        1.0118742        1.0053951        1.0015371       0.99864578        1.0085651       0.99283682        1.0015043       0.99984132        1.0095825        1.0026904        1.0020836        1.0042217        1.0035954        1.0095193        1.0032713       0.99633257        1.0058778        1.0023047
  6328.3288        1.0104503        1.0013926        1.0070232        1.0043937        1.0027203       0.99926815        1.0022870       0.99929756        1.0043916        1.0043729       0.99963141        1.0098239        1.0104469        1.0037140        1.0032339       0.99531921       0.99600534        1.0043319        1.0042475       0.99741080        1.0078119        1.0046033        1.0019770        1.0032962        1.0061088       0.99560358        1.0042889        1.0040269
  6330.0483        1.0096015        1.0062509        1.0172448        1.0095264        1.0084681       0.99619241        1.0156930        1.0101580        1.0162107        1.0063533        1.0112083        1.0040991        1.0163624        1.0106011        1.0150715       0.99804381        1.0041460        1.0131996        1.0088348       0.99602215       0.99708585        1.0081134        1.0121328        1.0086310        1.0143801        1.0005053        1.0104887       0.99669896
  6331.7789        1.0075297        1.0131684        1.0074572        1.0159491        1.0062551        1.0021480        1.0147379        1.0037374        1.0107971        1.0009388       0.99333607        1.0166432        1.0132920        1.0151242        1.0052541        1.0010730        1.0101526        1.0093959        1.0023043       0.99773970        1.0019849        1.0085473        1.0075132        1.0017265        1.0109189        1.0047342        1.0050010        1.0004303
  6333.5222        1.0153686        1.0093291        1.0119225        1.0082849        1.0090397        1.0136556        1.0141206        1.0277848        1.0105705        1.0098443        1.0141241        1.0057158        1.0102722        1.0081831        1.0178571        1.0175035       0.99465043        1.0199256       0.99662506        1.0085777       0.99098563        1.0116247        1.0177037        1.0110797        1.0124165        1.0083070        1.0054765       0.99738805
  6335.2783        1.0189841        1.0212419        1.0161288        1.0336612       0.99686302        1.0240833        1.0094390        1.0137582        1.0116078        1.0043396        1.0231215        1.0205064        1.0081576        1.0013438        1.0148495       0.99939613        1.0088843        1.0020894       0.98475775        1.0012629       0.99891365        1.0187414        1.0105835        1.0221611        1.0087351        1.0032204       0.99134232       0.99976880
  6337.0456        1.0140816        1.0097860        1.0129112        1.0185215        1.0035814        1.0132429        1.0041363        1.0107568        1.0167837        1.0115623        1.0093505        1.0155187        1.0053013        1.0117171        1.0189929       0.99308671        1.0201739        1.0054501        1.0121092        1.0062884       0.99863929        1.0122264        1.0103842        1.0115674        1.0118656        1.0040044        1.0095835        1.0014192
  6338.8257        1.0150710        1.0096357        1.0133510        1.0145755        1.0109203        1.0173112        1.0124009        1.0134082        1.0159441        1.0076884        1.0181350        1.0137020        1.0224804        1.0071655        1.0194861        1.0475654        1.0040374        1.0114539       0.98995503        1.0031134       0.99169652        1.0135951        1.0126630        1.0165264        1.0173664        1.0300497       0.99812203       0.99585932
  6340.6186        1.0133924        1.0118984        1.0169527        1.0077482        1.0106660        1.0090625        1.0254071        1.0101588        1.0233799        1.0143616        1.0213414        1.0086953        1.0188851        1.0173647        1.0114386        1.0115450        1.0204540        1.0146863       0.98632533       0.99641031       0.99749325        1.0119667        1.0174687        1.0167714        1.0158357        1.0151270       0.99711768       0.99709894
  6342.4160        1.0102269        1.0040920        1.0152959        1.0115143        1.0103544        1.0085872        1.0298406        1.0116424        1.0117721        1.0184704        1.0010009        1.0179423        1.0146166        1.0117270        1.0098946        1.0738783        1.0121147        1.0097698        1.0160219       0.98726690        1.0026486        1.0100857        1.0175775        1.0071082        1.0121782        1.0489883        1.0136506       0.99705101
  6344.2381        1.0116049        1.0165513        1.0064129        1.0130262       0.99304740        1.0118243        1.0234023        1.0155761        1.0159103        1.0164988        1.0208288        1.0065707        1.0052508        1.0105038        1.0181920       0.99515308        1.0170436        1.0114965        1.0152003       0.99423344       0.99684750        1.0092213        1.0178359        1.0156826        1.0112364        1.0039755        1.0137966       0.99589637
  6346.0680        1.0001918        1.0084830        1.0070025        1.0065661        1.0120242        1.0021428        1.0042586        1.0032864        1.0028718        1.0183154       0.99052418        1.0050923        1.0132732        1.0135607        1.0130420        1.0073879        1.0018203        1.0028762        1.0536235       0.99215102        1.0036743        1.0056114        1.0060713       0.99577802        1.0132671        1.0051442        1.0343172       0.99948090
  6347.9092        1.0040869        1.0196595        1.0081281        1.0071781        1.0153106        1.0047568       0.99490042        1.0011280        1.0128541        1.0125594       0.99114483        1.0207092        1.0067136        1.0190572        1.0119509       0.99720572        1.0146370       0.99363174        1.0255678       0.99362544        1.0003027        1.0094521        1.0038288        1.0018004        1.0118396        1.0042244        1.0134500       0.99787287
  6349.7617        1.0043239        1.0029257        1.0080339        1.0081807        1.0091095        1.0176240       0.99428454        1.0208500        1.0122819        1.0027315       0.99299733        1.0054343        1.0048821        1.0165022        1.0007098        1.0058456        1.0101389        1.0019943        1.0097267       0.99366691       0.99712260        1.0081439        1.0091159       0.99748409        1.0064702        1.0075754        1.0067952       0.99586517
  6351.6305        1.0056335        1.0028996        1.0048047        1.0024835        1.0144135        1.0109438       0.99653661       0.99520863        1.0160230        1.0090335       0.99940000       0.99729944        1.0169366        1.0092469        1.0025957        1.0161004        1.0042803       0.99951109       0.99759897       0.99888539       0.99261474        1.0066291        1.0020848       0.99863721        1.0098048        1.0113362       0.99832762       0.99489698
  6353.5039        1.0091100        1.0035588        1.0038716        1.0035463        1.0133564       0.99674238        1.0044656        1.0027674        1.0102107        1.0073295       0.99277374       0.98102475        1.0064589        1.0093167        1.0020217       0.98662275        1.0041205        1.0061861       0.99416299        1.0023898       0.99206377        1.0049633        1.0054721       0.98853661        1.0056382       0.99367958       0.99873122       0.99582603
  6355.3937        1.0043340        1.0137242        1.0018308        1.0055225        1.0022177        1.0082442        1.0154572       0.99731591        1.0149823       0.99568188        1.0078411       0.99600029       0.98789279        1.0046747        1.0085150       0.98503031        1.0211691        1.0093994        1.0245841        1.0087128       0.99880326        1.0059482        1.0052368        1.0035708       0.99965920       0.99959325        1.0188203        1.0024098
  6357.2965       0.99751491       0.99827128        1.0037999        1.0054125        1.0263474        1.0117821        1.0243503       0.99627506        1.0054551        1.0081717        1.0107862        1.0078810        1.0022827        1.0056834        1.0017590       0.97495704        1.0053923        1.0058256       0.98867890        1.0237121       0.99538117        1.0060740        1.0074392        1.0097348        1.0029958       0.98722659       0.99519268        1.0056925
  6359.2107       0.99274004        1.0086087       0.99596954        1.0000864        1.0093688        1.0149072       0.99248406        1.0050083        1.0007660        1.0009707        1.0068652        1.0018126        1.0066857       0.99587264        1.0033149       0.98252389        1.0053677        1.0002074       0.98283554        1.0189052       0.99328105        1.0028433        1.0002074        1.0050461        1.0026294       0.99172532       0.98943470        1.0026065
  6361.1364       0.99466425        1.0007115       0.99572554        1.0048902       0.99527513       0.99877548       0.99254893       0.99026179       0.99756152       0.99652737       0.98258786        1.0091372       0.99705635        1.0023249       0.99693321        1.0057515       0.99688224       0.98833382       0.99766664        1.0208893        1.0008015       0.99802763       0.99339363       0.99217318       0.99840576        1.0021759       0.99412476        1.0081121
  6363.0751       0.99458446       0.99914346       0.99051319       0.99527568       0.99920746       0.99873304       0.98313378       0.99897565       0.99674403       0.99039405       0.98537809        1.0080773       0.99402169       0.99781831       0.99034296        1.0022832       0.99080424       0.99343756       0.99979533        1.0121378        1.0052582       0.99596521       0.99292787       0.99357520       0.99372179       0.99766006       0.99738319        1.0077629
  6365.0270       0.99303086       0.98094956       0.99079651       0.99942594       0.99327123       0.98431993       0.98255400       0.99534699       0.99280222       0.99401279       0.98558864        1.0023844        1.0028009       0.99915054       0.99226143        1.0160319        1.0001857       0.99465399       0.97945538       0.99634343        1.0113615       0.99007770       0.99128600       0.99165691       0.99808895        1.0096371       0.98522907        1.0058870
  6366.9886       0.99157905       0.98589267       0.99219882       0.99189611       0.99320455       0.98926767        1.0067597       0.99513706       0.98563037       0.99854422       0.97584481       0.99254030       0.99583133        1.0030566       0.99303107       0.97024277       0.99205266       0.99585094       0.98276814        1.0020441        1.0009357       0.99063109       0.99684542       0.98187869       0.99674676       0.97903289       0.98773833        1.0013392
  6368.9634       0.99676539       0.99474367       0.99460994       0.99655760        1.0042029       0.98808895       0.97975756       0.98565022       0.99282900       0.99563376       0.99383873        1.0173847       0.98775510       0.99822351       0.99515205       0.97991133       0.99500670       0.99686889       0.98085556        1.0046601        1.0076487       0.99555125       0.98727527        1.0023439       0.99315306       0.98599142       0.98693855        1.0065612
  6370.9497       0.99928964        1.0040315       0.99026915       0.98943466       0.98763378        1.0094222       0.99876367       0.98898704       0.99710518       0.99202035        1.0136625       0.99426372       0.98390935       0.99108741       0.99905419       0.96119307        1.0038889       0.98452433       0.98658116        1.0050257        1.0136631       0.99715619       0.99364779        1.0066735       0.99119127       0.97839599       0.98580200        1.0105199
  6372.9527       0.99371462       0.98509925       0.99865849       0.99458298        1.0085743        1.0010167       0.99283947       0.98962248       0.99578194       0.99318884        1.0121463       0.99369561       0.99255457       0.99397310       0.99357909       0.99420633       0.99241850       0.99238041       0.98214861        1.0056631        1.0133924       0.99650716       0.99228511        1.0055051       0.99329399       0.99348458       0.98603596        1.0105797
  6374.9621       0.99770328        1.0004668       0.99303137       0.99638390       0.98729241       0.99529744       0.99184595       0.99715203       0.98980996       0.99724389        1.0021017        1.0083107       0.99397462       0.99372576       0.99171698       0.99040352       0.98871954       0.98782128       0.99144671        1.0040755        1.0083712       0.99532873       0.99432282        1.0043546       0.99310818       0.98972060       0.99006689        1.0068080
  6376.9848       0.99628623       0.99673454       0.99595398       0.99359640       0.96845607       0.99963738        1.0012781       0.99313252       0.99293332       0.99779307        1.0178510       0.99985714       0.99143927       0.99847087       0.99255158       0.99294615        1.0042601       0.99486730       0.99137475        1.0024100        1.0126684       0.99280106       0.99600029        1.0113718       0.99369550       0.99750139       0.99270283        1.0089282
  6379.0207       0.99986198        1.0007072       0.99566720       0.98730738       0.96843056        1.0006734       0.99622872       0.99795011       0.99621744       0.99497854        1.0182683       0.99201106       0.98870727        1.0010667       0.99965710       0.99952877       0.99801178       0.99316412        1.0102364       0.99682101        1.0037896       0.99346889       0.99662844        1.0088089       0.99586838       0.99891274        1.0037551        1.0012537
  6381.0701       0.99944246       0.99724560       0.99913357        1.0005035       0.98712274        1.0002780        1.0000043       0.99921332       0.99850202       0.99552170        1.0211316       0.97985795       0.99743794       0.99196006       0.99133438       0.99178570       0.99769765        1.0004974       0.98724924       0.99761228        1.0029317       0.99767482       0.99861940        1.0062665       0.99381960       0.99416323       0.99228189        1.0009960
  6383.1276        1.0031520        1.0013632       0.99947514       0.99791367       0.99549149       0.99232983        1.0012022       0.99665111       0.99465330        1.0015621        1.0065305        1.0049348       0.99612189        1.0005701       0.99416012        1.0099381       0.99894196       0.98978024       0.99419082       0.99816212        1.0087404       0.99865040       0.99827084        1.0059718       0.99660158        1.0055014       0.99250952        1.0048736
  6385.2002        1.0066241        1.0003122        1.0006603        1.0046739       0.98602380       0.99399902        1.0010225       0.99673148       0.99715451       0.99693679        1.0033343       0.99196511       0.99533249        1.0027376       0.99992375        1.0404447        1.0001548        1.0010028       0.98540670       0.99714553       0.99807858       0.99938146       0.99794499       0.99925079       0.99892314        1.0242024       0.99133086       0.99773914
  6387.2879       0.99364581        1.0013813        1.0053762        1.0020962       0.99565497        1.0005595        1.0052603       0.99595599       0.99641744        1.0015879       0.99470174        1.0083243       0.99989279        1.0067782        1.0063987        1.0155564        1.0026211       0.99784893        1.0041078       0.98909200        1.0013396       0.99970634       0.99942116       0.99963667        1.0040112        1.0103377        1.0017326       0.99687906
  6389.3840        1.0046430        1.0042838       0.99501539        1.0026524        1.0115232       0.99593162       0.99559471       0.99629844        1.0079043       0.99687759        1.0145570       0.99262436       0.99563939       0.99656915       0.99690391        1.0254820        1.0069430       0.99611328       0.98382981       0.99058780       0.99830543        1.0019748       0.99849868        1.0066638       0.99633490        1.0180048       0.98849585       0.99549690
  6391.4934        1.0003717       0.99346104        1.0009605       0.99661242        1.0128411       0.99311082        1.0126043       0.99845650        1.0015729       0.99447064        1.0050098        1.0020319       0.99596512       0.99996095       0.99321958       0.98748994        1.0102199       0.99558162        1.0092515        1.0006266        1.0021266       0.99927820        1.0020263        1.0039552       0.99604569       0.99664416        1.0040433        1.0015808
  6393.6147        1.0044352        1.0134444       0.99314825       0.99428179       0.98038196        1.0110015       0.99300998       0.99252490        1.0002959       0.99317644        1.0156142        1.0050565       0.98570450       0.99800442        1.0002664       0.96814154        1.0144305       0.99105695       0.99735901        1.0042167       0.99575015        1.0003157       0.99428256        1.0118271       0.99412989       0.98678950       0.99496718       0.99883146
  6395.7494       0.99865634       0.99982825       0.99603701       0.99345893        1.0018475        1.0101531        1.0221791       0.99034960       0.99643095        1.0009262       0.98840105       0.99654270        1.0012851       0.99263087       0.99592207        1.0233364       0.99346491       0.99661789        1.0191269        1.0100346       0.99540214       0.99996659        1.0016212       0.99136485       0.99709868        1.0112911        1.0105614        1.0007274
  6397.8942       0.99851705       0.99175199        1.0010163       0.99890769       0.99808447        1.0012196        1.0109585        1.0024853       0.99459143       0.99806065       0.96932602       0.99219373       0.99593533        1.0047939       0.99368069        1.0158858       0.99962993        1.0025633        1.0018872       0.99659746       0.99744628       0.99831106        1.0023217       0.97760534       0.99747549        1.0093274        1.0021453       0.99713748
  6400.0526        1.0026330       0.99919478       0.99861637        1.0069236        1.0080413       0.99091247        1.0003208        1.0082726       0.98747081        1.0046301       0.98110113       0.99199246        1.0005469        1.0003499        1.0010970        1.0018771       0.99728367        1.0040277       0.99350833        1.0037393        1.0001793        1.0006817        1.0014256       0.98505866        1.0006905        1.0000183       0.99752279        1.0014750
  6402.2176        1.0023666        1.0023053        1.0032958        1.0001269        1.0072166       0.99224102       0.99406620       0.99463465       0.99284293       0.99626151       0.98913714       0.98469644       0.99912585        1.0102466        1.0001969       0.97976874       0.99711635       0.99935984        1.0232155        1.0095267       0.99073720        1.0012028       0.99438712       0.98756368        1.0024473       0.98675191        1.0141577       0.99757527
  6404.4049        1.0027730        1.0012543        1.0010970        1.0050585        1.0031066        1.0190380       0.99678607        1.0002908       0.99609219       0.99548474        1.0027404       0.99583598       0.99665363       0.99637974        1.0052069       0.99680767       0.99715740        1.0045850       0.99471113        1.0109036       0.99239665        1.0052475       0.99768558        1.0002783       0.99962349       0.99694035       0.99846181       0.99913192
  6406.5989       0.99990029       0.99984683       0.99656947       0.99812851       0.99977111       0.99219550       0.99313406       0.99486002       0.98908269       0.98694854       0.98981853       0.99373734        1.0029417        1.0001432        1.0016880       0.99388425       0.99381378       0.99121009        1.0190581        1.0148675       0.99660314       0.99773942       0.99186128       0.99126342        1.0017557       0.99384722        1.0084840        1.0032506
  6408.8066       0.99243966       0.99428665       0.99654805       0.99560476       0.99090965       0.99326347       0.99215015       0.99666298       0.99085758       0.99769247        1.0007749       0.99931436        1.0008070       0.99758479        1.0014816        1.0050276       0.99384998       0.99701443       0.98036484        1.0046760        1.0019356       0.99389264       0.99449039        1.0002794        1.0001949        1.0005141       0.98671825        1.0029330
  6411.0210       0.99528805        1.0043683       0.99310947        1.0004284       0.99795935       0.99747387       0.98307800       0.99371861       0.99815779       0.99784497       0.98775780       0.98381354       0.99758550       0.99337022        1.0012702        1.0287639       0.99610979       0.99106719        1.0008657        1.0069314       0.99751488       0.99780804       0.99252885       0.98636837       0.99778099        1.0155951       0.99714570        1.0009419
  6413.2560       0.99772959       0.99953874        1.0014269        1.0087163       0.99368177        1.0027957       0.99661840       0.99690915       0.99846145       0.99458414       0.99837500       0.99572209       0.99160677       0.98998276        1.0015464       0.97180896       0.99456777       0.99919632       0.99716612        1.0020144       0.99809428        1.0005361       0.99670450       0.99745050       0.99471125       0.98097118       0.99793794       0.99952101
  6415.5014       0.99293694       0.99767150        1.0060624        1.0010502       0.99709786        1.0029483       0.99537486       0.99954552       0.99272094       0.99848112       0.99900568        1.0025442       0.99232233       0.99348954        1.0000443       0.99696732       0.99739401       0.99413276        1.0109524        1.0033443       0.99354854       0.99951402       0.99689002        1.0003176       0.99537643       0.99712683        1.0045487       0.99711356
  6417.7552       0.99661057       0.99942067        1.0102477       0.99189385       0.99257628       0.99253339       0.98158437       0.99563282       0.99838684       0.99367691       0.99376283       0.99713149        1.0040987       0.99589357       0.99663057       0.99610761       0.99591139       0.99712754       0.98775455        1.0034045       0.99820155       0.99780153       0.99216274       0.99501505       0.99927407       0.99601837       0.99131460        1.0000951
  6420.0229       0.99465867        1.0014855       0.99836608       0.99172503       0.98218400       0.99818588       0.98655926       0.99778390       0.99804573       0.99585478       0.99694022       0.98934296       0.99386068       0.99234302       0.99794358       0.98332913       0.99258417        1.0028822        1.0031488       0.99664713       0.99589357       0.99502559       0.99455423       0.99424182       0.99491107       0.98704836        1.0030483       0.99616788
  6422.3027       0.99615934       0.99624734       0.99352554       0.99384900        1.0017986       0.99276455        1.0008957       0.99806813       0.99569961       0.99791700       0.99472397       0.99907731       0.99529123        1.0025455       0.99794848       0.98451294       0.99262248       0.99491021       0.99786965       0.99412704       0.99738066       0.99555481       0.99826710       0.99633386       0.99815354       0.98777022       0.99674641       0.99619665
  6424.5962       0.99855400       0.99203151       0.99758417       0.99887983        1.0054510       0.99258217       0.98909270        1.0032109       0.99678406        1.0022714        1.0078619        1.0052741        1.0038558       0.99724515       0.99543164       0.99415404       0.99155504        1.0008132       0.97810036       0.99012588        1.0002933       0.99726872       0.99807410        1.0069678       0.99911293       0.99310318       0.98672597       0.99659320
  6426.8985       0.99058177       0.99366376       0.99753464       0.99339013        1.0093889       0.99576321       0.98855574       0.99800396       0.99999392        1.0018577       0.98904045        1.0061564       0.99974560       0.99418906       0.99661775        1.0150795       0.99900939        1.0129545        1.0078327       0.98825413        1.0035044       0.99613839       0.99657932       0.99525784       0.99716442        1.0085902        1.0097782       0.99795193
  6429.2146       0.99857238       0.99985628       0.99158990        1.0039678        1.0064021       0.99380029        1.0065020        1.0033284        1.0020242        1.0063190        1.0148142       0.99667556        1.0095534        1.0003989       0.99670415        1.0030984        1.0005959        1.0078760       0.99417297       0.99018230        1.0012542       0.99846560        1.0043712        1.0083116        1.0025647        1.0020782       0.99937708       0.99722492
  6431.5429        1.0030030       0.99240709        1.0014363        1.0022888        1.0128164        1.0050206        1.0158812        1.0113945        1.0051693        1.0040023        1.0035777        1.0124114        1.0079865        1.0003632        1.0012713       0.99943024        1.0043708        1.0069492        1.0201191       0.98769915        1.0062077        1.0024899        1.0099989        1.0068021        1.0035834        1.0014093        1.0150869       0.99947205
  6433.8852        1.0080797        1.0034628        1.0065875        1.0026150        1.0082847        1.0050327        1.0187409        1.0145514        1.0176571        1.0125782        1.0059482        1.0061849        1.0119108        1.0005443        1.0106160        1.0220472        1.0042846        1.0106069        1.0111014       0.99357346       0.99824931        1.0058164        1.0158679        1.0060784        1.0080654        1.0148766        1.0109140       0.99654770
  6433.8886        1.0098974        1.0072986        1.0077119        1.0018969        1.0036167        1.0031783        1.0071029        1.0087974        1.0165324        1.0094530        1.0032914        1.0100572        1.0109400        1.0043801        1.0050613        1.0077038        1.0051830        1.0102682        1.0090158       0.98991067       0.99734968        1.0060277        1.0099637        1.0057774        1.0069841        1.0066757        1.0094918       0.99464248
