# Supplementary material for: Adsorption of rare earth elements in regolith-hosted clay deposits
Source: Nat Commun. 2020 Sep 1;11:4386. doi: 10.1038/s41467-020-17801-5 (PMC7463018; doi:10.1038/s41467-020-17801-5)
Supplement: Supplementary file 8 — Supplementary Data 5 [file 41467_2020_17801_MOESM8_ESM.zip › Supplementary Data 5_ATHENA files/Nd XAS/Prepared_clays_Nd.nor]

# XDI/1.0 Demeter/0.9.25
# Demeter.output_filetype: multicolumn normalized mu(E)
# Element.symbol: Nd
# Element.edge: l3
# Column.1: k
# Column.2: energy
# Column.4: 83256_Nd-soln_1.dat
# Column.5: 83257_K-Std-Fresh-Nd_1.dat
# Column.6: 83258_K-Std-Fresh-Nd_1.dat
# Column.7: 83259_K-Std-Leached-Nd_1.dat
# Column.8: 83260_K-Std-Leached-Nd_1.dat
# Column.9: 83261_K-Std-ReAdsorbed-Nd_1.dat
# Column.10: 83262_K-Std-ReAdsorbed-Nd_1.dat
# Column.11: 83257-258_K-std_Fresh_merged
# Column.12: 83259-260_K-std_leached_merge
# Column.13: 83261-262_K-std_ReAds_Merge
#------------------------
#  "energy  83256_Nd-soln_1.dat  83257_K-Std-Fresh-Nd_1.dat  83258_K-Std-Fresh-Nd_1.dat  83259_K-Std-Leached-Nd_1.dat  83260_K-Std-Leached-Nd_1.dat  83261_K-Std-ReAdsorbed-Nd_1.dat  83262_K-Std-ReAdsorbed-Nd_1.dat  83257-258_K-std_Fresh_merged  83259-260_K-st
  6100.0007       0.93348948E-04   0.10506961E-01  -0.43706174E-01  -0.43723785E-02  -0.50716712E-02  -0.19829263E-01  -0.46737677E-01  -0.16256107E-01  -0.47066129E-02  -0.32495824E-01
  6104.9973      -0.32990778E-03   0.65439430E-02  -0.47866971E-01  -0.48118135E-01   0.11124443E-01   0.20043507E-01  -0.33810767E-01  -0.20378658E-01  -0.18899754E-01  -0.52099339E-02
  6110.0012       0.17255472E-03  -0.24292645E-01   0.60631339E-01  -0.20973034E-03  -0.14059505E-02   0.37039215E-01  -0.26678062E-01   0.17710202E-01  -0.79739996E-03   0.71831709E-02
  6114.9996       0.46543540E-03   0.52078591E-01  -0.19317629E-01   0.47800571E-02   0.50854176E-01  -0.27541084E-02  -0.94249317E-02   0.16827811E-01   0.27460403E-01  -0.58838806E-02
  6120.0004      -0.30367627E-03   0.36949222E-01  -0.62001895E-01  -0.38309524E-01   0.41471106E-01  -0.29989074E-01   0.66774538E-01  -0.11989034E-01   0.10520809E-02   0.15401957E-01
  6125.0006      -0.13130983E-03  -0.33212383E-01  -0.23233794E-01   0.65227813E-02   0.21889566E-01   0.90697502E-02   0.47015860E-01  -0.28304592E-01   0.14106727E-01   0.26905947E-01
  6129.9999      -0.22470280E-03  -0.29627214E-01   0.24656461E-01   0.31419739E-01  -0.72686677E-01  -0.10604203E-01  -0.25263054E-01  -0.27928646E-02  -0.19921289E-01  -0.17496152E-01
  6135.0000       0.25825762E-03   0.29785787E-01  -0.17143786E-01   0.77818333E-01  -0.86687702E-01   0.19123615E-01  -0.27301903E-01   0.66754230E-02  -0.33250891E-02  -0.26363013E-02
  6139.9978      -0.41194116E-03   0.81350788E-02   0.44538088E-01   0.17993862E-01  -0.53366939E-01   0.66158122E-01   0.20337111E-01   0.26153429E-01  -0.17197441E-01   0.44758325E-01
  6145.0010       0.41338208E-03   0.24360733       0.44045289E-01   0.15543086E-01   0.60290985E-01   0.94682252E-01   0.18812392E-01   0.14505947       0.37622435E-01   0.59224188E-01
  6150.0002      -0.12434393E-03   0.43298388E-01   0.21171622E-01   0.60959340E-02   0.29675682E-01  -0.36182027E-01  -0.49465963E-01   0.32372845E-01   0.17732539E-01  -0.42465996E-01
  6154.9985       0.28133344E-02   0.53173005E-01   0.15042220E-01  -0.15850912E-01   0.45585617E-01   0.10801157       0.85887126E-02   0.34330199E-01   0.14433130E-01   0.61514169E-01
  6160.0007       0.27274995E-02   0.49729867E-01   0.58174465E-01   0.85016904E-01   0.68664801E-01   0.12515488       0.49428787E-01   0.53942620E-01   0.77019442E-01   0.89812830E-01
  6161.0031       0.25283553E-02   0.99265099E-01   0.90356647E-01   0.10175994       0.10141132       0.15947324       0.61259371E-01   0.94938986E-01   0.10159170       0.11362768
  6161.9995       0.31022479E-02   0.17979356       0.11449742       0.12662688       0.18098366       0.16795125       0.75123228E-01   0.14763328       0.15344660       0.12464825
  6162.9978       0.41441708E-02   0.21231362       0.15432013       0.21108964       0.28298251       0.21599767       0.12604332       0.18379562       0.24654219       0.17412090
  6164.0013       0.43283579E-02   0.22160234       0.20194740       0.32492547       0.39633542       0.28351185       0.19522054       0.21206501       0.36011251       0.24252398
  6165.0003       0.40742115E-02   0.44758951       0.40512112       0.45459331       0.45009458       0.35180466       0.33880949       0.42707404       0.45237577       0.34627944
  6165.9997       0.38628937E-02   0.65000792       0.63041179       0.68822282       0.59672171       0.52923687       0.55246458       0.64084083       0.64308267       0.54097666
  6166.9978       0.37578186E-02   0.80459862       0.87630705        1.0687343       0.88180258       0.86363238       0.86232396       0.84078416       0.97651277       0.86441228
  6167.9994       0.43939091E-02    1.0022019        1.0511860        1.1452646        1.0849628       0.97272253        1.0551641        1.0273147        1.1155136        1.0129995
  6168.9998       0.51851807E-02    1.0489144        1.1587830        1.1225549        1.1170547        1.0005171        1.1237333        1.1040390        1.1197395        1.0599529
  6170.0006       0.56368940E-02   0.85980079        1.0516948        1.1062202        1.0410815        1.0269619        1.0554712       0.95565755        1.0740832        1.0420035
  6171.0001       0.71261812E-02   0.66270543        1.0147027        1.0115134       0.87251260       0.87761332       0.89621288       0.83747314       0.94302636       0.88768964
  6171.4999       0.65932639E-02   0.60855008       0.75262122       0.99935949       0.83919542       0.80444815       0.75917920       0.68037404       0.92034392       0.78449406
  6171.9999       0.78160805E-02   0.54774266       0.71231586       0.82505159       0.82106506       0.86865845       0.94580270       0.62965925       0.82308484       0.90553713
  6172.4999       0.72532257E-02   0.50885810       0.63410406       0.83242620       0.81338527       0.79022073       0.88263490       0.57127879       0.82303257       0.83488968
  6173.0001       0.70381585E-02   0.54611143       0.54361327       0.89865879       0.87104988       0.85249506       0.86887363       0.54534797       0.88459096       0.86156305
  6173.5003       0.78180347E-02   0.43543478       0.75234051       0.83530009       0.64457849       0.84122975       0.86944210       0.59263784       0.74121046       0.85583611
  6174.0006       0.85365840E-02   0.48167914       0.75117783       0.84964649       0.62343285       0.78089361       0.78843308       0.61546232       0.73804734       0.78581489
  6174.4994       0.89612942E-02   0.47484216       0.65571412       0.88370569       0.67621382       0.73002614       0.78621673       0.56476064       0.78134246       0.75748560
  6174.9999       0.94334452E-02   0.45988705       0.65412073        1.0155183       0.87070116       0.83006247       0.71340028       0.55640426       0.94407396       0.77662926
  6175.5004       0.86993762E-02   0.47966187       0.64228058       0.90385318       0.74344610       0.79143562       0.79465247       0.56040336       0.82498162       0.79422693
  6175.9995       0.99287555E-02   0.48267237       0.53677732       0.88929988       0.78350018       0.77602405       0.98980935       0.50986446       0.83710494       0.87728967
  6176.4970       0.96216184E-02   0.48845579       0.62985651       0.98875740       0.76271129       0.81716221       0.93976237       0.55870486       0.87724018       0.87604581
  6176.9994       0.10165165E-01   0.55636653       0.62957455       0.86649656       0.78290674       0.80770153       0.85914829       0.59319749       0.82525983       0.83316427
  6177.4987       0.10286692E-01   0.68083531       0.70551338       0.91974001       0.78473040       0.82705219       0.92253985       0.69347554       0.85349186       0.87322333
  6177.9997       0.10259168E-01   0.54862499       0.67796094        1.0419383       0.90063108       0.91313124       0.98555913       0.61310424       0.97207520       0.94861375
  6178.4992       0.11139515E-01   0.58717224       0.82075134        1.0426260       0.92115477       0.90791413       0.99650717       0.70283718       0.98269895       0.95097835
  6179.0004       0.12044522E-01   0.68697393       0.68791950       0.96572899       0.82739678       0.77879087       0.85757421       0.68803764       0.89760002       0.81704309
  6179.5000       0.12866853E-01   0.57038475       0.72758078       0.94419358       0.80741778        1.0743986       0.93854657       0.64867009       0.87671687        1.0123466
  6179.9997       0.12608909E-01   0.53185367       0.68002932       0.97801574       0.86061171        1.0100265       0.91173605       0.60564136       0.91991228       0.96550785
  6180.4996       0.13995019E-01   0.60872568       0.63652268       0.92177208       0.79734553       0.89796784       0.91303433       0.62300884       0.86038784       0.90649415
  6181.0011       0.13379283E-01   0.50173382       0.54140954       0.85683862       0.83828904       0.77218116       0.81527947       0.52180178       0.84768756       0.79366831
  6181.5010       0.14050315E-01   0.49465010       0.59560466       0.74097223       0.68046039       0.83168520       0.74684188       0.54503640       0.71139951       0.79319583
  6181.9995       0.16953200E-01   0.47837456       0.62574723       0.64608996       0.71164505       0.70531279       0.77222432       0.55155649       0.67843191       0.73787426
  6182.4997       0.15572700E-01   0.40275307       0.55354830       0.68298769       0.70554850       0.67233495       0.61242598       0.47772406       0.69391694       0.64529859
  6183.0031       0.15546115E-01   0.39537284       0.45724157       0.60364949       0.57090309       0.62559001       0.58353693       0.42633211       0.58749619       0.60686288
  6183.5003       0.16797652E-01   0.36848472       0.33321841       0.60000045       0.54383095       0.54637063       0.56622928       0.35134945       0.57229176       0.55658614
  6184.0007       0.17549038E-01   0.34093376       0.38347855       0.54128051       0.50003050       0.53489883       0.55114189       0.36228073       0.52109707       0.54339852
  6184.4996       0.18664004E-01   0.34925755       0.36213091       0.68330344       0.56067073       0.50224814       0.56730865       0.35592828       0.62274640       0.53361677
  6185.0002       0.17598274E-01   0.36765775       0.41588080       0.59303881       0.58412581       0.48642954       0.47051268       0.39151398       0.58843168       0.47989327
  6185.4993       0.19734533E-01   0.30127354       0.36667285       0.68939377       0.47315249       0.49698210       0.46802929       0.33400515       0.58271568       0.48420104
  6186.0016       0.20287730E-01   0.35002587       0.38683556       0.59532858       0.42819862       0.46625366       0.46396531       0.36854258       0.51292882       0.46592236
  6186.4977       0.21461397E-01   0.35011611       0.42805685       0.66640237       0.41462470       0.47913787       0.44587187       0.38898739       0.54228117       0.46441710
  6187.0002       0.22325487E-01   0.43397581       0.44023388       0.52372915       0.45664544       0.46669825       0.50389146       0.43729556       0.49063668       0.48470136
  6187.4980       0.24073966E-01   0.38151712       0.35678608       0.52598539       0.47305062       0.38875863       0.48635847       0.36980446       0.49987309       0.43522471
  6188.0007       0.23455001E-01   0.44534562       0.39850627       0.54657281       0.45420501       0.46776625       0.54046388       0.42255024       0.50100672       0.50266644
  6188.5003       0.25262938E-01   0.44349001       0.35636303       0.56259580       0.55516064       0.47067828       0.47784861       0.40075585       0.55892985       0.47481659
  6189.0000       0.26213088E-01   0.41327630       0.39533805       0.60167204       0.45275173       0.46902022       0.55720494       0.40463788       0.52820636       0.51119421
  6189.4997       0.27558252E-01   0.38431025       0.36009419       0.49749368       0.40604874       0.54116947       0.67112616       0.37274400       0.45238321       0.60273980
  6189.9996       0.28346306E-01   0.43679233       0.37994709       0.48821062       0.36523993       0.51807074       0.56349248       0.40903777       0.42754748       0.54036700
  6190.4995       0.28428731E-01   0.39818040       0.40087542       0.59544743       0.55451722       0.53688743       0.53726599       0.39985672       0.57525709       0.53794306
  6191.0011       0.31516886E-01   0.43750003       0.46773245       0.62500303       0.54152545       0.58072317       0.52899526       0.45250734       0.58377487       0.55732588
  6191.4996       0.34257755E-01   0.44301865       0.32522954       0.55448051       0.51349447       0.50480595       0.48229389       0.38551535       0.53425215       0.49511739
  6191.9998       0.33414688E-01   0.42199933       0.43891639       0.58473747       0.47843777       0.51387417       0.47191781       0.43078193       0.53234388       0.49498390
  6192.4969       0.36135978E-01   0.51086156       0.58097353       0.62783207       0.47246960       0.59420041       0.44009487       0.54599899       0.55118822       0.52287876
  6193.0004       0.37700300E-01   0.60636486       0.46994354       0.70916855       0.47551967       0.55062375       0.45138130       0.54036840       0.59390285       0.50492744
  6193.4993       0.39416924E-01   0.58269055       0.67211567       0.63038237       0.65429766       0.54119633       0.47381340       0.62678268       0.64218247       0.51044389
  6193.9998       0.41258454E-01   0.42325854       0.45349466       0.69546878       0.45689737       0.55877895       0.51260223       0.43858591       0.57777474       0.53796579
  6194.5004       0.42183587E-01   0.49448870       0.43283098       0.60669120       0.43987194       0.51624877       0.52081716       0.46448834       0.52439552       0.51923960
  6194.9995       0.45556880E-01   0.51614025       0.46627774       0.63390313       0.45642648       0.49408774       0.52675574       0.49191043       0.54634965       0.51023674
  6195.5003       0.48020593E-01   0.53893280       0.48658443       0.59381845       0.54001715       0.47038076       0.54066080       0.51349245       0.56727855       0.50442450
  6195.9995       0.50307390E-01   0.42598381       0.51203656       0.65134914       0.53812375       0.47854514       0.73633586       0.46884983       0.59559044       0.60037007
  6196.4989       0.53290817E-01   0.44691116       0.48650421       0.63775320       0.59781805       0.52264682       0.62962481       0.46688958       0.61805405       0.57373211
  6197.0015       0.56620596E-01   0.53126259       0.53228127       0.68073612       0.46956151       0.58061592       0.62673668       0.53222548       0.57655807       0.60321930
  6197.4978       0.59994018E-01   0.45942818       0.42791973       0.66093107       0.50189208       0.53244150       0.60515943       0.44423151       0.58247346       0.56725054
  6198.0007       0.63839876E-01   0.52742036       0.44890780       0.66200494       0.55183582       0.52208570       0.51383527       0.48902224       0.60753122       0.51906792
  6198.5003       0.69711647E-01   0.50969688       0.50862413       0.59548787       0.52211572       0.50891433       0.58460263       0.50960586       0.55941773       0.54528689
  6199.0017       0.73422144E-01   0.48689724       0.49888884       0.66559100       0.56698252       0.52207604       0.56368024       0.49300737       0.61694512       0.54246643
  6199.4968       0.77302770E-01   0.53099195       0.41249309       0.65760881       0.60039402       0.57514014       0.53839760       0.47280653       0.62914835       0.55882971
  6199.9999       0.82306854E-01   0.45829536       0.37876975       0.79001540       0.48321147       0.54382051       0.54682398       0.41941120       0.63884543       0.54612189
  6200.5000       0.87569057E-01   0.47785472       0.39382640       0.80169272       0.48462325       0.59273564       0.55182955       0.43668354       0.64527249       0.57466862
  6201.0017       0.93493915E-01   0.48035333       0.47132605       0.75609270       0.55649422       0.60420127       0.66330180       0.47583682       0.65750558       0.63293824
  6201.5003       0.10396871       0.45986974       0.45215986       0.73111084       0.55207951       0.58681966       0.54534775       0.45645048       0.64279005       0.56830781
  6202.0006       0.11094672       0.50470441       0.59336685       0.59440115       0.61120576       0.64209534       0.68383184       0.54870049       0.60269383       0.66274023
  6202.4993       0.12041956       0.48278230       0.53476527       0.63873417       0.60929944       0.56806941       0.59455130       0.50892323       0.62421514       0.58143378
  6202.9998       0.13012426       0.49637423       0.49721298       0.71671947       0.61364383       0.59858216       0.63096912       0.49721730       0.66587040       0.61476796
  6203.5003       0.14603595       0.49610847       0.53941254       0.73813052       0.50297451       0.50282456       0.55448115       0.51796609       0.62212152       0.52790510
  6203.9993       0.16646382       0.55166829       0.55745880       0.72421752       0.49996237       0.58643604       0.57077656       0.55501016       0.61383281       0.58006534
  6204.5017       0.18005038       0.49938814       0.45653062       0.81349109       0.65223541       0.61160879       0.60170403       0.47860982       0.73393928       0.60796314
  6205.0008       0.20268235       0.58515910       0.49734493       0.83502021       0.49814813       0.64378282       0.63534515       0.54213264       0.66883079       0.64060251
  6205.5001       0.22684470       0.51846452       0.49044294       0.76010974       0.50959893       0.54408258       0.48779238       0.50504470       0.63657269       0.51890442
  6206.0027       0.24731120       0.46905310       0.51339228       0.75310369       0.55142578       0.52809388       0.57873638       0.49139919       0.65360982       0.55274141
  6206.5005       0.27395097       0.47117053       0.56455719       0.73662142       0.62927276       0.54028793       0.56245140       0.51784501       0.68366433       0.55169562
  6207.0000       0.29987435       0.53393769       0.65034761       0.76175752       0.63080330       0.52403340       0.62238133       0.59200614       0.69715486       0.57107133
  6207.4997       0.33424809       0.53596442       0.64684292       0.78146089       0.55337425       0.55456325       0.67237200       0.59129728       0.66893935       0.61078738
  6207.9994       0.36964124       0.55410451       0.61981285       0.77594499       0.60468825       0.55222177       0.57803388       0.58709987       0.69145965       0.56524764
  6208.5007       0.40890028       0.58697545       0.52569033       0.94212255       0.67328209       0.62631874       0.69478537       0.55751398       0.80949484       0.65949039
  6209.0006       0.46144130       0.64078596       0.65963587       0.89788085       0.66395823       0.62653561       0.69521379       0.65045332       0.78247960       0.65986878
  6209.5006       0.52513171       0.70954980       0.65742409       0.90729058       0.77388013       0.77436234       0.73685560       0.68436856       0.84132627       0.75801363
  6210.0022       0.61499463       0.63640574       0.66468000       0.95809784       0.78906970       0.76023754       0.74704610       0.65094701       0.87471097       0.75528300
  6210.5007       0.72860104       0.63961043       0.78334431        1.0121537       0.70998703       0.76201987       0.75290992       0.71097818       0.86342928       0.75898465
  6211.0009       0.88048861       0.73771593       0.70495195        1.1757576       0.84989697       0.84118957       0.90299474       0.72214081        1.0150927       0.87157727
  6211.4996        1.0865215       0.81153072       0.94243123        1.1322824        1.0503344       0.94869846       0.95356766       0.87701278        1.0918542       0.95252517
  6211.9984        1.3852691       0.83399104       0.96884181        1.1629952        1.0605614        1.0040750       0.98475954       0.90144758        1.1124605       0.99684947
  6212.4988        1.7719629        1.0486506        1.1982614        1.2819091        1.1804014        1.2028084        1.1593719        1.1232266        1.2318306        1.1843605
  6212.9994        2.2924888        1.2522984        1.1909497        1.6335622        1.4373752        1.4841169        1.4682309        1.2236148        1.5367731        1.4790540
  6213.5000        2.9629083        1.3751857        1.5567692        1.8282679        1.8613171        1.6683535        1.6287898        1.4662441        1.8445692        1.6524699
  6214.0007        3.7064235        1.5170634        1.5351620        1.9156942        1.7063451        1.6386578        1.8044216        1.5273390        1.8124115        1.7191268
  6214.4999        4.3757211        1.5841652        1.8073022        2.0649359        1.8096316        1.8897920        2.1083725        1.6959637        1.9389810        1.9951237
  6214.9992        4.8477888        1.9695639        2.0490604        2.2082857        2.0853765        1.8929207        2.1916510        2.0106130        2.1476450        2.0362149
  6215.5002        4.8704988        1.7224145        1.9467886        2.3560702        2.2214148        1.9854945        2.2526775        1.8350703        2.2883672        2.1141183
  6215.9996        4.5378721        1.8356076        1.9274747        2.0608930        1.9658822        1.8503902        1.9671486        1.8824334        2.0140165        1.9081643
  6216.5007        3.9681448        1.4481219        1.7673778        1.8497437        1.9749467        1.7648209        1.6945428        1.6073551        1.9115075        1.7346343
  6217.0020        3.3574210        1.6570529        1.6831151        1.6619746        1.8602225        1.6439846        1.6823063        1.6713727        1.7597750        1.6645892
  6217.5001        2.8371552        1.3732538        1.5992747        1.7682397        1.4749060        1.4321220        1.4928072        1.4862759        1.6235253        1.4628825
  6217.9998        2.4048093        1.1258194        1.1805762        1.3386379        1.3453377        1.2569794        1.4296742        1.1548590        1.3416497        1.3400455
  6218.5013        2.0599203        1.0673499        1.0665695        1.2206347        1.1250444        1.2687672        1.2595875        1.0679001        1.1734771        1.2664517
  6218.9996        1.8058301       0.99692013       0.97806018        1.2593876        1.1104846        1.0803070        1.1823273       0.98848112        1.1859287        1.1298806
  6219.4997        1.5910718       0.93214844       0.92844245        1.1867089        1.0433954        1.0684635        1.0947810       0.93098458        1.1160080        1.0824830
  6219.9998        1.4428952       0.89381054       0.81377878        1.0162988       0.93496217        1.0498870        1.0771896       0.85505611       0.97650727        1.0643337
  6220.5033        1.3374014       0.78024512       0.77274461        1.0371461        1.0371980       0.98420944       0.95486946       0.77716672        1.0371740       0.97194992
  6221.0003        1.2538662       0.77208419       0.81884490        1.1253777       0.89615876       0.86164245       0.90565335       0.79564752        1.0124299       0.88379137
  6221.5007        1.1721748       0.79909550       0.73831556        1.0438202       0.83873672       0.89529237       0.96977141       0.76966089       0.94264676       0.93162450
  6221.9995        1.1371985       0.92095178       0.73225963        1.0109605       0.92286206       0.84136440       0.88582014       0.82832071       0.96749999       0.86350781
  6222.5001        1.0942581       0.81964212       0.70828228       0.94139654       0.82894692       0.84063204       0.91960683       0.76518868       0.88592315       0.87898693
  6223.0007        1.0768716       0.73990201       0.71912281        1.0438935       0.91251876       0.74991541       0.96064250       0.73002300       0.97881943       0.84996926
  6223.5014        1.0606648       0.71816298       0.61698295       0.91196291       0.82834408       0.76028493       0.95376841       0.66897568       0.87071289       0.85220546
  6224.0006        1.0532688       0.74443315       0.72002421       0.93200417       0.90223722       0.74458685       0.91515789       0.73282566       0.91732102       0.82590518
  6224.4982        1.0556782       0.71904238       0.75391109       0.90009515       0.78860930       0.89386682       0.96911024       0.73657678       0.84530605       0.93052040
  6225.0008        1.0494050       0.70199909       0.70314935       0.87292320       0.80715347       0.83030229       0.90256972       0.70329960       0.84049459       0.86545060
  6225.5019        1.0419115       0.69068094       0.77624710       0.98165870       0.83583451       0.80388332       0.90699582       0.73354841       0.90960331       0.85346598
  6225.9998        1.0512766       0.68938702       0.66186866       0.90502168       0.79472267       0.74122570       0.82316784       0.67628809       0.85060937       0.78096242
  6226.4994        1.0462753       0.68660490       0.70666453       0.90634275        1.0279516       0.77481479       0.87251758       0.69704528       0.96633863       0.82162128
  6226.9991        1.0379549       0.75992319       0.68801875       0.84666363       0.72339422       0.87948782       0.86424248       0.72486858       0.78660308       0.87354701
  6227.5005        1.0286052       0.76174773       0.64197176       0.93159097       0.89507402       0.81562625       0.81977816       0.70304708       0.91285162       0.81880239
  6228.0003        1.0216419       0.80768166       0.65452930       0.92223062       0.83485393       0.78010902       0.81495200       0.73250106       0.87912653       0.79754046
  6228.5003        1.0015724       0.79837106       0.65503336       0.88786827       0.72656436       0.79685130       0.79051551       0.72813367       0.80854215       0.79499848
  6229.0019       0.98479927       0.76862410       0.71711394       0.90868764       0.76698753       0.76544860       0.71867053       0.74370265       0.83878398       0.74455104
  6229.5004       0.97834396       0.88329620       0.64830378       0.94885032       0.77318403       0.78620999       0.82771912       0.76767207       0.86218972       0.80679262
  6230.0022       0.96911907       0.74299411       0.69966142       0.95917803       0.81547675       0.81798207       0.81048483       0.72209068       0.88811116       0.81559979
  6230.9996       0.94613490       0.74675700       0.66408897       0.81880063       0.80776468       0.75525105       0.81125445       0.70638467       0.81322423       0.78258740
  6232.0006       0.96375426       0.80138680       0.72072883       0.84425619       0.82047265       0.77877785       0.89747935       0.76205064       0.83250015       0.83546537
  6233.0003       0.96599373       0.89663501       0.66639452       0.83321339       0.72830297       0.78315313       0.86955246       0.78335196       0.78194343       0.82476629
  6234.0004       0.98805625       0.82816337       0.63891282       0.88962402       0.90788373       0.84124306       0.83976057       0.73531657       0.89863406       0.84167448
  6235.0007        1.0109751       0.76420560       0.67668507       0.80901087       0.71022478       0.83977076       0.84003789       0.72147744       0.76027860       0.84095922
  6235.9998        1.0555760       0.75480583       0.89770905       0.82942582       0.87976235       0.75707338       0.83994571       0.82603728       0.85360014       0.79691525
  6236.9993        1.1072316       0.96575302       0.72355631       0.86369973       0.86272244       0.78328384       0.99690229       0.84666269       0.86321956       0.88458210
  6238.0006        1.1617883       0.93785625       0.78000445       0.91622989       0.86711170       0.85123004       0.97050415       0.86040057       0.89199981       0.90832797
  6239.0008        1.2273281       0.82746000       0.81636601       0.85647941       0.78813062       0.84261147       0.91117423       0.82252742       0.82276253       0.87593408
  6240.0012        1.2654815       0.87432358       0.92841249       0.99954428       0.79681223       0.91876207       0.95643275       0.90146132       0.89953063       0.93756190
  6241.0020        1.2228048       0.88537426       0.80349688        1.2067159       0.87485046       0.91171284       0.99116415       0.84545110        1.0430779       0.95017392
  6242.0015        1.2318403       0.89504915       0.79689927       0.96361765       0.93098866       0.88525865       0.96899958       0.84707535       0.94752140       0.92555976
  6242.9980        1.2606978       0.84233187        1.0480224       0.93312875       0.90605555       0.87167995       0.88753122       0.94466817       0.91977400       0.88019137
  6243.9998        1.2885022       0.92868877       0.88260953        1.2370755       0.99016159       0.89344611       0.90820534       0.90649993        1.1152639       0.90165636
  6245.0020        1.2873569       0.92221592       0.84992542       0.96486709       0.82444088       0.93693830       0.87057225       0.88715481       0.89586430       0.90703392
  6245.9979        1.2973357       0.83515752       0.91922237        1.0139535       0.93522756       0.89491568       0.90153517       0.87727859       0.97511609       0.89915344
  6247.0007        1.2752128       0.89257921       0.93453106       0.98352492       0.94149602       0.96566042       0.98601420       0.91390371       0.96279160       0.97638862
  6247.9990        1.2754026        1.0400309       0.83516599       0.90511129       0.98370650       0.85638084       0.92591571       0.93957212       0.94364207       0.89010123
  6248.9992        1.2499127       0.88807225       0.93332607       0.92821164       0.86724351       0.89819980       0.95194347       0.91101419       0.89814093       0.92448239
  6249.9998        1.2344921       0.84265914       0.79062324       0.99332584       0.97710778       0.84271866       0.83045278       0.81744325       0.98532576       0.83792688
  6250.9990        1.1933774       0.79727622       0.80702464       0.90644930        1.0352352       0.87604227       0.90922059       0.80255551       0.96984257       0.89260123
  6251.9986        1.1571194       0.83085740       0.83689661       0.89415867       0.92307840       0.87775920       0.98535187       0.83429408       0.90842715       0.92924835
  6252.9986        1.1318283       0.88200529       0.78551571       0.91280491       0.88012138       0.87300569       0.92634515       0.83477205       0.89665010       0.89890845
  6254.0005        1.0971268       0.85504479       0.85077588       0.86427156       0.85018842       0.86161512       0.82117896       0.85341885       0.85732535       0.84355158
  6254.9995        1.0723600       0.77675138       0.98763031       0.89652117       0.86520217       0.78882798       0.74827567       0.88152080       0.88106045       0.77060128
  6256.0004        1.0517371       0.72059748       0.78336978       0.80510036       0.83260614       0.81721098       0.78190061       0.75205877       0.81867169       0.80145943
  6256.9984        1.0223321       0.75982789       0.70155824       0.81733394       0.77297967       0.82545338       0.84521669       0.73135766       0.79545412       0.83558729
  6258.0001       0.99424117       0.76787671       0.78663177       0.83050585       0.74944992       0.90096686       0.77123568       0.77754304       0.79055043       0.84099246
  6259.0004       0.97920406       0.74621652       0.73106323       0.84750176       0.76460170       0.82982825       0.89876962       0.73907734       0.80660667       0.86300988
  6259.9994       0.95932880       0.79394128       0.73290680       0.87539171       0.75198928       0.87594885       0.80427521       0.76413231       0.81451428       0.84314641
  6261.0004       0.95356194       0.81955991       0.72933439       0.87252566       0.83214185       0.90194324       0.86184628       0.77532124       0.85260418       0.88402014
  6262.0001       0.93086716       0.82191160       0.69240353       0.92835282       0.83794183       0.82154283       0.84455985       0.75826722       0.88386108       0.83311297
  6262.9985       0.91997973       0.82513755       0.70214701       0.89549885       0.93421818       0.78638100       0.76023364       0.76467830       0.91442800       0.77478211
  6264.0022       0.91228805       0.84931219       0.75936183       0.85222350       0.94324677       0.80428523       0.75224763       0.80521671       0.89712972       0.78068536
  6264.9996       0.91100878       0.86804717       0.80127456       0.87921460       0.75899946       0.81532318       0.84817629       0.83536361       0.81994039       0.83147153
  6266.0007       0.89674207       0.80188992       0.78389156       0.77769964       0.81221789       0.85711860       0.83595171       0.79335198       0.79471761       0.84795258
  6267.0004       0.90589218       0.70932541       0.71113458       0.84874192       0.92582222       0.78977623       0.85634196       0.71059372       0.88651507       0.82168334
  6267.9988       0.90346946       0.76983321       0.74995199       0.83252565       0.88666362       0.73637424       0.87017119       0.76031798       0.85923523       0.79975087
  6268.9992       0.89471713       0.78945678       0.78096090       0.79761805       0.82337094       0.74061353       0.84499893       0.78558664       0.81032432       0.79017560
  6270.0016       0.90591629       0.79958478       0.78075399       0.79347137       0.77694223       0.79047643       0.80761956       0.79057645       0.78531844       0.79914388
  6275.0006       0.93215103       0.86035176       0.75139504       0.96365324       0.85995303       0.88160289       0.85657375       0.80676669       0.91249468       0.87055555
  6279.9980       0.97976301       0.99709762       0.99021858        1.0260340       0.98366215       0.95796618        1.0084321       0.99413958        1.0051303       0.98280145
  6285.0005        1.0194876        1.1786695        1.2399271        1.3045655        1.0785282        1.1048704        1.1883430        1.2095574        1.1930340        1.1449895
  6290.0015        1.0607655        1.1629369        1.1393617        1.2417415        1.0862576        1.1345032        1.0763335        1.1517981        1.1651117        1.1081211
  6295.0009        1.0737620        1.1519158        1.1766666        1.0595833        1.0780250        1.2654818        1.1507320        1.1646508        1.0686805        1.2126233
  6300.0005        1.0476704        1.1348987        1.1054051        1.1771124       0.95711381        1.0343992        1.1057802        1.1207432        1.0687887        1.0685655
  6305.0000        1.0318053        1.0488682        1.0466375        1.1084538        1.1108624       0.93886804        1.0273152        1.0480974        1.1096407       0.98083530
  6309.9996        1.0087030        1.2965174       0.97765013        1.1016765       0.94766799       0.90285900        1.1223891        1.1392349        1.0256974        1.0062553
  6314.9992       0.98005141       0.96183536       0.97216927       0.94506895        1.0862611       0.90014003        1.0726518       0.96714044        1.0147233       0.98136236
  6320.0005       0.96633653       0.86856876       0.96409754       0.92239691        1.0111275       0.98600206        1.1148026       0.91592341       0.96616985        1.0468131
  6325.0018       0.97555200       0.86275697       0.93248632       0.91501365        1.0097948       0.94152734       0.91936153       0.89730526       0.96177176       0.93132557
  6329.9979       0.98497127        1.0239664        1.0900347        1.0117502        1.0428321        1.0124202        1.0043160        1.0568183        1.0270825        1.0088407
  6335.0024       0.99527454        1.1660348       0.98730156        1.0222443        1.0051364        1.0170284        1.0186848        1.0778307        1.0137523        1.0179841
  6339.9984        1.0125988       0.98658492        1.0145252       0.95266364        1.0035838       0.96020441       0.99785609        1.0005266       0.97780499       0.97791775
  6344.9993        1.0205274        1.0188476        1.0597912       0.94378367        1.0688025        1.0634317       0.97803574        1.0391628        1.0054583        1.0234987
  6350.0001        1.0303117        1.1163957        1.1052816        1.0853276       0.95152457        1.0163134        1.0054125        1.1108731        1.0193187        1.0112230
  6355.0007        1.0332234       0.95648016        1.0925838        1.0174811       0.95184922        1.0166582        1.0669044        1.0237305       0.98508924        1.0402189
  6359.9995        1.0337128       0.98137104        1.0433556        1.0363680       0.94873139        1.0483891       0.94068570        1.0119917       0.99313141       0.99781474
  6364.9998        1.0153428       0.95790649        1.0805374       0.93038015        1.0229610       0.92977693        1.0361992        1.0184663       0.97605213       0.97949284
  6369.9998        1.0066685        1.0502636        1.1437068        1.0446122        1.0237551       0.99451474        1.0284330        1.0964283        1.0343130        1.0102056
  6374.9996        1.0077757       0.91521539       0.95997300        1.0466464       0.99086184        1.0352395        1.0333534       0.93713731        1.0191231        1.0341154
  6380.0008       0.99666739       0.96271953       0.99590698        1.0298123       0.93396542        1.0692733        1.0221999       0.97892561       0.98254222        1.0468855
  6385.0001       0.99579911       0.96575727       0.97850040        1.0771603       0.96941999        1.0019642       0.96528467       0.97181706        1.0240050       0.98433100
  6389.9990       0.99597556        1.1464235        1.0076499        1.0799531       0.97113538       0.97378398       0.96356244        1.0776286        1.0262661       0.96846901
  6395.0010       0.99712601       0.99977073       0.99525403        1.0036095       0.95173081       0.98279628       0.94684329       0.99723536       0.97801276       0.96535181
  6399.9993       0.99282574       0.93878637       0.95556868       0.96243989       0.98447482       0.92922230       0.88612780       0.94672642       0.97332395       0.90828261
  6405.0006       0.98563570        1.0270278       0.97169448        1.0088373       0.96879852        1.0593898        1.0865785       0.99932550       0.98908131        1.0715982
  6409.9964       0.99483586        1.0405113       0.96294767        1.0210764       0.97200884        1.0506726        1.0202378        1.0018001       0.99688965        1.0357520
  6415.0003       0.99465935       0.98925957       0.98919361        1.0323586       0.96663114       0.98497212       0.96360237       0.98881104       0.99992908       0.97413211
  6420.0004       0.99297926       0.91213871       0.96441354       0.93454311        1.0865248       0.94378148        1.0053304       0.93749292        1.0095175       0.97175998
  6425.0000       0.99613462        1.0207351       0.98275574       0.94099400        1.1141461       0.97119517       0.99008970        1.0014885        1.0264123       0.97913058
  6429.9975       0.99501454       0.95857637       0.95973998       0.95651976        1.0040272       0.95668636        1.0146087       0.95861447       0.97995299       0.98286365
