# Supplementary material for: Adsorption of rare earth elements in regolith-hosted clay deposits
Source: Nat Commun. 2020 Sep 1;11:4386. doi: 10.1038/s41467-020-17801-5 (PMC7463018; doi:10.1038/s41467-020-17801-5)
Supplement: Supplementary file 8 — Supplementary Data 5 [file 41467_2020_17801_MOESM8_ESM.zip › Supplementary Data 5_ATHENA files/Nd XAS/Standards_Nd.nor]

# XDI/1.0 Demeter/0.9.25
# Demeter.output_filetype: multicolumn normalized mu(E)
# Element.symbol: Nd
# Element.edge: l3
# Column.1: k
# Column.2: energy
# Column.4: Nd2O3-Nd-NdXAS.s_nr_1.athena
# Column.5: _Ref_Nd2O3-Nd-NdXAS.s_nr_1.athena
# Column.6: merge_ORNLYPO4-Nd-NdXAS.s_nr_1-4
# Column.7: merge_AMBNdPO4-Y-Nd-NdXAS.s_nr_1-3
# Column.8: merge_92100_ORNLXenNd2_by_Trans_2
# Column.9: merge_83130-32_NdPO4_Y_Diamond
# Column.10: 83256_Nd-soln_1.dat
# Column.11: merge_A1-NdXAS.s_nr_1-3
# Column.12: merge_92110-11_A1_Nd_2
# Column.13: merge_92086-87_109212_MapA_A1_Nd1
# Column.14: merge_92054-56_109211_BSE006_Nd_CaA1-2
# Column.15: merge_92082_109212_MapA_YCaSil_Nd1
# Column.16: merge_SOS033-NdXAS.s_nr_1-4
# Column.17: merge_A1-NdXAS.s_nr_1-3
# Column.18: merge_1051Kip-NdXAS.s_nr_1-4
# Column.19: merge_AF99193-NdXAS.s_nr_1-4
# Column.20: merge_MoOBmtNK-NdXAS_1.s_nr_1-4
# Column.21: merge_NJH1644-Nd-NdXAS.s_nr_1-4
# Column.22: 83219_bastnasite_1_best.dat
# Column.23: 83220_parisite_1.dat
# Column.24: 92096_Steen_by_Trans_2_1_best.dat
# Column.25: merge_92057-58_109211_MapB_Allanite_Nd1
# Column.26: merge_92118-19_AllaniteGlahm13436
# Column.27: merge_92102-03_Yttrofluorite_Nd_2
# Column.28: merge_92114-15_Fluorapatite_Nd
# Column.29: merge_92120-21_Zircon_AF/13/10_Nd_
# Column.30: merge_92090-91_109212_MapA_Cat_Nd2
# Column.31: merge_92080-81_109211_MapB_Nacaren_Nd1
#------------------------
#  "energy  Nd2O3-Nd-NdXAS.s_nr_1.athena  _Ref_Nd2O3-Nd-NdXAS.s_nr_1.athena  merge_ORNLYPO4-Nd-NdXAS.s_nr_1-4  merge_AMBNdPO4-Y-Nd-NdXAS.s_nr_1-3  merge_92100_ORNLXenNd2_by_Trans_2  merge_83130-32_NdPO4_Y_Diamond  83256_Nd-soln_1.dat  merge_A1-NdXAS.s_nr_1-3
  6058.9700       0.17620026E-03  -0.35231968E-02   0.16977404E-02   0.19953073E-03  -0.30765561E-02  -0.20853570E-03   0.48461216E-02   0.28746846E-02   0.57506679E-03   0.29427944E-03   0.13258806E-02   0.22952331E-03   0.10215752E-02   0.28862770E-02   0.11777900E-02   0.15745277E-02   0.21416277E-02   0.21002414E-02   0.11391757E-02   0.13557536E-02   0.88605517E-03  -0.13073531E-02  -0.47429212E-03  -0.11326553E-02   0.41793201E-02  -0.24804259E-03   0.38584536E-02   0.17282629E-03
  6062.4700       0.95166038E-04  -0.39638128E-02  -0.51922144E-04   0.20650528E-03  -0.45588585E-02  -0.20523383E-03   0.44520798E-02   0.39365077E-05  -0.10941175E-02  -0.86211839E-03   0.47455579E-03  -0.39055944E-03   0.12141043E-02   0.39523820E-05  -0.14926984E-02   0.43100749E-03   0.46757754E-03   0.92440853E-04  -0.13105641E-02  -0.24965191E-03   0.15121658E-02  -0.42656109E-03  -0.13345754E-02   0.21408190E-03   0.51568372E-03  -0.10026117E-01   0.70376691E-02  -0.56340353E-03
  6068.0000       0.25162541E-04  -0.38744199E-02  -0.50963879E-03  -0.10761110E-03  -0.36817944E-02  -0.36855639E-03   0.38294939E-02  -0.77482932E-03  -0.24950744E-02  -0.24727722E-03  -0.11919368E-02   0.40676603E-03  -0.13593319E-02  -0.77795390E-03   0.95889674E-02   0.12042630E-03  -0.10963047E-03   0.18588677E-02  -0.28116796E-02  -0.20081057E-03   0.61015473E-02  -0.16258087E-02  -0.98237384E-03   0.15395141E-02   0.37216883E-02  -0.33026886E-02   0.40129858E-02  -0.96427298E-03
  6073.0000       0.22002432E-04  -0.41288621E-02   0.10630739E-02  -0.91285090E-05  -0.54557561E-02  -0.40984094E-03   0.32665771E-02   0.31486407E-03  -0.19398582E-02  -0.11746356E-02  -0.53756586E-02  -0.85757011E-03  -0.77244740E-03   0.31613379E-03  -0.11135784E-02  -0.12239714E-03  -0.17626824E-02  -0.52294562E-04  -0.65645320E-02  -0.14338172E-02   0.40004916E-02  -0.18903872E-02   0.71855552E-04   0.18790841E-02  -0.62661760E-02  -0.39858068E-02   0.26123787E-02  -0.11019197E-02
  6078.0000       0.11239125E-04  -0.21081899E-02  -0.21192542E-03  -0.97009364E-04  -0.60832634E-02  -0.34131674E-03   0.27036603E-02   0.50815276E-03  -0.19176657E-02  -0.10912450E-02  -0.47020521E-02  -0.27407973E-02   0.19064020E-02   0.51020193E-03  -0.51385887E-03   0.19906556E-03  -0.74059029E-03   0.38828401E-02  -0.23228829E-02  -0.12491481E-02   0.31067348E-02   0.53660753E-03  -0.58508019E-03  -0.23225450E-03  -0.67767369E-03   0.21578445E-02  -0.96933714E-02  -0.46723155E-03
  6083.0000      -0.22747474E-03  -0.39306072E-02   0.60410749E-04  -0.15797483E-03  -0.22913740E-03  -0.24985806E-03   0.21407435E-02  -0.15705924E-02  -0.34991129E-03  -0.19086669E-02  -0.26486098E-02  -0.73017238E-03  -0.52694974E-03  -0.15769260E-02   0.72476607E-03   0.74834458E-03  -0.25880010E-02  -0.17887527E-02  -0.34347762E-02  -0.25364138E-02   0.17086340E-02  -0.22221942E-03  -0.16620430E-02   0.48842538E-03   0.40766588E-02  -0.37225950E-02   0.36554826E-02  -0.67851879E-03
  6088.0000      -0.20574435E-03  -0.38583088E-02  -0.17513244E-02  -0.11639564E-03  -0.16739383E-02  -0.26839817E-03   0.15778267E-02  -0.12124479E-02  -0.18869784E-02  -0.12166589E-02  -0.29065985E-02  -0.22957268E-02  -0.17347752E-02  -0.12173372E-02  -0.44436629E-02  -0.10372004E-02   0.20175302E-02  -0.27583632E-02  -0.28601969E-02  -0.20422212E-02   0.46076174E-03  -0.12426089E-02  -0.21590549E-03   0.23120647E-02   0.18903930E-02  -0.66762457E-02  -0.63106932E-02  -0.61206804E-03
  6093.0000      -0.13356185E-03  -0.17512723E-02  -0.13239610E-02  -0.19905824E-03   0.14263903E-02  -0.14224884E-03   0.10149100E-02   0.37774056E-03  -0.12854488E-02  -0.83187309E-04  -0.23258288E-02  -0.20203924E-02   0.14792580E-02   0.37926383E-03  -0.13568492E-02   0.38278058E-03  -0.28703271E-03  -0.46900948E-02  -0.45448118E-02  -0.14245271E-02  -0.10089041E-02   0.96718041E-03  -0.74262472E-03  -0.56640817E-02   0.23620644E-02  -0.87601273E-02   0.19084075E-02  -0.10376300E-03
  6098.0000      -0.22094309E-03  -0.27983374E-02  -0.17662987E-03  -0.97446989E-04   0.25040352E-02   0.16768775E-04   0.45199318E-03   0.25125105E-02  -0.88297284E-03  -0.68659272E-03   0.97979919E-03  -0.69756556E-03  -0.38526530E-02   0.25226424E-02   0.71469107E-02  -0.90807242E-03   0.17395912E-02  -0.13585396E-02   0.16286012E-02  -0.16187465E-04  -0.30862681E-02   0.14474551E-02   0.42930028E-03   0.34214550E-02   0.27944457E-02   0.14261471E-02  -0.55299177E-02  -0.70383435E-03
  6103.0000       0.15087040E-03  -0.30933823E-02  -0.33098227E-03  -0.51225614E-04   0.46358526E-03   0.10001994E-03  -0.11092360E-03  -0.24426763E-03  -0.17630159E-03   0.66402704E-03   0.73153379E-03   0.13164167E-02   0.82598732E-03  -0.24525266E-03   0.94299755E-03   0.34873157E-03   0.17456625E-02   0.24439444E-02   0.23080289E-02   0.24459408E-02  -0.24544430E-02  -0.49067011E-03   0.79715115E-04  -0.68141940E-03  -0.49988234E-02   0.17371792E-02  -0.27225092E-02   0.23718070E-03
  6108.0000      -0.58018209E-04  -0.37630325E-02   0.12495943E-02   0.16326507E-03   0.48218422E-02   0.34852864E-03  -0.13937219E-03   0.47514781E-03   0.26864142E-02   0.95610069E-03   0.29488553E-02   0.25984189E-02  -0.36800690E-02   0.47706389E-03  -0.30769303E-03   0.18984982E-02  -0.66055979E-04   0.24539234E-04   0.55020384E-02  -0.73051347E-03  -0.24378087E-02   0.59535416E-03   0.44933360E-03   0.29815413E-02   0.74706177E-03   0.73966549E-02   0.48154422E-02   0.49218722E-03
  6113.0000       0.36510143E-03  -0.40027605E-02   0.65234588E-03   0.28314979E-03   0.31719336E-02   0.65643086E-03   0.67110892E-04   0.31684608E-02   0.30366528E-02   0.21111350E-02   0.49339311E-02   0.21178546E-02   0.15270568E-02   0.31812379E-02  -0.18212662E-03   0.19882664E-03  -0.90851635E-03   0.40160791E-02   0.37054482E-02   0.29889387E-02  -0.28182228E-02   0.50889385E-03   0.22329948E-02  -0.31339347E-02  -0.28247956E-02   0.80144532E-02   0.29964976E-02   0.15873139E-02
  6118.0000       0.43598994E-03  -0.34760177E-02   0.51151071E-03   0.93656448E-03  -0.52508566E-02   0.13152650E-02  -0.41960089E-03   0.36330309E-02   0.26695139E-02   0.42311649E-02   0.56185765E-02   0.59459985E-03   0.35795282E-02   0.36476815E-02   0.29788097E-02   0.32573227E-02   0.65897437E-03   0.34941691E-02   0.44579494E-02   0.26515802E-02  -0.43288013E-02  -0.11276746E-02   0.40880777E-02   0.48115434E-02   0.15018513E-02  -0.61023242E-02  -0.53825171E-03   0.29103068E-02
  6123.0000       0.73756397E-03  -0.25945954E-02  -0.23603399E-04   0.10696180E-02  -0.84299900E-02   0.17145729E-02  -0.77167064E-03   0.34514866E-02   0.46587890E-02   0.64013970E-02   0.87591249E-02   0.30486148E-02   0.21059558E-02   0.34654050E-02   0.22980487E-02   0.20364409E-02   0.29935568E-02   0.17090916E-02   0.86340059E-02   0.68299441E-02  -0.38659536E-02   0.22523784E-02   0.65447840E-02   0.15367301E-02   0.22333830E-02  -0.69721596E-02  -0.29176983E-02   0.37232248E-02
  6128.0000       0.10467448E-02  -0.28265537E-02   0.43566863E-03   0.15051053E-02  -0.78178465E-02   0.22584320E-02  -0.91491499E-03   0.68181203E-02   0.74206319E-02   0.84908104E-02   0.10088320E-01   0.53113019E-02   0.74593839E-02   0.68456150E-02   0.41614705E-02   0.25579196E-02   0.26057806E-02   0.20850620E-02   0.11161929E-01   0.10004727E-01  -0.39432036E-02   0.51239595E-02   0.72512559E-02   0.17141167E-02   0.22509847E-02  -0.18801487E-01  -0.83506524E-03   0.48676952E-02
  6133.0000       0.14209645E-02  -0.26194765E-02   0.32349400E-02   0.19433989E-02  -0.40411499E-02   0.31026856E-02  -0.82789215E-03   0.69061718E-02   0.12052435E-01   0.10441412E-01   0.11565016E-01   0.87163875E-02   0.45347771E-02   0.69340216E-02   0.45209777E-02   0.28646234E-02   0.79715877E-02   0.37581812E-02   0.12638297E-01   0.73803704E-02  -0.25326595E-02   0.67370281E-02   0.10400323E-01   0.48485522E-02   0.81207571E-03  -0.74357880E-02   0.10218162E-01   0.72326039E-02
  6138.0000       0.19383712E-02  -0.33137609E-02   0.77886144E-02   0.26825865E-02  -0.38681108E-02   0.40457907E-02  -0.11846357E-02   0.99144192E-02   0.15727660E-01   0.15676671E-01   0.17705213E-01   0.12645187E-01   0.79353281E-02   0.99544000E-02   0.15581393E-01   0.66681532E-02   0.87310218E-02   0.89413047E-02   0.18324186E-01   0.15518178E-01   0.97657036E-03   0.10432786E-01   0.12967189E-01   0.99977997E-03   0.69801666E-02   0.11111651E-01   0.10131945E-01   0.94392197E-02
  6143.0000       0.27939258E-02  -0.23692970E-02   0.70757718E-02   0.34940218E-02   0.59014248E-02   0.51855625E-02  -0.11217291E-02   0.17750609E-01   0.22912960E-01   0.22750661E-01   0.24212188E-01   0.15081616E-01   0.91186425E-02   0.17822190E-01   0.17382401E-01   0.68675361E-02   0.12625833E-01   0.90599455E-02   0.26570894E-01   0.21374452E-01   0.52234377E-02   0.16742373E-01   0.21905567E-01   0.33290795E-02   0.18936211E-01   0.12966422E-01   0.21058532E-01   0.13901133E-01
  6148.0000       0.34219253E-02  -0.31170821E-02   0.49343879E-02   0.41632226E-02  -0.76830805E-02   0.67723909E-02  -0.12701931E-02   0.32345712E-01   0.35085393E-01   0.33156969E-01   0.33753631E-01   0.21841716E-01   0.20621663E-01   0.32476149E-01   0.23691426E-01   0.11299066E-01   0.20744785E-01   0.20031211E-01   0.39029391E-01   0.31532331E-01   0.14285929E-01   0.26660866E-01   0.31750841E-01   0.86133211E-02   0.21577320E-01  -0.19309026E-02   0.20326900E-01   0.20030898E-01
  6153.0000       0.43435907E-02  -0.29700793E-02   0.64516361E-02   0.58353246E-02   0.73824824E-02   0.84890793E-02   0.62474958E-04   0.57109162E-01   0.56390414E-01   0.53771911E-01   0.61958859E-01   0.38594688E-01   0.33772062E-01   0.57339460E-01   0.36221514E-01   0.18163488E-01   0.35751149E-01   0.32319467E-01   0.57426420E-01   0.48205948E-01   0.31375699E-01   0.49995008E-01   0.53949530E-01   0.18707631E-01   0.27537358E-01   0.41209855E-02   0.55654035E-01   0.30581461E-01
  6158.0000       0.55036867E-02  -0.14146163E-02   0.10775286E-01   0.74419739E-02   0.70088507E-03   0.10849018E-01   0.98664286E-03   0.12186025       0.12250632       0.11772955       0.13592480       0.82945666E-01   0.71549601E-01   0.12235166       0.79746205E-01   0.37748477E-01   0.75201917E-01   0.79795597E-01   0.11530061       0.97090646E-01   0.90052787E-01   0.11439165       0.12202521       0.44748980E-01   0.66554536E-01   0.70100240E-01   0.86430746E-01   0.63692182E-01
  6160.0000       0.64551583E-02  -0.25005054E-02   0.13630159E-01   0.81586261E-02   0.90793766E-02   0.11802989E-01   0.89137386E-03   0.18677915       0.18739913       0.17703667       0.20733665       0.12397199       0.12265884       0.18753235       0.11705116       0.59408931E-01   0.11674811       0.12915600       0.17294517       0.14269059       0.14289932       0.16469595       0.17956259       0.65794902E-01   0.92962394E-01   0.89736436E-01   0.12530433       0.95104515E-01
  6162.0000       0.71891552E-02  -0.22763847E-02   0.21831150E-01   0.94320893E-02   0.16032785E-01   0.13016879E-01   0.11899132E-02   0.30117031       0.32406341       0.30575051       0.34611395       0.21236884       0.19280523       0.30238480       0.19358646       0.93670270E-01   0.19256182       0.20384055       0.26380244       0.21831683       0.25857277       0.31098160       0.33993319       0.10455403       0.15161605       0.15346666       0.22213406       0.15904408
  6164.0000       0.76054370E-02  -0.19406080E-02   0.39702293E-01   0.10052636E-01   0.22105974E-01   0.14352508E-01   0.23058153E-02   0.61106711       0.52741551       0.49911351       0.54681443       0.34631190       0.40556245       0.61353130       0.40546105       0.19416341       0.40941449       0.44589478       0.46278967       0.37815251       0.43291224       0.62589281       0.67705129       0.16064392       0.24150934       0.25912876       0.37279708       0.25339988
  6166.0000       0.86720587E-02  -0.24951160E-02   0.90377784E-01   0.11176753E-01   0.60422836E-01   0.15791915E-01   0.17961991E-02    1.3222800        1.1850677        1.1818126        1.1110215       0.89209964        1.0565956        1.3276122        1.0856787       0.48614282        1.0190579        1.1433910       0.98802274       0.81100384        1.0296076        1.3460624        1.4364914       0.41065708       0.65535774       0.68489063       0.88864721       0.58906659
  6168.0000       0.97619907E-02  -0.27110705E-02   0.13007443       0.12212049E-01   0.73893281E-01   0.17575498E-01   0.22449856E-02    1.6218936        1.4090902        1.4444689        1.3403260        1.1344823        1.3906985        1.6284341        1.5789823       0.65199994        1.2682459        1.5992528        1.6622939        1.3674675        1.2852600        1.4692694        1.5339151       0.71368708       0.84952961       0.90409339        1.0768010       0.80038336
  6170.0000       0.10880665E-01  -0.13019972E-02   0.90087773E-01   0.13453015E-01   0.74668161E-01   0.19237172E-01   0.33771274E-02    1.2408861        1.1595856        1.1538318        1.1554417       0.87431375       0.95232218        1.2458901        1.0216964       0.44189452       0.92546519        1.0613687        1.3550744        1.1124589        1.1062100       0.96633573        1.0445755       0.58365010       0.69983883       0.74220657       0.86468585       0.79074418
  6172.0000       0.12518451E-01  -0.88598782E-03   0.61975016E-01   0.14761335E-01   0.66157619E-01   0.21269040E-01   0.54102958E-02   0.85625507       0.80223262       0.76161631       0.85282083       0.58788703       0.59912506       0.85970800       0.63892754       0.28093604       0.59909838       0.66948796       0.86166931       0.68854333       0.80428687       0.61453697       0.66917586       0.38500660       0.45225236       0.50051724       0.58253468       0.62422508
  6174.0000       0.13371684E-01  -0.20403365E-02   0.47403653E-01   0.16268587E-01   0.46343989E-01   0.23649964E-01   0.60400680E-02   0.65038991       0.61612960       0.56389836       0.67810946       0.45206759       0.41929152       0.65301267       0.44821144       0.20341717       0.42879102       0.47287026       0.62585075       0.48261903       0.64325349       0.45514896       0.50410855       0.32835864       0.36250875       0.39007163       0.42984913       0.53750783
  6176.0000       0.14809631E-01  -0.27031385E-02   0.42630532E-01   0.18578496E-01   0.37055385E-01   0.26094567E-01   0.73169011E-02   0.56099598       0.54738583       0.48639176       0.60182674       0.39852847       0.36140325       0.56325824       0.37716884       0.17515750       0.37102886       0.40391507       0.53587392       0.40892239       0.58936104       0.40447448       0.44835756       0.25709429       0.32672803       0.34065605       0.37323522       0.49851178
  6178.0000       0.17109565E-01  -0.16690419E-02   0.41566034E-01   0.20570914E-01   0.39443363E-01   0.29097996E-01   0.75731269E-02   0.54644668       0.52902696       0.47249866       0.59695356       0.38611627       0.35062077       0.54865027       0.36410018       0.16649357       0.36048939       0.37497295       0.53851659       0.41580191       0.59035201       0.40532535       0.42999707       0.25455357       0.32714043       0.35191806       0.36122193       0.49645674
  6180.0000       0.19230138E-01  -0.23645485E-02   0.45473648E-01   0.23282276E-01   0.45838529E-01   0.32725489E-01   0.97704222E-02   0.53945354       0.52137722       0.46622093       0.59633249       0.38614853       0.34005838       0.54162894       0.35524625       0.16332859       0.35023075       0.37203601       0.55354105       0.43123000       0.57811018       0.40440830       0.42505556       0.28402083       0.31537333       0.35433082       0.36572446       0.48516559
  6182.0000       0.21148935E-01  -0.24748775E-02   0.46793330E-01   0.26133720E-01   0.42303081E-01   0.36207107E-01   0.13883060E-01   0.52408497       0.49227085       0.45363935       0.56215840       0.35165765       0.33596798       0.52619839       0.34827870       0.16455399       0.34816898       0.35924734       0.52863187       0.42260284       0.51303057       0.41658056       0.41784308       0.23969034       0.28702988       0.33957404       0.32657443       0.42368146
  6184.0000       0.24274995E-01  -0.24471349E-02   0.47521226E-01   0.29712045E-01   0.37886796E-01   0.41209451E-01   0.14394003E-01   0.51543412       0.48178234       0.44791894       0.54396125       0.33858741       0.34021525       0.51751265       0.35754300       0.16521944       0.33395744       0.36405366       0.50172356       0.40268878       0.46797623       0.44316573       0.42765944       0.20942078       0.26469931       0.29527746       0.32848870       0.37013010
  6186.0000       0.27717703E-01  -0.30528452E-02   0.51667731E-01   0.33817750E-01   0.43508189E-01   0.46399643E-01   0.16964299E-01   0.51452461       0.48094365       0.45340587       0.54219970       0.33876431       0.34871354       0.51659948       0.37841597       0.17674208       0.33935792       0.38582128       0.48554898       0.38782846       0.45629507       0.46010447       0.44259333       0.20685021       0.26190522       0.28429000       0.34154006       0.35031200
  6188.0000       0.32273616E-01  -0.19623306E-02   0.56811949E-01   0.38530974E-01   0.57932711E-01   0.53084534E-01   0.19949881E-01   0.53054047       0.48572538       0.47183466       0.55984260       0.35829498       0.36921417       0.53267992       0.39810352       0.18639309       0.35257035       0.40609219       0.49270164       0.39399585       0.45745305       0.47439739       0.45733878       0.20611971       0.27938532       0.26749783       0.35985310       0.34205588
  6188.4000       0.32772873E-01  -0.22003955E-02   0.58489707E-01   0.39644964E-01   0.61858933E-01   0.54743143E-01   0.21325942E-01   0.53788423       0.48873608       0.47779064       0.56169460       0.35753989       0.36569324       0.54005330       0.40349942       0.18811878       0.35016291       0.40961306       0.48563828       0.39775574       0.45961975       0.47827618       0.46320017       0.20901352       0.26728987       0.27865524       0.36672908       0.34448469
  6188.8000       0.33838451E-01  -0.28642049E-02   0.56709219E-01   0.40929581E-01   0.57279209E-01   0.56311102E-01   0.22210398E-01   0.53722632       0.49348778       0.48114517       0.56607176       0.35955304       0.36397615       0.53939273       0.40682319       0.18889697       0.35255142       0.41741781       0.48911310       0.39982454       0.46150267       0.48255922       0.46683636       0.20885531       0.27493849       0.29392881       0.35576075       0.34560886
  6189.2000       0.34500189E-01  -0.40923399E-03   0.54560280E-01   0.42275786E-01   0.54168826E-01   0.57785038E-01   0.23081252E-01   0.53960368       0.49934915       0.48499305       0.57109799       0.36250080       0.37345389       0.54177968       0.40539631       0.18987654       0.36013161       0.42148166       0.49571321       0.40513317       0.46343819       0.48685640       0.47062826       0.20812292       0.27867555       0.30102958       0.35797558       0.34566497
  6189.6000       0.36305679E-01  -0.16395233E-02   0.59510972E-01   0.43678976E-01   0.55188739E-01   0.59291230E-01   0.23996540E-01   0.54433321       0.50390183       0.49036191       0.57560306       0.36485902       0.38389662       0.54652828       0.41899690       0.19472388       0.36056333       0.42397211       0.50190420       0.41232350       0.46644763       0.49122957       0.47460908       0.20991384       0.27298549       0.29640410       0.37274907       0.34530885
  6190.0000       0.37229070E-01  -0.18265982E-02   0.63718828E-01   0.44494880E-01   0.55753012E-01   0.61087267E-01   0.24589834E-01   0.54960779       0.50283946       0.49628507       0.57915771       0.36546666       0.38519871       0.55182414       0.42085786       0.19824193       0.36204962       0.42375335       0.50811988       0.41370337       0.47217257       0.49620039       0.47646490       0.21800286       0.27077269       0.28523002       0.36654175       0.34559593
  6190.4000       0.38711779E-01  -0.11497434E-02   0.59471045E-01   0.45885944E-01   0.61870371E-01   0.63208019E-01   0.24640794E-01   0.55785972       0.50863030       0.50071988       0.58515725       0.37183369       0.38535214       0.56010934       0.42377489       0.19728398       0.36505816       0.43060127       0.51168793       0.42196659       0.47465011       0.49814398       0.48212583       0.22775610       0.28079123       0.28745608       0.37107994       0.34797900
  6190.8000       0.39878289E-01  -0.31956066E-02   0.61913793E-01   0.47649397E-01   0.62760398E-01   0.64798060E-01   0.26422947E-01   0.56489874       0.51419035       0.50556178       0.58834618       0.37839663       0.39250215       0.56717675       0.42823724       0.20102022       0.36998859       0.43616737       0.51522680       0.42761019       0.47956382       0.50138716       0.48446158       0.21601476       0.28483997       0.29817823       0.37490876       0.34936685
  6191.2000       0.40575064E-01  -0.14728119E-02   0.62618903E-01   0.49541815E-01   0.63583256E-01   0.66743825E-01   0.28652415E-01   0.57027073       0.52003052       0.51028393       0.59374102       0.38284875       0.39830852       0.57257040       0.42867431       0.20631898       0.37141778       0.43607773       0.52160555       0.43537313       0.48560535       0.50484204       0.48825801       0.20933965       0.29115589       0.30755551       0.38430737       0.35072669
  6191.6000       0.42105258E-01  -0.20736529E-02   0.62726300E-01   0.50627988E-01   0.64681814E-01   0.69039390E-01   0.30061106E-01   0.57391519       0.52585952       0.51558815       0.60111118       0.38538175       0.40045571       0.57622955       0.43707422       0.20362868       0.37713711       0.44419638       0.52937927       0.44449082       0.49113922       0.50751605       0.49406344       0.21432703       0.29653733       0.30798149       0.39612373       0.35197959
  6192.0000       0.43746517E-01  -0.21325739E-02   0.62319697E-01   0.52519241E-01   0.61771267E-01   0.70798489E-01   0.29401801E-01   0.57612080       0.53064304       0.52334637       0.60498096       0.38877135       0.40025451       0.57844406       0.44497765       0.20918446       0.38401960       0.45114807       0.53286612       0.44883498       0.49431373       0.50853395       0.49830904       0.21836469       0.28651866       0.29427037       0.39795697       0.35204312
  6192.4000       0.44700787E-01  -0.77100328E-03   0.64535580E-01   0.54464181E-01   0.60218879E-01   0.73135490E-01   0.31494775E-01   0.58209676       0.53585325       0.52676708       0.60788803       0.39408274       0.40931571       0.58444412       0.44867337       0.21529744       0.38438349       0.45561162       0.54194961       0.45542952       0.49819705       0.51482976       0.50238997       0.22254763       0.29232767       0.29882179       0.40985999       0.35604694
  6192.8000       0.46411589E-01  -0.18426228E-03   0.70302226E-01   0.56215603E-01   0.66200929E-01   0.75391850E-01   0.32897804E-01   0.59135425       0.54093481       0.53296585       0.61523181       0.39673961       0.41524540       0.59373894       0.44830378       0.21417333       0.38659427       0.45541860       0.54603720       0.45674044       0.50173592       0.51578014       0.50862020       0.22553221       0.30881781       0.31251462       0.41060846       0.35763596
  6193.2000       0.48327468E-01  -0.17156404E-02   0.65181837E-01   0.58067727E-01   0.68805392E-01   0.77751941E-01   0.34144347E-01   0.60045018       0.54654782       0.54017478       0.62243754       0.40044452       0.41583645       0.60287156       0.44670204       0.21467383       0.39683098       0.45813132       0.55298371       0.45922452       0.50626892       0.51679485       0.51382425       0.22950244       0.31533731       0.31747056       0.41178588       0.35903509
  6193.6000       0.49824235E-01  -0.25249885E-02   0.69727437E-01   0.59739580E-01   0.68019012E-01   0.80350833E-01   0.35478329E-01   0.60805054       0.55230604       0.54687454       0.62807620       0.40646508       0.42106411       0.61050256       0.45795158       0.21608373       0.40144168       0.46915302       0.56315419       0.46580682       0.51144643       0.51916215       0.51589276       0.23542208       0.31128756       0.31476073       0.41497772       0.36140725
  6194.0000       0.51700426E-01  -0.22871733E-02   0.70489507E-01   0.61737969E-01   0.74425590E-01   0.83260049E-01   0.36880613E-01   0.61138593       0.55682544       0.55177543       0.63375960       0.41353793       0.42457317       0.61385140       0.46207962       0.21908357       0.39706139       0.47250354       0.56940274       0.47561693       0.51520908       0.52003383       0.51385003       0.24287615       0.31467387       0.32407727       0.41155314       0.36491385
  6194.4000       0.53675109E-01  -0.22693315E-02   0.72614980E-01   0.64293548E-01   0.69651522E-01   0.85821847E-01   0.37578917E-01   0.62141954       0.56309307       0.55808526       0.63712385       0.41524462       0.42672551       0.62392547       0.45962704       0.22322659       0.40366850       0.47334405       0.57719304       0.48240764       0.51778837       0.52155704       0.52215796       0.23340684       0.31656406       0.31333907       0.42037928       0.36764217
  6194.8000       0.54766939E-01  -0.12294715E-02   0.75080017E-01   0.66608687E-01   0.73202109E-01   0.89016746E-01   0.39691826E-01   0.62779813       0.56916356       0.56198161       0.64318939       0.42046078       0.43667572       0.63032978       0.47304971       0.22693564       0.41100250       0.47833251       0.58302991       0.48651080       0.52217016       0.52521716       0.52580739       0.24731498       0.31701062       0.30648236       0.42903754       0.37059023
  6195.2000       0.57400560E-01  -0.22857585E-02   0.78882846E-01   0.68977772E-01   0.76373501E-01   0.92152583E-01   0.41924226E-01   0.63143174       0.57356108       0.56775935       0.64838823       0.42271864       0.44193750       0.63397805       0.48440695       0.22983190       0.41665561       0.48291795       0.58557533       0.49256955       0.52673995       0.52680296       0.52896104       0.25716694       0.32288881       0.31424698       0.43998435       0.37344822
  6195.6000       0.59088228E-01  -0.19057057E-02   0.80371908E-01   0.71917123E-01   0.75391089E-01   0.95266546E-01   0.43771370E-01   0.63596970       0.57718763       0.57466140       0.65249035       0.42279756       0.44055757       0.63853431       0.49201519       0.23001204       0.42343632       0.48176523       0.58943971       0.50104594       0.53050702       0.52608641       0.53303582       0.26038834       0.33388808       0.32838384       0.44402983       0.37608264
  6196.0000       0.62093491E-01  -0.19011676E-02   0.82146052E-01   0.74853149E-01   0.71444946E-01   0.99108400E-01   0.45521409E-01   0.63738413       0.58331009       0.57701153       0.65865287       0.42865110       0.44149205       0.63995444       0.48824016       0.23197296       0.42469278       0.48943941       0.60513636       0.50804977       0.53303647       0.52666836       0.53674463       0.27923958       0.34239905       0.32162386       0.42046675       0.37854678
  6196.4000       0.65004866E-01  -0.22983637E-02   0.80606339E-01   0.77753189E-01   0.74465279E-01   0.10259196       0.47806564E-01   0.64607055       0.58724808       0.58445929       0.66199466       0.42930998       0.44960101       0.64867589       0.48846300       0.23887665       0.43231212       0.49650428       0.61232226       0.51032764       0.53661300       0.52976014       0.53682155       0.27277997       0.33299734       0.32298381       0.43900018       0.38193255
  6196.8000       0.67321996E-01  -0.10763409E-02   0.80850237E-01   0.80452484E-01   0.86384045E-01   0.10645361       0.50280212E-01   0.64738433       0.59316304       0.58735919       0.66594741       0.43159114       0.45768528       0.64999497       0.49303888       0.24265721       0.43952232       0.49890962       0.61474988       0.51290948       0.53924552       0.52809482       0.54064541       0.26886715       0.33396538       0.33843392       0.44440776       0.38586788
  6197.2000       0.70158501E-01  -0.27309261E-02   0.83815367E-01   0.83933026E-01   0.91724614E-01   0.11072748       0.52848608E-01   0.64867517       0.59438080       0.58991106       0.66868173       0.43799558       0.46133210       0.65129101       0.49606061       0.24532493       0.43586113       0.50832427       0.61319827       0.51587118       0.54106239       0.52972680       0.54512666       0.27268969       0.34319787       0.33683311       0.45141983       0.38931765
  6197.6000       0.72992508E-01  -0.25065845E-02   0.87905124E-01   0.87799797E-01   0.87239728E-01   0.11528346       0.55533882E-01   0.65643085       0.59238603       0.59354405       0.67088546       0.44569194       0.46589547       0.65907797       0.49900073       0.24857677       0.44032875       0.50967957       0.61398863       0.52103372       0.54405071       0.53438453       0.54862278       0.28362969       0.35382964       0.32821457       0.46186198       0.39256504
  6198.0000       0.76270893E-01  -0.16986766E-02   0.92127606E-01   0.91854679E-01   0.81820887E-01   0.11983008       0.58462602E-01   0.65585011       0.59688475       0.59691082       0.67577419       0.44678863       0.46668150       0.65849489       0.50196024       0.25057674       0.44912577       0.50736045       0.62903045       0.53193668       0.55210701       0.53372172       0.55104916       0.29510590       0.35412947       0.36398965       0.46431159       0.39721531
  6198.4000       0.79706558E-01  -0.15650918E-02   0.92076072E-01   0.96062350E-01   0.91074695E-01   0.12453942       0.62967567E-01   0.66195426       0.60444742       0.59996736       0.67810219       0.44953133       0.46829048       0.66462365       0.50678814       0.25501822       0.45170673       0.51320789       0.63153165       0.53280494       0.55294591       0.53227959       0.55178305       0.29297153       0.36103015       0.34761692       0.45075938       0.40279139
  6198.8000       0.84345258E-01  -0.19894259E-02   0.93132588E-01   0.10004947       0.10117689       0.12992180       0.66221022E-01   0.66578415       0.60705642       0.60158182       0.68114491       0.45149700       0.46929825       0.66846898       0.50436518       0.25695753       0.45297468       0.51723028       0.63332908       0.54280509       0.55590385       0.53433840       0.55215339       0.30238007       0.35717706       0.34586509       0.45956147       0.40644110
  6199.2000       0.87654641E-01  -0.18690379E-02   0.99574388E-01   0.10465656       0.10498196       0.13557708       0.69138184E-01   0.66548069       0.60549694       0.60320795       0.68338627       0.45363212       0.46559928       0.66816430       0.50607888       0.26093567       0.45669487       0.51555051       0.63566068       0.54642211       0.55903929       0.53671830       0.55289773       0.30984367       0.35872194       0.34740037       0.47048018       0.41048575
  6199.6000       0.91522796E-01  -0.24238664E-02   0.99099830E-01   0.10933923       0.10327581       0.14155460       0.72349463E-01   0.66855826       0.60335453       0.60520383       0.68453385       0.45563067       0.47428886       0.67125428       0.51180519       0.26582284       0.46949500       0.51913419       0.63939233       0.54171064       0.56092798       0.53785459       0.55492874       0.31438644       0.36794074       0.35616963       0.47006551       0.41490747
  6200.0000       0.95707263E-01  -0.20569614E-02   0.10498320       0.11463111       0.10422277       0.14837472       0.76162488E-01   0.66881581       0.60710519       0.60678213       0.68553483       0.45592068       0.48246257       0.67151287       0.50965486       0.26811011       0.47445056       0.52428923       0.64496708       0.54050057       0.56063854       0.53781596       0.55935708       0.32781464       0.37333067       0.39158746       0.45115985       0.41731414
  6200.4000       0.10110692      -0.23915454E-02   0.10665677       0.12077715       0.11050969       0.15529375       0.80196910E-01   0.66866869       0.61229069       0.60905072       0.68866992       0.46181815       0.48518133       0.67136515       0.51395526       0.26963220       0.47141272       0.53007061       0.64582913       0.54683509       0.56848201       0.53886718       0.56203703       0.33129374       0.36204990       0.38450111       0.46185739       0.42184689
  6200.8000       0.10575415      -0.19077338E-02   0.10820576       0.12777482       0.12080546       0.16266532       0.84602643E-01   0.67228181       0.61288342       0.60990549       0.68774383       0.46089940       0.48583366       0.67499285       0.51797859       0.26941469       0.47055289       0.53202251       0.64695018       0.54938309       0.56861329       0.54315057       0.56362463       0.33174740       0.36888315       0.38503242       0.46531822       0.42627137
  6201.2000       0.11215129      -0.30098087E-02   0.11803620       0.13516542       0.12656571       0.17099659       0.90886051E-01   0.67374441       0.61416120       0.61105057       0.68830662       0.46276646       0.48341847       0.67646135       0.51313468       0.27625844       0.47046336       0.53011868       0.64694832       0.55075576       0.57022989       0.54637552       0.56500716       0.33799249       0.37931128       0.38903057       0.47016950       0.43027870
  6201.6000       0.11906435      -0.14208964E-02   0.12426457       0.14333257       0.13073759       0.18002640       0.98276576E-01   0.67003828       0.61679171       0.61212391       0.69085073       0.46852005       0.48212593       0.67274027       0.50823766       0.28340304       0.47721914       0.52972951       0.64557309       0.55229470       0.57470617       0.54715980       0.56583180       0.34671501       0.38347586       0.39296398       0.47796125       0.43407741
  6202.0000       0.12611087      -0.43032598E-03   0.12430624       0.15113751       0.14711679       0.18864485       0.10362838       0.67245804       0.61713766       0.61078604       0.69086713       0.47087602       0.48671051       0.67516979       0.51084070       0.28500753       0.48654811       0.52806497       0.64369370       0.55416776       0.57559887       0.54713620       0.56456166       0.34239191       0.37589023       0.39386104       0.48313378       0.43836846
  6202.4000       0.13370685      -0.31195219E-02   0.13415774       0.15976514       0.15626221       0.19958559       0.11091853       0.67202580       0.61509330       0.61066135       0.69217469       0.47631477       0.49671418       0.67473581       0.51776103       0.29312758       0.49291933       0.53364375       0.64892053       0.55630824       0.57882857       0.54857159       0.57045916       0.36103550       0.37738423       0.39228736       0.45978896       0.44323920
  6202.8000       0.14340524      -0.27527702E-02   0.14443031       0.17050994       0.15695632       0.21189893       0.11832576       0.66703393       0.61445723       0.61062918       0.69264822       0.48303040       0.49896631       0.66972381       0.52349592       0.30012848       0.49413039       0.53566296       0.64854644       0.56040767       0.58266576       0.54901006       0.57235084       0.36203310       0.37997470       0.40706685       0.45615930       0.44859611
  6203.2000       0.15288683      -0.19694917E-02   0.14602101       0.18186702       0.15977780       0.22502922       0.12815791       0.66849060       0.61545210       0.61218480       0.69431796       0.48499085       0.50121890       0.67118635       0.52508191       0.30297623       0.49452779       0.53498853       0.64746021       0.56205682       0.58597321       0.55120778       0.57441690       0.36250453       0.38843947       0.42513985       0.46821542       0.45433254
  6203.6000       0.16452008      -0.20713509E-02   0.16193439       0.19511542       0.17030129       0.23921712       0.14124925       0.67059776       0.61768190       0.61501888       0.69681892       0.48501074       0.49950764       0.67330201       0.52389874       0.30943559       0.49829439       0.54267162       0.64824374       0.56180160       0.58880909       0.55577561       0.57812652       0.37113757       0.39881279       0.43279959       0.48669489       0.46009529
  6204.0000       0.17747963      -0.35414663E-02   0.17320839       0.21111978       0.18930090       0.25553464       0.15697205       0.66857890       0.62013518       0.61703015       0.69743796       0.49534455       0.50099636       0.67127500       0.52810397       0.31503210       0.49916246       0.54915356       0.65109198       0.56520333       0.59241269       0.56122014       0.58214972       0.38793302       0.39847090       0.41547825       0.49763199       0.46530490
  6204.4000       0.19313984      -0.25752851E-02   0.18814173       0.22921955       0.19303368       0.27405216       0.16736045       0.67006808       0.62145815       0.61915700       0.69927940       0.50450070       0.50860150       0.67277019       0.53536635       0.32597625       0.51038837       0.55143479       0.65261370       0.56983231       0.59221398       0.56625053       0.59024075       0.40108970       0.39944244       0.42063569       0.47770592       0.47606627
  6204.8000       0.21165484      -0.14269299E-02   0.20145284       0.24825556       0.21786355       0.29462447       0.18299822       0.67634570       0.62645609       0.62034364       0.70092123       0.51110800       0.51751651       0.67907313       0.53621718       0.33709644       0.52318288       0.55137138       0.64733493       0.57213138       0.59804446       0.57105431       0.59354777       0.40989358       0.40682004       0.45146510       0.47557968       0.48477786
  6205.2000       0.22975374      -0.15552485E-02   0.20153555       0.26847196       0.24236249       0.31690727       0.20100924       0.68137622       0.62952780       0.62218212       0.70440196       0.52018575       0.52757155       0.68412393       0.54423309       0.34990285       0.52735099       0.55404497       0.64546666       0.57258843       0.60772634       0.57576511       0.59704261       0.41759829       0.42595036       0.48228382       0.48210838       0.49381010
  6205.6000       0.24839270      -0.13579532E-02   0.22479030       0.29010164       0.25714744       0.34025776       0.21887167       0.68823640       0.63065163       0.62649299       0.70898883       0.53226628       0.52980726       0.69101177       0.55611133       0.36443854       0.53146803       0.56031738       0.64992122       0.57556777       0.61782373       0.58169234       0.60302350       0.42937051       0.44754969       0.49450478       0.49335888       0.50373943
  6206.0000       0.26558850      -0.92611421E-03   0.23553816       0.31088864       0.26453862       0.36371447       0.23452061       0.68954240       0.63523738       0.63519647       0.71120416       0.54347347       0.53882024       0.69232304       0.55035553       0.37962192       0.53465451       0.56847158       0.65610311       0.58924004       0.62355584       0.59132286       0.61107249       0.45249411       0.44813748       0.47532004       0.51065519       0.51339174
  6206.4000       0.28607673      -0.12893773E-02   0.25611823       0.33203640       0.30053151       0.38832990       0.25505681       0.69272980       0.64237059       0.63297352       0.71331212       0.55224924       0.55150866       0.69552330       0.55459663       0.39354533       0.54591280       0.57610109       0.66432435       0.59614977       0.62949894       0.59867891       0.61999744       0.46926076       0.45511063       0.48008905       0.51174259       0.52401500
  6206.8000       0.30735710      -0.29188489E-02   0.27250078       0.35388806       0.32772638       0.41233422       0.27516077       0.69702284       0.65091367       0.63891322       0.71653822       0.56512494       0.55544637       0.69983365       0.56998538       0.40442480       0.55728117       0.58414363       0.67001503       0.60026749       0.63777902       0.60864658       0.62536691       0.48612179       0.46895686       0.48374306       0.51174239       0.53732484
  6207.2000       0.33130178      -0.17169647E-02   0.29474634       0.37993938       0.35048801       0.43883545       0.29835650       0.69884473       0.65946937       0.64590205       0.72238461       0.57792691       0.56281048       0.70166289       0.57127930       0.42128589       0.56888631       0.58818930       0.67363803       0.60410947       0.64709516       0.61871599       0.63425897       0.50962272       0.49089197       0.50256797       0.52402706       0.55216094
  6207.6000       0.36004761       0.21472990E-03   0.31659085       0.40970547       0.37118770       0.46811749       0.32499694       0.70440614       0.66644514       0.65173900       0.73011517       0.58943299       0.57681069       0.70724673       0.57449602       0.44023812       0.58429165       0.59497654       0.67634450       0.61184454       0.65708917       0.63001639       0.64849525       0.53667947       0.51288166       0.53157787       0.53845389       0.56745205
  6208.0000       0.38674530      -0.21404336E-03   0.34325855       0.44152783       0.39028798       0.49747314       0.35222956       0.71219006       0.67029337       0.65910885       0.73682409       0.60135459       0.58829346       0.71506203       0.58747634       0.45981524       0.60407522       0.60960354       0.68005480       0.62935604       0.66835410       0.64726475       0.66460974       0.55414204       0.51751333       0.54428102       0.52297293       0.58228832
  6208.4000       0.42064603      -0.15309542E-02   0.36395078       0.47397713       0.42328970       0.52826597       0.38233684       0.72970117       0.68630514       0.67129512       0.74642143       0.62061595       0.60593936       0.73264376       0.60886448       0.48623458       0.62172518       0.62263130       0.69294860       0.63855931       0.67878398       0.65912865       0.68022723       0.55447487       0.54171538       0.57860973       0.55380241       0.60108390
  6208.8000       0.45528117      -0.15431365E-02   0.39843416       0.50924493       0.45385172       0.56065001       0.42015327       0.74051231       0.70108028       0.68148724       0.75395558       0.64246761       0.63474242       0.74349849       0.63142657       0.51449473       0.63646010       0.64332811       0.70245905       0.65187549       0.69457888       0.67828464       0.70046311       0.57442262       0.56338003       0.62048804       0.57053832       0.62368071
  6209.2000       0.49729300      -0.34379224E-02   0.43145663       0.55285746       0.49905552       0.59796949       0.46483461       0.74847251       0.71549381       0.69571383       0.76487456       0.66681959       0.65859977       0.75149079       0.64660740       0.54469979       0.66831814       0.66838038       0.70836978       0.66329755       0.71476917       0.70188908       0.72389715       0.59556532       0.59023290       0.63902316       0.58940622       0.64975662
  6209.6000       0.54193421      -0.18554129E-02   0.49407238       0.59980873       0.56068121       0.64043558       0.51876080       0.77195327       0.73377431       0.71583719       0.78098072       0.69493316       0.68207119       0.77506624       0.66640100       0.58239941       0.70842292       0.68989032       0.71613527       0.67406756       0.73933968       0.73100371       0.75355064       0.61295774       0.62783061       0.64605627       0.61301023       0.68193212
  6210.0000       0.59458107      -0.15619315E-03   0.56357592       0.65447423       0.62497795       0.68510383       0.58765040       0.79944784       0.76385657       0.73923744       0.80038780       0.72947251       0.72480146       0.80267169       0.69570253       0.63050738       0.75472954       0.72302435       0.73706522       0.69291847       0.76954777       0.77071245       0.79691157       0.63467539       0.67956192       0.69435232       0.63019752       0.72592209
  6210.4000       0.66822803      -0.14100634E-02   0.61748466       0.72810984       0.70753053       0.74234299       0.67518383       0.82755195       0.79497374       0.77561770       0.83237942       0.78514724       0.78532383       0.83088913       0.73328479       0.70433476       0.81923225       0.77281094       0.75825951       0.73794170       0.80729644       0.82798430       0.85542984       0.67933195       0.73682010       0.76041504       0.68644314       0.78535960
  6210.8000       0.76239963      -0.24563355E-02   0.73411067       0.81649077       0.80075858       0.80728120       0.78462153       0.87005708       0.83754704       0.81590314       0.86776469       0.84548589       0.85633902       0.87356567       0.79788053       0.79281082       0.89319075       0.83599786       0.78591803       0.77478637       0.85651739       0.89198524       0.92483516       0.73805271       0.80815123       0.85354148       0.72249059       0.85437915
  6211.2000       0.87171478      -0.24564188E-02   0.87315858       0.92065420       0.92391106       0.87873177       0.92235373       0.93053333       0.89442494       0.86701318       0.91046177       0.91850753       0.95330631       0.93428579       0.88711327       0.90115910       0.98767878       0.91119750       0.82182904       0.82217524       0.91972504       0.97064552        1.0149946       0.79920470       0.90111452       0.97344494       0.77685840       0.94202968
  6211.6000        1.0036919      -0.20769420E-02    1.0473685        1.0364407        1.0891428       0.95728898        1.0991703       0.99722155       0.96541637       0.93426776       0.96383393        1.0119372        1.0769341        1.0012429       0.97736521        1.0472917        1.1185667        1.0064582       0.86938042       0.88517476       0.99834677        1.0679655        1.1245036       0.87199239        1.0254596        1.1142879       0.85439424        1.0554430
  6212.0000        1.1577296      -0.10953860E-02    1.2470393        1.1646350        1.3004155        1.0454445        1.3297747        1.0773798        1.0468384        1.0209461        1.0299227        1.1327279        1.2151470        1.0817245        1.0964954        1.2380131        1.2799125        1.1280855       0.93305651       0.95497064        1.0932816        1.1838834        1.2412372       0.98595117        1.1919103        1.2638560       0.92582210        1.1992871
  6212.4000        1.3312601      -0.17500774E-02    1.5053185        1.3022362        1.5684723        1.1381502        1.6269694        1.1663960        1.1453327        1.1202451        1.1054916        1.2604678        1.3651161        1.1710996        1.2358224        1.4400545        1.4457288        1.2760286        1.0183365        1.0611992        1.1989001        1.3253558        1.3872071        1.1529148        1.3881715        1.4872568        1.0451343        1.3526513
  6212.8000        1.5000146      -0.24186223E-02    1.7649737        1.4286185        1.8889035        1.2286290        2.0014983        1.2542152        1.2515595        1.2344529        1.1913094        1.4327565        1.5365251        1.2592758        1.3706406        1.6603638        1.6005027        1.4298367        1.1216447        1.1850698        1.3178696        1.4785672        1.5366320        1.3417836        1.6172385        1.6911655        1.1561011        1.5228420
  6213.2000        1.6543756      -0.29699182E-02    2.0632308        1.5517268        2.2515617        1.3140022        2.4591471        1.3486528        1.3624628        1.3617155        1.2791902        1.6162746        1.7093327        1.3540923        1.5293871        1.9161430        1.7442241        1.5806971        1.2340651        1.3298180        1.4392026        1.6258323        1.6768558        1.5803672        1.8722896        1.9444111        1.2932513        1.6864835
  6213.6000        1.8297286      -0.22365194E-02    2.3956138        1.6727247        2.6367086        1.3905740        2.9882411        1.4420042        1.4717298        1.4911444        1.3624925        1.7950346        1.8625307        1.4478103        1.6953751        2.1943218        1.8618890        1.7310416        1.3532949        1.4873134        1.5569886        1.7565398        1.8006573        1.8784736        2.1392300        2.2377210        1.4471019        1.8317368
  6214.0000        1.9731084      -0.18309007E-02    2.7161247        1.7726946        3.0112652        1.4540061        3.5594493        1.5302575        1.5699967        1.6034302        1.4364131        1.9704506        2.0004419        1.5364096        1.8554505        2.4855197        1.9695416        1.8696642        1.4836113        1.6390164        1.6703553        1.8673038        1.9064685        2.2308683        2.3976779        2.4838435        1.5634905        1.9582370
  6214.4000        2.0718254      -0.22121076E-02    2.9904927        1.8439215        3.3433487        1.4983116        4.0752911        1.6006521        1.6423860        1.6918828        1.4969320        2.1167980        2.1262144        1.6070783        1.9811015        2.7211504        2.0517209        1.9794645        1.6371528        1.8028928        1.7392704        1.9290914        1.9570327        2.6177684        2.6047436        2.7281515        1.6673511        2.0483397
  6214.8000        2.1299015      -0.14523770E-02    3.1709521        1.8874292        3.5896558        1.5296549        4.4769788        1.6418778        1.6894189        1.7534696        1.5383906        2.1997445        2.2001497        1.6484604        2.0430278        2.8782301        2.1010187        2.0557385        1.7597045        1.9527722        1.7949780        1.9486396        1.9750075        2.9731618        2.7398377        2.9185198        1.7326210        2.1181894
  6215.2000        2.1459371      -0.94185421E-03    3.2362063        1.8990328        3.7272444        1.5469473        4.6669109        1.6648434        1.7130938        1.7834309        1.5576772        2.2320838        2.2195452        1.6715088        2.0713726        2.9584459        2.1232708        2.0936225        1.8451216        2.0604489        1.8221411        1.9232670        1.9594467        3.2565728        2.8011327        3.0131389        1.7704179        2.1680903
  6215.6000        2.1298236      -0.78542576E-03    3.1381108        1.8855457        3.7355725        1.5503296        4.6161779        1.6574674        1.7109872        1.7796665        1.5554003        2.2236266        2.2171231        1.6640933        2.0630570        2.9374173        2.1233912        2.0748379        1.8862487        2.1068968        1.8171390        1.8607042        1.9092578        3.4222086        2.7899671        3.0083426        1.7620835        2.1927248
  6216.0000        2.0903047       0.81329949E-03    2.9987621        1.8557745        3.5970271        1.5414286        4.3599290        1.6279334        1.6761639        1.7433342        1.5366014        2.1795536        2.1744058        1.6344303        2.0161850        2.8487208        2.1023813        2.0396046        1.8757623        2.0827807        1.7886298        1.7812535        1.8211922        3.4167231        2.7107506        2.9411176        1.6611806        2.1813106
  6216.4000        2.0257872      -0.10632471E-02    2.8008411        1.8081203        3.3659856        1.5206580        3.9227527        1.5810720        1.6211901        1.6728571        1.4898968        2.0768278        2.0919718        1.5873701        1.9289158        2.7005447        2.0547025        1.9684725        1.8186457        2.0173268        1.7316420        1.6809272        1.7200777        3.2413225        2.5298165        2.7615031        1.6334630        2.1186968
  6216.8000        1.9451928       0.15590170E-02    2.5827834        1.7421040        3.0801828        1.4899610        3.4621725        1.5154614        1.5553429        1.5890330        1.4361270        1.9588264        1.9682118        1.5214851        1.8188496        2.5019712        1.9725397        1.8601391        1.7277819        1.9223274        1.6600475        1.5775280        1.6225718        2.9367096        2.3731307        2.5748664        1.5404260        2.0300203
  6217.2000        1.8486444      -0.21564721E-02    2.3252204        1.6602297        2.7950936        1.4531656        3.0268016        1.4481155        1.4810395        1.5034717        1.3808725        1.8339088        1.8314210        1.4538578        1.7006323        2.2865337        1.8691524        1.7427011        1.6209026        1.8064259        1.5824831        1.4816234        1.5225156        2.5981158        2.1834230        2.3736937        1.4368425        1.9240102
  6217.6000        1.7370315       0.24226950E-02    2.1031055        1.5791035        2.5192309        1.4119324        2.6424040        1.3759802        1.4010032        1.4200760        1.3262726        1.7058786        1.6951734        1.3814218        1.5754909        2.0664418        1.7528417        1.6158384        1.5092481        1.6789982        1.5014083        1.3927112        1.4209218        2.2715833        1.9661155        2.1696583        1.3507720        1.8093207
  6218.0000        1.6323083      -0.16476608E-02    1.8794515        1.4947839        2.2154680        1.3660538        2.3097740        1.2994525        1.3181867        1.3352108        1.2710555        1.5745658        1.5665345        1.3045756        1.4663202        1.8736786        1.6190232        1.5017878        1.3986955        1.5524364        1.4131281        1.2991580        1.3259532        1.9546019        1.7904775        1.9947436        1.2808925        1.6948801
  6218.4000        1.5406736      -0.39654575E-02    1.7098148        1.4132153        2.0387856        1.3204434        2.0453749        1.2380143        1.2445512        1.2621328        1.2153462        1.4658682        1.4687881        1.2428799        1.3650740        1.6986434        1.5126651        1.4020130        1.3129934        1.4291677        1.3348472        1.2251346        1.2498108        1.7590016        1.6513688        1.8142968        1.1778730        1.5735787
  6218.8000        1.4489340      -0.49482614E-03    1.5412114        1.3405238        1.8632638        1.2717079        1.8320401        1.1817112        1.1864309        1.1957069        1.1683044        1.3744729        1.3817950        1.1863399        1.2725337        1.5471375        1.4248132        1.3101410        1.2272917        1.3277633        1.2630750        1.1554525        1.1854607        1.5826049        1.5328960        1.6535945        1.1055705        1.4676215
  6219.2000        1.3652171      -0.22070236E-03    1.4350396        1.2751418        1.7029889        1.2243334        1.6515310        1.1285434        1.1334941        1.1318644        1.1246248        1.2946330        1.2956598        1.1329479        1.1938802        1.4301540        1.3397777        1.2347133        1.1473750        1.2436344        1.2015622        1.0955995        1.1298569        1.4367423        1.4040502        1.4993825        1.0517445        1.3717705
  6219.6000        1.2940710      -0.13537271E-02    1.3200840        1.2166343        1.5617045        1.1803297        1.4993074        1.0909614        1.0833650        1.0732989        1.0826865        1.2236153        1.2102250        1.0952046        1.1260556        1.3257580        1.2611812        1.1670766        1.0801589        1.1699260        1.1490559        1.0467084        1.0805993        1.3148919        1.2728902        1.3637926        1.0008838        1.2850770
  6220.0000        1.2233684      -0.26419313E-03    1.2215689        1.1591282        1.4328482        1.1392417        1.3854653        1.0520465        1.0413670        1.0293749        1.0445595        1.1616548        1.1429821        1.0561229        1.0636971        1.2346424        1.1937434        1.0957502        1.0339047        1.0970468        1.0991228        1.0056135        1.0358634        1.1932881        1.1882597        1.2848820       0.93543573        1.2111771
  6220.4000        1.1580060      -0.72688641E-03    1.1500342        1.1033683        1.3088215        1.1017927        1.3049796        1.0173232        1.0049528       0.99120221        1.0158987        1.1030182        1.1010147        1.0212497        1.0155926        1.1548904        1.1418323        1.0508395       0.98506602        1.0299064        1.0610648       0.97217679        1.0050700        1.1246727        1.1351900        1.2123659       0.90460210        1.1504328
  6220.8000        1.0962564      -0.84523569E-04    1.0758711        1.0586997        1.2313481        1.0655022        1.2363163       0.98935352       0.97277300       0.95939379       0.99276394        1.0652194        1.0550660       0.99315742       0.99564303        1.0895007        1.0952791        1.0192948       0.94003366       0.98420811        1.0254375       0.94470680       0.97601513        1.0581019        1.0877428        1.1696684       0.86359600        1.0974742
  6221.2000        1.0409316      -0.79598561E-05    1.0207897        1.0188019        1.1800343        1.0343003        1.1726958       0.96274323       0.94690451       0.93340300       0.97239784        1.0329027        1.0103831       0.96643000       0.96692005        1.0368786        1.0491099       0.98008151       0.90887113       0.94660808       0.99610580       0.92344644       0.95147359       0.99820406        1.0454475        1.1159884       0.81695597        1.0536274
  6221.6000        1.0054808      -0.10454938E-04   0.96807653       0.98944816        1.1349793        1.0087340        1.1188969       0.93844642       0.92652024       0.91240039       0.95425301        1.0011584       0.98275253       0.94202539       0.93039540       0.99131938        1.0144420       0.96009494       0.88774605       0.91300012       0.97393206       0.90705539       0.93276652       0.94923175        1.0095753        1.0507683       0.78392351        1.0172870
  6222.0000       0.97006745      -0.73742536E-03   0.92503790       0.96465053        1.0765990       0.98626569        1.0920168       0.92745121       0.90811943       0.89540910       0.94011166       0.97601662       0.96243256       0.93097601       0.91126189       0.95633417       0.99300681       0.95096283       0.85889759       0.88916384       0.95668383       0.89276929       0.91970668       0.91480305       0.98316184        1.0132981       0.79969888       0.98403778
  6222.4000       0.94172101      -0.46367183E-03   0.91614724       0.94395426        1.0457359       0.96621818        1.0591226       0.91501368       0.90096480       0.88081738       0.92724117       0.95473277       0.94499055       0.91847850       0.90244101       0.93891216       0.97042417       0.93521550       0.84927076       0.86898355       0.93959191       0.88238448       0.90522872       0.86275332       0.94747897        1.0071649       0.76873293       0.95859818
  6222.8000       0.92284978      -0.14685021E-02   0.88742606       0.92864231        1.0212657       0.95050413        1.0409478       0.89908458       0.88863618       0.86930198       0.91727399       0.94155614       0.92963366       0.90247534       0.88633901       0.92632613       0.95309963       0.91879288       0.84132344       0.85474904       0.92722591       0.87473034       0.89201865       0.82683358       0.92188433       0.97378851       0.76039574       0.93798122
  6223.2000       0.90165246      -0.11157838E-02   0.86163847       0.91609627       0.98614392       0.93937032        1.0281389       0.89320534       0.87763753       0.85970006       0.90800242       0.92831935       0.92070024       0.89656257       0.86881322       0.90416611       0.94156449       0.90385841       0.83252286       0.84021854       0.91614613       0.86871428       0.88347622       0.80410035       0.90085438       0.96372239       0.74581769       0.91925281
  6223.6000       0.89153579       0.41180024E-04   0.85189919       0.90298753       0.94693226       0.93184672        1.0174501       0.88785176       0.86977725       0.85214274       0.90060177       0.91262416       0.90722440       0.89117757       0.86395833       0.88617280       0.92930652       0.89365337       0.82424101       0.82798519       0.90534566       0.86328824       0.87928970       0.79078660       0.88558185       0.96507809       0.72824314       0.90188774
  6224.0000       0.88314043      -0.44992499E-03   0.83692517       0.89735581       0.93348664       0.92576958        1.0118479       0.88721239       0.86217623       0.84812654       0.89951775       0.89752367       0.90295461       0.89052580       0.85961568       0.87425139       0.92302388       0.88464897       0.82173562       0.82956349       0.89622093       0.85744664       0.87558132       0.78224001       0.88408436       0.90361000       0.74260496       0.88763943
  6224.4000       0.88082497      -0.20108495E-02   0.81642926       0.89313699       0.92030546       0.92012986        1.0137947       0.88324136       0.85908050       0.84375204       0.89365122       0.89057898       0.89884280       0.88652894       0.85022384       0.86921644       0.91299498       0.87821983       0.82426011       0.82498059       0.89318617       0.85502698       0.87201220       0.76177992       0.87827535       0.93331965       0.70915695       0.87862375
  6224.8000       0.87954371      -0.10508809E-02   0.79682885       0.88920076       0.90227513       0.91748595        1.0107260       0.87700894       0.85485615       0.84115414       0.89094353       0.88376582       0.88860893       0.88026156       0.84311508       0.86343720       0.90109096       0.88197654       0.82713471       0.82153916       0.88850942       0.85485041       0.86709519       0.75375888       0.87127131       0.91615204       0.71019614       0.86978939
  6225.2000       0.87792725      -0.14773423E-02   0.78764086       0.88702011       0.88961566       0.91652839        1.0055480       0.87177168       0.84846317       0.84003610       0.89057663       0.88110465       0.88777659       0.87499336       0.84451987       0.85976132       0.89839087       0.87906386       0.82831189       0.82417152       0.88387810       0.85448368       0.86290847       0.74753505       0.86981718       0.89925032       0.72747991       0.86125124
  6225.6000       0.88064955      -0.29089625E-02   0.78543287       0.88474844       0.88592610       0.91558416        1.0030773       0.86897377       0.84450325       0.84043240       0.89104468       0.87775050       0.87872728       0.87217433       0.84585327       0.85197468       0.89424952       0.86681248       0.82677957       0.82802933       0.87979333       0.85283551       0.85996253       0.74201737       0.87049320       0.88875502       0.74079990       0.85453342
  6226.0000       0.87785922      -0.17764160E-02   0.77164442       0.88568799       0.88792670       0.91271664        1.0104017       0.87210265       0.85280293       0.84273418       0.89019596       0.86055412       0.87651438       0.87530601       0.84696387       0.84782767       0.88942322       0.86033955       0.82264240       0.81865141       0.87553880       0.85012698       0.85717395       0.74539823       0.85955968       0.84978090       0.72971475       0.85250284
  6226.4000       0.87923108      -0.26140119E-02   0.78586181       0.88461808       0.87438158       0.91312685        1.0066475       0.87290911       0.85020601       0.84129116       0.88897614       0.86413529       0.87404271       0.87610590       0.84613158       0.85235430       0.88971128       0.85825711       0.82584428       0.83526885       0.86786824       0.85087856       0.85903910       0.73019817       0.86645924       0.89456288       0.71775059       0.84708540
  6226.8000       0.87950892      -0.21689444E-02   0.79455615       0.88417410       0.86079500       0.91368939        1.0009742       0.87072409       0.84713554       0.84083440       0.88907137       0.85900656       0.87164329       0.87390224       0.82790172       0.85067363       0.88944892       0.85328746       0.83006729       0.84193655       0.86774363       0.85407850       0.85567852       0.73233912       0.85308704       0.90220659       0.70285098       0.84419746
  6227.2000       0.87502001      -0.18164783E-02   0.77079318       0.88220519       0.86155747       0.91333217       0.99428059       0.86859975       0.84659280       0.84053136       0.89090701       0.85535549       0.87031718       0.87175951       0.82486487       0.84897914       0.88820045       0.85151723       0.83223397       0.83992678       0.86833417       0.85447029       0.85404761       0.73625773       0.85136221       0.88131045       0.70506217       0.84345144
  6227.6000       0.87330014      -0.45886995E-03   0.77628688       0.88106221       0.87065391       0.91225402       0.98765588       0.87010199       0.84781870       0.84057814       0.89249021       0.85533084       0.87096955       0.87325798       0.83009991       0.84514568       0.87859596       0.85423163       0.83225238       0.83831522       0.86627028       0.85178866       0.85569259       0.73531211       0.86080736       0.85629974       0.71700175       0.84314066
  6228.0000       0.86929581      -0.12967960E-02   0.77301262       0.88056109       0.86244022       0.91190388       0.98239352       0.85854252       0.84632784       0.84220839       0.88932285       0.85330500       0.87307791       0.86164207       0.84085330       0.84727110       0.87796367       0.84693247       0.83305806       0.85446674       0.86164311       0.85104642       0.85654694       0.73202558       0.84824965       0.86674591       0.70321100       0.84030612
  6228.8800       0.85537173      -0.20546086E-02   0.75599251       0.87582129       0.84470632       0.90739794       0.95109572       0.86473014       0.84075847       0.83853202       0.88948820       0.85179637       0.87351654       0.86783303       0.83032787       0.84618571       0.86548924       0.85024208       0.84167259       0.85379540       0.85941215       0.85678297       0.85590941       0.76099721       0.85221800       0.85261342       0.69761124       0.84344837
  6229.7800       0.84226076      -0.11889455E-02   0.74994441       0.87208732       0.83497692       0.90119339       0.93624333       0.86638051       0.84431918       0.84188058       0.88702618       0.85135334       0.85933683       0.86946795       0.82584499       0.83342550       0.86524695       0.85278216       0.83832729       0.85750681       0.85853815       0.87088920       0.85588254       0.76504826       0.83992211       0.87493588       0.71052475       0.84951536
  6230.7000       0.82952167      -0.15210000E-02   0.75730547       0.86925213       0.82912376       0.90095316       0.91707535       0.86045087       0.84242561       0.83996634       0.88685630       0.85947048       0.85966303       0.86349180       0.83527544       0.83104084       0.85198279       0.85737250       0.83210552       0.84384722       0.85714816       0.87202488       0.85934863       0.79060626       0.84428444       0.83898399       0.72945637       0.85392602
  6231.6400       0.82039713      -0.75810834E-03   0.75376978       0.86974842       0.82362361       0.90104138       0.92150080       0.86992492       0.84462793       0.84602553       0.88927027       0.86271505       0.85723245       0.87298097       0.83699109       0.83656860       0.84783940       0.84857040       0.83362136       0.84438206       0.85959443       0.87844336       0.86142682       0.82356313       0.83594249       0.84306949       0.71201064       0.86145063
  6232.6000       0.82483668       0.54349359E-03   0.74441320       0.87547469       0.82085100       0.90470241       0.92912494       0.87163773       0.84586857       0.84822704       0.89339945       0.86968836       0.85785781       0.87467710       0.84627733       0.83981763       0.85741545       0.85820181       0.83630133       0.84399121       0.86166378       0.88245367       0.87022230       0.83974063       0.85011762       0.87125086       0.70883281       0.86871385
  6233.5800       0.83199176      -0.12781801E-02   0.75452053       0.88627964       0.84610903       0.90978058       0.94251821       0.87637097       0.84593406       0.84927524       0.89725229       0.88116043       0.86940587       0.87940537       0.85257444       0.85007378       0.85596447       0.86180329       0.84159042       0.83932783       0.86729992       0.89409974       0.87833361       0.87189337       0.86617612       0.88446313       0.72666058       0.87111640
  6234.5800       0.85584121      -0.43768638E-03   0.77264224       0.90082132       0.83294821       0.92149063       0.96444365       0.88151981       0.84976338       0.86117771       0.90475061       0.88867793       0.87519724       0.88455041       0.86718361       0.86321262       0.84877533       0.87056134       0.84713102       0.84920953       0.86882145       0.90181904       0.88073892       0.85082529       0.85679774       0.90216483       0.74378121       0.88000717
  6235.5900       0.88120300      -0.88905416E-03   0.78876007       0.92010373       0.87028264       0.93394108       0.99924806       0.88575251       0.86040100       0.86758019       0.91188118       0.90948307       0.88224759       0.88877536       0.86778338       0.88690990       0.85167604       0.88503756       0.86540779       0.86253535       0.87632997       0.91271928       0.89582069       0.86079749       0.88254459       0.93318872       0.71988073       0.88149312
  6236.6300       0.91101889      -0.59093614E-03   0.80414605       0.93801678       0.88968215       0.95151521        1.0484028       0.89080558       0.86238166       0.87806428       0.91851186       0.92022069       0.87951795       0.89382327       0.86645666       0.89656646       0.87089148       0.88928515       0.86743767       0.87965080       0.88631279       0.92282573       0.90533257       0.83379376       0.91059892       0.91884766       0.74748676       0.88459259
  6237.6800       0.94483622      -0.30907680E-03   0.82475243       0.95866669       0.89819108       0.96701827        1.1026664       0.90119785       0.87532185       0.89090926       0.92646271       0.92176046       0.90307336       0.90423166       0.87711633       0.91589636       0.86351371       0.89873187       0.88415836       0.89190554       0.89625850       0.92872573       0.91309427       0.84410383       0.92186295       0.94714247       0.74488072       0.88802417
  6238.7500       0.97445372      -0.97866424E-03   0.82873292       0.97914854       0.92703861       0.98139574        1.1669339       0.91319048       0.88836915       0.89801770       0.93746511       0.94040481       0.90568476       0.91624637       0.90029792       0.93771317       0.89166343       0.90679203       0.89745404       0.90691830       0.90938884       0.93884712       0.91995251       0.83819885       0.93092577       0.97507437       0.77610166       0.89371144
  6239.8400        1.0018009      -0.28479975E-04   0.86370294       0.99824559       0.95906293       0.99553958        1.2137700       0.91657349       0.89730669       0.91248632       0.94231409       0.95709584       0.91748445       0.91961625       0.90642437       0.97139396       0.89081879       0.91056359       0.91261295       0.92428497       0.92150266       0.94879416       0.93232110       0.88547488       0.95709664       0.98046830       0.77198428       0.90366898
  6240.9500        1.0313910      -0.93751900E-03   0.88361397        1.0190125       0.96572327        1.0113342        1.1810458       0.93339109       0.91199369       0.92260968       0.95820485       0.97428525       0.93273008       0.93647441       0.92619253       0.99194292       0.91107328       0.92503791       0.92004347       0.95231541       0.93629699       0.95105570       0.94334532       0.90140558       0.99381348        1.0199001       0.79434170       0.91786337
  6242.0800        1.0552548      -0.15337899E-02   0.90789097        1.0391647       0.99795114        1.0274277        1.1900582       0.94820298       0.92440499       0.93703702       0.96733073       0.98553552       0.94400267       0.95131827       0.92872576        1.0174187       0.91974135       0.93886149       0.94185002       0.96452018       0.95035581       0.95625684       0.95680480       0.94418433        1.0147877        1.0608716       0.80873580       0.93198153
  6243.2300        1.0767400      -0.13214798E-02   0.93751529        1.0532932        1.0319772        1.0406347        1.2220858       0.95486845       0.93665506       0.94482902       0.97555097       0.99838458       0.96690033       0.95798238       0.93700839        1.0281281       0.94510429       0.95608266       0.95709814       0.99552679       0.95816229       0.95592094       0.96818206        1.0107296        1.0470861        1.0580694       0.82517560       0.95502117
  6244.4000        1.0939292      -0.15699921E-02   0.99580017        1.0691765        1.1160460        1.0499120        1.2424696       0.97152387       0.95066584       0.96005376       0.98763437        1.0086963       0.98421850       0.97467622       0.97067759        1.0521978       0.96146115       0.96920367       0.96434713        1.0020127       0.97440610       0.95912681       0.98122580        1.0445782        1.0697253        1.0695726       0.85057461       0.97374029
  6245.5900        1.1075266      -0.15036649E-02    1.0418188        1.0813193        1.1545602        1.0581481        1.2477584       0.97428555       0.95212669       0.96486790       0.99323873        1.0059820       0.99464882       0.97741981       0.97773419        1.0735364       0.98830586       0.98077449       0.99045447        1.0347849       0.98532735       0.96353157       0.97931784        1.1045124        1.0831131        1.0780858       0.85679793        1.0038384
  6246.7900        1.1108476      -0.16955962E-02    1.0690297        1.0886265        1.1840288        1.0633464        1.2351741       0.97799501       0.96173655       0.96956234       0.99799883        1.0386532        1.0125329       0.98111476       0.97887473        1.0842775       0.99886719       0.98793742       0.98362956        1.0325871       0.98920252       0.96702683       0.97899170        1.1197384        1.0844695        1.0952556       0.85511767        1.0208868
  6248.0200        1.1084283      -0.62244020E-03    1.0885790        1.0904714        1.2291456        1.0664959        1.2306677       0.98724746       0.96302679       0.97294228       0.99778766        1.0399384        1.0110276       0.99037430       0.97467097        1.0868755        1.0166153       0.99697890        1.0023228        1.0303880       0.99514886       0.97326763       0.98712312        1.1569009        1.0658923        1.1010882       0.84728127        1.0402862
  6249.2600        1.1011201      -0.12023821E-02    1.1147706        1.0883602        1.2287195        1.0668288        1.2031066       0.98500718       0.95373974       0.96948493       0.99314315        1.0398354        1.0325873       0.98809454        1.0030097        1.0850388        1.0235208        1.0107131       0.99908714        1.0458267       0.99592404       0.97323467       0.98228161        1.1704051        1.0610847        1.0809095       0.84664119        1.0429654
  6250.5300        1.0878543      -0.10803359E-02    1.1047415        1.0784187        1.2353560        1.0573857        1.1714723       0.97850457       0.95320665       0.96465016       0.99055377        1.0393879        1.0214926       0.98153451       0.98620857        1.0822075        1.0330373        1.0006743       0.99880326        1.0365194       0.99022028       0.96270798       0.97811442        1.1454104        1.0403190        1.0765183       0.85283934        1.0466660
  6251.8100        1.0729963      -0.90814471E-03    1.0875546        1.0642250        1.2342914        1.0490128        1.1249397       0.96735308       0.94974774       0.95784373       0.98569374        1.0332609        1.0086416       0.97030661       0.98487983        1.0645165        1.0403593       0.99698287       0.98426764        1.0228105       0.98502798       0.95619177       0.97570302        1.1136961        1.0280806        1.0617385       0.84659257        1.0378638
  6253.1100        1.0541778      -0.87677688E-03    1.0704223        1.0464034        1.1828189        1.0368639        1.0906466       0.96576607       0.94474825       0.94587384       0.97977938        1.0208169        1.0084253       0.96868127       0.97655973        1.0447508        1.0355218       0.99873562       0.98636151        1.0145806       0.98133861       0.94815874       0.96420534        1.0749821        1.0007819        1.0824229       0.85621794        1.0279984
  6254.4300        1.0337044      -0.67685312E-03    1.0435030        1.0285801        1.1443121        1.0223728        1.0510696       0.95829421       0.93691893       0.93717593       0.97261636        1.0185266       0.98810553       0.96114686       0.95500779        1.0203832        1.0288322       0.98512104       0.96714593       0.99010719       0.97158697       0.94499341       0.96015951        1.0342584       0.99259036        1.0550121       0.80660781        1.0125828
  6255.7700        1.0115448      -0.71240875E-03    1.0009586        1.0083825        1.0876338        1.0082816        1.0225513       0.95487947       0.92776029       0.93263719       0.96125546        1.0011479       0.97447387       0.95768544       0.94044331       0.99538824        1.0174488       0.97561583       0.95245167       0.96972652       0.96256090       0.92990398       0.94877328       0.96968961       0.96987394        1.0312515       0.79155172       0.99449530
  6257.1300       0.98890234      -0.40395099E-03   0.96839430       0.99313525        1.0612553       0.99664216       0.98649173       0.95036462       0.91961249       0.91557142       0.95264389       0.99445203       0.96372005       0.95311898       0.91959886       0.98323624        1.0003324       0.95918030       0.93763017       0.95728577       0.95281532       0.92559118       0.93985859       0.93918337       0.96659924        1.0079973       0.78493665       0.97873913
  6258.5000       0.96470719      -0.90931976E-03   0.93807711       0.97763523        1.0526582       0.98602187       0.95613382       0.93559249       0.91033396       0.90795658       0.94638390       0.97967440       0.95566373       0.93825363       0.92241088       0.97469916       0.99689624       0.94602966       0.93757574       0.95512209       0.94839232       0.92347686       0.93637705       0.94794855       0.97477879        1.0456152       0.78792997       0.96710213
  6259.9000       0.94666022      -0.13712761E-02   0.92755540       0.96831674       0.99874937       0.97809024       0.93202829       0.93346541       0.90175631       0.90123231       0.93784241       0.96402433       0.96121418       0.93608359       0.91301544       0.95877874       0.98215692       0.93544481       0.93398663       0.95272899       0.94243665       0.91415988       0.92427866       0.93706979       0.94941713        1.0107259       0.78298040       0.94965670
  6261.3200       0.93172687      -0.77173858E-03   0.90667000       0.95935577       0.98929216       0.97224758       0.91794652       0.93088722       0.90040158       0.89549525       0.93297582       0.96105829       0.95430709       0.93346012       0.90433384       0.94625081       0.97778410       0.93152350       0.92308656       0.93790970       0.93588629       0.91383810       0.92259256       0.92489230       0.95126329       0.97795507       0.78701749       0.94228185
  6262.7500       0.92153176      -0.43279883E-03   0.89277097       0.95091398       0.97326922       0.96522228       0.89558184       0.92401461       0.89911680       0.88910476       0.93059271       0.95090136       0.93758243       0.92652468       0.88954784       0.93469129       0.96414462       0.92629537       0.90823851       0.92140438       0.92826863       0.91662075       0.92540896       0.89857516       0.94830200       0.99527918       0.77142409       0.94154855
  6264.2000       0.91737093      -0.76457177E-03   0.87007654       0.94434425       0.93682738       0.96114362       0.88568462       0.91982963       0.89679746       0.88672117       0.93011577       0.93818296       0.93899781       0.92228720       0.89235706       0.92691839       0.95870918       0.93232719       0.90837656       0.91889878       0.92429184       0.91468276       0.91756190       0.89872654       0.95206308        1.0011823       0.77743877       0.93813503
  6265.6800       0.91756828      -0.33331649E-03   0.84780215       0.93884348       0.91988673       0.95703505       0.87573043       0.92084353       0.89623061       0.89090905       0.92735306       0.93451700       0.93996196       0.92326884       0.88477766       0.92098525       0.93872003       0.92589107       0.90353518       0.90961228       0.92311190       0.91277255       0.91583052       0.90149251       0.90960705       0.95388008       0.77450778       0.93501476
  6267.1700       0.91831066      -0.34031909E-03   0.85934835       0.93948144       0.92313926       0.95625463       0.88009558       0.92148800       0.89396431       0.89242026       0.92573000       0.92863027       0.93784636       0.92387931       0.89129054       0.92195569       0.93973021       0.92440970       0.89413261       0.90526472       0.92425447       0.91479920       0.92314463       0.89636479       0.91159800       0.94496237       0.76735873       0.93601124
  6268.6800       0.91961550      -0.14677728E-04   0.87005219       0.94252738       0.92061605       0.95697308       0.87279377       0.91441288       0.89555013       0.89626980       0.92889209       0.92328099       0.92485660       0.91673858       0.89576761       0.91898638       0.93110551       0.91294332       0.89386676       0.89398901       0.92232980       0.91604430       0.91958666       0.90727602       0.91222771       0.89831471       0.77140381       0.93371037
  6270.2100       0.92092933       0.72941105E-04   0.86899130       0.94547177       0.92282135       0.95976164       0.88229521       0.91149350       0.89969175       0.89674416       0.93190633       0.92898959       0.93078953       0.91376985       0.89833238       0.92592490       0.93517121       0.91826160       0.89245255       0.90214915       0.92157710       0.91616694       0.92347780       0.88612411       0.93781195       0.92939777       0.78247896       0.93512276
  6271.7600       0.92454550      -0.14635600E-03   0.86960346       0.95055526       0.92869604       0.96448150       0.89048820       0.92720096       0.90554049       0.90947300       0.93812427       0.93149139       0.92971170       0.92950258       0.90983361       0.93045158       0.92849895       0.92870979       0.89992416       0.90211116       0.93025298       0.92908648       0.92938173       0.89264282       0.95307448       0.96359210       0.79225022       0.93505337
  6273.2300       0.92786769      -0.99671501E-04   0.89210932       0.95748943       0.94427704       0.96663349       0.89825833       0.93230064       0.91165046       0.91515660       0.94569163       0.93691000       0.93011844       0.93458671       0.92335598       0.93628704       0.92738903       0.93289979       0.91263596       0.91530972       0.93917638       0.93910052       0.93501068       0.89055595       0.95887627       0.93831681       0.79040688       0.93847735
  6274.9100       0.93575114      -0.15544010E-03   0.90541303       0.96290231       0.94398732       0.97002060       0.90713848       0.93178225       0.91755045       0.92393445       0.95175703       0.94164237       0.92764623       0.93402497       0.92793329       0.94817446       0.92959926       0.93567804       0.92223985       0.92254884       0.94542935       0.94443820       0.93886251       0.90014163       0.94307396       0.95927771       0.81124027       0.94311224
  6276.5200       0.94696106      -0.20698024E-03   0.91910872       0.96828032       0.94593178       0.97444714       0.92190035       0.94105838       0.92787284       0.93028427       0.96142391       0.93341255       0.94244283       0.94329896       0.93048140       0.95328981       0.92773008       0.93756910       0.92185131       0.92017426       0.94897179       0.95523583       0.94628387       0.90365526       0.93970558       0.96588175       0.82737519       0.95034665
  6278.1400       0.95839149       0.10236936E-04   0.91630929       0.97500057       0.96020623       0.98136019       0.93712900       0.95752570       0.94199142       0.94715353       0.97164039       0.95168973       0.94819673       0.95979290       0.94690627       0.96181355       0.94170637       0.95092575       0.93656799       0.93686063       0.96029207       0.96791561       0.96292943       0.90345923       0.95149962       0.98795314       0.82609520       0.95748083
  6279.6800       0.96683420      -0.17544529E-03   0.91440058       0.98106790       0.95995735       0.98653524       0.95160562       0.97724817       0.96100834       0.96484397       0.98188067       0.96343454       0.96164022       0.97955707       0.95654499       0.97593635       0.94946948       0.97285678       0.94767464       0.94429172       0.97187258       0.99097576       0.97768952       0.92144802       0.98128213       0.98955656       0.85592897       0.96112184
  6281.4500       0.97667480      -0.66368216E-03   0.91629667       0.98714753       0.96393929       0.99084165       0.96602956       0.99188335       0.97986821       0.99131907       0.99763257       0.98221806       0.98121336       0.99420781       0.97854816       0.97732248       0.96322335       0.98324568       0.97351700       0.96201803       0.98014554        1.0092481        1.0039055       0.93042377        1.0041936        1.0347267       0.87434942       0.96839977
  6283.1300       0.99026359      -0.97794965E-03   0.91741867       0.99308600       0.97377427       0.99596121       0.97925970        1.0063619       0.99800896        1.0149288        1.0083438       0.98906250       0.99375919        1.0087035       0.99706367       0.98714553       0.97049288        1.0068062       0.99156345       0.97533333       0.98926172        1.0241142        1.0136045       0.95006973        1.0381411        1.0124947       0.90090118       0.97882262
  6284.8300        1.0029395      -0.90211034E-03   0.91103055        1.0004322       0.95119756        1.0006750       0.99264734        1.0143416        1.0078131        1.0214149        1.0192102        1.0028466        1.0050007        1.0166736        1.0261473       0.99969103       0.98312454        1.0181447        1.0076358       0.99593771        1.0041575        1.0258878        1.0203830       0.97648983        1.0379663       0.98807160       0.92479719       0.98464151
  6286.5500        1.0179797       0.32200567E-03   0.89990533        1.0055295       0.94475929        1.0039044        1.0066588        1.0203879        1.0058532        1.0241646        1.0208268        1.0120794        1.0071465        1.0227021        1.0227687        1.0146473       0.99072568        1.0135855        1.0117289        1.0063285        1.0106939        1.0229778        1.0235785       0.99792306        1.0190810        1.0090169       0.91808801       0.98757857
  6288.2900        1.0295998      -0.40211148E-03   0.91131517        1.0099706       0.94112721        1.0073655        1.0208850        1.0175247        1.0127112        1.0253105        1.0231330        1.0212896        1.0022713        1.0197846        1.0176907        1.0208886       0.98917928        1.0157716       0.99732377        1.0139078        1.0095942        1.0237039        1.0282245        1.0185353        1.0212580        1.0449360       0.91306483       0.99229816
  6290.0500        1.0327150       0.50223635E-04   0.92217593        1.0149735       0.98054941        1.0124620        1.0350111        1.0176652        1.0139747        1.0161385        1.0215494        1.0248436       0.98640237        1.0198824        1.0024185        1.0163382       0.98705331        1.0090538       0.98705725        1.0119113        1.0078490        1.0112281        1.0313990        1.0360333        1.0404770        1.0208888       0.93106793       0.99508019
  6291.8300        1.0361469      -0.14006323E-03   0.92232764        1.0186817       0.99284882        1.0153138        1.0398872        1.0234254        1.0112685        1.0178504        1.0161667        1.0171366        1.0049604        1.0256221        1.0077582        1.0232738       0.99782511        1.0093495       0.99756081        1.0155538        1.0134145        1.0135674        1.0205822        1.0441598        1.0140506        1.0448004       0.90228408       0.99912913
  6293.6200        1.0336793       0.53493422E-03   0.96737618        1.0216742       0.99964624        1.0178896        1.0447907        1.0174320        1.0103146        1.0202022        1.0173581        1.0137855        1.0067682        1.0195606        1.0117705        1.0269705        1.0112279        1.0085800       0.99076710        1.0204891        1.0133715        1.0131564        1.0214996        1.0412153        1.0136656        1.0435560       0.90836733        1.0033094
  6295.4400        1.0320968      -0.10985397E-02   0.99288256        1.0214755        1.0350488        1.0180737        1.0464754        1.0153785        1.0082924        1.0247220        1.0170827        1.0202800        1.0189040        1.0174540        1.0103148        1.0218963        1.0097602        1.0186085        1.0004866        1.0150251        1.0110783        1.0032946        1.0156407        1.0781398       0.98043082       0.99589644       0.90575499        1.0103615
  6297.2700        1.0273817       0.17843927E-04    1.0037325        1.0186033        1.0445528        1.0150732        1.0377318        1.0178865        1.0038881        1.0151566        1.0126658        1.0168388        1.0201886        1.0199272        1.0061702        1.0208305        1.0155821        1.0102232       0.99496775        1.0091319        1.0080783        1.0060146        1.0177997        1.0678023        1.0055949        1.0434585       0.92455634        1.0128923
  6299.1300        1.0249971      -0.73528348E-03   0.99830972        1.0152500        1.0610148        1.0118707        1.0288448        1.0068326        1.0006865        1.0117222        1.0131952        1.0106857        1.0271735        1.0087831        1.0143235        1.0247887        1.0231981        1.0130376       0.99536183        1.0117880        1.0024454        1.0083564        1.0160069        1.0547780        1.0044520        1.0531245       0.90566621        1.0133225
  6301.0000        1.0172407      -0.60625796E-03    1.0095300        1.0112396        1.0680369        1.0096456        1.0218757        1.0085380       0.99761571        1.0050747        1.0076267        1.0102818        1.0184554        1.0104495        1.0133253        1.0199310        1.0298735        1.0228139       0.99168232        1.0019525        1.0025174       0.99657386        1.0086971        1.0322888        1.0039227        1.0661542       0.89362935        1.0149537
  6302.8900        1.0085398      -0.59712193E-03    1.0109332        1.0079889        1.0448314        1.0085301        1.0165623        1.0067159       0.99400751       0.99767387        1.0044985        1.0060921        1.0219635        1.0085736        1.0025841        1.0220038        1.0232422        1.0095649       0.97992872       0.99632673       0.99982255       0.99465838        1.0088842        1.0044351       0.99757090        1.0237001       0.89405598        1.0095248
  6304.8000       0.99674425       0.16356077E-04   0.99072245        1.0055780        1.0122119        1.0034805        1.0111927       0.99807090       0.98359500       0.99317825        1.0017826       0.99582017        1.0106172       0.99984680       0.99550789        1.0101047        1.0194127        1.0059934       0.97114179       0.99466102       0.99554585       0.98852160        1.0004892        1.0028120       0.97077267       0.99807106       0.88848423        1.0066016
  6306.6300       0.99230298      -0.75552752E-03   0.97615186        1.0023621        1.0118190        1.0015781        1.0037795       0.99710958       0.98616076       0.99012899       0.99916515       0.99391321        1.0112024       0.99883664       0.99187278        1.0098878        1.0269450        1.0029796       0.97469853       0.98931909       0.99495697       0.98724137       0.99796610        1.0116708       0.98615830       0.99093037       0.89027706        1.0052381
  6308.6800       0.98330942       0.46623991E-03   0.97818256       0.99764037        1.0094895       0.99904496       0.99516319       0.99281799       0.98415294       0.98695708       0.99755989       0.99627061        1.0163967       0.99447740       0.99109950        1.0051255        1.0186535       0.99759763       0.96810700       0.98249735       0.99608479       0.98655092       0.99549585       0.98877038        1.0113837       0.99013771       0.88054560        1.0020715
  6310.6500       0.97417427      -0.62284142E-03   0.96738886       0.99645952        1.0195694       0.99377754       0.98618903       0.98605475       0.98015112       0.98988167       0.99669685       0.98463360       0.99660950       0.98763851       0.98950114        1.0032475        1.0125817        1.0077426       0.97320326       0.99119768       0.99110228       0.98377160       0.99632298       0.99159325       0.98682640       0.96912976       0.87862428        1.0005198
  6312.6300       0.96924438      -0.27779485E-03   0.98384748       0.99389742        1.0259305       0.99586601       0.97575384        1.0002317       0.98436567       0.98881817       0.99348523       0.99403295        1.0137672        1.0018240       0.98856238        1.0008443        1.0024787       0.99658971       0.97748773       0.97702817       0.99224022       0.98618332       0.99543380       0.98074138       0.99445241       0.99490165       0.89346314       0.99792762
  6314.6400       0.96545450      -0.28120908E-03   0.97689388       0.99070599        1.0198270       0.99363538       0.96516055        1.0019376       0.98538257       0.99284074       0.99399914       0.99404600       0.99910310        1.0034874       0.99008369        1.0002082        1.0003427        1.0020864       0.98428992       0.98573506       0.99011853       0.99065218       0.99263191       0.97299159       0.98869571       0.98363149       0.88666560       0.99710872
  6316.6600       0.96310642       0.58005210E-03   0.98298370       0.98772331        1.0066620       0.99064976       0.95928680       0.99618778       0.98825323       0.99425160       0.99763022       0.99213283        1.0068923       0.99766478       0.99520397       0.99350300        1.0027318       0.99973317       0.98349667       0.97440349       0.99112259       0.98652476        1.0074482       0.97724237       0.97608353        1.0286522       0.88954817       0.99400343
  6318.7100       0.96476468      -0.15864465E-03   0.96161769       0.98514424       0.97841641       0.98712516       0.95437330        1.0045521       0.99467579       0.99588159        1.0003126       0.99163173        1.0058673        1.0060125        1.0084296       0.99011127       0.99312341       0.99884370       0.99241535       0.98199020       0.98956566       0.99171868        1.0000837       0.96945517       0.99417660        1.0115986       0.90572239       0.99114927
  6320.7700       0.96901437      -0.42697859E-03   0.95795162       0.98165850       0.98159370       0.98494759       0.95282806        1.0048633       0.99145990       0.99760287       0.99610009       0.98823552        1.0030114        1.0062743        1.0007605       0.98409698       0.99682980        1.0017543       0.98737512       0.97805463       0.99178086       0.98913736        1.0003752       0.95329547       0.99254281        1.0230275       0.90110157       0.98917628
  6322.8500       0.97217395      -0.36718242E-03   0.94820237       0.97900545       0.96793462       0.98341697       0.95701204        1.0033657       0.99798946       0.99790516       0.99834043       0.98720774        1.0008162        1.0047196        1.0025265       0.99570044       0.99483416        1.0073197       0.99208040       0.98221576       0.99247825        1.0003464        1.0005302       0.95521602       0.98323783        1.0048320       0.89089829       0.99013710
  6324.9500       0.97596914       0.78969047E-05   0.95387058       0.98004123       0.95224647       0.98352928       0.96123626       0.99925494       0.99569748       0.99690668       0.99828950       0.99680691        1.0059721        1.0005407        1.0175602       0.98648525       0.99827937       0.99851244       0.99409134       0.98085669       0.99405146       0.99985678        1.0053958       0.96672031       0.99424795       0.99241077       0.88640487       0.98391028
  6327.0700       0.97891651       0.16180466E-03   0.94449831       0.98094875       0.94231305       0.98540871       0.96558563        1.0009363       0.99522346       0.99922356       0.99803823       0.99609112       0.99251187        1.0021768        1.0022323       0.98614820        1.0015982       0.99709952       0.98809290       0.98998158       0.99963206       0.99912061        1.0021367       0.97490379        1.0107023        1.0055136       0.91555641       0.98609218
  6329.2100       0.97988118       0.23523970E-03   0.94842259       0.98217356       0.98569001       0.98830808       0.96997818       0.99744420       0.99025705       0.99523476       0.99788664       0.99373619        1.0020213       0.99861802        1.0044437       0.98971374       0.98980459       0.99986194       0.98864050       0.97642893       0.99241010        1.0000409       0.99971698       0.99574190       0.98693752       0.98375993       0.90874353       0.98544735
  6331.3700       0.98464468       0.71687855E-04   0.95652866       0.98240124       0.97498847       0.98902430       0.97464065        1.0003266       0.98870960       0.99359720       0.99849841       0.99685361       0.98842675        1.0014590       0.99883436       0.99071010       0.99433744        1.0017495       0.98744640       0.98945615       0.99465431       0.99960321        1.0000558       0.99266004        1.0011558        1.0018306       0.90804005       0.98605212
  6333.4400       0.98471401      -0.13613379E-03   0.95622208       0.98421377       0.97591081       0.98862828       0.97923479       0.99427981       0.98829271       0.99523287       0.99753679       0.99156241        1.0052425       0.99533698       0.99642444       0.98892502       0.99905913       0.99198717       0.99752232        1.0025900       0.99524226       0.99838038       0.99818467       0.99637797       0.98140172       0.96629657       0.90669311       0.98636793
  6335.7400       0.98741563       0.57130619E-04   0.94919300       0.98722878       0.98119815       0.99254459       0.98533853       0.99472932       0.99022352       0.99524391        1.0003751       0.99382026       0.99665110       0.99573180        1.0027236       0.99025065       0.99108352       0.99863164       0.99041509       0.99025210       0.99207513        1.0037903       0.99721546       0.98902628       0.99095382       0.97719308       0.89567117       0.99038354
  6337.9600       0.98942459       0.65948973E-03   0.96463166       0.99051097       0.96959387       0.99319610       0.99327278        1.0014965       0.99579324       0.99324914       0.99827940       0.98767288       0.99462889        1.0024718       0.99371078       0.99080217       0.99824278       0.99244313        1.0025743       0.99018498       0.99547737        1.0021951        1.0021379       0.98930620       0.98518695        1.0113251       0.89562100       0.98900495
  6340.1900       0.99064623       0.48581951E-03   0.96593205       0.99387491       0.97195529       0.99554148        1.0008960       0.99812148       0.99419496       0.99306770       0.99713687       0.98957894       0.99370149       0.99902834       0.98906810        1.0010354       0.99537079       0.99951495       0.99940178       0.99970683       0.99710674        1.0014411        1.0013704       0.98373861       0.97351323        1.0045345       0.90524875       0.99282626
  6342.4500       0.99692108       0.68336517E-03   0.95940560       0.99691501       0.97971053       0.99572158        1.0048832       0.99843837       0.99435025       0.99221385       0.99599541       0.99523568       0.99090242       0.99929101        1.0035366       0.99982710       0.99939409       0.99496315       0.99450872       0.99693976        1.0003781        1.0086885        1.0056109       0.97826685       0.96319104       0.99375681       0.90040937       0.99819534
  6344.7200       0.99820236      -0.21397094E-03   0.96607600       0.99833877       0.98369431       0.99647341        1.0088880       0.99810020       0.99083825       0.99632416       0.99964600        1.0007299       0.99216394       0.99889571       0.98297019       0.99797581        1.0018507        1.0001953       0.99065713        1.0020726        1.0026885       0.99759090       0.99557917       0.97881139       0.98995716       0.97691333       0.90361213       0.99463696
  6347.0100        1.0021717      -0.75239242E-03   0.96385529       0.99900445       0.97997024       0.99947772        1.0136456       0.99877348       0.99160382       0.99665284       0.99807067        1.0028725        1.0031158       0.99951547        1.0037252       0.99879974        1.0065765       0.99905876       0.99192323       0.99735484        1.0003594        1.0019471       0.99761050       0.97946387       0.97058553       0.97232962       0.89467702       0.99537320
  6349.3200        1.0093933       0.29142490E-03   0.96765640        1.0019095       0.97650128        1.0019757        1.0185453       0.99829477       0.99286409       0.99335829       0.99813887        1.0046380       0.99220420       0.99897809       0.98384059        1.0093246        1.0030809        1.0032734       0.99173748       0.99822704       0.99698995        1.0028987       0.99851309       0.98417246        1.0028298       0.95718787       0.89510428       0.99656069
  6351.6500        1.0166879       0.10422255E-03   0.99184555        1.0064702       0.99656328        1.0053754        1.0213073        1.0052360       0.99490592       0.99793411       0.99850982        1.0022167        1.0049934        1.0058901        1.0009705        1.0111141       0.99748088        1.0048952       0.99664494       0.99129787       0.99931709        1.0020322       0.99970862        1.0072486       0.99673964       0.96530550       0.89885556       0.99730229
  6353.9000        1.0203324      -0.46227257E-03   0.97739251        1.0114123       0.99724005        1.0074087        1.0231066        1.0019731       0.99314977       0.99758092       0.99682165        1.0057664        1.0027270        1.0025587       0.99526598        1.0169246       0.99971194        1.0049881        1.0011164       0.99654401       0.99786568       0.99712274        1.0047850       0.98759340        1.0031674       0.97278091       0.91797742       0.99806556
  6356.3700        1.0239898      -0.92695032E-03   0.98550699        1.0130480       0.99869127        1.0097607        1.0244442       0.99958621       0.99754404       0.99800202       0.99941681       0.99399288        1.0041529        1.0001016        1.0140727        1.0200966        1.0057340        1.0055476       0.99183864       0.99885842       0.99967078        1.0065094        1.0065155        1.0165930        1.0046306       0.96905714       0.90724706       0.99799522
  6358.7500        1.0230937      -0.40992184E-03   0.99614251        1.0161927        1.0054685        1.0111915        1.0252391        1.0000803       0.99619731        1.0006654        1.0014655        1.0011697        1.0029819        1.0005392       0.99744653        1.0188116       0.99965721        1.0090285       0.99096753       0.99682802        1.0000915        1.0018145        1.0049233        1.0111095        1.0042327       0.99062984       0.91104594        1.0028936
  6361.1600        1.0248585      -0.23975431E-03   0.98384165        1.0169833       0.99893736        1.0114590        1.0218355       0.99657276       0.99131777        1.0018008        1.0042991        1.0035951       0.99890808       0.99695833       0.99934389        1.0118387        1.0044440       0.99760318       0.99058514       0.99837191       0.99827941       0.99850377        1.0085754        1.0310335       0.99996488        1.0214670       0.93157397        1.0017853
  6363.5800        1.0210632      -0.13508672E-03   0.99752511        1.0155122        1.0047778        1.0078986        1.0138677        1.0017838       0.99212573        1.0030129       0.99992565        1.0024484        1.0029933        1.0021309       0.99190013        1.0137158       0.99776379        1.0015040       0.99485161       0.99226436       0.99357959        1.0006452        1.0006492        1.0112593        1.0051878       0.98962501       0.90851056       0.99766231
  6366.0300        1.0147957      -0.60153534E-04   0.99037074        1.0130392        1.0099018        1.0083739        1.0077217       0.99104197       0.99676184       0.99998145        1.0043762        1.0021287       0.99707228       0.99128562        1.0064134        1.0160627       0.99591111       0.99902166       0.99715632        1.0004835       0.99730227        1.0029576       0.99796890       0.99505973        1.0131452       0.99772169       0.92163707       0.99850577
  6368.4900        1.0108481      -0.16785695E-03    1.0022634        1.0107146        1.0094506        1.0067242        1.0042083       0.99793816        1.0016739        1.0003088        1.0011060       0.99607296        1.0111234       0.99814920        1.0032569        1.0055022       0.99879762       0.99718367       0.99613068        1.0045518       0.99638093        1.0052102       0.99120125        1.0086543        1.0135352        1.0073081       0.91273765       0.99789395
  6370.9700        1.0073828      -0.17132361E-03    1.0086156        1.0075135        1.0153034        1.0036291        1.0024913       0.99609195       0.99744463       0.99768625       0.99829809       0.99743635       0.99486462       0.99623463        1.0037971        1.0047139        1.0010542       0.99057901       0.98140298        1.0044436        1.0006489        1.0033881       0.99680729        1.0033511       0.98236499       0.99856727       0.90185804       0.99766913
  6373.4700        1.0014942       0.17512654E-04    1.0127447        1.0021576        1.0093018       0.99984788        1.0036232       0.99910067       0.99485809        1.0023518        1.0001484       0.98817863        1.0114859       0.99919408       0.99553988        1.0127737       0.99543286       0.99699072       0.99943149       0.99586586       0.99695694        1.0020395        1.0003462       0.99939903        1.0376941       0.96786802       0.90834594       0.99691167
  6375.9900       0.99423361       0.63012983E-04    1.0038683       0.99867095        1.0080439       0.99869289        1.0024382       0.99626289        1.0005275       0.99650402        1.0003761       0.98385409        1.0019748       0.99628297       0.99323690        1.0032732        1.0057363        1.0040987       0.99088366        1.0007216        1.0009866        1.0050887        1.0030121        1.0081391       0.99932694        1.0100745       0.91139540       0.99943068
  6378.5300       0.98988318       0.96248694E-04    1.0095136       0.99724870        1.0152875       0.99779327       0.99762296        1.0070170        1.0003945        1.0006312       0.99711815       0.99545511        1.0045932        1.0070181        1.0073069       0.99792499        1.0035275       0.99579212       0.99053047        1.0004819        1.0011368        1.0096962        1.0025787        1.0050004       0.99383416        1.0187562       0.92893628       0.99907426
  6381.0900       0.98542421       0.10237176E-03   0.99458312       0.99527131        1.0066432       0.99697067       0.99491404        1.0051145       0.99743660        1.0015959       0.99685240        1.0085240        1.0035398        1.0050450        1.0009203       0.99794850        1.0111813       0.99437527       0.99909347        1.0095174        1.0008487        1.0077329       0.99880706        1.0051650        1.0055622        1.0169586       0.94401922        1.0004651
  6383.6700       0.98899419      -0.65945600E-04   0.99086913       0.99414718        1.0184027       0.99686464       0.99510202        1.0014174        1.0055241        1.0045695       0.99908672        1.0074968        1.0055764        1.0012696        1.0149729        1.0008823        1.0077488        1.0056228        1.0073990        1.0097523        1.0016341       0.99754816       0.99820759        1.0139511       0.99176955       0.97831415       0.94692080        1.0014363
  6386.2600       0.98904124       0.13935504E-03    1.0074435       0.99312415       0.99928937       0.99615801       0.99554389        1.0022259        1.0011693       0.99811182       0.99834129        1.0032634        1.0121415        1.0020178        1.0069230       0.99961093        1.0096113       0.99589038        1.0080267        1.0031498        1.0041267       0.99879879       0.99947468       0.99796451       0.97341170        1.0225253       0.94408489        1.0015262
  6388.8800       0.98786292       0.26947639E-03   0.99932159       0.99214908        1.0100749       0.99579254       0.99626123       0.99694229        1.0021650        1.0013331       0.99829171        1.0102160        1.0103646       0.99664851       0.99796221       0.99404512        1.0154336        1.0108890        1.0058306       0.99905389        1.0038936       0.99854953       0.99855327       0.98410461       0.99152084        1.0004703       0.92558102        1.0023049
  6391.5100       0.99019628      -0.18567995E-03    1.0075279       0.99334719        1.0146467       0.99556711       0.99726417        1.0011908        1.0026165        1.0007601       0.99974557        1.0040300        1.0155727        1.0008495        1.0003814       0.99420115        1.0045476        1.0016562        1.0047368       0.99814919        1.0013779       0.99648343        1.0064687        1.0010048       0.98340592       0.98828926       0.93454909        1.0013676
  6394.1700       0.99241947       0.31803610E-03    1.0002300       0.99335696        1.0143958       0.99556752       0.99849043        1.0014831        1.0042596        1.0009005        1.0011499       0.97930867        1.0080559        1.0010777       0.99755044       0.99731459        1.0060947       0.99968916       0.99160524        1.0048018       0.99950530        1.0003222        1.0000917        1.0056307       0.99732688        1.0350770       0.93860849        1.0063294
  6396.8400       0.99591317       0.22069620E-03    1.0091704       0.99292746       0.99702449       0.99524181       0.99779335        1.0043809        1.0031057       0.99870577        1.0012810       0.99518429       0.99737760        1.0039216        1.0006955       0.99400722        1.0068508        1.0077965        1.0091399       0.99895442        1.0024728       0.99886909        1.0002349       0.97669333       0.98463981       0.99278588       0.93376167        1.0034879
  6399.5300       0.99793156       0.27310686E-03   0.99947346       0.99301310       0.99454031       0.99525009       0.99621333       0.99637070        1.0025624        1.0006323        1.0024701        1.0007477       0.99376153       0.99581303       0.99678181       0.99153795        1.0074642       0.99851298        1.0022823        1.0027631        1.0040084        1.0015267        1.0034216       0.98362580       0.99541616       0.96738463       0.94210927        1.0043220
  6402.1400        1.0006282      -0.49009799E-04    1.0000588       0.99297223       0.98544701       0.99636708       0.99349208       0.99730263        1.0001367        1.0050327        1.0025791       0.99597907        1.0000464       0.99668461       0.99730953       0.99448309       0.99979699        1.0031789        1.0140039       0.99826027        1.0003091       0.99422578       0.99346230       0.98831623        1.0056437       0.96574824       0.95900317        1.0038309
  6404.9700        1.0006860       0.15860136E-03   0.99830678       0.99518247       0.98005280       0.99827148       0.99025900       0.99965336       0.99812839        1.0016162       0.99927397       0.99966682        1.0006444       0.99897531        1.0057478       0.99592887        1.0049012        1.0032501        1.0086013        1.0084872        1.0022420       0.99448214        1.0014843        1.0029652       0.99729821       0.97359286       0.96559062       0.99484497
  6407.7200       0.99940343       0.33449041E-03   0.98829765       0.99510436       0.98077511       0.99706893       0.99569148        1.0026742        1.0048412        1.0024483       0.99998979        1.0012780       0.99103004        1.0019408       0.99357672       0.99599395       0.99868159        1.0046324        1.0075429       0.99995161        1.0008770       0.99153641       0.99824881       0.99525637        1.0048957       0.97594432       0.99242803       0.99845885
  6410.4800       0.99980258      -0.48746718E-03   0.98793943       0.99708356       0.98477685       0.99751748        1.0003678        1.0033518        1.0016210        1.0004878        1.0007730        1.0038942       0.98971037        1.0025534        1.0012456       0.99528880       0.99074643        1.0027743        1.0091109        1.0027197        1.0005698       0.99251333        1.0052843       0.99940835        1.0227351       0.99895410        1.0153593       0.99857767
  6413.2700        1.0006519      -0.47527570E-03   0.98523775       0.99902369       0.97701269       0.99709161        1.0009424       0.99744089        1.0015408        1.0000446       0.99974379        1.0054804       0.99516605       0.99655006       0.99318681       0.99967686       0.99666636        1.0018565        1.0022495        1.0027508       0.99932007        1.0024162        1.0027284       0.99146902        1.0041642       0.99229768        1.0519536       0.99676889
  6415.9700       0.99848192       0.24611179E-03   0.98806536       0.99769256       0.97946303       0.99738735        1.0012181        1.0073151        1.0060924       0.99923291       0.99871067        1.0066189       0.98733528        1.0063978       0.99628489        1.0027009       0.99585187       0.98864703        1.0078661        1.0036391        1.0015305       0.99938285        1.0020269       0.99167437       0.98506629       0.95186836        1.1054002       0.99866842
  6418.9000        1.0007678       0.12837800E-03   0.99234222       0.99919549       0.97310474       0.99809183        1.0009742        1.0006697        1.0034031        1.0011708       0.99993266       0.98919714        1.0053158       0.99965360        1.0023130       0.99845749       0.99462775       0.99587595        1.0034233       0.99975206       0.99794124        1.0024136        1.0047934       0.99475086       0.99915346       0.97840717        1.1507304       0.99594702
  6421.7400        1.0006689       0.20855804E-03   0.98243108        1.0022389       0.98033895        1.0004066        1.0023555        1.0050292        1.0038418       0.99929397        1.0011593        1.0030547       0.99013590        1.0039610       0.99867552       0.99435856       0.99026362       0.99855105        1.0065519       0.99355468        1.0011144        1.0014150       0.99796093        1.0100710        1.0235948       0.98526895        1.1609855       0.99578110
  6424.6100       0.99917245      -0.24419388E-03    1.0018420        1.0007884       0.99260789        1.0023556        1.0047855       0.99706774        1.0032789        1.0004289        1.0017418       0.99961953       0.99535452       0.99589688       0.99873345       0.99685588       0.99441847       0.99673331        1.0000353        1.0044219        1.0030749       0.99944284        1.0041193        1.0295161        1.0008448        1.0084450        1.1638667       0.99340903
  6427.4900        1.0006666      -0.20903385E-03   0.99861293        1.0013195       0.99957406       0.99898304        1.0051764        1.0039160        1.0004130        1.0003250        1.0003951        1.0026578       0.99766271        1.0027020       0.98892796       0.99813980       0.99020714        1.0018544        1.0101475        1.0001020        1.0024757        1.0016313       0.99408877        1.0032002       0.98456594        1.0137353        1.1093065       0.99754953
  6430.3900        1.0010934       0.19099117E-03   0.99977121        1.0028311        1.0037820       0.99958012        1.0052470       0.99969116        1.0027781        1.0000435       0.99824865        1.0011046       0.99756758       0.99838891        1.0044472        1.0010494       0.99247080       0.99688508        1.0057692       0.99335379        1.0016882       0.99858827        1.0022089        1.0071807        1.0091392        1.0156826        1.0801878       0.99721711
  6433.3100        1.0021902       0.30362822E-03    1.0152591        1.0029305        1.0003290        1.0014567        1.0053181       0.99604206       0.99894806        1.0007324       0.99662294        1.0053288        1.0093220       0.99465338        1.0164798       0.99514685       0.99602157       0.99188147        1.0018892        1.0058209        1.0036844       0.99502588        1.0033019        1.0074900       0.99406905        1.0198987        1.0746208       0.99867955
  6436.2500        1.0037997      -0.71113511E-04    1.0141175        1.0030905       0.99432539        1.0012530        1.0053897        1.0034720       0.99801283       0.99915174       0.99881087        1.0050113       0.99847228        1.0020410       0.99673889        1.0039350        1.0067825       0.98684358        1.0077621        1.0070040        1.0020569       0.99546924       0.99992607        1.0077180       0.99422824        1.0153038        1.1024362        1.0021877
  6439.2100        1.0067136      -0.50868109E-03    1.0020582        1.0039222       0.98811845        1.0017049        1.0054618        1.0003205       0.99853758       0.99792813       0.99919410        1.0076463        1.0037933       0.99880415        1.0097057        1.0015535       0.99401441       0.98177143        1.0033341       0.99440046        1.0018137       0.99102399       0.99732955        1.0057302       0.98528579        1.0228326        1.0674094       0.99962865
  6442.1800        1.0053970      -0.17810987E-03    1.0128398        1.0027490        1.0025063        1.0015651        1.0055342       0.98769149       0.99112587       0.99161805       0.99817767       0.99996382        1.0008270       0.98605128        1.0050613       0.99783828        1.0000082       0.97668214       0.98561138       0.99002897       0.99082148        1.0009089        1.0013708       0.99179997        1.0073154       0.99874173        1.0926394        1.0023636
  6445.1800        1.0073792      -0.77170644E-03    1.0237303        1.0025103       0.99764572        1.0018168        1.0056072       0.97493493       0.98847599       0.98716443       0.99923899       0.99678481       0.99783081       0.97316959        1.0003700       0.99408552        1.0060625       0.97154144       0.97380327       0.96890250       0.98581710        1.0011283       0.99634095       0.99171217       0.99874180       0.99580069        1.1154617        1.0045991
  6448.1900        1.0083752      -0.25646679E-03    1.0346571        1.0009263       0.99861042        1.0021360        1.0056805       0.96213584       0.99416153       0.99717219       0.99778025        1.0033150       0.99482458       0.96024496       0.99566301       0.99032025        1.0121370       0.96638361       0.98719154       0.98502693       0.99315491       0.99519776       0.99742403       0.99877438        1.0180377        1.0181902        1.1576532        1.0071392
  6451.2300        1.0085631      -0.37054926E-04    1.0456928        1.0017542       0.99673127        1.0029580        1.0057546       0.94920919        1.0005644       0.99953219        1.0022871       0.99935658       0.99178839       0.94719151       0.99090913       0.98651744        1.0182721       0.96117437       0.99059559       0.99983017       0.99872147       0.99500102        1.0019770        1.0004760        1.0148874        1.0537381        1.2005110        1.0055793
  6454.2800        1.0103493      -0.13470914E-04    1.0567648        1.0014329        1.0066060        1.0019722        1.0058289       0.93624002        1.0014741       0.99877786        1.0028151        1.0028104       0.98874221       0.93409512       0.98613962       0.98270213        1.0244273       0.95594800       0.99616464       0.99482731        1.0006289       0.99479383        1.0061683       0.99906998       0.99685896        1.0181987        1.1909235        1.0048728
  6457.3500        1.0063820      -0.36963088E-04    1.0679094        1.0023245        1.0182659        1.0013267        1.0059037       0.92318580        1.0012385        1.0032032        1.0009014        1.0032614       0.98567606       0.92091286       0.98133883       0.97886181        1.0306229       0.95068735       0.99372631        1.0033513        1.0013127       0.99414718        1.0027473        1.0140130       0.99251748       0.99950719        1.1580162        1.0039223
  6460.4400        1.0017439       0.78069504E-04    1.0791266        1.0020033        1.0059732        1.0018471        1.0059789       0.91004654        1.0003861        1.0020031       0.99786419       0.99322709       0.98258993       0.90764472       0.97650676       0.97499646        1.0368588       0.94539244       0.99719163        1.0020849       0.99911673        1.0012737        1.0046083        1.0099113       0.99484079        1.0013676        1.1036638        1.0033431
  6463.5500        1.0002561       0.19256871E-03    1.0904164        1.0018314        1.0045296       0.99969527        1.0060547       0.89682223       0.99373323        1.0032550       0.99733031        1.0062370       0.97948383       0.89429070       0.97164342       0.97110609        1.0431352       0.94006325       0.99825666       0.99994314       0.99869611       0.99641047        1.0004142        1.0003143        1.0078352        1.0137327        1.0581439        1.0005664
  6466.6800       0.99873049      -0.51627642E-04    1.1017789        1.0014656        1.0136749       0.99977161        1.0061309       0.88351288       0.99655662        1.0007724        1.0033672       0.99926501       0.97635775       0.88085080       0.96674880       0.96719071        1.0494518       0.93469979       0.99843784        1.0058297       0.99790706        1.0014118       0.99747371        1.0111352        1.0072260        1.0156889        1.0140610        1.0017843
  6469.8300       0.99524512      -0.95333022E-04    1.1132139        1.0006943        1.0007186       0.99946431        1.0062076       0.87011849       0.99881465       0.99860276        1.0006273        1.0034336       0.97321170       0.86732502       0.96182291       0.96325031        1.0558089       0.92930206        1.0007633       0.99799778        1.0020777       0.99937167        1.0002050       0.99136578       0.99982457        1.0250298       0.99715106       0.99947204
  6473.0000       0.99274215      -0.62440261E-04    1.1247215        1.0018094       0.99540217       0.99972257        1.0062848       0.85663905       0.99977553       0.99658841        1.0094951       0.99842792       0.97004567       0.85371337       0.95686574       0.95928489        1.0622063       0.92387005       0.99748301       0.98865683       0.99837407        1.0037121       0.99605129       0.99595075       0.99726367        1.0210013       0.98203895       0.99782022
  6476.1800       0.99283989       0.52295528E-04    1.1362655        1.0023260       0.99252530        1.0008045        1.0063623       0.84311709        1.0018069        1.0008978        1.0002889        1.0089155       0.96686965       0.84005878       0.95189293       0.95530696        1.0686239       0.91842092        1.0051825       0.99933817        1.0028263        1.0005882       0.99969685       0.99779137        1.0029736        1.0318644       0.97794664       0.99563719
  6479.3900       0.99443639       0.20812359E-03    1.1479183        1.0002739       0.99200689        1.0002197        1.0064405       0.82946757        1.0032073       0.99707001       0.99918168        1.0024572       0.96366368       0.82627537       0.94687321       0.95129150        1.0751020       0.91292037       0.99464102       0.99883859        1.0005379        1.0032747       0.99796070       0.99243497       0.99883059        1.0217593       0.96916255       0.99971469
  6482.6100       0.99375827       0.47792913E-03    1.1596074       0.99944077        1.0036612       0.99917963        1.0065189       0.81577552       0.99975604        1.0017988        1.0008082        1.0013725       0.96044771       0.81244902       0.94183786       0.94726353        1.0816003       0.90740269        1.0024628       0.99875112        1.0036497        1.0022110        1.0000182        1.0036098       0.99523697        1.0142811       0.94214502       0.99792848
  6485.8600       0.99530493       0.43773300E-03    1.1714055       0.99794733       0.99076851       0.99994813        1.0065981       0.80195591       0.99916620       0.99924899        1.0013455        1.0048563       0.95720178       0.79849385       0.93675559       0.94319804        1.0881591       0.90183360       0.99476898       0.99834934       0.99970943        1.0055342       0.99645352       0.99381710       0.99721675       0.99624677       0.93692823       0.99940524
  6489.1200       0.99821600       0.85773335E-04    1.1832398       0.99583161       0.98206562        1.0003980        1.0066775       0.78809377       0.99848488        1.0000681        1.0011556        1.0069615       0.95394587       0.78449575       0.93165768       0.93912004        1.0947382       0.89624738       0.98848208       0.99847465       0.99889832        1.0088834       0.99493555       0.99302270       0.99614564       0.98137894       0.95754809       0.99979622
  6492.4000       0.99902137       0.81045583E-03    1.1951468       0.99815894       0.99794781       0.99837201        1.0067574       0.77414660       0.99808942        1.0002263       0.99803597        1.0006580       0.95066998       0.77041177       0.92652849       0.93501702        1.1013576       0.89062688       0.99314628        1.0026448       0.99973298        1.0118920       0.99865507       0.98938867       0.98987365       0.99914311       0.94916726        1.0010364
  6495.7000        1.0006777       0.65982837E-03    1.2071263       0.99896447        1.0019871       0.99991220        1.0068378       0.76011438       0.99922295       0.99931246        1.0001219       0.99969434       0.94737411       0.75624191       0.92136804       0.93088898        1.1080173       0.88497212        1.0044340       0.99964876       0.99897463        1.0047969       0.99604331       0.98428860       0.99207375       0.99037068       0.94630643        1.0014546
  6499.0200        1.0043397       0.90703799E-03    1.2191785       0.99898879       0.99595048       0.99765273        1.0069186       0.74599711       0.99953217        1.0019774        1.0009986        1.0036662       0.94405827       0.74198617       0.91617630       0.92673592        1.1147174       0.87928308        1.0104518       0.99594228        1.0014667       0.99936771        1.0000017       0.99199720        1.0053911       0.99293402       0.94762958        1.0010156
  6502.3600        1.0031749       0.12564375E-02    1.2313032       0.99835267        1.0006121       0.99868806        1.0070000       0.73179480       0.99522127        1.0032747       0.99567833        1.0001845       0.94072246       0.72764455       0.91095329       0.92255784        1.1214579       0.87355977        1.0198309        1.0053298        1.0014283       0.99762804        1.0023743       0.98456073        1.0059008       0.97422920       0.94957033       0.99997130
  6505.7200        1.0038149       0.15472104E-02    1.2435006       0.99892520       0.99542392       0.99904296        1.0070818       0.71750745        1.0005410       0.99995160       0.99828559       0.99947453       0.93736667       0.71321706       0.90569900       0.91835474        1.1282388       0.86780219        1.0173430        1.0082793       0.99868945       0.99901624       0.99914115       0.99675933        1.0067676       0.98144233       0.93184473       0.99915587
  6509.1000        1.0046895       0.21518234E-02    1.2557705       0.99980195        1.0064480        1.0003715        1.0071641       0.70313505        1.0002862        1.0023156       0.99835542       0.99321805       0.93399091       0.69870368       0.90041344       0.91412663        1.1350600       0.86201034        1.0140968       0.99904693       0.99946345       0.99814204       0.99838324       0.99309176       0.99729044       0.99186667       0.94897329       0.99773441
  6512.4900        1.0002476       0.26442756E-02    1.2680768       0.99962770        1.0107817        1.0014027        1.0072467       0.68872013        1.0008791        1.0013974       0.99779619       0.99058793       0.93060515       0.68414737       0.89511224       0.90988601        1.1419014       0.85620135        1.0042103       0.99965823        1.0001803        1.0006097        1.0045952       0.98347943       0.98775634       0.98844105       0.94536498        1.0016278
  6515.9100        1.0012691       0.34294731E-02    1.2804920       0.99942735        1.0088450        1.0003384        1.0073300       0.67417765        1.0014964       0.99748926       0.99994982       0.98640378       0.92718944       0.66946225       0.88976413       0.90560786        1.1488033       0.85034096       0.99010380        1.0107736        1.0050352       0.99954650       0.99808210        1.0118391        1.0124355       0.98741547       0.92524830        1.0005511
  6519.3400       0.99732187       0.43472552E-02    1.2929434        1.0010944        1.0086628        1.0003238        1.0074136       0.65959264        1.0027052        1.0011998       0.99924287        1.0025182       0.92376374       0.65473418       0.88440038       0.90131720        1.1557254       0.84446343       0.99836831        1.0035612        1.0005510        1.0017054        1.0006384        1.0035277       0.98729749       0.99474275       0.93230656       0.99817374
  6522.7900       0.99913445       0.58008007E-02    1.3054675        1.0016168        1.0041688        1.0020664        1.0074976       0.64492259        1.0030342        1.0007936        1.0019616       0.99753577       0.92031806       0.63992023       0.87900536       0.89700152        1.1626879       0.83855163       0.99510249        1.0004247        1.0000498        1.0009591        1.0041555        1.0076002        1.0054876        1.0047745       0.92063728       0.99683517
  6526.2600       0.99707971       0.81279417E-02    1.3180642        1.0022364        1.0022076        1.0018278        1.0075821       0.63016750        1.0040401        1.0002339       0.99929544        1.0023375       0.91685241       0.62502041       0.87357905       0.89266082        1.1696907       0.83260556       0.99277590        1.0065115        1.0000259       0.99904444        1.0010050        1.0169060       0.99998312       0.98209219       0.94054660       0.99960435
  6529.7500       0.99855416       0.11919936E-01    1.3307335        1.0011109        1.0115979        1.0003586        1.0076671       0.61532736        1.0004277        1.0028397        1.0021198       0.99705183       0.91336678       0.61003471       0.86812148       0.88829511        1.1767339       0.82662521       0.99348529        1.0028997       0.99769120       0.99762307       0.99902888        1.0053935       0.99641826       0.98820562       0.93492162       0.99751917
  6533.2700       0.99874544       0.19783551E-01    1.3435117        1.0001678        1.0045771        1.0000727        1.0077528       0.60035966        1.0006291       0.99983262       0.99826907       0.99808506       0.90985119       0.59492019       0.86261699       0.88389186        1.1838376       0.82059346       0.99079912        1.0024960        1.0012184       0.99833815       0.99895502        1.0140172        1.0144868       0.99248545       0.94348134       0.99937745
  6536.7900       0.99765256       0.47583633E-01    1.3562898        1.0017899        1.0084286        1.0004341        1.0078386       0.58539196        1.0058903        1.0011671       0.99642724        1.0067519       0.90633560       0.57980567       0.85711250       0.87948862        1.1909414       0.81456171       0.97307537        1.0059002        1.0003811        1.0043550        1.0001239        1.0152555        1.0144587       0.99515143       0.93674232       0.99846907
  6540.3400        1.0002645       0.39280764        1.3691769       0.99932146        1.0073899        1.0019354        1.0079251       0.57029669        1.0086536        1.0022155       0.99986132        1.0072341       0.90279005       0.56456234       0.85156109       0.87504785        1.1981057       0.80847856       0.95520056        1.0093335       0.99753328        1.0098045        1.0106375        1.0055390       0.99871011       0.99028332       0.95368263        1.0018006
  6543.9100       0.99850369       0.51649321        1.3821366       0.99907066        1.0095339        1.0018308        1.0080120       0.55511638        1.0128324        1.0051573        1.0023142        1.0055061       0.89922453       0.54923313       0.84597842       0.87058206        1.2053103       0.80236113       0.93722505        1.0127860       0.99787069        1.0068981        1.0185350        1.0127793        1.0198054       0.98976484       0.96040739       0.99993463
  6547.5000        1.0001113       0.65578794        1.3951689       0.99780683       0.98699032        1.0008546        1.0080995       0.53985102        1.0111715        1.0041589       0.99675216       0.99568393       0.89563902       0.53381804       0.84036446       0.86609125        1.2125553       0.79620943       0.91914884        1.0162580       0.96458478        1.0091458        1.0087561        1.0186709        1.0003670       0.99230654       0.96453541        1.0039186
  6551.1000       0.99984667       0.86098042        1.4082375       0.99685659       0.98368819       0.99875045        1.0081871       0.52454314        1.0095060        1.0031577       0.99117467       0.98583444       0.89204354       0.51836001       0.83473487       0.86158794        1.2198205       0.79004059       0.90102227        1.0197396       0.94190386        1.0157757        1.0193245        1.0129728        1.0272101       0.99415470       0.97921366        1.0117470
  6554.7300        1.0015473        1.0147334        1.4214150       0.99803496       0.97514438       0.99804919        1.0082756       0.50910770        1.0078266        1.0021482       0.98555071       0.97590286       0.88841808       0.50277316       0.82905836       0.85704709        1.2271462       0.78382035       0.88274465        1.0232502       0.94341731        1.0345862        1.0430595        1.0120541        1.0385015       0.99763348       0.99809874        1.0239133
  6558.3700       0.99914456        1.0047632        1.4346288       0.99704860       0.99302601        1.0002845        1.0083642       0.49362973        1.0061426        1.0011359       0.97991125       0.96594393       0.88478265       0.48714337       0.82336622       0.85249374        1.2344922       0.77758297       0.86441668        1.0267705       0.96669159        1.0785039        1.0801336        1.0280545        1.0486129        1.0323444        1.0289971        1.0387265
  6562.0300        1.0010044       0.96325347        1.4479153       0.99862140        1.0099764       0.99813507        1.0084534       0.47806673        1.0044493        1.0001181       0.97424081       0.95593027       0.88112723       0.47142771       0.81764280       0.84791537        1.2418784       0.77131132       0.84598801        1.0303101       0.99027527        1.1221046        1.1119872        1.0409534        1.0591776        1.0525314        1.0401303        1.0596715
  6565.7100       0.99763163       0.97809587        1.4612743       0.99800974        1.0062436       0.99870989        1.0085430       0.46241867        1.0027467       0.99909469       0.96853938       0.94586190       0.87745184       0.45562617       0.81188811       0.84331198        1.2493051       0.76500540       0.82745863        1.0338690        1.0051751        1.1214347        1.1215157        1.0782060        1.0749060        1.0340965        1.0264282        1.0728088
  6569.4100       0.99502249       0.98170407        1.4747059       0.99945614       0.99690242       0.99984785        1.0086331       0.44668558        1.0010349       0.99806572       0.96280696       0.93573881       0.87375648       0.43973875       0.80610214       0.83868357        1.2567721       0.75866521       0.80882855        1.0374474        1.0140269        1.0967848        1.1023415        1.0611055        1.0764531        1.0384184        1.0334752        1.0784188
  6573.1300       0.99390700       0.98023274        1.4882101       0.99844590        1.0178527       0.99832044        1.0087237       0.43086744       0.99931389       0.99703119       0.95704356       0.92556100       0.87004114       0.42376545       0.80028489       0.83403014        1.2642794       0.75229075       0.79009777        1.0410450        1.0185516        1.0895916        1.1070353        1.0556414        1.0710763        1.0405973        1.0282671        1.0818545
  6576.8700       0.99243561       0.99082877        1.5017869       0.99748092        1.0069620       0.99962921        1.0088148       0.41496425       0.99758359       0.99599110       0.95124917       0.91532846       0.86630583       0.40770628       0.79443637       0.82935170        1.2718271       0.74588201       0.77126628        1.0446620        1.0207810        1.0862298        1.1077791        1.0509163        1.0706399        1.0529333        1.0602323        1.0826448
  6580.6300       0.99033678        1.0088548        1.5154364       0.99931221        1.0125127       0.99981821        1.0089064       0.39897602       0.99584403       0.99494544       0.94542380       0.90504121       0.86255054       0.39156123       0.78855658       0.82464823        1.2794152       0.73943901       0.75233409        1.0482983        1.0213104        1.0749300        1.0968936        1.0453470        1.0654491        1.0479837        1.0570893        1.0795240
  6584.4100       0.99016685        1.0257384        1.5291584       0.99858853        1.0052405       0.99983579        1.0089985       0.38290275       0.99409523       0.99389423       0.93956744       0.89469924       0.85877528       0.37533029       0.78264551       0.81991975        1.2870437       0.73296173       0.73330120        1.0519540        1.0137828        1.0723982        1.0911318        1.0443120        1.0600529        1.0374939        1.0725056        1.0721160
  6588.2000       0.99069908        1.0225667        1.5429167       0.99738851        1.0110076       0.99856969        1.0090908       0.36678696       0.99234179       0.99284023       0.93369559       0.88432991       0.85499003       0.35905642       0.77671880       0.81517876        1.2946923       0.72646731       0.71421795        1.0556194        1.0106020        1.0720036        1.0837034        1.0559589        1.0525507        1.0273361        1.0412538        1.0699493
  6592.0200       0.98880224        1.0023846        1.5567840       0.99601974       0.97533341       0.99868655        1.0091838       0.35054360       0.99057448       0.99177789       0.92777726       0.87387850       0.85117481       0.34265374       0.77074517       0.81040024        1.3024015       0.71992149       0.69498366        1.0593137        1.0008784        1.0712506        1.1060698        1.0467397        1.0426793        1.0876069        1.0813428        1.0736483
  6595.8500       0.99093393       0.98860005        1.5706875       0.99512749       0.93956579       0.99932988        1.0092771       0.33425772       0.98880254       0.99071277       0.92184343       0.86339973       0.84734961       0.32620811       0.76475591       0.80560921        1.3101308       0.71335854       0.67569901        1.0630178       0.99112930        1.0704957        1.1284948        1.0374964        1.0327820        1.1480355        1.1215367        1.0773570
  6599.7000       0.99127832       0.97602124        1.5846636       0.99316786       0.90361139       0.99758917        1.0093709       0.31788679       0.98702135       0.98964209       0.91587862       0.85286624       0.84350444       0.30967661       0.75873538       0.80079316        1.3179006       0.70676131       0.65631365        1.0667411       0.98132929        1.0697368        1.1510369        1.0282048        1.0228330        1.2087797        1.1619405        1.0810850
  6603.5700       0.99153689       0.97494907        1.5987124       0.99204006       0.86747022       0.99570392        1.0094652       0.30143082       0.98523090       0.98856585       0.90988283       0.84227804       0.83963929       0.29305923       0.75268357       0.79595210        1.3257106       0.70012981       0.63682760        1.0704838       0.97147837        1.0689740        1.1736961        1.0188649        1.0128324        1.2698394        1.2025542        1.0848324
  6607.4700       0.99037272       0.98270347        1.6128700       0.99317972       0.83104888       0.99634679        1.0095601       0.28484729       0.98342658       0.98748126       0.90384055       0.83160775       0.83574417       0.27631303       0.74658484       0.79107350        1.3335812       0.69344691       0.61719048        1.0742556       0.96155109        1.0682052        1.1965309        1.0094527        1.0027542        1.3313725        1.2434828        1.0886088
  6611.3800       0.99065075       0.99397859        1.6270640       0.99272325       0.79453416       0.99539481        1.0096554       0.26822123       0.98161763       0.98639389       0.89778278       0.82091010       0.83183907       0.25952389       0.74047048       0.78618240        1.3414721       0.68674687       0.59750302        1.0780370       0.95159835        1.0674345        1.2194243        1.0000163       0.99265023        1.3930633        1.2845162        1.0923949
  6615.3000       0.99190168        1.0044294        1.6412942       0.99207396       0.75792604       0.99421529        1.0097509       0.25155265       0.97980405       0.98530374       0.89170952       0.81018510       0.82792399       0.24269181       0.73434048       0.78127879        1.3493830       0.68002969       0.57776521        1.0818280       0.94162016        1.0666619        1.2423763       0.99055572       0.98252039        1.4549120        1.3256547        1.0961907
  6619.2500       0.99162884        1.0096521        1.6556334       0.99271614       0.72103777       0.99562574        1.0098471       0.23475651       0.97797659       0.98420525       0.88558978       0.79937801       0.82397894       0.22573092       0.72816357       0.77633765        1.3573546       0.67326111       0.55787634        1.0856481       0.93156560        1.0658833        1.2655039       0.98102278       0.97231302        1.5172339        1.3671079        1.1000156
  6623.2200       0.99195487        1.0096101        1.6700451       0.99307616       0.68396272       0.99707075        1.0099438       0.21787532       0.97613988       0.98310120       0.87943905       0.78851620       0.82001391       0.20868415       0.72195538       0.77137149        1.3653664       0.66645825       0.53788676        1.0894876       0.92146014        1.0651008        1.2887486       0.97144158       0.96205397        1.5798714        1.4087711        1.1038598
  6627.2100       0.99333745        1.0061213        1.6845295       0.99353394       0.64670089       0.99667258        1.0100410       0.20090909       0.97429392       0.98199158       0.87325734       0.77759968       0.81602891       0.19155150       0.71571591       0.76638032        1.3734187       0.65962113       0.51779649        1.0933463       0.91130376        1.0643143        1.3121103       0.96181211       0.95174323        1.6428245        1.4506441        1.1077234
  6631.2100       0.99170132        1.0019348        1.6990502       0.99335417       0.60934567       0.99616387        1.0101384       0.18390034       0.97244333       0.98087918       0.86706013       0.76665580       0.81203392       0.17437591       0.70946081       0.76137663        1.3814911       0.65276687       0.49765586        1.0972148       0.90112194        1.0635258        1.3355307       0.95215850       0.94140666        1.7059353        1.4926221        1.1115967
  6635.2300       0.99125013        1.0009073        1.7136434       0.99121770       0.57180368       0.99167908        1.0102363       0.16680654       0.97058349       0.97976122       0.86083194       0.75565719       0.80801896       0.15711444       0.70317443       0.75634793        1.3896039       0.64587833       0.47741453        1.1011026       0.89088920        1.0627335        1.3590682       0.94245663       0.93101840        1.7693617        1.5348100        1.1154893
  6639.2800       0.98928195        1.0032217        1.7283456       0.98990908       0.53398152       0.99380639        1.0103349       0.14958518       0.96870976       0.97863492       0.85455727       0.74457651       0.80397404       0.13972416       0.69684114       0.75128170        1.3977773       0.63893839       0.45702215        1.1050193       0.88058010        1.0619352        1.3827813       0.93268235       0.92055262        1.8332614        1.5773127        1.1194110
  6643.3400       0.98817756        1.0047828        1.7430841       0.99165520       0.49606597       0.99373735        1.0104338       0.13232129       0.96683142       0.97750584       0.84826711       0.73346847       0.79991912       0.12229094       0.69049221       0.74620296        1.4059708       0.63198132       0.43657941        1.1089458       0.87024554        1.0611349        1.4065529       0.92288394       0.91006100        1.8973189        1.6199203        1.1233424
  6647.4200       0.98742153        1.0020458        1.7578952       0.99023499       0.45796365       0.99302282        1.0105332       0.11497237       0.96494381       0.97637119       0.84194596       0.72230570       0.79584424       0.10477184       0.68411201       0.74109920        1.4142047       0.62498997       0.41603597        1.1128916       0.85986007        1.0603307        1.4304417       0.91303726       0.89951769        1.9616919        1.6627379        1.1272931
  6651.5200       0.98497139       0.99714493        1.7727789       0.98994687       0.41967456       0.99154514        1.0106331       0.97538394E-01   0.96304696       0.97523099       0.83559382       0.71108822       0.79174937       0.87166860E-01   0.67770053       0.73597042        1.4224789       0.61796435       0.39539183        1.1168568       0.84942370        1.0595225        1.4544475       0.90314232       0.88892270        2.0263805        1.7057653        1.1312632
  6655.6400       0.98279003       0.99356474        1.7877351       0.99142210       0.38119868       0.99264120        1.0107334       0.80019378E-01   0.96114085       0.97408522       0.82921070       0.69981602       0.78763454       0.69476004E-01   0.67125777       0.73081663        1.4307935       0.61090446       0.37464698        1.1208413       0.83893642        1.0587104        1.4785705       0.89319910       0.87827603        2.0913847        1.7490026        1.1352527
  6659.7800       0.98354762       0.99221008        1.8027640       0.98973118       0.34253603       0.99091840        1.0108343       0.62415318E-01   0.95922549       0.97293389       0.82279659       0.68848910       0.78349972       0.51699270E-01   0.66478374       0.72563781        1.4391485       0.60381030       0.35380143        1.1248451       0.82839822        1.0578944        1.5028106       0.88320762       0.86757767        2.1567044        1.7924499        1.1392615
  6663.9400       0.98483596       0.99409270        1.8178655       0.98921769       0.30368661       0.99073802        1.0109356       0.44726215E-01   0.95730088       0.97177699       0.81635150       0.67710746       0.77934494       0.33836658E-01   0.65827844       0.72043398        1.4475438       0.59668187       0.33285518        1.1288683       0.81780912        1.0570744        1.5271677       0.87316787       0.85682764        2.2223397        1.8361070        1.1432897
  6668.1100       0.98361275       0.99841188        1.8330033       0.98629012       0.26474379       0.98983382        1.0110372       0.26994590E-01   0.95537164       0.97061732       0.80989091       0.66569846       0.77518016       0.15931107E-01   0.65175749       0.71521764        1.4559593       0.58953630       0.31185858        1.1329011       0.80719457        1.0562524        1.5515834       0.86310398       0.84605176        2.2881327        1.8798690        1.1473276
  6672.3100       0.98112435        1.0036625        1.8482500       0.98615711       0.22552082       0.98919765        1.0111395       0.91353989E-02   0.95342852       0.96944930       0.80338384       0.65420739       0.77098543      -0.21032607E-02   0.64518963       0.70996377        1.4644354       0.58233933       0.29071092        1.1369630       0.79650365        1.0554246        1.5761748       0.85296770       0.83519835        2.3543991        1.9239459        1.1513945
  6676.5200       0.98024199        1.0076617        1.8635330       0.98418539       0.18620445       0.99047376        1.0112420      -0.87663139E-02   0.95148078       0.96827850       0.79686128       0.64268895       0.76678070      -0.20180567E-01   0.63860614       0.70469739        1.4729316       0.57512521       0.26951291        1.1410345       0.78578727        1.0545947        1.6008247       0.84280728       0.82431911        2.4208232        1.9681277        1.1554712
  6680.7600       0.97763744        1.0096811        1.8789249       0.98166144       0.14660792       0.98935210        1.0113453      -0.26795592E-01   0.94951915       0.96709936       0.79029225       0.63108843       0.76254601      -0.38386691E-01   0.63197573       0.69939348        1.4814884       0.56785970       0.24816384        1.1451351       0.77499453        1.0537590        1.6256503       0.83257446       0.81336234        2.4877207        2.0126244        1.1595768
  6685.0100       0.97640581        1.0099304        1.8943531       0.97913153       0.10691800       0.98827086        1.0114488      -0.44867393E-01   0.94755290       0.96591744       0.78370771       0.61946055       0.75830134      -0.56635754E-01   0.62532969       0.69407707        1.4900653       0.56057704       0.22676443        1.1492453       0.76417634        1.0529213        1.6505344       0.82231750       0.80237973        2.5547760        2.0572260        1.1636922
  6689.2800       0.97590282        1.0085567        1.9098540       0.97658971       0.67041310E-01   0.98691018        1.0115528      -0.63024237E-01   0.94557739       0.96472996       0.77709220       0.60777796       0.75403669      -0.74970694E-01   0.61865236       0.68873563        1.4986827       0.55326012       0.20526431        1.1533749       0.75330724        1.0520796        1.6755356       0.81201227       0.79134544        2.6221468        2.1020375        1.1678269
  6693.5700       0.97221077        1.0051574        1.9254274       0.97403600       0.26977840E-01   0.98502991        1.0116573      -0.81266125E-01   0.94359264       0.96353691       0.77044569       0.59604064       0.74975207      -0.93391513E-01   0.61194377       0.68336918        1.5073403       0.54590892       0.18366348        1.1575238       0.74238723        1.0512340        1.7006540       0.80165878       0.78025946        2.6898332        2.1470589        1.1719810
  6697.8800       0.97269246        1.0010888        1.9410734       0.97147037      -0.13272406E-01   0.98442566        1.0117623      -0.99593056E-01   0.94159863       0.96233830       0.76376820       0.58424861       0.74544747      -0.11189821       0.60520389       0.67797771        1.5160384       0.53852346       0.16196196        1.1616920       0.73141631        1.0503845        1.7258894       0.79125702       0.76912180        2.7578351        2.1922902        1.1761544
  6702.2100       0.96983225       0.99747463        1.9567920       0.96889284      -0.53709428E-01   0.98342127        1.0118677      -0.11800503       0.93959536       0.96113413       0.75705973       0.57240185       0.74112289      -0.13049078       0.59843275       0.67256122        1.5247768       0.53110372       0.14015973        1.1658796       0.72039448        1.0495310        1.7512419       0.78080699       0.75793246        2.8261526        2.2377313        1.1803472
  6706.5600       0.96435975       0.99495249        1.9725832       0.96630341      -0.94333226E-01   0.97961503        1.0119737      -0.13650205       0.93758285       0.95992440       0.75032027       0.56050038       0.73677834      -0.14916924       0.59163032       0.66711971        1.5335556       0.52364971       0.11825680        1.1700865       0.70932174        1.0486735        1.7767115       0.77030870       0.74669143        2.8947856        2.2833824        1.1845594
  6710.9300       0.96005632       0.99366029        1.9884471       0.96370206      -0.13514380       0.97127552        1.0120801      -0.15508411       0.93556108       0.95870911       0.74354982       0.54854418       0.73241382      -0.16793357       0.58479662       0.66165319        1.5423747       0.51616143       0.96253162E-01    1.1743128       0.69819809        1.0478122        1.8022983       0.75976213       0.73539872        2.9637342        2.3292433        1.1887910
  6715.3100       0.95400253       0.99426466        2.0043472       0.96109477      -0.17604776       0.96128433        1.0121868      -0.17370870       0.93353468       0.95749103       0.73676388       0.53656063       0.72803931      -0.18674084       0.57794729       0.65617415        1.5512140       0.50865601       0.74199176E-01    1.1785487       0.68704899        1.0469488        1.8279436       0.74919143       0.72408018        3.0328405        2.3752092        1.1930322
  6719.7200       0.93998945       0.99569777        2.0203562       0.95846962      -0.21723189       0.93378166        1.0122942      -0.19246085       0.93149441       0.95626461       0.72993146       0.52449500       0.72363484      -0.20567692       0.57105104       0.65065759        1.5601139       0.50109919       0.51994134E-01    1.1828137       0.67582352        1.0460796        1.8537645       0.73854833       0.71268410        3.1024202        2.4214900        1.1973025
  6724.1400       0.90799717       0.99728050        2.0364016       0.95583851      -0.25850940       0.83171167        1.0124019      -0.21125552       0.92944951       0.95503541       0.72308355       0.51240200       0.71922037      -0.22465595       0.56413915       0.64512852        1.5690339       0.49352523       0.29738741E-01    1.1870883       0.66457260        1.0452083        1.8796440       0.72788110       0.70126219        3.1721577        2.4678756        1.2015825
  6728.5800       0.88546646        1.0005376        2.0525195       0.95319550      -0.29997369       0.71777083        1.0125100      -0.23013524       0.92739535       0.95380065       0.71620465       0.50025429       0.71478594      -0.24372085       0.55719598       0.63957443        1.5779943       0.48591700       0.73826450E-02    1.1913823       0.65327077        1.0443331        1.9056406       0.71716559       0.68978859        3.2422107        2.5144712        1.2058818
  6733.0500       0.96629732        1.0016383        2.0687463       0.95053464      -0.34171815       0.81676458        1.0126189      -0.24914252       0.92532732       0.95255755       0.70927927       0.48802450       0.71032154      -0.26291457       0.55020591       0.63398281        1.5870152       0.47825736      -0.15124506E-01    1.1957053       0.64189258        1.0434521        1.9318128       0.70637769       0.67823747        3.3127371        2.5613816        1.2102102
  6737.5300       0.96391839        1.0028492        2.0850095       0.94786782      -0.38355599       0.96988823        1.0127280      -0.26819232       0.92325466       0.95131167       0.70233840       0.47576735       0.70584715      -0.28215123       0.54320019       0.62837868        1.5960564       0.47058059      -0.37682008E-01    1.2000379       0.63048893        1.0425690        1.9580436       0.69556565       0.66666050        3.3834212        2.6083969        1.2145482
  6742.0300       0.95719140        1.0032873        2.1013452       0.94518909      -0.42558061        1.1236955        1.0128376      -0.28732717       0.92117274       0.95006022       0.69536654       0.46345548       0.70135279      -0.30147377       0.53616320       0.62274954        1.6051378       0.46286954      -0.60340214E-01    1.2043899       0.61903437        1.0416820        1.9843915       0.68470534       0.65503186        3.4544209        2.6556222        1.2189057
  6746.5500       0.95394208        1.0028790        2.1177536       0.94249846      -0.46779201        1.2781863        1.0129477      -0.30654706       0.91908158       0.94880321       0.68836370       0.45108889       0.69683846      -0.32088218       0.52909494       0.61709537        1.6142597       0.45512423      -0.83099123E-01    1.2087613       0.60752891        1.0407911        2.0108565       0.67379677       0.64335153        3.5257361        2.7030573        1.2232825
  6751.0900       0.95073101        1.0016367        2.1342346       0.93979592      -0.51019018        1.4333607        1.0130583      -0.32585200       0.91698116       0.94754064       0.68132987       0.43866758       0.69230415      -0.34037647       0.52199540       0.61141619        1.6234219       0.44734464      -0.10595873        1.2131519       0.59597253        1.0398962        2.0374386       0.66283992       0.63161951        3.5973669        2.7507023        1.2276786
  6755.6400       0.94466336        1.0001899        2.1507518       0.93708743      -0.55268174        1.5888769        1.0131691      -0.34519945       0.91487611       0.94627529       0.67428055       0.42621892       0.68775985      -0.35991371       0.51488022       0.60572450        1.6326043       0.43954792      -0.12886870        1.2175523       0.58439070        1.0389993        2.0640792       0.65185895       0.61986166        3.6691555        2.7984523        1.2320845
  6760.2200       0.95091297       0.99884875        2.1673780       0.93436108      -0.59545346        1.7454185        1.0132807      -0.36467448       0.91275719       0.94500159       0.66718475       0.41368817       0.68318559      -0.37957975       0.50771813       0.59999528        1.6418472       0.43169979      -0.15192972        1.2219817       0.57273251        1.0380966        2.0908955       0.64080557       0.60802628        3.7414174        2.8465170        1.2365194
