# Supplementary material for: Adsorption of rare earth elements in regolith-hosted clay deposits
Source: Nat Commun. 2020 Sep 1;11:4386. doi: 10.1038/s41467-020-17801-5 (PMC7463018; doi:10.1038/s41467-020-17801-5)
Supplement: Supplementary file 8 — Supplementary Data 5 [file 41467_2020_17801_MOESM8_ESM.zip › Supplementary Data 5_ATHENA files/Y XAS/BTPIT_all Y Single and Merged.nor]

# XDI/1.0 Demeter/0.9.25
# Demeter.output_filetype: multicolumn normalized mu(E)
# Element.symbol: Y
# Element.edge: k
# Column.1: k
# Column.2: energy
# Column.4: 83274_Ancyllite_1.dat
# Column.5: 83275_Ancyllite_1.dat
# Column.6: 83276_Ancyllite_1.dat
# Column.7: 83277_Ancyllite_1.dat
# Column.8: 83278_Ancyllite_1.dat
# Column.9: 83279_Ancyllite_1.dat
# Column.10: 83280_Ancyllite_1.dat
# Column.11: 83281_Ancyllite_1.dat
# Column.12: 83282_Ancyllite_1.dat
# Column.13: 83283_Ancyllite_1.dat
# Column.14: 83284_Ancyllite_1.dat
# Column.15: 83285_Ancyllite_1.dat
# Column.16: 83286_Ancyllite_1.dat
# Column.17: 83287_Ancyllite_1.dat
# Column.18: 83288_Ancyllite_1.dat
# Column.19: 83308_BTPIT4_8mB_1.dat
# Column.20: 83309_BTPIT4_8B_1.dat
# Column.21: 83310_BTPIT4_8B_1.dat
# Column.22: 83311_BTPIT4_8B_1.dat
# Column.23: 83312_BTPIT4_8mB_1.dat
# Column.24: 83313_BTPIT4_8mB_1.dat
# Column.25: 83274-282_BTPIT_hotspotsAreaA-merge
# Column.26: 83283-286_BTPIT_midgreyAreaA-merge
# Column.27: 83287-288_BTPIT_blackgreyAreaA-merge
# Column.28: 83308-310_BTPIT_hotspots-AreaB-merge
# Column.29: 83274-280_BTPIT_hotspotsAreaA-mergeonlybest
#------------------------
#  "energy  83274_Ancyllite_1.dat  83275_Ancyllite_1.dat  83276_Ancyllite_1.dat  83277_Ancyllite_1.dat  83278_Ancyllite_1.dat  83279_Ancyllite_1.dat  83280_Ancyllite_1.dat  83281_Ancyllite_1.dat  83282_Ancyllite_1.dat  83283_Ancyllite_1.dat  83284_Ancyllite_1
  16838.600       0.86646588E-02   0.96872252E-02   0.99734291E-02   0.96854382E-02   0.99376114E-02   0.97073259E-02   0.89329124E-02   0.89440230E-02   0.97380968E-02   0.75345428E-02   0.14255346E-01   0.95579498E-02   0.11520844E-01   0.10506778E-01  -0.26904206E-03   0.74147629E-02   0.91488670E-02   0.89457988E-02   0.94282870E-02   0.91400775E-02   0.12349604E-01   0.93575906E-02   0.10691125E-01   0.74714202E-02   0.84620213E-02   0.94305176E-02
  16843.596       0.87205012E-02   0.85782097E-02   0.72027965E-02   0.90558863E-02   0.10298420E-01   0.83380287E-02   0.86690358E-02   0.82435013E-02   0.78962887E-02   0.95642691E-02   0.12954991E-01   0.43769701E-02   0.85994952E-02   0.72533634E-02  -0.65722787E-02   0.80324903E-02   0.84067943E-02   0.63009781E-02   0.13176061E-01   0.88375266E-02   0.80182020E-02   0.83115152E-02   0.91277447E-02   0.33496497E-02   0.75375728E-02   0.84170581E-02
  16848.582       0.87891582E-02   0.83878037E-02   0.63648484E-02   0.91303066E-02   0.81981945E-02   0.78032050E-02   0.88013098E-02   0.86242470E-02   0.86328451E-02   0.67854776E-02   0.86962832E-02   0.12866652E-01   0.99019007E-02   0.17452422E-01  -0.81843751E-02   0.77290767E-02   0.82839687E-02   0.94488878E-02   0.10639657E-01   0.11320277E-01   0.17088435E-01   0.83440485E-02   0.93039169E-02   0.10216198E-01   0.84939664E-02   0.81827646E-02
  16853.585       0.73543428E-02   0.77355956E-02   0.98631480E-02   0.66096694E-02   0.68222840E-02   0.69855132E-02   0.69100111E-02   0.71437924E-02   0.91319522E-02   0.91263226E-02   0.50945749E-02   0.26862835E-02   0.83821118E-02   0.90960474E-02   0.84448190E-02   0.68947429E-02   0.79267468E-02   0.68936162E-02   0.10958219E-01   0.91686242E-02   0.11018421E-01   0.77022440E-02   0.66456444E-02   0.89345210E-02   0.71982126E-02   0.76193546E-02
  16858.602       0.57434507E-02   0.73750720E-02   0.64691571E-02   0.64433810E-02   0.75245600E-02   0.70097919E-02   0.54825423E-02   0.67167123E-02   0.73780634E-02   0.65995847E-02   0.91288375E-02   0.48899934E-02   0.70843652E-02   0.91729599E-02   0.12501546E-01   0.58109582E-02   0.77568777E-02   0.59188345E-02   0.50209608E-02   0.39911725E-02   0.65061010E-02   0.66584967E-02   0.70226621E-02   0.10134364E-01   0.64228228E-02   0.64924664E-02
  16863.610       0.71448448E-02   0.67714964E-02   0.71484313E-02   0.72116204E-02   0.61232372E-02   0.56490325E-02   0.67510072E-02   0.60877476E-02   0.79613597E-02   0.36551744E-02   0.58316804E-02   0.78923305E-02   0.81148120E-02   0.73461113E-02   0.65958139E-02   0.61561099E-02   0.32564012E-02   0.60590469E-02   0.82378806E-02   0.77025103E-02   0.83638688E-02   0.67535321E-02   0.62396764E-02   0.71536990E-02   0.52617133E-02   0.67540508E-02
  16868.584       0.54078949E-02   0.41889173E-02   0.83087660E-02   0.64630760E-02   0.65820058E-02   0.68134140E-02   0.49601659E-02   0.61780725E-02   0.65047706E-02   0.31420278E-02   0.75757772E-02   0.76790003E-02   0.62731305E-02   0.62769104E-02   0.11503140E-01   0.57309013E-02   0.57195506E-02   0.36035878E-02   0.11031515E-02   0.49447993E-02  -0.34043643E-02   0.60867051E-02   0.59912705E-02   0.77819382E-02   0.49782510E-02   0.59687775E-02
  16873.598       0.67150836E-02   0.57905006E-02   0.53261655E-02   0.65673578E-02   0.41759056E-02   0.57861308E-02   0.58806121E-02   0.52789802E-02   0.66657906E-02   0.54930838E-02   0.82228355E-02   0.10319423E-01   0.75382776E-02   0.57232675E-02   0.45338075E-02   0.69352769E-02   0.53091195E-02   0.74337442E-02   0.57505178E-02   0.63368588E-02   0.60456180E-02   0.59373937E-02   0.76796157E-02   0.54033141E-02   0.66270908E-02   0.60308121E-02
  16878.603       0.53832377E-02   0.39380650E-02   0.57561043E-02   0.58958776E-02   0.54591780E-02   0.48682759E-02   0.31479489E-02   0.44461977E-02   0.58347341E-02   0.37542600E-02   0.40450198E-02   0.36472837E-02   0.57442142E-02  -0.93256487E-03   0.16079502E-01   0.35394760E-02   0.36899177E-02   0.72333440E-02   0.65508362E-02   0.15481745E-02   0.78221363E-03   0.49085700E-02   0.43430089E-02   0.39006972E-02   0.48790930E-02   0.48913171E-02
  16883.598       0.40892659E-02   0.32879894E-02   0.69884709E-02   0.45542842E-02   0.36265897E-02   0.47621811E-02   0.48151348E-02   0.43451706E-02   0.61714715E-02   0.31637154E-02   0.51491429E-02   0.51116254E-02   0.47372093E-02  -0.11271789E-02   0.96224793E-03   0.24957140E-02   0.67598292E-02   0.67801960E-02   0.13565938E-01   0.65526429E-02   0.61815464E-02   0.47663087E-02   0.44690746E-02  -0.51803782E-03   0.52598588E-02   0.46387945E-02
  16888.596       0.41488887E-02   0.32936462E-02   0.60181015E-02   0.36890101E-02   0.41861106E-02   0.29089675E-02   0.53236453E-02   0.40865298E-02   0.56794725E-02   0.32112620E-02   0.68879402E-02  -0.22597229E-03   0.60469258E-02   0.26364710E-02   0.10394956E-01   0.34035166E-02   0.50693522E-02   0.17043805E-02   0.40225679E-02   0.37214983E-02   0.76482416E-02   0.42931926E-02   0.42190033E-02   0.48558337E-02   0.33047932E-02   0.40914201E-02
  16893.597       0.31571054E-02   0.31971449E-02   0.65109932E-02   0.32129045E-02   0.19883462E-02   0.27108801E-02   0.32912030E-02   0.28340535E-02   0.41945468E-02   0.15546132E-02   0.33376718E-02   0.99958650E-02   0.32943186E-02   0.62523013E-02   0.17859363E-02   0.39434448E-02   0.29790338E-02   0.46199953E-02  -0.17037606E-02   0.49903414E-02  -0.46937743E-02   0.35154465E-02   0.41347749E-02   0.49956186E-02   0.38942666E-02   0.36273652E-02
  16898.601       0.25397688E-02   0.36224477E-02   0.42536030E-02   0.72516165E-03   0.36219366E-02   0.25389348E-02   0.39225841E-02   0.33666303E-02   0.30549141E-02   0.27184187E-02   0.21954726E-02  -0.31677680E-02  -0.90800371E-03  -0.10021083E-02   0.27962669E-02   0.24186400E-02   0.50382434E-02   0.43659200E-02   0.26450934E-02   0.14566864E-02   0.56905805E-02   0.30555983E-02   0.46627410E-03   0.88818891E-04   0.38761177E-02   0.29415139E-02
  16903.608       0.18349673E-02   0.20754174E-02   0.35293046E-02   0.25653708E-02   0.47007837E-02   0.12855362E-02   0.13647583E-02   0.21507240E-02   0.20035674E-02   0.66995878E-03   0.41772188E-02   0.66421500E-02   0.47928387E-02   0.24258885E-02   0.56972796E-02   0.17920733E-02   0.18418616E-02   0.42813243E-02   0.42755789E-02   0.11355522E-02  -0.22551192E-02   0.20936871E-02   0.38388047E-02   0.33658810E-02   0.26818403E-02   0.20899677E-02
  16908.618       0.10934633E-02   0.22193647E-02   0.27618147E-02   0.11474306E-02   0.29127231E-02   0.24119602E-02   0.19036509E-02   0.22119338E-02   0.28743959E-02   0.10975742E-02   0.16906850E-02   0.32287881E-02   0.16547677E-02   0.19528480E-02  -0.70332152E-02   0.12843991E-02   0.13918828E-02   0.14137226E-02  -0.43638583E-02   0.25214669E-02   0.44732789E-02   0.21121514E-02   0.18243791E-02  -0.59268645E-03   0.13607088E-02   0.19233139E-02
  16913.618       0.22541641E-02   0.49658562E-03   0.16133669E-02   0.31684623E-02   0.66633056E-03   0.92348127E-03   0.34503994E-02   0.16177221E-02   0.14342495E-02   0.27632369E-02   0.87075024E-02   0.41208418E-02   0.27015783E-02   0.15888702E-02  -0.42363842E-02   0.14782756E-02  -0.28188329E-03   0.34997443E-02   0.42438787E-03   0.69300254E-02  -0.31093120E-02   0.16949457E-02   0.45007918E-02  -0.59761173E-04   0.16641502E-02   0.17742355E-02
  16918.622       0.14084565E-02   0.19758588E-02   0.15388940E-02   0.66099414E-03   0.87175519E-03   0.28977573E-02   0.17288981E-02   0.15159419E-02   0.18882289E-02   0.29515165E-02  -0.53726035E-03  -0.27724535E-02   0.19435411E-02   0.39320700E-02   0.11456026E-01   0.12836728E-02  -0.46011696E-03   0.27473576E-02  -0.43669075E-03  -0.63489118E-03   0.18307377E-02   0.17246046E-02   0.67939229E-03   0.60634650E-02   0.12786456E-02   0.17673945E-02
  16923.603       0.51275815E-04  -0.23387426E-03  -0.32413986E-03   0.11498892E-02   0.16976368E-03   0.31744151E-03   0.12539831E-02   0.71189140E-03   0.31872578E-03   0.22391025E-02  -0.40653878E-02  -0.51912172E-02   0.92939594E-03  -0.47582220E-02   0.82609588E-02  -0.27443838E-03   0.23293548E-02  -0.91011987E-03   0.54409479E-02   0.50186752E-02  -0.28655315E-03   0.36086966E-03  -0.11492236E-02  -0.10530984E-02   0.27226328E-03   0.24088103E-03
  16928.600       0.90585383E-03   0.95072145E-03  -0.51825709E-03   0.33758068E-03   0.53474885E-03  -0.51539977E-03   0.51620704E-03   0.11844351E-03   0.23034978E-02   0.22965859E-02  -0.14755516E-02  -0.28900187E-02   0.30531787E-02   0.27656365E-03  -0.32740696E-02   0.68037055E-03   0.37490722E-03  -0.66778810E-03   0.56126994E-03  -0.42668904E-02  -0.10380170E-02   0.52100077E-03   0.52834394E-03  -0.72085835E-03   0.11640422E-03   0.31236022E-03
  16933.487      -0.41409741E-03   0.37382929E-03  -0.11167509E-02  -0.77059906E-04  -0.80702119E-03  -0.64112061E-03  -0.21362520E-02  -0.51744200E-03   0.48276895E-03   0.17244881E-03   0.81630431E-03  -0.13336773E-02  -0.27881606E-02   0.75481824E-03  -0.29540576E-02   0.66176650E-03   0.63346584E-03   0.13608351E-02   0.18964669E-02   0.24280470E-02   0.21021040E-03  -0.40110137E-03  -0.76650664E-03  -0.29732007E-03   0.89882340E-03  -0.53504105E-03
  16938.250       0.57528049E-04  -0.44656964E-03  -0.18741197E-02  -0.71251425E-03  -0.96842063E-03  -0.64299635E-03  -0.16552861E-02  -0.24576797E-03  -0.83102085E-03  -0.42607225E-03  -0.12094665E-02  -0.46459164E-02  -0.37031600E-02  -0.16091544E-02   0.58437839E-02  -0.23199978E-03   0.68679653E-03  -0.22846625E-02  -0.31936864E-02  -0.33018608E-02   0.33250750E-02  -0.64050926E-03  -0.23401458E-02   0.49105307E-03  -0.68082982E-03  -0.74664397E-03
  16942.816      -0.81210676E-03  -0.47246469E-03   0.76063569E-03  -0.16904908E-02  -0.10996395E-02  -0.49124422E-03  -0.89188295E-03  -0.81114544E-03  -0.91495151E-03  -0.32892818E-02  -0.18620750E-02   0.27457357E-02   0.13154715E-02   0.14207762E-02  -0.10065397E-01   0.51507145E-03   0.69598525E-03  -0.14360809E-02   0.33547595E-02  -0.47986114E-02   0.42231828E-03  -0.65800388E-03  -0.52639608E-03  -0.18444937E-02  -0.11514499E-03  -0.55133149E-03
  16947.182      -0.13169821E-02  -0.85995664E-03  -0.92075846E-03  -0.67081392E-03   0.79953553E-03  -0.82514192E-03  -0.72217124E-03  -0.12737952E-02  -0.20395694E-02  -0.33787930E-02   0.15176821E-03  -0.34601379E-02  -0.13559336E-02  -0.55613052E-03  -0.41129462E-02  -0.13641922E-02   0.12753547E-02   0.45463313E-05  -0.56976595E-02   0.15475987E-02   0.19889862E-02  -0.11500918E-02  -0.19599320E-02  -0.15687508E-02  -0.10459767E-03  -0.92817943E-03
  16951.399      -0.17695584E-02   0.88836892E-03  -0.74401143E-03  -0.30394697E-03  -0.16703956E-02  -0.44072621E-03  -0.14869488E-02  -0.84496987E-03  -0.17080057E-02  -0.49700076E-02   0.22476344E-03   0.28163034E-02  -0.48529038E-02   0.22771047E-02  -0.11960241E-01  -0.52011886E-03  -0.81586547E-03  -0.31939651E-02   0.45624007E-02  -0.23571121E-02   0.20337374E-03  -0.79983354E-03  -0.21035737E-02  -0.17724174E-02  -0.15390570E-02  -0.60273113E-03
  16955.443      -0.12697345E-03  -0.11703109E-04  -0.23436492E-02  -0.19515155E-02  -0.68536542E-03  -0.23284765E-02  -0.23826304E-03  -0.11091013E-02  -0.33589790E-02   0.11397780E-03  -0.30017886E-02   0.28478343E-02   0.25082733E-03  -0.63434199E-03  -0.78262402E-02  -0.84969809E-03  -0.22280364E-02  -0.23862175E-04   0.15559711E-03  -0.11046544E-02  -0.34889189E-02  -0.13943920E-02  -0.89505366E-04  -0.26824118E-02  -0.96674805E-03  -0.11072944E-02
  16959.324      -0.15533574E-02  -0.17770411E-02   0.29303871E-03  -0.26446378E-03  -0.26990858E-02  -0.92679938E-03  -0.32704575E-02  -0.10936744E-02  -0.16487158E-02   0.20312168E-02  -0.24693511E-02  -0.13896171E-02  -0.19714115E-02  -0.41940250E-02   0.73941129E-02  -0.82050991E-03   0.12895957E-02  -0.29857044E-02  -0.42508084E-02  -0.15862188E-02   0.15342406E-02  -0.12319922E-02  -0.85115873E-03  -0.90512163E-03  -0.95569647E-03  -0.11993687E-02
  16963.018      -0.16953688E-02  -0.28395158E-02  -0.15789968E-02  -0.16470479E-02  -0.23315356E-02  -0.88114877E-03  -0.39102774E-03  -0.17048291E-02  -0.16676513E-02  -0.20499155E-02  -0.21018728E-02  -0.26215014E-02  -0.35280262E-02  -0.54318317E-02   0.73099191E-02  -0.20765126E-02   0.66262186E-03  -0.30634039E-02   0.17080099E-02  -0.22787772E-03  -0.71774908E-02  -0.16457708E-02  -0.25751751E-02  -0.18160462E-02  -0.16117273E-02  -0.16197989E-02
  16966.549      -0.13747648E-02  -0.29326096E-02  -0.14400817E-02  -0.22817954E-02  -0.41889966E-02  -0.14333851E-02  -0.19453139E-02  -0.21858890E-02  -0.23590635E-02  -0.12363805E-02  -0.15031329E-02  -0.39855444E-02  -0.34418416E-02   0.40525689E-03   0.15845834E-02  -0.43406517E-03  -0.22740611E-02  -0.19679480E-02  -0.39462180E-02  -0.22168224E-02   0.38465075E-02  -0.20140256E-02  -0.24413422E-02   0.73376288E-03  -0.15158988E-02  -0.18826033E-02
  16969.918      -0.18128700E-02  -0.18547936E-02  -0.16745558E-02  -0.34092656E-02  -0.14657721E-02   0.16956199E-03  -0.90626764E-03  -0.15660721E-02  -0.17701951E-02  -0.20333071E-02  -0.92550356E-03  -0.50656714E-02  -0.26684757E-02  -0.10153515E-02   0.92573737E-03  -0.35184938E-02  -0.24927733E-02  -0.26413808E-02  -0.12424002E-02   0.43816979E-02   0.12662732E-02  -0.15693552E-02  -0.25257904E-02  -0.46505869E-03  -0.29058209E-02  -0.15303444E-02
  16973.125      -0.90051991E-03  -0.20441327E-02  -0.14328705E-02  -0.24835124E-02  -0.61617076E-03  -0.13587659E-02  -0.24488104E-02  -0.20453737E-02  -0.11750504E-02   0.18230502E-03  -0.39868491E-02   0.16340220E-03  -0.28860614E-02  -0.11602041E-02   0.58762986E-02  -0.93562298E-03  -0.25216597E-02  -0.23702622E-02  -0.98950248E-03  -0.30423684E-02   0.26237695E-02  -0.16843608E-02  -0.16936985E-02   0.83137339E-03  -0.19072490E-02  -0.16539786E-02
  16976.168      -0.12501706E-02  -0.15727512E-02  -0.19371382E-02  -0.14252869E-02  -0.18946440E-03  -0.14590953E-02  -0.54062522E-04  -0.19988325E-02  -0.67519891E-03  -0.15757465E-02  -0.23053245E-02  -0.21692648E-02   0.27538888E-02  -0.14591878E-02  -0.48049164E-02  -0.25993549E-02  -0.18413291E-02  -0.13479780E-02  -0.89436622E-02  -0.36839627E-02  -0.66228948E-03  -0.14257696E-02  -0.70498552E-03  -0.24195302E-02  -0.19342481E-02  -0.13661319E-02
  16979.035      -0.14556035E-02  -0.16665973E-02  -0.20404353E-02  -0.19620909E-02  -0.26948867E-02  -0.19777989E-02  -0.86321284E-03  -0.12583313E-02  -0.15491146E-02  -0.25612249E-02  -0.12654941E-02   0.31093728E-02  -0.29431801E-02  -0.23005694E-02  -0.12375645E-01   0.22086185E-02  -0.19757158E-02  -0.27094676E-02  -0.62356551E-03  -0.64218364E-02  -0.14131078E-03  -0.15738817E-02  -0.12220687E-02  -0.51444217E-02  -0.75466329E-03  -0.16933202E-02
  16981.752      -0.50570871E-03  -0.16690601E-02  -0.18429629E-02  -0.77081182E-03  -0.18353921E-02  -0.41289880E-03  -0.30441715E-02  -0.52417688E-03  -0.24619689E-02  -0.19814686E-02  -0.32790190E-02   0.10797039E-02  -0.37171174E-03  -0.14279529E-03   0.34447203E-02  -0.21106548E-02  -0.33982032E-02  -0.45655267E-03  -0.12490218E-03  -0.49082669E-02  -0.56206333E-02  -0.12157355E-02  -0.12675976E-02   0.84380538E-03  -0.19155622E-02  -0.12190802E-02
  16984.318      -0.11124040E-02  -0.53338436E-03  -0.25621225E-02   0.19285260E-03  -0.45878837E-03  -0.16346481E-02   0.86871706E-03  -0.38368190E-03  -0.21051277E-02  -0.25827859E-02  -0.22687031E-02  -0.14927059E-02  -0.89605751E-03  -0.73727146E-03   0.21788246E-02  -0.33041219E-02  -0.48659011E-02  -0.19563645E-02   0.46108647E-02  -0.44551509E-02   0.71172870E-03  -0.97316588E-03  -0.18332336E-02   0.80246831E-04  -0.32885797E-02  -0.96203607E-03
  16986.708      -0.11484052E-02  -0.81188007E-03  -0.35482709E-03  -0.94803619E-03  -0.17351875E-02  -0.10242377E-02  -0.10973998E-02  -0.12514114E-02  -0.12961895E-02   0.38415018E-03   0.20680030E-02   0.67968602E-02  -0.58899263E-03   0.65827274E-03  -0.37176980E-03  -0.15462360E-02  -0.31297516E-02  -0.19616088E-02   0.25408377E-02   0.24515599E-03  -0.88338617E-04  -0.10332014E-02   0.18070124E-02   0.35343874E-03  -0.21552572E-02  -0.90086568E-03
  16988.934      -0.42314460E-03  -0.10894294E-02   0.12011200E-02  -0.70824902E-03  -0.21621480E-02  -0.58002099E-03   0.40724895E-03  -0.15998054E-02  -0.17802438E-02   0.24212494E-02   0.42074018E-03   0.60491070E-03  -0.17170033E-02   0.34915406E-02   0.89553262E-02  -0.34348199E-02  -0.31827228E-02  -0.21784693E-03   0.13902830E-02  -0.19900775E-02   0.86687540E-03  -0.78292764E-03   0.44422333E-03   0.50320651E-02  -0.22253572E-02  -0.28640319E-03
  16990.996       0.37537346E-04  -0.17039040E-02  -0.25132444E-02  -0.13948836E-02  -0.95893566E-03  -0.21202499E-02  -0.79366399E-03  -0.10634207E-02  -0.10807288E-03  -0.41019847E-02  -0.12625760E-02   0.29375386E-02  -0.47334195E-02  -0.25486650E-02  -0.13397180E-03  -0.71927184E-03   0.85336340E-03  -0.46984489E-03  -0.20609524E-02  -0.13105018E-02  -0.42029542E-02  -0.11499983E-02  -0.21847439E-02  -0.18576234E-02  -0.16450388E-03  -0.13882829E-02
  16992.932      -0.11583898E-02  -0.17441259E-02   0.85370070E-04  -0.89753132E-03  -0.13576556E-02  -0.48853587E-03  -0.19843030E-02  -0.53407165E-03   0.94241962E-03  -0.33505806E-02  -0.18131849E-02  -0.31869669E-02  -0.21577810E-02  -0.19216525E-02   0.10589055E-02   0.62259347E-03  -0.55650176E-03  -0.18652941E-02   0.15941216E-02   0.19199785E-02  -0.37161429E-03  -0.64706898E-03  -0.25928041E-02  -0.10882412E-02  -0.59781239E-03  -0.10039121E-02
  16994.716      -0.15045301E-03  -0.57878436E-03  -0.11798603E-02   0.82372794E-03  -0.11073155E-02  -0.15349704E-02  -0.22819652E-02  -0.36491253E-03   0.70400719E-03   0.69713790E-03  -0.48162129E-03   0.19598444E-02   0.18719104E-02  -0.27065983E-03   0.50080940E-02  -0.21204846E-03  -0.16243431E-02   0.99295297E-05  -0.72206000E-02  -0.10567443E-02   0.16619126E-02  -0.47706104E-03   0.95812284E-03   0.12155928E-02  -0.54973368E-03  -0.75227590E-03
  16996.286      -0.12925318E-02  -0.64372663E-03  -0.10380174E-02  -0.21740470E-02   0.64879853E-03   0.43107565E-05   0.11189650E-03  -0.49530545E-03   0.21663558E-03  -0.33178237E-03  -0.58879855E-04  -0.14534797E-02   0.11185987E-02  -0.12277004E-02  -0.43534862E-02   0.41006879E-03  -0.16145721E-02   0.18682206E-02   0.16836856E-02  -0.40900165E-02   0.19328396E-02  -0.62756467E-03  -0.92577011E-04  -0.21308522E-02   0.33168254E-03  -0.84303192E-03
  16997.767       0.18849426E-03  -0.40471558E-04  -0.10807778E-02  -0.11034860E-02  -0.26625105E-02  -0.91786909E-03  -0.55795528E-03  -0.46057670E-03   0.61500769E-03   0.50669970E-04  -0.14259815E-02   0.10456758E-02  -0.35162693E-03  -0.68176930E-02   0.18992944E-02   0.25097292E-04   0.26593899E-02   0.21799495E-02  -0.98110304E-04   0.43190153E-02  -0.96609652E-02  -0.35036380E-03  -0.23106423E-03  -0.43551976E-02   0.15632351E-02  -0.50162441E-03
  16999.071       0.28767712E-04   0.95302111E-04  -0.12941437E-02   0.22970143E-03   0.45322580E-04   0.14265167E-02   0.92421623E-03   0.94722004E-03  -0.52743298E-03   0.74182704E-03   0.93756052E-03  -0.24775941E-02  -0.17808843E-02  -0.59888163E-03   0.40373696E-02   0.14265872E-02   0.19288949E-02   0.15760192E-02  -0.21187877E-02   0.36621926E-03  -0.12884631E-02   0.29058286E-03  -0.52570336E-03   0.70652259E-03   0.16318795E-02   0.21505204E-03
  17000.237       0.14131420E-02  -0.95139744E-03  -0.96132511E-03  -0.52671433E-03   0.11061957E-02  -0.41271552E-03   0.12350310E-02   0.11831390E-02   0.78556648E-04   0.21513597E-03  -0.14355497E-02   0.11478513E-02   0.12283412E-02  -0.11898067E-02   0.69167931E-02   0.15609205E-02   0.91049551E-03   0.16012422E-02  -0.86471508E-03   0.67686917E-02   0.12344693E-02   0.25484185E-03   0.26019268E-03   0.10987488E-02   0.13938060E-02  -0.47310544E-04
  17001.250      -0.18910642E-03   0.12738333E-02  -0.32943398E-03   0.39877868E-02   0.14837820E-02   0.41470829E-03   0.28857037E-02   0.92551358E-03  -0.46018705E-03  -0.20478346E-02   0.25659203E-02   0.11878697E-03   0.36383748E-02  -0.30439412E-02  -0.79371539E-02   0.16586271E-02   0.45647567E-02  -0.16061498E-03  -0.19622700E-02  -0.87204661E-03  -0.28036981E-04   0.81316891E-03   0.10707186E-02  -0.44508620E-02   0.18680361E-02   0.10265040E-02
  17002.111       0.55943997E-03   0.22510884E-02   0.14879922E-02   0.59713002E-03   0.24640968E-02   0.23878241E-02   0.22976224E-02   0.11126288E-03   0.17870306E-02   0.34772126E-02   0.27748563E-02  -0.22939776E-02  -0.92488343E-03   0.11663011E-03  -0.30723310E-02   0.61700909E-03   0.29511111E-02  -0.40717849E-03   0.18292213E-03   0.38415172E-03  -0.39680767E-03   0.12610711E-02   0.98284304E-03  -0.80597284E-03   0.95020114E-03   0.15759163E-02
  17002.846       0.16832975E-02   0.11704224E-02   0.21808732E-02   0.19140477E-02   0.10096990E-02   0.53174155E-03  -0.13196710E-02   0.12086755E-02   0.78170789E-03   0.77451039E-03   0.11209400E-02   0.21048580E-02  -0.97075645E-03   0.36090443E-02  -0.45773068E-03  -0.14448644E-03   0.56768966E-04   0.24377373E-02  -0.45651740E-02   0.25788972E-03  -0.11476012E-02   0.11287481E-02   0.64986066E-03   0.24368653E-02   0.82412104E-03   0.11695601E-02
  17003.404       0.12270293E-02  -0.35178713E-04   0.18633919E-02   0.16019950E-02   0.22939812E-02   0.27534861E-02   0.11501514E-02   0.11750001E-02   0.76955775E-03   0.11095131E-02   0.42496365E-02   0.24166812E-02   0.27988448E-02   0.86849995E-02   0.55966899E-02   0.13265168E-02   0.12777562E-03   0.17127994E-03   0.70809178E-02   0.32806902E-02   0.17609585E-02   0.12664366E-02   0.25333438E-02   0.77909908E-02   0.56859959E-03   0.13994816E-02
  17003.910      -0.68100709E-03   0.25002499E-02   0.21428959E-02   0.90766003E-03   0.71329018E-03   0.60153331E-03   0.19392660E-02   0.13275677E-02   0.29316308E-02   0.53011936E-03   0.13222897E-02  -0.96280560E-03   0.28197294E-02   0.54364049E-02   0.30297370E-02   0.51212326E-03   0.63731265E-03   0.93645879E-03   0.18754069E-02   0.54453529E-02   0.17171699E-02   0.13940912E-02   0.10529866E-02   0.47358912E-02   0.70054123E-03   0.11131761E-02
  17004.417       0.12924145E-02   0.32422666E-02   0.31963216E-02   0.42305489E-02   0.10633484E-02   0.86375615E-03   0.13901024E-02   0.16557474E-02   0.10957141E-02   0.11548592E-02   0.13798890E-02  -0.30335417E-03   0.20913410E-02  -0.74245975E-03  -0.55710085E-02  -0.16718701E-02   0.12725183E-02   0.13150696E-02  -0.89558229E-03   0.15217956E-02   0.27131833E-03   0.19851545E-02   0.11751298E-02  -0.20600434E-02   0.26020292E-03   0.22830097E-02
  17004.886       0.26164810E-02   0.12093146E-02   0.19979129E-02   0.84959241E-03   0.33106553E-02   0.39586800E-03  -0.70494519E-03   0.17616325E-02   0.16621095E-02   0.98083689E-03   0.18547718E-02   0.55428085E-02   0.12130465E-02   0.56286241E-02  -0.39737933E-02   0.18198769E-02   0.31208644E-02   0.87059458E-03   0.55467781E-02   0.39502769E-03  -0.20667336E-02   0.14287504E-02   0.20926987E-02   0.28863390E-02   0.18740842E-02   0.12619782E-02
  17005.380       0.11494713E-02   0.17627503E-02   0.76074055E-03   0.17490760E-02   0.25396392E-02   0.18675650E-02   0.38205521E-02   0.84912820E-03   0.17551098E-02   0.16674738E-02   0.30133896E-02   0.33318921E-02   0.33371877E-02  -0.20356831E-02  -0.76311060E-02   0.71699001E-03   0.20507652E-02   0.27542374E-02   0.43509022E-02   0.37828001E-03   0.35306035E-02   0.15019064E-02   0.27838954E-02  -0.36432610E-02   0.17969348E-02   0.16901100E-02
  17005.900       0.21922775E-02   0.23324897E-02   0.28243513E-02   0.17737809E-03   0.29899385E-02   0.17050853E-02  -0.12533425E-02   0.17886296E-02   0.18923344E-02   0.28382091E-02   0.18002700E-02  -0.58024272E-02   0.38490196E-02   0.92350799E-03   0.73355386E-02   0.23363802E-02  -0.22623268E-03   0.18364459E-02  -0.13275645E-02   0.63090818E-02  -0.33421136E-03   0.17039552E-02   0.11481640E-02   0.27289685E-02   0.14051653E-02   0.16365380E-02
  17006.394       0.11494624E-02   0.15201214E-02   0.29210681E-02   0.12841093E-02   0.12838673E-02   0.20718177E-02   0.26224627E-02   0.21162884E-02   0.18799373E-02   0.42586933E-02  -0.49204500E-03  -0.70614190E-03   0.11950317E-02   0.12235103E-02  -0.94502312E-03   0.40712454E-02   0.12373766E-02   0.20540850E-02   0.16850746E-02  -0.32574440E-02   0.75889148E-02   0.19102088E-02   0.13303899E-02   0.72507998E-03   0.25270313E-02   0.18421115E-02
  17006.876       0.23844193E-02   0.35592319E-02   0.25464939E-02   0.25111229E-02   0.14397569E-02   0.13398474E-02   0.92939731E-03   0.19057279E-02   0.27414427E-02   0.22343497E-02   0.14570051E-02   0.71192974E-02   0.51969850E-02   0.30762818E-02   0.96343534E-02   0.24275948E-02   0.22302367E-02   0.15183712E-02   0.30124844E-02   0.44733777E-02   0.79853122E-02   0.22786152E-02   0.35852063E-02   0.49230772E-02   0.20524161E-02   0.23232158E-02
  17007.396       0.17413732E-02   0.27420220E-02   0.13019022E-02   0.34348761E-02   0.32535944E-02   0.13123537E-02   0.29090097E-02   0.27819250E-02   0.24359500E-02   0.19647976E-02   0.82865650E-03   0.31443174E-02   0.31544605E-02   0.60923669E-02   0.10755855E-01   0.38248377E-02   0.33928703E-02   0.24411764E-02   0.45232799E-02   0.65273063E-02   0.35994605E-02   0.23149558E-02   0.22732748E-02   0.74006131E-02   0.32136680E-02   0.21217760E-02
  17007.903       0.22239816E-02   0.24190207E-02   0.18958598E-02   0.36579570E-02   0.11478782E-02   0.24087867E-02   0.48188212E-02   0.15388499E-02   0.36884353E-02   0.45078461E-02   0.21078764E-02   0.24788468E-02   0.24307267E-02   0.48191466E-02  -0.91734593E-02   0.31302189E-02   0.23416140E-02   0.26232206E-02   0.49527572E-03   0.47272901E-02   0.77289174E-04   0.25441346E-02   0.29461704E-02   0.82430103E-03   0.27213970E-02   0.26834063E-02
  17008.410       0.16522854E-02   0.15888044E-02   0.12430043E-02   0.46524754E-02   0.17414679E-02   0.30569275E-02   0.29384586E-02   0.23439385E-02   0.23869715E-02   0.54916752E-02   0.19923461E-02   0.18270212E-02   0.34328608E-02   0.13768765E-02   0.12781988E-01   0.42413134E-02   0.33465109E-02   0.97652091E-03   0.27379525E-02   0.13234800E-02   0.35388564E-02   0.23483199E-02   0.33373952E-02   0.41669366E-02   0.29022697E-02   0.23431829E-02
  17008.904       0.29135381E-02   0.18840146E-02   0.21890263E-02   0.23038468E-02   0.25545491E-02   0.12319579E-02   0.30143792E-02   0.24204588E-02   0.24446978E-02   0.31356496E-02   0.96282955E-03   0.27802164E-02  -0.11957639E-03   0.57313531E-02   0.29766342E-02   0.18557365E-02   0.47682257E-02   0.74151446E-02  -0.83201988E-04  -0.55675778E-03  -0.59035991E-02   0.22849807E-02   0.16485868E-02   0.49305942E-02   0.46720159E-02   0.22048285E-02
  17009.399       0.15245004E-02   0.27354549E-02   0.23786915E-02   0.31846194E-02   0.49059059E-02   0.15751127E-02   0.44832433E-02   0.27263028E-02   0.36658245E-02   0.12655725E-02   0.24031492E-02  -0.39280158E-02   0.36779890E-02   0.58543676E-02   0.59172895E-02   0.46102443E-02   0.29307147E-02   0.28515024E-02   0.30889889E-03   0.24443113E-02   0.32299797E-02   0.26464373E-02   0.11783459E-02   0.57357691E-02   0.34983622E-02   0.24154537E-02
  17009.893       0.45105389E-02   0.27612882E-02   0.12536871E-02   0.20594022E-02   0.43784591E-02   0.28740189E-02   0.36778136E-02   0.38745743E-02   0.29453637E-02   0.65295868E-02   0.27255956E-02   0.61417920E-02  -0.18838487E-02   0.25293338E-02  -0.74942296E-02   0.26071315E-02   0.31858641E-02   0.37693913E-02   0.51424111E-02   0.21694528E-02   0.37963160E-02   0.31608202E-02   0.32276658E-02  -0.78741058E-04   0.31735338E-02   0.29447932E-02
  17010.401       0.37040119E-02   0.45251045E-02   0.22864488E-02   0.15123975E-02   0.20985792E-02   0.28013062E-02  -0.93859456E-03   0.30891707E-02   0.29032173E-02   0.50906371E-02   0.37877026E-02   0.14694769E-02   0.39611930E-02   0.35378504E-03   0.15629197E-01   0.40394823E-02   0.37748830E-02   0.26753654E-02   0.78245756E-02   0.53928460E-02   0.86344501E-02   0.28452471E-02   0.37143463E-02   0.46774053E-02   0.34814446E-02   0.27458893E-02
  17010.895       0.26278025E-02   0.42410158E-02   0.28717801E-02   0.60570971E-02   0.62808947E-02   0.43891039E-02  -0.53967084E-03   0.37910289E-02   0.48368364E-02   0.50727929E-02   0.27507516E-02   0.14806035E-02   0.36321648E-02   0.88686164E-03   0.78428769E-02   0.41718055E-02   0.13475061E-02   0.37548843E-02  -0.24029074E-02   0.33808135E-02   0.77005915E-02   0.37010787E-02   0.34166895E-02   0.28456210E-02   0.32287261E-02   0.34433018E-02
  17011.415       0.29654712E-02   0.42557263E-02   0.36054480E-02   0.17486224E-02   0.41874449E-02   0.41452539E-02   0.17104093E-02   0.43969163E-02   0.33097657E-02   0.42437925E-02   0.68381784E-03   0.13720865E-02   0.66520873E-02   0.44352579E-02   0.83912058E-02   0.37165496E-02   0.51846902E-02   0.37491153E-02   0.87080468E-02   0.42008951E-02   0.63254617E-02   0.35426550E-02   0.34135194E-02   0.55412595E-02   0.41640419E-02   0.32789652E-02
  17011.885       0.42949549E-02   0.39662820E-02   0.28450965E-02   0.15908959E-02   0.38954298E-02   0.49387185E-02   0.58382010E-02   0.40524665E-02   0.32869268E-02   0.40078217E-02   0.47256678E-02  -0.32722264E-02   0.27404021E-02   0.47049075E-02   0.83910924E-02   0.34954563E-02   0.47184529E-02   0.63414701E-02  -0.10672347E-02   0.78865371E-02   0.48970963E-02   0.38827432E-02   0.23715073E-02   0.57341161E-02   0.48256838E-02   0.39405631E-02
  17012.405       0.42259365E-02   0.31260624E-02   0.41879594E-02   0.58549922E-02   0.30553648E-02   0.33704367E-02   0.25434476E-02   0.47428561E-02   0.26935247E-02   0.37783940E-02   0.29208064E-02   0.90950661E-02   0.17202350E-02   0.52705462E-02   0.65911059E-02   0.59513110E-02   0.48980909E-02   0.40509008E-02   0.57250022E-02  -0.17940887E-02   0.30737436E-02   0.39223472E-02   0.40561955E-02   0.56272204E-02   0.50061167E-02   0.38691851E-02
  17012.887       0.34809852E-02   0.39032452E-02   0.56756731E-02   0.50989365E-02   0.38105237E-02   0.31799632E-02   0.60514040E-02   0.40299563E-02   0.45757962E-02   0.49036924E-03   0.31437533E-02   0.65833772E-02   0.41055550E-02   0.89133459E-03   0.25656317E-01   0.53159229E-02   0.62864733E-02   0.42217830E-02   0.53815694E-02   0.34781294E-02   0.74255401E-02   0.42784303E-02   0.32880183E-02   0.79157938E-02   0.52223020E-02   0.43107889E-02
  17013.394       0.47193224E-02   0.43530290E-02   0.35861731E-02   0.34826463E-02   0.42413291E-02   0.47725762E-02   0.57137461E-02   0.36316285E-02   0.49090276E-02   0.62519150E-02   0.34221522E-02   0.31592095E-02   0.31592863E-03   0.71651475E-02   0.17187900E-01   0.52761123E-02   0.56567158E-02   0.71846836E-02   0.22370187E-02   0.45061670E-02  -0.27694356E-03   0.42995340E-02   0.33299850E-02   0.99951899E-02   0.60615547E-02   0.44225115E-02
  17013.914       0.45848073E-02   0.51963522E-02   0.51816191E-02   0.51440597E-02   0.76446601E-02   0.55593675E-02   0.59679434E-02   0.53179642E-02   0.30794878E-02   0.50219498E-02   0.49816424E-02   0.88664010E-03   0.80278911E-02   0.62198753E-02   0.24232982E-01   0.57815808E-02   0.51709692E-02   0.71488400E-02   0.39524985E-02   0.90906405E-02   0.43438548E-02   0.49542092E-02   0.49490217E-02   0.11320965E-01   0.60963037E-02   0.51959574E-02
  17014.396       0.57680140E-02   0.51614304E-02   0.34675069E-02   0.73510156E-02   0.53064653E-02   0.52023520E-02   0.67688630E-02   0.51688041E-02   0.51676158E-02   0.36402061E-02   0.15460080E-02   0.51039330E-02   0.63849881E-02   0.92573432E-02   0.53049077E-02   0.55941649E-02   0.72299432E-02   0.63343283E-02   0.21012337E-02   0.64574299E-02   0.68683531E-02   0.53619338E-02   0.41471054E-02   0.82511763E-02   0.63406883E-02   0.54720368E-02
  17014.904       0.58902628E-02   0.58327597E-02   0.37318967E-02   0.33656740E-02   0.41651441E-02   0.43431680E-02   0.69961221E-02   0.51329135E-02   0.45162677E-02   0.84439517E-02   0.42776525E-02   0.28010473E-02   0.36134808E-02   0.66255912E-02   0.50293937E-02   0.67795058E-02   0.27637864E-02   0.55206701E-02   0.82860613E-02   0.75294873E-02   0.32458242E-02   0.49956151E-02   0.50346117E-02   0.61525796E-02   0.51522115E-02   0.50421291E-02
  17015.411       0.58957449E-02   0.67820439E-02   0.48061075E-02   0.74684673E-02   0.62683213E-02   0.70411231E-02   0.43442373E-02   0.54337637E-02   0.56830723E-02   0.31113554E-02   0.47695779E-02   0.22205335E-02   0.94080133E-02   0.11461560E-01   0.60092668E-02   0.63402726E-02   0.49904860E-02   0.59377734E-02   0.10115557E-01   0.29955569E-02   0.83390301E-02   0.59331277E-02   0.50527043E-02   0.98925212E-02   0.57914672E-02   0.61658601E-02
  17015.906       0.65774371E-02   0.46400200E-02   0.49891367E-02   0.75254882E-02   0.63404898E-02   0.49302513E-02   0.55030160E-02   0.63693995E-02   0.61744883E-02   0.71309947E-02   0.21568433E-02   0.65826968E-02   0.77493452E-02   0.70408100E-02   0.74661871E-02   0.79873887E-02   0.58459325E-02   0.75418017E-02   0.37917651E-02   0.59222692E-02   0.75662627E-02   0.58717611E-02   0.59463239E-02   0.71421716E-02   0.72001525E-02   0.56314383E-02
  17016.401       0.70738317E-02   0.51535650E-02   0.59607873E-02   0.82379669E-02   0.62300551E-02   0.76065873E-02   0.50573120E-02   0.64257428E-02   0.57502278E-02   0.64247701E-02   0.79212494E-02   0.34494959E-02   0.38650511E-02   0.71491535E-02   0.13708688E-01   0.69821224E-02   0.76348213E-02   0.62472576E-02   0.54152930E-03   0.72602719E-02   0.55628758E-02   0.64211538E-02   0.55783772E-02   0.87799297E-02   0.69199375E-02   0.65541651E-02
  17016.883       0.79091955E-02   0.66662476E-02   0.58478108E-02   0.61686791E-02   0.71456042E-02   0.79194081E-02   0.43763461E-02   0.72736130E-02   0.64745080E-02   0.83287771E-02   0.56302799E-02   0.37965759E-02   0.91750698E-02   0.36509034E-02   0.40184251E-02   0.92176470E-02   0.89936344E-02   0.74287880E-02   0.68247385E-02   0.93564738E-02   0.31646637E-02   0.68479535E-02   0.69889996E-02   0.39403137E-02   0.85260038E-02   0.67684452E-02
  17017.404       0.76943413E-02   0.60625103E-02   0.86103758E-02   0.63271869E-02   0.70988633E-02   0.86805751E-02   0.55879100E-02   0.79614190E-02   0.60046513E-02   0.66212263E-02   0.69232242E-02   0.60502669E-02   0.39747579E-02   0.53981229E-02   0.25470233E-01   0.83368182E-02   0.61432014E-02   0.81244939E-02   0.69962475E-02   0.66034497E-02   0.90299558E-02   0.72979856E-02   0.58691237E-02   0.11083518E-01   0.76445666E-02   0.73149901E-02
  17017.911       0.63515570E-02   0.80139024E-02   0.86916646E-02   0.91839017E-02   0.70933562E-02   0.70106852E-02   0.60571517E-02   0.75582457E-02   0.71908668E-02   0.76977824E-02   0.41956180E-02   0.55623288E-02   0.72088383E-02   0.82009384E-02   0.22018848E-01   0.95344883E-02   0.73834922E-02   0.84308718E-02   0.76409108E-02   0.95675127E-02   0.12789449E-01   0.74778623E-02   0.62690005E-02   0.12111860E-01   0.84898186E-02   0.75069023E-02
  17018.406       0.79991663E-02   0.66241841E-02   0.80131642E-02   0.65438544E-02   0.70176907E-02   0.80124256E-02   0.73647986E-02   0.83125175E-02   0.86844445E-02   0.77485106E-02   0.83704475E-02   0.54912518E-02   0.59546104E-02   0.74416861E-02   0.13240423E-01   0.94990118E-02   0.72665674E-02   0.60466230E-02   0.76765530E-02   0.10013078E-01   0.96150282E-02   0.78267856E-02   0.69743565E-02   0.91337200E-02   0.76476948E-02   0.74804219E-02
  17018.901       0.83380550E-02   0.74229225E-02   0.81770528E-02   0.78759669E-02   0.60570376E-02   0.63508722E-02   0.69585364E-02   0.85374120E-02   0.82987682E-02   0.68922501E-02   0.79704114E-02   0.73532711E-02   0.91697482E-02   0.83836244E-02   0.13446878E-01   0.67093183E-02   0.95729402E-02   0.68279999E-02   0.84892743E-02   0.10135700E-01   0.63520595E-02   0.78775396E-02   0.78686997E-02   0.98025378E-02   0.76009990E-02   0.75546346E-02
  17019.396       0.89956305E-02   0.83235324E-02   0.94281584E-02   0.11134659E-01   0.84013903E-02   0.81069147E-02   0.92669070E-02   0.84205267E-02   0.81068914E-02   0.96789547E-02   0.54244474E-02   0.81467014E-02   0.36345708E-02   0.10963613E-01   0.14531873E-01   0.77232851E-02   0.90699731E-02   0.91692766E-02   0.89543687E-02   0.77128309E-02   0.88061402E-02   0.87828712E-02   0.67958748E-02   0.11957549E-01   0.86477437E-02   0.90505848E-02
  17019.891       0.77903137E-02   0.76867487E-02   0.74027517E-02   0.10862103E-01   0.93476699E-02   0.76397891E-02   0.98780264E-02   0.93915360E-02   0.10190669E-01   0.89921682E-02   0.79872209E-02   0.13580448E-01   0.70429035E-02   0.68056395E-02   0.30381394E-02   0.95383283E-02   0.10654899E-01   0.91136242E-02   0.15375952E-01   0.79440122E-02   0.79493101E-02   0.87742650E-02   0.91188909E-02   0.57141291E-02   0.97227694E-02   0.82688372E-02
  17020.399       0.93034198E-02   0.99873078E-02   0.11167664E-01   0.10426335E-01   0.80013718E-02   0.96963596E-02   0.10083601E-01   0.80355129E-02   0.86452334E-02   0.61936438E-02   0.98368581E-02   0.27761520E-02   0.97031334E-02   0.79473655E-02   0.17300636E-01   0.70399535E-02   0.86114446E-02   0.86933773E-02   0.76824713E-02   0.10281320E-01   0.16168024E-01   0.93869029E-02   0.73799785E-02   0.10585282E-01   0.81155754E-02   0.10027864E-01
  17020.920       0.11655698E-01   0.10011330E-01   0.10224598E-01   0.88738323E-02   0.11540589E-01   0.92601636E-02   0.80225262E-02   0.88710192E-02   0.85173190E-02   0.94944690E-02   0.69818092E-02   0.83953645E-02   0.55306253E-02   0.43677312E-02   0.20581393E-01   0.10643589E-01   0.10062556E-01   0.85394957E-02   0.10398572E-01   0.12098266E-01   0.13780425E-01   0.95058026E-02   0.76453569E-02   0.88911393E-02   0.97357650E-02   0.99349531E-02
  17021.415       0.10183619E-01   0.88364726E-02   0.11042319E-01   0.10689730E-01   0.11296304E-01   0.96701461E-02   0.11472764E-01   0.10068305E-01   0.10440685E-01   0.12983736E-01   0.83292298E-02   0.13800941E-01   0.11535800E-01   0.10786729E-01   0.13683321E-01   0.93295853E-02   0.11865593E-01   0.93667358E-02  -0.33442267E-03   0.12097606E-01   0.81108441E-02   0.10158916E-01   0.11533454E-01   0.11589204E-01   0.10112675E-01   0.10137119E-01
  17021.898       0.10779884E-01   0.11068597E-01   0.10874835E-01   0.89454921E-02   0.94523648E-02   0.10403004E-01   0.96688042E-02   0.11037836E-01   0.11229547E-01   0.14913893E-01   0.71965896E-02   0.91761458E-02   0.92253845E-02   0.15114687E-01   0.20886224E-01   0.12391976E-01   0.11741799E-01   0.13792007E-01   0.13229743E-01   0.94032806E-02   0.14532777E-01   0.10682020E-01   0.10314576E-01   0.16734389E-01   0.12694152E-01   0.10444785E-01
  17022.406       0.10707978E-01   0.99399846E-02   0.12913804E-01   0.10160116E-01   0.11430483E-01   0.11028615E-01   0.10857702E-01   0.11663804E-01   0.10530807E-01   0.13235055E-01   0.10136388E-01   0.11502401E-01   0.78240192E-02   0.75003506E-02   0.12218708E-01   0.11634878E-01   0.12373722E-01   0.11216975E-01   0.99968252E-02   0.12642645E-01   0.66997471E-02   0.11033922E-01   0.10655896E-01   0.88202656E-02   0.11703354E-01   0.10906006E-01
  17022.888       0.10963956E-01   0.12047332E-01   0.12041851E-01   0.12498280E-01   0.11142600E-01   0.10051207E-01   0.82401045E-02   0.11876640E-01   0.11491108E-01   0.10970147E-01   0.10361174E-01   0.69688923E-02   0.10697450E-01   0.99056595E-02   0.14392695E-01   0.12700911E-01   0.96572133E-02   0.10867456E-01   0.17455231E-01   0.12015750E-01   0.12662408E-01   0.11331149E-01   0.10006151E-01   0.11159786E-01   0.11196395E-01   0.11102007E-01
  17023.383       0.11723689E-01   0.11875821E-01   0.12990835E-01   0.10934055E-01   0.12249218E-01   0.12525562E-01   0.12903588E-01   0.12712930E-01   0.13297749E-01   0.12894183E-01   0.15845212E-01   0.12632266E-01   0.12917970E-01   0.13792153E-01   0.25369647E-01   0.13932982E-01   0.91827912E-02   0.12752720E-01   0.14817747E-01   0.93310091E-02   0.10897757E-01   0.12410870E-01   0.13574710E-01   0.16986388E-01   0.12151592E-01   0.12125718E-01
  17023.904       0.13000216E-01   0.14112870E-01   0.11960219E-01   0.14300744E-01   0.14911683E-01   0.14068346E-01   0.14809245E-01   0.13164265E-01   0.12840788E-01   0.15739199E-01   0.87918567E-02   0.16606598E-01   0.13258579E-01   0.99919721E-02   0.26229108E-01   0.12844003E-01   0.12209058E-01   0.14238433E-01   0.11005739E-01   0.12696737E-01   0.15154004E-01   0.13406514E-01   0.13530258E-01   0.14585744E-01   0.13148784E-01   0.13608691E-01
  17024.400       0.14726187E-01   0.13553251E-01   0.13294598E-01   0.13364350E-01   0.15546678E-01   0.15226945E-01   0.13850994E-01   0.13281284E-01   0.12864382E-01   0.13748785E-01   0.11974207E-01   0.13129093E-01   0.13625681E-01   0.11878944E-01   0.20151963E-01   0.12253447E-01   0.13994147E-01   0.14310942E-01   0.17701519E-01   0.15284451E-01   0.24306739E-01   0.13752475E-01   0.13149590E-01   0.14208894E-01   0.13476780E-01   0.14102189E-01
  17024.895       0.13349620E-01   0.14560189E-01   0.15420746E-01   0.12716936E-01   0.12667382E-01   0.14935760E-01   0.14287728E-01   0.14342382E-01   0.14129554E-01   0.15025281E-01   0.12846247E-01   0.13778406E-01   0.92254425E-02   0.20408234E-01   0.31880130E-01   0.13400203E-01   0.13433333E-01   0.14411242E-01   0.11516683E-01   0.17482687E-01   0.12615029E-01   0.14247977E-01   0.12666868E-01   0.23647644E-01   0.13784420E-01   0.14238570E-01
  17025.403       0.14504934E-01   0.14736736E-01   0.15053585E-01   0.14123712E-01   0.16468877E-01   0.16079081E-01   0.12231538E-01   0.14411076E-01   0.14559404E-01   0.16304357E-01   0.11908172E-01   0.19537028E-01   0.14218634E-01   0.15687308E-01   0.18823735E-01   0.17994664E-01   0.12600131E-01   0.16645703E-01   0.17428009E-01   0.16332908E-01   0.16418049E-01   0.14592094E-01   0.15278485E-01   0.16724322E-01   0.15928104E-01   0.14665927E-01
  17025.898       0.15747976E-01   0.14751316E-01   0.13422168E-01   0.15173231E-01   0.15879713E-01   0.14969818E-01   0.14586856E-01   0.15945907E-01   0.16372346E-01   0.16823697E-01   0.16472691E-01   0.18057863E-01   0.13227237E-01   0.18935580E-01   0.29617976E-01   0.17636020E-01   0.11597753E-01   0.16060358E-01   0.14081351E-01   0.14550954E-01   0.21214409E-01   0.15295452E-01   0.16007334E-01   0.21950256E-01   0.15299438E-01   0.14845698E-01
  17026.394       0.16637115E-01   0.16670844E-01   0.14574967E-01   0.15965016E-01   0.16276320E-01   0.16631929E-01   0.21287487E-01   0.15931239E-01   0.16860852E-01   0.14731796E-01   0.17233140E-01   0.16611156E-01   0.13642097E-01   0.18008917E-01   0.35097201E-01   0.16319119E-01   0.17206501E-01   0.17788338E-01   0.23222650E-01   0.17995364E-01   0.17553637E-01   0.16538689E-01   0.15433772E-01   0.22844270E-01   0.17003067E-01   0.16697220E-01
  17026.902       0.16332156E-01   0.18518725E-01   0.15990758E-01   0.18468719E-01   0.16564019E-01   0.14336171E-01   0.17742640E-01   0.16983595E-01   0.17398092E-01   0.18483251E-01   0.18253850E-01   0.12642597E-01   0.15115386E-01   0.20749681E-01   0.22325341E-01   0.17784861E-01   0.19778861E-01   0.16474213E-01   0.20123627E-01   0.14108933E-01   0.26505432E-01   0.16886514E-01   0.16372780E-01   0.21175612E-01   0.17917581E-01   0.16750814E-01
  17027.436       0.17977717E-01   0.15959629E-01   0.18533166E-01   0.18931595E-01   0.17582644E-01   0.17636531E-01   0.23087726E-01   0.19513635E-01   0.19834422E-01   0.16439656E-01   0.16112501E-01   0.15195213E-01   0.20029321E-01   0.19624905E-01   0.13773838E-01   0.16548096E-01   0.19027238E-01   0.17834513E-01   0.15224091E-01   0.18445007E-01   0.21200506E-01   0.18721826E-01   0.17111614E-01   0.17933924E-01   0.17736294E-01   0.18213565E-01
  17027.919       0.19284773E-01   0.17817672E-01   0.18590007E-01   0.18563697E-01   0.18207791E-01   0.20584161E-01   0.18090586E-01   0.18675756E-01   0.19982112E-01   0.18456748E-01   0.18401785E-01   0.21024725E-01   0.19405812E-01   0.20653891E-01   0.21012981E-01   0.21112877E-01   0.18603529E-01   0.15652017E-01   0.20206761E-01   0.19101214E-01   0.21024324E-01   0.18994988E-01   0.19163663E-01   0.20733745E-01   0.18456067E-01   0.18916282E-01
  17028.414       0.20009170E-01   0.20517369E-01   0.19096874E-01   0.19587362E-01   0.20769363E-01   0.19197521E-01   0.19244150E-01   0.19300670E-01   0.19179565E-01   0.23514699E-01   0.14200486E-01   0.19462178E-01   0.21859331E-01   0.23455874E-01   0.18885447E-01   0.22134565E-01   0.19152755E-01   0.23690487E-01   0.21972019E-01   0.16625288E-01   0.31532317E-01   0.19531856E-01   0.19938245E-01   0.22134511E-01   0.21713859E-01   0.19687681E-01
  17028.910       0.20379899E-01   0.20587638E-01   0.21179142E-01   0.20943590E-01   0.19689669E-01   0.20099330E-01   0.19511628E-01   0.21665984E-01   0.20316535E-01   0.21681947E-01   0.18917366E-01   0.19278601E-01   0.20441123E-01   0.19526035E-01   0.30448279E-01   0.21148072E-01   0.19697923E-01   0.21691837E-01   0.22380144E-01   0.27711957E-01   0.25771848E-01   0.20733811E-01   0.20181182E-01   0.22452597E-01   0.20925856E-01   0.20478971E-01
  17029.406       0.22183838E-01   0.22588426E-01   0.20130164E-01   0.21520420E-01   0.23438154E-01   0.21184601E-01   0.23720488E-01   0.21217052E-01   0.21135673E-01   0.21744776E-01   0.18262783E-01   0.25907771E-01   0.20583061E-01   0.24620708E-01   0.30789089E-01   0.22228409E-01   0.21816029E-01   0.21134679E-01   0.26507865E-01   0.23100553E-01   0.36921467E-01   0.21594196E-01   0.21380743E-01   0.26351583E-01   0.21725464E-01   0.21824357E-01
  17029.901       0.24630963E-01   0.22209144E-01   0.25511146E-01   0.20934527E-01   0.21269513E-01   0.23941816E-01   0.24020086E-01   0.23094506E-01   0.23079846E-01   0.23673825E-01   0.23027273E-01   0.22346782E-01   0.20948022E-01   0.23920871E-01   0.30128036E-01   0.22518038E-01   0.24497347E-01   0.23338910E-01   0.19023201E-01   0.24231401E-01   0.35438663E-01   0.23430798E-01   0.22513752E-01   0.25662612E-01   0.23389763E-01   0.23624705E-01
  17030.410       0.24687688E-01   0.25772909E-01   0.23624772E-01   0.23481683E-01   0.22961618E-01   0.23441838E-01   0.23140388E-01   0.24423991E-01   0.25826242E-01   0.25492493E-01   0.22051115E-01   0.22252147E-01   0.18978835E-01   0.18297964E-01   0.17895898E-01   0.24958231E-01   0.26483385E-01   0.22691991E-01   0.27047405E-01   0.24321393E-01   0.18710190E-01   0.24459945E-01   0.22232163E-01   0.18160712E-01   0.24616773E-01   0.24202734E-01
  17030.906       0.24891433E-01   0.25088362E-01   0.25818823E-01   0.24361336E-01   0.23578846E-01   0.24632585E-01   0.28125469E-01   0.25868672E-01   0.24267458E-01   0.23999845E-01   0.21864464E-01   0.21803721E-01   0.25604104E-01   0.24787040E-01   0.36437182E-01   0.24713372E-01   0.26686062E-01   0.24632780E-01   0.29879056E-01   0.32869150E-01   0.34432421E-01   0.25289125E-01   0.23454672E-01   0.28075688E-01   0.25271795E-01   0.25283070E-01
  17031.401       0.26862671E-01   0.27218521E-01   0.23994846E-01   0.26257089E-01   0.25595651E-01   0.26417682E-01   0.28387391E-01   0.26662470E-01   0.26879469E-01   0.26819519E-01   0.25943872E-01   0.24770935E-01   0.26551935E-01   0.30476075E-01   0.42663716E-01   0.28529627E-01   0.27614534E-01   0.27325688E-01   0.25134265E-01   0.25804630E-01   0.25158688E-01   0.26570278E-01   0.26128245E-01   0.33917591E-01   0.27832301E-01   0.26476839E-01
  17031.897       0.29026653E-01   0.28994936E-01   0.28432057E-01   0.28909211E-01   0.24743966E-01   0.29596890E-01   0.28032857E-01   0.29261872E-01   0.26986573E-01   0.29196436E-01   0.26662937E-01   0.31168864E-01   0.28743151E-01   0.27889965E-01   0.29042696E-01   0.29336573E-01   0.27768241E-01   0.29875441E-01   0.23553236E-01   0.29856897E-01   0.33416107E-01   0.28754167E-01   0.28789359E-01   0.28194629E-01   0.29048002E-01   0.28922790E-01
  17032.406       0.29827772E-01   0.30150508E-01   0.30570800E-01   0.27633525E-01   0.27231183E-01   0.31715216E-01   0.32801316E-01   0.31107772E-01   0.29969467E-01   0.30666876E-01   0.31214435E-01   0.31286278E-01   0.26156787E-01   0.32155989E-01   0.48084865E-01   0.31324520E-01   0.30403427E-01   0.28421379E-01   0.31096851E-01   0.28852105E-01   0.24269067E-01   0.30503769E-01   0.29738925E-01   0.36660732E-01   0.30083673E-01   0.30391902E-01
  17032.902       0.30388790E-01   0.30182068E-01   0.31459182E-01   0.32600803E-01   0.31167778E-01   0.30058779E-01   0.30622544E-01   0.33388530E-01   0.30698799E-01   0.32160082E-01   0.27594451E-01   0.33079025E-01   0.35914224E-01   0.34872621E-01   0.46832168E-01   0.31118465E-01   0.32676797E-01   0.32769287E-01   0.32863034E-01   0.30940296E-01   0.30826103E-01   0.31357157E-01   0.32213859E-01   0.38249072E-01   0.32162296E-01   0.30750241E-01
  17033.436       0.34349393E-01   0.33587154E-01   0.33789995E-01   0.32518227E-01   0.32715822E-01   0.33868135E-01   0.35004341E-01   0.34250437E-01   0.35818102E-01   0.34875069E-01   0.32052052E-01   0.29103995E-01   0.32821764E-01   0.35947880E-01   0.36973569E-01   0.34139486E-01   0.35362559E-01   0.32912726E-01   0.29381827E-01   0.32613713E-01   0.28161798E-01   0.34194220E-01   0.32492147E-01   0.36205376E-01   0.34072527E-01   0.33852356E-01
  17033.881       0.35455761E-01   0.35064150E-01   0.37331015E-01   0.34295558E-01   0.32583533E-01   0.36331499E-01   0.35014347E-01   0.35292146E-01   0.35734081E-01   0.34629108E-01   0.33029769E-01   0.30588761E-01   0.35491433E-01   0.40467618E-01   0.42336516E-01   0.34781673E-01   0.36411289E-01   0.35627201E-01   0.31024210E-01   0.38168183E-01   0.30078298E-01   0.35575791E-01   0.33682581E-01   0.40837185E-01   0.35548960E-01   0.35649397E-01
  17034.415       0.39297400E-01   0.37851531E-01   0.35461976E-01   0.39600317E-01   0.36592245E-01   0.37550246E-01   0.40538191E-01   0.38194135E-01   0.37906733E-01   0.37278036E-01   0.36972095E-01   0.37305646E-01   0.38242317E-01   0.36145480E-01   0.28604435E-01   0.37076872E-01   0.35711029E-01   0.39063284E-01   0.38707493E-01   0.36894291E-01   0.35646580E-01   0.38178547E-01   0.37439726E-01   0.33978625E-01   0.37373483E-01   0.38228835E-01
  17034.898       0.40196853E-01   0.39726247E-01   0.39236612E-01   0.40863052E-01   0.35793960E-01   0.39372454E-01   0.41552205E-01   0.40668668E-01   0.41728854E-01   0.42349406E-01   0.38178604E-01   0.44000380E-01   0.36726941E-01   0.44150932E-01   0.49106114E-01   0.37120133E-01   0.42841461E-01   0.36947120E-01   0.39582103E-01   0.46088362E-01   0.42256592E-01   0.40381476E-01   0.40111781E-01   0.45336787E-01   0.38755122E-01   0.40010641E-01
  17035.407       0.43392589E-01   0.43275063E-01   0.42430027E-01   0.43976008E-01   0.40573221E-01   0.42016038E-01   0.44172967E-01   0.44433010E-01   0.43254774E-01   0.43735420E-01   0.42457215E-01   0.46954746E-01   0.39518776E-01   0.43485569E-01   0.42870705E-01   0.43506513E-01   0.41832921E-01   0.39985602E-01   0.53207246E-01   0.40479314E-01   0.50838602E-01   0.43432646E-01   0.42910616E-01   0.43563443E-01   0.41827118E-01   0.43105727E-01
  17035.903       0.44817832E-01   0.46567157E-01   0.47169077E-01   0.45967538E-01   0.45025871E-01   0.45046085E-01   0.42553835E-01   0.46343894E-01   0.45648262E-01   0.45810542E-01   0.43172510E-01   0.45766300E-01   0.42017586E-01   0.48516679E-01   0.75657677E-01   0.48095716E-01   0.47418236E-01   0.47395924E-01   0.49507039E-01   0.47329878E-01   0.47403393E-01   0.45718100E-01   0.44116527E-01   0.56208113E-01   0.47652708E-01   0.45506112E-01
  17036.399       0.48804449E-01   0.49448826E-01   0.47756835E-01   0.51426284E-01   0.45026169E-01   0.46219807E-01   0.53163442E-01   0.48496953E-01   0.51471441E-01   0.50875959E-01   0.43620632E-01   0.49049337E-01   0.52810083E-01   0.49074638E-01   0.51611397E-01   0.49485345E-01   0.52160178E-01   0.51076553E-01   0.46785903E-01   0.50755862E-01   0.48899319E-01   0.49220199E-01   0.49208321E-01   0.49772188E-01   0.50838528E-01   0.49037547E-01
  17036.895       0.52353860E-01   0.54030621E-01   0.52630261E-01   0.54025763E-01   0.49431240E-01   0.51504806E-01   0.50820660E-01   0.53551291E-01   0.55427246E-01   0.54009462E-01   0.51609236E-01   0.52058659E-01   0.54600158E-01   0.54500517E-01   0.58245568E-01   0.53322820E-01   0.52926172E-01   0.54474022E-01   0.54137626E-01   0.48925341E-01   0.48620976E-01   0.53201887E-01   0.53144450E-01   0.55536441E-01   0.53592478E-01   0.52633853E-01
  17037.404       0.57028245E-01   0.56675497E-01   0.56130641E-01   0.56379855E-01   0.52841165E-01   0.56695273E-01   0.54242039E-01   0.56557937E-01   0.57902819E-01   0.54745112E-01   0.51905389E-01   0.56953876E-01   0.56484776E-01   0.58467354E-01   0.64286106E-01   0.59563959E-01   0.53792957E-01   0.55639705E-01   0.68367573E-01   0.58760245E-01   0.49997061E-01   0.56623931E-01   0.54940190E-01   0.60098020E-01   0.56530914E-01   0.56395581E-01
  17037.900       0.60046424E-01   0.60923269E-01   0.60251852E-01   0.62758924E-01   0.56922241E-01   0.61371387E-01   0.60408836E-01   0.63134131E-01   0.63322211E-01   0.60759688E-01   0.56057398E-01   0.58595920E-01   0.61582604E-01   0.55623364E-01   0.73921570E-01   0.60757424E-01   0.60641284E-01   0.62375154E-01   0.57901005E-01   0.56824991E-01   0.62586239E-01   0.61716292E-01   0.59417383E-01   0.60801017E-01   0.61294228E-01   0.60882608E-01
  17038.396       0.66580639E-01   0.66718854E-01   0.65993330E-01   0.66878511E-01   0.63428646E-01   0.67166126E-01   0.66580072E-01   0.67902872E-01   0.69113390E-01   0.69786029E-01   0.65559754E-01   0.63029008E-01   0.65507300E-01   0.65826796E-01   0.75286549E-01   0.64821234E-01   0.67494544E-01   0.68119570E-01   0.65870291E-01   0.68442141E-01   0.89992310E-01   0.67263626E-01   0.66224909E-01   0.68492418E-01   0.66786321E-01   0.66665004E-01
  17038.905       0.72242985E-01   0.72899258E-01   0.74170048E-01   0.76942966E-01   0.67989531E-01   0.73210559E-01   0.69132583E-01   0.75196766E-01   0.77932585E-01   0.72324782E-01   0.73583292E-01   0.68194903E-01   0.68454435E-01   0.71913893E-01   0.89887127E-01   0.74685926E-01   0.73148108E-01   0.76686044E-01   0.74314338E-01   0.76346299E-01   0.88021505E-01   0.74227177E-01   0.70778599E-01   0.76999530E-01   0.74936355E-01   0.73139043E-01
  17039.401       0.80053959E-01   0.80415411E-01   0.82459701E-01   0.83798095E-01   0.79739367E-01   0.81876861E-01   0.79953468E-01   0.85497745E-01   0.83763439E-01   0.81238001E-01   0.80862216E-01   0.82704921E-01   0.79390367E-01   0.79121190E-01   0.93622624E-01   0.82606410E-01   0.80325870E-01   0.87589424E-01   0.82284492E-01   0.80423308E-01   0.97014681E-01   0.82594446E-01   0.80933196E-01   0.83220127E-01   0.83684488E-01   0.81307097E-01
  17039.898       0.90485367E-01   0.89721423E-01   0.91978554E-01   0.94169464E-01   0.87462659E-01   0.90698136E-01   0.86616460E-01   0.96019142E-01   0.95402472E-01   0.88677363E-01   0.88187482E-01   0.87663408E-01   0.90480360E-01   0.91159231E-01   0.10531927       0.89196594E-01   0.94597953E-01   0.94211143E-01   0.87448606E-01   0.91711011E-01   0.12162635       0.92522260E-01   0.88841438E-01   0.95161455E-01   0.92565699E-01   0.90678325E-01
  17040.394       0.10061545       0.10016216       0.10379226       0.10635223       0.97468194E-01   0.10241750       0.10047318       0.10852074       0.11062661       0.10307249       0.10245131       0.10053007       0.10699874       0.10178913       0.11384186       0.99535210E-01   0.10370244       0.10603129       0.10344449       0.10481278       0.12717925       0.10465554       0.10347602       0.10519264       0.10305196       0.10206249
  17040.916       0.11532218       0.11543507       0.12144321       0.11793751       0.11130619       0.11644477       0.11239833       0.12485203       0.12746435       0.11839700       0.11597913       0.12247948       0.11796486       0.11541510       0.13099103       0.11258612       0.11585113       0.11957609       0.11913020       0.11465233       0.16549257       0.11987432       0.11847918       0.11982045       0.11600804       0.11655414
  17041.399       0.12961809       0.12938185       0.13298874       0.13276682       0.12607738       0.13314419       0.13383275       0.14283365       0.14335063       0.13068893       0.12716299       0.13141281       0.14035009       0.13163947       0.15628536       0.13077352       0.13459048       0.13676399       0.14044775       0.13328869       0.15605785       0.13569664       0.13255957       0.13843436       0.13400892       0.13157766
  17041.883       0.14697533       0.14816382       0.15021736       0.15044840       0.14309517       0.14695985       0.14441435       0.16075366       0.16688607       0.14960010       0.14599146       0.14834489       0.15104450       0.15008086       0.15506506       0.14230468       0.14713821       0.15775353       0.14877823       0.15132607       0.16231428       0.15330965       0.14883644       0.15168082       0.14916195       0.14790041
  17042.405       0.16398533       0.16090518       0.17039971       0.16614551       0.15547215       0.16398872       0.16137577       0.18297182       0.18268111       0.17011423       0.15877418       0.16235557       0.16888382       0.16633342       0.18453366       0.15865950       0.16952560       0.17254593       0.16188003       0.17001917       0.15053503       0.17103411       0.16541305       0.17138192       0.16675268       0.16437278
  17042.889       0.18117834       0.18088734       0.18437256       0.18507303       0.17000054       0.17991907       0.18181867       0.19903946       0.19716266       0.17569578       0.17446422       0.18232376       0.19118606       0.18669009       0.19695645       0.17809586       0.18424324       0.19344798       0.18497871       0.18693623       0.17326855       0.18785033       0.18079125       0.18974222       0.18530871       0.18192646
  17043.398       0.19942759       0.19896716       0.20362133       0.20275196       0.19186914       0.19823999       0.20054324       0.21836644       0.22023108       0.19960605       0.19808889       0.20468648       0.20092544       0.19132498       0.22201097       0.19185592       0.20774036       0.20823902       0.20110954       0.20517369       0.21242695       0.20703569       0.20058260       0.20010333       0.20238196       0.20028767
  17043.894       0.22287970       0.21829995       0.22098379       0.22441350       0.21240223       0.21858746       0.22472667       0.24113837       0.24760673       0.21903182       0.21425433       0.22432435       0.22346261       0.21492339       0.25744071       0.20846508       0.22106955       0.23042550       0.21894016       0.21887093       0.24702061       0.22920545       0.22020533       0.22698971       0.21990731       0.22120235
  17044.378       0.24285151       0.23861982       0.24520437       0.24969964       0.24730173       0.24158024       0.24984975       0.26625583       0.26053807       0.24482863       0.23878418       0.25031407       0.25091247       0.23644313       0.26569953       0.23527973       0.25104187       0.25107630       0.24965394       0.24628969       0.25066774       0.25106772       0.24602811       0.24474079       0.24549155       0.24365704
  17044.913       0.26751214       0.27581007       0.28403006       0.28167126       0.27169302       0.27362319       0.27884394       0.29977456       0.29428693       0.26850511       0.26300632       0.27587952       0.27934439       0.27382850       0.31473612       0.27245579       0.28207421       0.28941277       0.27295568       0.27701048       0.25161520       0.28376071       0.27158329       0.28519447       0.28126437       0.27583962
  17045.384       0.30500838       0.30698812       0.31306624       0.31442024       0.30317678       0.30957696       0.31011675       0.32834494       0.33463588       0.30243166       0.30153004       0.31273435       0.31338264       0.29212619       0.32632616       0.29414581       0.30401303       0.32464326       0.30729385       0.30972053       0.29752193       0.31690653       0.30713039       0.30183089       0.30777556       0.30921835
  17045.906       0.34564689       0.34294435       0.35591135       0.35131656       0.33476122       0.34845740       0.34006832       0.36468075       0.37593912       0.34870392       0.33319130       0.34442464       0.35303944       0.34889814       0.36755884       0.33701632       0.35200156       0.35950997       0.34990073       0.35109394       0.37354525       0.35504835       0.34514690       0.35431052       0.34957450       0.34738910
  17046.403       0.39255643       0.39707476       0.40770521       0.40354789       0.38248829       0.39322227       0.38413782       0.41662640       0.42914838       0.39547107       0.38152438       0.40751698       0.40769110       0.39817321       0.42558520       0.38740372       0.40499236       0.41256963       0.38248070       0.40474040       0.43733971       0.40534730       0.39763606       0.40595224       0.40144479       0.39650983
  17046.887       0.45077537       0.44815572       0.45927234       0.45679621       0.42518034       0.44467724       0.43281917       0.45588596       0.47555174       0.44833681       0.43848847       0.45326236       0.44952181       0.45051822       0.48690256       0.43286363       0.44997790       0.45396009       0.45215355       0.45283068       0.46050371       0.45422188       0.44716168       0.46084947       0.44533259       0.44937805
  17047.383       0.50457062       0.50089071       0.51513433       0.51616818       0.48180234       0.49782256       0.49231183       0.51067859       0.53295726       0.51116237       0.49665028       0.51307314       0.51533111       0.50309665       0.53087381       0.49740821       0.50432042       0.51758141       0.50877430       0.50873493       0.56381113       0.50950248       0.50902882       0.51122162       0.50654212       0.50441413
  17047.906       0.56667075       0.57448427       0.57828496       0.57509948       0.53603877       0.55929652       0.55147056       0.56905738       0.58877414       0.56502785       0.54849452       0.57191361       0.56807478       0.57147907       0.59465956       0.55372747       0.56819406       0.58706643       0.56798934       0.58627867       0.63551779       0.57102617       0.56306569       0.57806154       0.56971365       0.56821958
  17048.390       0.62244904       0.63679520       0.64024282       0.63632570       0.58965334       0.62262983       0.61612123       0.62167775       0.65585018       0.62721040       0.60997473       0.62890543       0.64298445       0.63901099       0.65087153       0.61093155       0.62680547       0.64944522       0.62957274       0.63920133       0.61755593       0.63089441       0.62753791       0.64250065       0.62915268       0.62929327
  17048.899       0.69373070       0.70052639       0.71622980       0.72400666       0.65101915       0.68973333       0.67585518       0.68603792       0.72315327       0.69796388       0.69352340       0.69923303       0.70293138       0.71233348       0.71943732       0.68124640       0.71243255       0.71535133       0.71681787       0.70251319       0.62226322       0.69960547       0.69856454       0.71435135       0.70244685       0.69986973
  17049.396       0.76195555       0.75140739       0.78183276       0.78133666       0.70804028       0.75818233       0.74741234       0.76388483       0.77706738       0.76808092       0.76255396       0.78526806       0.77908564       0.80446205       0.80161202       0.75574420       0.76637108       0.78889990       0.77165726       0.77785609       0.68270026       0.76509389       0.77305136       0.80365396       0.77060589       0.76316237
  17049.906       0.82950009       0.83634319       0.85532055       0.86387180       0.76403841       0.83737544       0.80757241       0.82595485       0.85549027       0.83374552       0.82654833       0.86348471       0.84435583       0.89592175       0.83722308       0.82440762       0.84654027       0.85270497       0.85032130       0.83415131       0.74971761       0.83775506       0.84081940       0.87924231       0.84088948       0.83853436
  17050.390       0.91184780       0.90841121       0.92330368       0.94491943       0.81700289       0.90223950       0.87349945       0.91071107       0.91661357       0.92345442       0.89358757       0.93215256       0.92635783       0.95337888       0.90443861       0.89155812       0.91090328       0.92766520       0.94536527       0.90946776       0.87837306       0.91190377       0.91830960       0.93947528       0.90999227       0.91141379
  17050.899       0.99285943       0.99301697        1.0138183        1.0190579       0.87485652       0.98317822       0.94472333        1.0028518        1.0114656       0.99138575       0.97085671        1.0057845       0.99641943        1.0407244        1.0117591       0.97678632       0.98352799        1.0066148        1.0183670       0.98700652       0.94994974       0.99751676       0.99057841        1.0325018       0.98932664       0.99281207
  17051.396        1.0656789        1.0658272        1.0978658        1.0957951       0.92017297        1.0606755        1.0133529        1.1033478        1.0883465        1.0843104        1.0509815        1.0782929        1.0814772        1.1668271        1.0563905        1.0592591        1.0644832        1.0917014        1.1230865        1.0832619        1.1372014        1.0790405        1.0739482        1.1357099        1.0721687        1.0683523
  17051.893        1.1472078        1.1524843        1.1721298        1.1944586       0.94068899        1.1325854        1.0804247        1.2049808        1.1673154        1.1665230        1.1158481        1.1742913        1.1545897        1.3128480        1.1372293        1.1506959        1.1421914        1.1745457        1.2151568        1.1352679        1.3853193        1.1641399        1.1521365        1.2629502        1.1565503        1.1486525
  17052.403        1.2351913        1.2309330        1.2377266        1.2748605       0.95688708        1.2233644        1.1318766        1.3204829        1.2692685        1.2659400        1.1926439        1.2506515        1.2461106        1.3984483        1.2417570        1.2301624        1.2091863        1.2640598        1.2950045        1.2371604        1.3551394        1.2542407        1.2392126        1.3539338        1.2358547        1.2271458
  17052.900        1.3107444        1.3081981        1.3364768        1.3671269       0.96261186        1.2964490        1.1834269        1.4438761        1.3472624        1.3745930        1.2635834        1.3207553        1.3388013        1.5416198        1.3233674        1.3116815        1.2999751        1.3460556        1.3934689        1.3130904        1.4640067        1.3433067        1.3263686        1.4796123        1.3202851        1.3059168
  17053.397        1.3804949        1.3985249        1.4089730        1.4544550       0.98798634        1.3706335        1.2517198        1.5599686        1.4529385        1.4710784        1.3399378        1.3949522        1.4100575        1.6701076        1.3172888        1.3990215        1.3538365        1.4217128        1.4543455        1.4036707        1.5311336        1.4332312        1.4067479        1.5698551        1.3937024        1.3831787
  17053.894        1.4680086        1.4712498        1.4906215        1.5221842        1.0363738        1.4436731        1.3150488        1.6441483        1.5278397        1.5148202        1.3958588        1.4724420        1.4824772        1.7056958        1.4092620        1.4653139        1.4219762        1.4951734        1.5030374        1.4551664        1.5159924        1.5109749        1.4679418        1.6212427        1.4627191        1.4591455
  17054.404        1.5240057        1.5316780        1.5492605        1.5741896        1.1549804        1.5166554        1.3999522        1.6929709        1.5875504        1.5887467        1.4859566        1.5172393        1.5488199        1.8648691        1.4706676        1.5421398        1.4824262        1.5489122        1.5446387        1.5325561        1.4350110        1.5701985        1.5381189        1.7528611        1.5268454        1.5220603
  17054.901        1.5865462        1.5931885        1.5893363        1.6196367        1.3703424        1.5839227        1.5073385        1.7000724        1.6220409        1.6345711        1.5539783        1.5758499        1.5953555        1.7589719        1.5374381        1.6083410        1.5666894        1.5963644        1.6133572        1.5753379        1.6093301        1.6159214        1.5922089        1.6960399        1.5912294        1.5840827
  17055.399        1.6372065        1.6467996        1.6253821        1.6492762        1.5897825        1.6422737        1.5925188        1.6566246        1.6555557        1.6673161        1.6346536        1.6323934        1.6388136        1.6817210        1.6376845        1.6306909        1.6029880        1.6187896        1.6239003        1.6222585        1.4757668        1.6428469        1.6441656        1.6685065        1.6183086        1.6353226
  17055.896        1.6612270        1.6758904        1.6372962        1.6630579        1.7432739        1.6612414        1.6898441        1.6144038        1.6348771        1.6917535        1.6946200        1.6605644        1.6474690        1.5783181        1.6353049        1.6639792        1.6378037        1.6237074        1.6222560        1.6223401        1.6273380        1.6484090        1.6743273        1.5946636        1.6417471        1.6635068
  17056.406        1.6626539        1.6762491        1.6432784        1.6513486        1.8326304        1.6652391        1.6900879        1.5456878        1.5883284        1.6900263        1.7276022        1.6667115        1.6376663        1.5170222        1.6495726        1.6778513        1.6501261        1.6086340        1.5907859        1.6328847        1.7284291        1.6269001        1.6803743        1.5547278        1.6453363        1.6641710
  17056.903        1.6499259        1.6606283        1.6316055        1.6442353        1.8870848        1.6517919        1.6860137        1.4872311        1.5350553        1.6747282        1.7146691        1.6451901        1.6169684        1.4688523        1.6488001        1.6486401        1.6469315        1.5905715        1.5711628        1.6143090        1.2957534        1.5989931        1.6632601        1.5200285        1.6277366        1.6524364
  17057.375        1.6133016        1.6233185        1.6036263        1.5983345        1.8293020        1.6303444        1.6459538        1.4454497        1.5075784        1.6484476        1.6849243        1.6266195        1.6063619        1.4658220        1.6228524        1.6448385        1.6205812        1.5691895        1.5588101        1.6010824        1.3492576        1.5640036        1.6416921        1.5104839        1.6110792        1.6184245
  17057.885        1.5844039        1.5975034        1.5714563        1.5770589        1.7339780        1.6090835        1.5580338        1.4016214        1.4793343        1.6092549        1.6579380        1.5947375        1.5720242        1.4693554        1.5871823        1.6095362        1.5913233        1.5350955        1.5385171        1.5643763        1.1565850        1.5295797        1.6083739        1.5028725        1.5780657        1.5861947
  17058.395        1.5438999        1.5513226        1.5443797        1.5530013        1.6295598        1.5574434        1.5362281        1.3683192        1.4299675        1.5682034        1.5848023        1.5419725        1.5328868        1.4720411        1.5143668        1.5652385        1.5491231        1.5079014        1.4991436        1.5170622        1.2098077        1.4913695        1.5576160        1.4841823        1.5403304        1.5484172
  17058.892        1.5108841        1.5068595        1.4961129        1.5267480        1.5497963        1.5140737        1.4912140        1.3474187        1.4077809        1.5239027        1.5444498        1.5021677        1.4972829        1.4593118        1.4532970        1.5418528        1.4987438        1.4764366        1.4831101        1.4935074        1.2780369        1.4580462        1.5175449        1.4578924        1.5061422        1.5083533
  17059.415        1.4672689        1.4658529        1.4661563        1.4629963        1.4580169        1.4733535        1.4066187        1.3169582        1.3565167        1.4707057        1.4999355        1.4711522        1.4545845        1.4395117        1.4276864        1.4806701        1.4582957        1.4455589        1.4309139        1.4463086        1.1296211        1.4143892        1.4734686        1.4361252        1.4617132        1.4614045
  17059.900        1.4212512        1.4330044        1.4291410        1.4338678        1.4158370        1.4404026        1.3974319        1.2914280        1.3342760        1.4432045        1.4419002        1.4225383        1.4225113        1.4151511        1.3972457        1.4566983        1.4256932        1.4113181        1.4300960        1.4181793        1.2441503        1.3840620        1.4331902        1.4100190        1.4315847        1.4277207
  17060.410        1.3887186        1.3950347        1.3880350        1.3928366        1.3606017        1.4018663        1.3515193        1.2744637        1.3017040        1.3986677        1.4089443        1.3822043        1.3888158        1.3980968        1.3556918        1.4100651        1.3809047        1.3913028        1.3702531        1.3799679        1.3069025        1.3513268        1.3953578        1.3860674        1.3948441        1.3892099
  17060.895        1.3597758        1.3548750        1.3559296        1.3703413        1.3415969        1.3732607        1.3015132        1.2619178        1.2934657        1.3678734        1.3727475        1.3622137        1.3679337        1.3751238        1.3341538        1.3845162        1.3627681        1.3598389        1.3576623        1.3477124        1.2129150        1.3262767        1.3679743        1.3635014        1.3692939        1.3562602
  17061.405        1.3244614        1.3294309        1.3347053        1.3450266        1.3136945        1.3379800        1.2902702        1.2433262        1.2564359        1.3342693        1.3487788        1.3366558        1.3472289        1.3498036        1.3070317        1.3514963        1.3242503        1.3293138        1.2976880        1.3269057        1.2251246        1.2996678        1.3415447        1.3376680        1.3356411        1.3288055
  17061.903        1.3032101        1.3088250        1.3103946        1.3118078        1.2886692        1.3029725        1.2898764        1.2413212        1.2733881        1.3301017        1.3017935        1.3071464        1.3032655        1.3237292        1.3201449        1.3195220        1.3028904        1.3004246        1.2894612        1.2907574        1.2506438        1.2862382        1.3112221        1.3222391        1.3078905        1.3051689
  17062.401        1.2780609        1.2740167        1.2880121        1.2820491        1.2450965        1.2743049        1.2678274        1.2319587        1.2493623        1.3060553        1.2799659        1.2915390        1.2757135        1.2681869        1.2640782        1.3031997        1.2661642        1.2760653        1.2599366        1.2709467        1.1870348        1.2633288        1.2884477        1.2675503        1.2827100        1.2775485
  17062.911        1.2472304        1.2589512        1.2534916        1.2581320        1.2442767        1.2492493        1.2484711        1.2236822        1.2444095        1.2733667        1.2666815        1.2599932        1.2594824        1.2563880        1.2445166        1.2732512        1.2470186        1.2537217        1.2469118        1.2512065        1.2154289        1.2447145        1.2652865        1.2530713        1.2586280        1.2524505
  17063.396        1.2341381        1.2339955        1.2340808        1.2416579        1.2020325        1.2311985        1.2192651        1.2249908        1.2275142        1.2559822        1.2511823        1.2298747        1.2326066        1.2472424        1.2322168        1.2434958        1.2180966        1.2346820        1.2152378        1.2265826        1.3121648        1.2304161        1.2434311        1.2429896        1.2328821        1.2329857
  17063.894        1.2141689        1.2199317        1.2096390        1.2357645        1.1834086        1.2066746        1.2074015        1.2131477        1.2082657        1.2226367        1.2324846        1.2213810        1.2108394        1.2239524        1.2198963        1.2183935        1.2133887        1.2310433        1.2006341        1.1956672        1.3270932        1.2138317        1.2216475        1.2228168        1.2209253        1.2152047
  17064.391        1.1930540        1.1962667        1.1889910        1.2073650        1.1706517        1.1960260        1.1902001        1.2088383        1.2173017        1.2024504        1.1983160        1.1931468        1.1898295        1.2072813        1.1985521        1.2021657        1.1924418        1.2074562        1.1814738        1.1953960        1.3615758        1.2011278        1.1961517        1.2048167        1.2011315        1.1951172
  17064.902        1.1752538        1.1810269        1.1763174        1.1854026        1.1368047        1.1741890        1.1833675        1.1958419        1.2088121        1.1841389        1.1860309        1.1787734        1.1838355        1.1889076        1.1997861        1.1756574        1.1757312        1.1900429        1.1591485        1.1611701        1.3456648        1.1863545        1.1834563        1.1917763        1.1807261        1.1784461
  17065.400        1.1500806        1.1614005        1.1466476        1.1685632        1.1243151        1.1556850        1.1782647        1.1866660        1.1967605        1.1607503        1.1521791        1.1456526        1.1552471        1.1449253        1.1679708        1.1670678        1.1675041        1.1696331        1.1363754        1.1503825        1.3311459        1.1695975        1.1541262        1.1514901        1.1680285        1.1579918
  17065.897        1.1377637        1.1404207        1.1381959        1.1523191        1.1249681        1.1414402        1.1611901        1.1825306        1.1884953        1.1482226        1.1389424        1.1356373        1.1459796        1.1530172        1.1740991        1.1469288        1.1400946        1.1578076        1.1271146        1.1340976        1.3482941        1.1581115        1.1427979        1.1590242        1.1487227        1.1431880
  17066.395        1.1197657        1.1249180        1.1190353        1.1210245        1.1125163        1.1221190        1.1308055        1.1682097        1.1672054        1.1283864        1.1229382        1.1163253        1.1300463        1.1348778        1.1503332        1.1299608        1.1121922        1.1395235        1.1105480        1.1336348        1.3583479        1.1387576        1.1250789        1.1392207        1.1281263        1.1223864
  17066.868        1.1080888        1.1179020        1.1031342        1.1143988        1.0930260        1.1078525        1.1213239        1.1566118        1.1499972        1.1092316        1.1162352        1.0949188        1.1185784        1.1090804        1.1192653        1.1213788        1.1032001        1.1295276        1.0858567        1.0953037        1.3402564        1.1268047        1.1106752        1.1119835        1.1188649        1.1113500
  17067.404        1.0895825        1.0945945        1.0834097        1.0803743        1.0698466        1.0848571        1.1018909        1.1394979        1.1434963        1.1052333        1.1003414        1.0779298        1.0957181        1.0917337        1.1115657        1.1010821        1.0930718        1.1084656        1.0654083        1.0826231        1.2426399        1.1075644        1.0961343        1.0973830        1.1013011        1.0887996
  17067.902        1.0649308        1.0757348        1.0615838        1.0754364        1.0469712        1.0702305        1.0774577        1.1165375        1.1129330        1.0845165        1.0899717        1.0679377        1.0796733        1.0916957        1.1108353        1.0754099        1.0809985        1.0911821        1.0530106        1.0767463        1.1476783        1.0863947        1.0811703        1.0971482        1.0825977        1.0701514
  17068.400        1.0606284        1.0674428        1.0568510        1.0589747        1.0329140        1.0547072        1.0641170        1.1027663        1.0985176        1.0674839        1.0628308        1.0462199        1.0698617        1.0703541        1.0791040        1.0725579        1.0536177        1.0763391        1.0356333        1.0631146        1.0018862        1.0751304        1.0627556        1.0728525        1.0682788        1.0604268
  17068.898        1.0469727        1.0476450        1.0343119        1.0464505        1.0276593        1.0464433        1.0539331        1.0777257        1.0780277        1.0382652        1.0380827        1.0391366        1.0548841        1.0630614        1.0380577        1.0432549        1.0523844        1.0608295        1.0244746        1.0310872        1.0377316        1.0572250        1.0428697        1.0559652        1.0519876        1.0456337
  17069.396        1.0341865        1.0338300        1.0309145        1.0359380        1.0172651        1.0299656        1.0510759        1.0561633        1.0712099        1.0360993        1.0335273        1.0317354        1.0411111        1.0232700        1.0503109        1.0325469        1.0328375        1.0522781        1.0181749        1.0467313        1.0228518        1.0443237        1.0359365        1.0306814        1.0395578        1.0346754
  17069.894        1.0116304        1.0153131        1.0218970        1.0099500        1.0025535        1.0237312        1.0170971        1.0360791        1.0346930        1.0244530        1.0074791        1.0126866        1.0188658        1.0140624        1.0240441        1.0261998        1.0201644        1.0401835        1.0024786        1.0266941       0.96870166        1.0234430        1.0166315        1.0169088        1.0293212        1.0166163
  17070.404        1.0028573        1.0026055        1.0145084        1.0052344       0.98835720        1.0044876       0.99570767        1.0164256        1.0205314        1.0063895        1.0037827       0.99632012        1.0130674        1.0339462        1.0216261        1.0139420        1.0093153        1.0247439       0.98392042        1.0001216       0.87891987        1.0093232        1.0055437        1.0304542        1.0163928        1.0045197
  17070.903       0.99265273       0.99805651       0.99873505       0.99068383       0.97420893       0.99426526        1.0007911       0.99148853        1.0082473       0.99349410       0.99201390       0.98119901        1.0007198        1.0075903       0.98412012       0.99304475       0.99759279        1.0130798       0.99617368       0.99451546       0.85687279       0.99622279       0.99282697        1.0009278        1.0014133       0.99556673
  17071.401       0.98721238       0.98154612       0.98537344       0.97915053       0.97328895       0.98997536       0.98687810       0.97669374       0.99635586       0.98936785       0.99234598       0.98335951       0.99244880       0.99937907        1.0113485       0.98837672       0.99172313       0.99542955       0.97245612       0.99513192       0.90349839       0.98466040       0.98974807        1.0022280       0.99184015       0.98524670
  17071.886       0.97407472       0.98439945       0.97816348       0.96920465       0.96074319       0.97805256       0.97735718       0.96383398       0.98538453       0.97701211       0.97516225       0.97485363       0.98254055       0.96841932       0.99842422       0.97579198       0.97733221       0.99954470       0.97040010       0.97344256        1.0380463       0.97517704       0.97760548       0.97695539       0.98458516       0.97728881
  17072.397       0.96620341       0.96481428       0.97173628       0.96773525       0.95422997       0.96438424       0.96758144       0.94958447       0.96885282       0.96628188       0.96525036       0.96418361       0.97211314       0.96358576       0.98783835       0.97082521       0.96672522       0.98415112       0.94943493       0.97757473        1.0490154       0.96301573       0.96717383       0.97048657       0.97427213       0.96675753
  17072.895       0.95736536       0.96116692       0.96423124       0.95884282       0.93997830       0.94810627       0.96234448       0.93262502       0.95898315       0.95714169       0.96433095       0.94483216       0.96405990       0.95651511       0.95706710       0.96514197       0.95718296       0.96650433       0.95881626       0.95363743       0.98251935       0.95228454       0.95833871       0.95667884       0.96326291       0.95812267
  17073.381       0.95183351       0.95858975       0.94582755       0.95772096       0.95062694       0.94524721       0.95304994       0.92835211       0.94738652       0.95742917       0.95268048       0.94888479       0.94428436       0.94632227       0.94717744       0.95729298       0.96124886       0.95513553       0.94218150       0.94315631       0.87012080       0.94580430       0.95114890       0.94657178       0.95776274       0.95185683
  17073.815       0.94498287       0.93686347       0.93719044       0.95779859       0.93089962       0.94006335       0.94397599       0.92769816       0.94169383       0.94546328       0.94006521       0.94244246       0.94700266       0.95281529       0.94984002       0.95015625       0.95768000       0.95670580       0.93545500       0.93998304       0.86615550       0.93903586       0.94392131       0.95197625       0.95467905       0.94264767
  17074.326       0.93886518       0.93388492       0.93873658       0.93210146       0.92474796       0.93364798       0.94359208       0.92121765       0.93449870       0.93366487       0.93371106       0.94371465       0.94042747       0.93531786       0.96510831       0.93606697       0.94086834       0.95072090       0.92456957       0.93819201       0.82459546       0.93264738       0.93747414       0.94349720       0.94263026       0.93645314
  17074.850       0.92492695       0.92986320       0.93287498       0.92689845       0.92342330       0.93260907       0.92324471       0.90730791       0.92205057       0.92205740       0.92165099       0.92950292       0.93364354       0.93190934       0.93684457       0.92515787       0.94043146       0.94297224       0.94173800       0.94548691       0.85354394       0.92286918       0.92654386       0.93336022       0.93592903       0.92871063
  17075.425       0.91923316       0.92035256       0.92546359       0.92891456       0.91415774       0.92689244       0.91451593       0.91151615       0.91953017       0.92711639       0.91201008       0.93401076       0.92441431       0.92081065       0.91379278       0.92352529       0.92859325       0.93959720       0.92048874       0.91280015       0.88480792       0.91963295       0.92392663       0.91903959       0.93059025       0.92262104
  17076.026       0.91209197       0.91981047       0.92641041       0.91551921       0.90033528       0.91761567       0.90958223       0.90263906       0.90180090       0.91141529       0.91051448       0.92768567       0.91233001       0.92624713       0.92652888       0.91321785       0.91728331       0.92572098       0.91476039       0.91726067       0.95985419       0.91179615       0.91463407       0.92633281       0.91880838       0.91713177
  17076.665       0.90813652       0.91360257       0.92219758       0.91014539       0.89589136       0.90879388       0.91629946       0.89405524       0.88345114       0.90954262       0.90573826       0.91272856       0.91191609       0.92439384       0.91943140       0.91039717       0.91832591       0.91579508       0.91446527       0.91835327        1.0395442       0.90458151       0.90987622       0.92298879       0.91463569       0.91263174
  17077.342       0.90131187       0.90673527       0.91627807       0.90100660       0.90055475       0.90236167       0.90788657       0.88758465       0.86965892       0.90847819       0.90862113       0.90965175       0.90748145       0.89923251       0.90017190       0.89840118       0.91459188       0.90758433       0.90238644       0.91510150       0.95663295       0.89680091       0.90846463       0.89950047       0.90641309       0.90557045
  17078.071       0.90041157       0.90213074       0.89999503       0.90704219       0.89527866       0.89771818       0.89773099       0.88335635       0.89106368       0.89384282       0.89367664       0.90864932       0.90012152       0.91504412       0.92371760       0.90010894       0.91119576       0.90367091       0.90694689       0.90082975        1.0046988       0.89544599       0.89850266       0.91730668       0.90465311       0.90073204
  17078.876       0.89447890       0.89456172       0.90758376       0.89780144       0.88459746       0.90410087       0.89544933       0.87695430       0.88893764       0.89966610       0.89825120       0.91187913       0.89483723       0.92118669       0.90291848       0.89618287       0.90091307       0.90225711       0.89757969       0.90655607       0.81962470       0.89250036       0.90040410       0.91599936       0.89978057       0.89888183
  17079.720       0.89063943       0.90428575       0.90580023       0.90331699       0.89312484       0.89318059       0.89879379       0.88320268       0.87550584       0.90372635       0.89506508       0.90578881       0.90172007       0.89974797       0.89857105       0.89665048       0.90697360       0.89942476       0.92227579       0.89612978       0.89361141       0.89210362       0.90141295       0.89941793       0.90067619       0.89865960
  17080.628       0.88713275       0.89046387       0.89688465       0.89373059       0.87686692       0.89644472       0.89426687       0.88292383       0.86281616       0.89129202       0.89160603       0.90491850       0.89684155       0.90424475       0.90012219       0.90053378       0.89259023       0.90728750       0.89557052       0.90135190       0.96834584       0.88656633       0.89554659       0.90307757       0.90049473       0.89263090
  17081.612       0.88807659       0.89421629       0.89200347       0.89753839       0.89417464       0.89340759       0.88643355       0.88641957       0.87639570       0.89549272       0.88820685       0.88606872       0.90031178       0.89935195       0.89924196       0.88893171       0.88142381       0.89915391       0.89586401       0.88589538       0.90456597       0.88868191       0.89312371       0.89928425       0.89029773       0.89196228
  17082.648       0.88548816       0.88704187       0.88944925       0.88952354       0.88333787       0.88555869       0.88014981       0.88897710       0.87143545       0.88823348       0.88336948       0.88935881       0.89441065       0.88306008       0.88653073       0.88799929       0.87250410       0.88983624       0.90835285       0.89717202       0.84770102       0.88508945       0.88889745       0.88405037       0.88405803       0.88640251
  17083.684       0.87616582       0.89049094       0.89401876       0.89309014       0.87364483       0.88532069       0.87479080       0.89265125       0.87890632       0.88451206       0.87695676       0.88351246       0.88591926       0.89052996       0.86574547       0.87084396       0.88323067       0.89665937       0.90759826       0.89027115       0.94008883       0.88637615       0.88279461       0.88348912       0.88344177       0.88558902
  17084.746       0.88475464       0.88652407       0.90350326       0.89945810       0.89135141       0.89064625       0.88496953       0.90252226       0.88055165       0.88481456       0.89726739       0.89558935       0.89312001       0.89613036       0.88246490       0.89803286       0.88381185       0.89245220       0.91038044       0.89472877       0.94337104       0.89235751       0.89221039       0.89225024       0.89189402       0.89101700
  17085.808       0.89052429       0.89279104       0.90680255       0.90791775       0.88505424       0.89582935       0.89515697       0.91793043       0.88923638       0.89753854       0.89370555       0.90465834       0.89912169       0.90168231       0.90760055       0.89838706       0.89282523       0.90678205       0.92439761       0.90323233       0.84457205       0.90098275       0.89840076       0.90336894       0.89973254       0.89716054
  17086.883       0.91592587       0.90846523       0.91734593       0.91226580       0.91428560       0.90905962       0.89980501       0.93307702       0.92585783       0.90498626       0.91976347       0.90460707       0.90637960       0.91949523       0.93561922       0.90541927       0.91296501       0.92322002       0.92360341       0.91293373       0.89187702       0.91819209       0.90901229       0.92408415       0.91389969       0.91125768
  17087.970       0.92331169       0.92024045       0.92646266       0.93688722       0.91937800       0.92601220       0.92872910       0.95067155       0.91283652       0.92509765       0.92372274       0.92694797       0.93035364       0.92867380       0.93202117       0.93332088       0.92689027       0.93237585       0.92739370       0.92849323       0.99577736       0.93000351       0.92652812       0.92969043       0.93111887       0.92590567
  17089.084       0.94137744       0.93355844       0.94270098       0.94788260       0.93353537       0.93697804       0.93662677       0.96600241       0.95094704       0.94030440       0.93914812       0.94306644       0.93381470       0.93659054       0.94684701       0.92304736       0.94620651       0.94621124       0.95359468       0.94047814       0.92177664       0.94711035       0.93879446       0.93951155       0.93802982       0.93947913
  17090.197       0.95555048       0.96530501       0.95973970       0.97458856       0.94875420       0.95695943       0.95701705       0.98357687       0.97037352       0.95346716       0.96060571       0.96280747       0.95496410       0.96125726       0.94156415       0.95554329       0.95581160       0.96719988       0.98280663       0.96134568       0.90228198       0.96742317       0.95748792       0.95566615       0.95971300       0.96096570
  17091.324       0.98565281       0.97679152       0.98908668       0.96999668       0.96758998       0.97389753       0.98620492       0.99379261       0.98585273       0.97908788       0.97897763       0.97658505       0.97968020       0.99552893       0.96439260       0.98622494       0.96710447       0.98887165       0.98944276       0.96864063       0.96586986       0.98410769       0.97872372       0.98672449       0.98149487       0.98024578
  17092.464       0.99525489       0.99343276        1.0068548        1.0013938       0.98703675        1.0005714       0.99188116        1.0129367        1.0091076        1.0092170       0.99639728        1.0063049       0.99708664        1.0235921       0.99358200       0.99926655        1.0037860       0.99399270        1.0123380        1.0061104        1.0503560        1.0029705        1.0021451        1.0149887       0.99874865       0.99813216
  17093.616        1.0158209        1.0263144        1.0221765        1.0211340        1.0295128        1.0263327        1.0331696        1.0373045        1.0282466        1.0285175        1.0141233        1.0215515        1.0240198        1.0245464       0.99633027        1.0144980        1.0238702        1.0304570        1.0205802        1.0173096        1.0989831        1.0272013        1.0223151        1.0166764        1.0227221        1.0233268
  17094.756        1.0325342        1.0576501        1.0476934        1.0400917        1.0346958        1.0510815        1.0450325        1.0579815        1.0464363        1.0439293        1.0464050        1.0315482        1.0393274        1.0479343        1.0441333        1.0331705        1.0358835        1.0348936        1.0422436        1.0449300        1.0796747        1.0486675        1.0409103        1.0467713        1.0345683        1.0457327
  17095.960        1.0615907        1.0707595        1.0637726        1.0624566        1.0643750        1.0632757        1.0624238        1.0711518        1.0515134        1.0854359        1.0565461        1.0707513        1.0634601        1.0759395        1.0637437        1.0548249        1.0464576        1.0522626        1.0680946        1.0481713       0.89304642        1.0642616        1.0693605        1.0724837        1.0514685        1.0643026
  17097.151        1.0809055        1.0858763        1.0736180        1.0868916        1.0657678        1.0797180        1.0790804        1.0850701        1.0735059        1.0866992        1.0654825        1.0680887        1.0755594        1.0944632        1.0547303        1.0777179        1.0697473        1.0756363        1.0681868        1.0713378       0.94445914        1.0810498        1.0748373        1.0831808        1.0745426        1.0811002
  17098.330        1.0887788        1.1035377        1.0856707        1.1001969        1.0852567        1.0962158        1.0903630        1.0934393        1.0868444        1.0983219        1.0978097        1.0940944        1.0928726        1.1158248        1.0635311        1.0858061        1.0836509        1.0846303        1.0935951        1.0933263        1.0044554        1.0931292        1.0958757        1.1009728        1.0846957        1.0942802
  17099.547        1.1089178        1.1109533        1.1021072        1.1116523        1.1006866        1.1131567        1.0975425        1.0946235        1.0808980        1.1167083        1.1111419        1.0960061        1.0982189        1.1149254        1.0901311        1.1066932        1.0797108        1.0921297        1.0855786        1.1143442        1.0780974        1.1015979        1.1062229        1.1078905        1.0938382        1.1082704
  17100.791        1.1165648        1.1156716        1.1123655        1.1184055        1.1193447        1.1176649        1.0746535        1.1005004        1.0952302        1.1233627        1.1215797        1.1075646        1.1099705        1.1268351        1.1065117        1.1139817        1.1026090        1.1113649        1.1042780        1.1154094        1.0902840        1.1071751        1.1161553        1.1210709        1.1096946        1.1119960
  17102.021        1.1160924        1.1255427        1.1143399        1.1084016        1.0978524        1.1314654        1.1182959        1.0974206        1.1091745        1.1173075        1.1363973        1.1117931        1.1181282        1.1464184        1.0811651        1.1265180        1.1155488        1.1241294        1.1124880        1.1280274        1.1123454        1.1133027        1.1212042        1.1278838        1.1224303        1.1199207
  17103.278        1.1241843        1.1307665        1.1215727        1.1270950        1.1161473        1.1382818        1.1187544        1.0911449        1.1041160        1.1328459        1.1377835        1.1227374        1.1187165        1.1491393        1.1046774        1.1203604        1.1251247        1.1143074        1.1356483        1.1214256        1.1626777        1.1161160        1.1282554        1.1365146        1.1196405        1.1276103
  17104.534        1.1333297        1.1343951        1.1228313        1.1248791        1.1139406        1.1315117        1.1175421        1.0901644        1.0935773        1.1313794        1.1277883        1.1234762        1.1203347        1.1543144        1.1117791        1.1246280        1.1219252        1.1091268        1.1169582        1.1256021        1.2002545        1.1153878        1.1259241        1.1422375        1.1183814        1.1289265
  17105.804        1.1327564        1.1344569        1.1223444        1.1311669        1.1079136        1.1320738        1.1121265        1.0933343        1.0870433        1.1397863        1.1362208        1.1249397        1.1174042        1.1370748        1.1182789        1.1314737        1.1170941        1.1256993        1.1123289        1.1275718        1.1552784        1.1153957        1.1298185        1.1316152        1.1251882        1.1290848
  17107.099        1.1216850        1.1273452        1.1181160        1.1144648        1.1025967        1.1257801        1.1074907        1.0865124        1.0884559        1.1276877        1.1154391        1.1314332        1.1269878        1.1396657        1.0782325        1.1204297        1.1273389        1.1250444        1.1166496        1.1284195        1.0643564        1.1086500        1.1249693        1.1222165        1.1240902        1.1207430
  17108.395        1.1145554        1.1120691        1.1179462        1.1193664        1.0880592        1.1153602        1.1110941        1.0913936        1.0819684        1.1324875        1.1116243        1.1150140        1.1126250        1.1311290        1.0869155        1.1112846        1.1250981        1.1087583        1.1164931        1.1155022        1.1922352        1.1052714        1.1184567        1.1185741        1.1144802        1.1149754
  17109.703        1.1169521        1.1170626        1.1040583        1.1125654        1.0783043        1.1088937        1.0930172        1.0806888        1.0798979        1.1045977        1.1140284        1.1177282        1.1182190        1.1023962        1.0926908        1.1069115        1.1151518        1.0976881        1.1016337        1.1085760        1.3282486        1.0996439        1.1131330        1.0996489        1.1061068        1.1104887
  17111.012        1.1021852        1.1168904        1.0963628        1.1028099        1.0804578        1.1096353        1.0879689        1.0904034        1.0785786        1.1170584        1.1014178        1.1011763        1.1064772        1.1173224        1.0940077        1.1073069        1.1036707        1.1055645        1.1250218        1.0993584        1.2781512        1.0978094        1.1071543        1.1107073        1.1055547        1.1043461
  17112.360        1.0939400        1.1065562        1.0967630        1.0943472        1.0825608        1.0916245        1.0909176        1.0852811        1.0971254        1.0933068        1.0942445        1.1024795        1.0923196        1.1086863        1.0840766        1.0933063        1.0908579        1.0963194        1.0915362        1.0888265       0.99465569        1.0938022        1.0950709        1.1017027        1.0936289        1.0962560
  17113.720        1.0877089        1.0875994        1.0819932        1.0865224        1.0594466        1.0920200        1.0628891        1.0897998        1.0824511        1.0882931        1.0942043        1.0865188        1.0818406        1.1130064        1.0971413        1.0963588        1.0938897        1.0712792        1.0868345        1.0957191       0.95697539        1.0857800        1.0876867        1.1085086        1.0868386        1.0849910
  17115.068        1.0719271        1.0839023        1.0767542        1.0778030        1.0534820        1.0794435        1.0753021        1.0867978        1.0847238        1.0851897        1.0778451        1.0784286        1.0739693        1.0891907        1.0815840        1.0748069        1.0785733        1.0679930        1.0787534        1.0837894       0.90307921        1.0806488        1.0789743        1.0870305        1.0735250        1.0776108
  17116.455        1.0706168        1.0639386        1.0675341        1.0668767        1.0390091        1.0553092        1.0646411        1.0872784        1.0815197        1.0664339        1.0560532        1.0651678        1.0609101        1.0778505        1.0626039        1.0734944        1.0617025        1.0617421        1.0628917        1.0637503       0.99070966        1.0721507        1.0621796        1.0735270        1.0658758        1.0647894
  17117.829        1.0540391        1.0536349        1.0574655        1.0442722        1.0223412        1.0486754        1.0479180        1.0811879        1.0621729        1.0521653        1.0478260        1.0582406        1.0575014        1.0784712        1.0898706        1.0443402        1.0554432        1.0482937        1.0645332        1.0452986       0.97439093        1.0598586        1.0537085        1.0817218        1.0490098        1.0516428
  17119.216        1.0327763        1.0312360        1.0339396        1.0386874        1.0228887        1.0317966        1.0439961        1.0643133        1.0541175        1.0434431        1.0319856        1.0362329        1.0417371        1.0541800        1.0309189        1.0416128        1.0386895        1.0311509        1.0630535        1.0443125       0.92792215        1.0438028        1.0386827        1.0475775        1.0370712        1.0342927
  17120.629        1.0288570        1.0280832        1.0280790        1.0202234        1.0199304        1.0303459        1.0181728        1.0455103        1.0439717        1.0367764        1.0107475        1.0351333        1.0261299        1.0489160        1.0272490        1.0250877        1.0328063        1.0244020        1.0225142        1.0224676       0.88759880        1.0332853        1.0270523        1.0427663        1.0270846        1.0267181
  17122.030        1.0186673        1.0076121        1.0143274        1.0125510       0.99599400        1.0151506        1.0317975        1.0330086        1.0276884        1.0304365        1.0261667        1.0188841        1.0070436        1.0266514        1.0283392        1.0216668        1.0265108        1.0047997        1.0033109        1.0169457       0.87095668        1.0211818        1.0207564        1.0271394        1.0171736        1.0155912
  17123.482        1.0040111        1.0070291        1.0063915        1.0004282       0.99439628        1.0042126        1.0171350        1.0255367        1.0083858        1.0009603       0.99368598        1.0020727        1.0007896       0.99798419        1.0184700        1.0004876        1.0094271       0.99946844       0.99149807        1.0031520       0.89737688        1.0107733       0.99930326        1.0037956        1.0027714        1.0058834
  17124.908       0.99336170       0.98663019       0.99530424       0.99054509       0.97617138       0.99402619        1.0077832       0.99884574       0.99170686       0.99232941       0.97636183       0.99375900       0.98999454       0.99502437        1.0011021       0.99300586        1.0031769       0.98594045        1.0006323       0.99425845       0.96817343       0.99450241       0.98797355       0.99675872       0.99354417       0.99348774
  17126.387       0.97994985       0.97518675       0.99082618       0.96836421       0.96784202       0.97924778        1.0057222       0.99365604       0.98299117       0.96793863       0.97640465       0.98401356       0.97545427       0.97578085       0.98025533       0.97727864       0.98023136       0.98114669       0.98158112       0.98654925        1.0320588       0.98461450       0.97524768       0.97705887       0.97950763       0.98165554
  17127.839       0.97401149       0.98047877       0.97882408       0.98231828       0.96166067       0.97604238       0.98679720       0.98399688       0.96551600       0.97159351       0.97522838       0.98558320       0.96865564       0.96303406       0.99098639       0.96787973       0.97854423       0.97946967       0.96278238       0.97642535        1.0911831       0.97828802       0.97443082       0.97098502       0.97510165       0.97876133
  17129.331       0.96864693       0.97200458       0.96651412       0.96618905       0.96797690       0.95694182       0.95156310       0.97988430       0.95379721       0.96327544       0.96216366       0.97157004       0.96013449       0.96395029       0.97154355       0.96237205       0.97044112       0.96552693       0.97330032       0.97632524       0.98808655       0.96688257       0.96380660       0.96611428       0.96586300       0.96476241
  17130.823       0.95626525       0.96144445       0.96331245       0.96901306       0.95979189       0.96111407       0.96556882       0.97269247       0.93991429       0.96176557       0.95583743       0.96969949       0.95671422       0.96098624       0.97041977       0.95295707       0.96175471       0.96560349       0.95985611       0.97187212       0.97120406       0.96157405       0.96047212       0.96367316       0.95999780       0.96184606
  17132.341       0.96236380       0.95378433       0.95831368       0.95998415       0.95520974       0.95547788       0.96729131       0.97314269       0.93091079       0.95616923       0.95883456       0.97018428       0.95636651       0.95502209       0.96090790       0.96826337       0.94786520       0.95072964       0.97041528       0.96259670       0.90396109       0.95861592       0.95961411       0.95669559       0.95606931       0.95884988
  17133.833       0.96052988       0.95374115       0.96174057       0.95383590       0.94524711       0.95864099       0.95770859       0.96975500       0.94856049       0.94505347       0.95284911       0.96474814       0.95587473       0.93657920       0.94938435       0.96346764       0.95543453       0.95667825       0.95799680       0.95553829        1.0178996       0.95943711       0.95380273       0.94022348       0.95868419       0.95785433
  17135.378       0.96056991       0.95479598       0.96876491       0.96349377       0.94729663       0.95547116       0.95801519       0.97355410       0.96218873       0.95702836       0.93994391       0.96370228       0.96261889       0.95175639       0.97314164       0.95344592       0.95495815       0.94863764       0.97249410       0.95037592        1.0086266       0.96330723       0.95557228       0.95753851       0.95220238       0.95980818
  17136.935       0.95845555       0.95140085       0.96236219       0.95987078       0.95757660       0.96445903       0.95671294       0.97623171       0.95435835       0.95010236       0.94928420       0.97688221       0.95426174       0.95097628       0.93144722       0.96110513       0.96266749       0.95363858       0.95784896       0.95247541       0.95420369       0.96226649       0.95629337       0.94558813       0.95893759       0.95876467
  17138.467       0.97008195       0.96594588       0.96639762       0.96121240       0.95830019       0.95861946       0.96024072       0.97899341       0.97030979       0.96269777       0.95986235       0.96605332       0.96341935       0.95205831       0.95801068       0.96037830       0.96813245       0.95469092       0.96815395       0.96271452        1.0602119       0.96854090       0.96283588       0.95374609       0.96067256       0.96439223
  17140.038       0.96500682       0.95958283       0.96761470       0.95978395       0.96763390       0.96066875       0.97453930       0.98254530       0.96936497       0.96647255       0.96953240       0.96502208       0.95952300       0.94953997       0.98128726       0.96527339       0.96006037       0.96878672       0.95506327       0.97015530        1.1142353       0.96884995       0.96506431       0.95856879       0.96494912       0.96376991
  17141.621       0.97308682       0.97028518       0.96745911       0.96251136       0.96060499       0.96423340       0.97100042       0.99053448       0.96949452       0.97329276       0.97341605       0.97809624       0.97694231       0.96895267       0.99502874       0.97698735       0.96902913       0.96396080       0.96395574       0.97286800        1.0153218       0.97370053       0.97524790       0.97633768       0.97005624       0.96841720
  17143.206       0.97547767       0.96929359       0.96736681       0.98082842       0.97119456       0.97135571       0.97456202       0.98215818       0.96700734       0.98000146       0.97848582       0.97191290       0.96841893       0.95354489       0.99450747       0.98766975       0.98111303       0.96716794       0.97007951       0.97997523       0.93547972       0.97418681       0.97488740       0.96519319       0.97852833       0.97272239
  17144.803       0.98229415       0.96599835       0.97846294       0.98513176       0.97331968       0.98039054       0.96505715       0.98900809       0.96466978       0.97438878       0.97653642       0.97625643       0.97990875       0.98089532       0.98604173       0.97729015       0.97931684       0.97125531       0.98657642       0.98174581       0.91422127       0.97799109       0.97676869       0.98236389       0.97576798       0.97663999
  17146.440       0.98771579       0.97903657       0.98248255       0.98820762       0.98112377       0.98728775       0.97832355       0.98740730       0.96640783       0.98929865       0.98521571       0.98149521       0.98338330       0.98296380       0.98081050       0.98170718       0.99064602       0.98072572       0.98067782       0.98282507       0.88262128       0.98265179       0.98513037       0.98235765       0.98396031       0.98416238
  17148.063       0.99157717       0.98562460       0.99036982        1.0016497       0.97632755       0.99303938       0.99750727       0.98917777       0.98584517       0.99973113       0.99419422        1.0003536       0.98300359       0.98275189       0.99690202       0.98631360       0.99212883       0.97428201       0.99296472       0.98938373        1.0449092       0.99073195       0.99384006       0.98677987       0.98380646       0.99227981
  17149.700       0.99394575       0.98571062       0.99249997       0.99733464       0.97909787       0.98478281       0.99604146       0.99010801       0.97160456       0.99038296       0.99403989       0.98777208       0.99885921       0.99936363        1.0071994       0.98998262       0.99342461       0.99246131       0.99430011       0.99734837        1.0117239       0.98826163       0.99306477        1.0015974       0.99186850       0.99091367
  17151.351        1.0021557       0.99820382        1.0059342       0.99583427       0.99762628        1.0062564       0.99183494        1.0005273       0.99370731        1.0031352        1.0078003       0.99987325       0.99921893       0.98922871       0.99019689       0.99793596        1.0046316       0.99350864        1.0054594       0.99341278        1.0867106       0.99989451        1.0025626       0.98950994       0.99835936        1.0009048
  17153.027        1.0100023        1.0044115        1.0114598        1.0028155        1.0031477        1.0122780       0.99768911       0.99675340        1.0139634        1.0126447        1.0007005        1.0060289        1.0095880        1.0077505       0.99417003        1.0073807        1.0062218       0.99716406        1.0187606        1.0009086        1.0173204        1.0057499        1.0075864        1.0038970        1.0034484        1.0074005
  17154.691        1.0168452        1.0137766        1.0090305        1.0071973        1.0296540        1.0118097        1.0202260        1.0021029        1.0023207        1.0115576        1.0242456        1.0196323        1.0034725        1.0118397       0.98152699        1.0003691        1.0038348       0.99964379        1.0299444        1.0119679       0.96660273        1.0091988        1.0141292        1.0032303        1.0012172        1.0131608
  17156.381        1.0206470        1.0161752        1.0075427        1.0224155        1.0219925        1.0171706        1.0049255        1.0041028       0.99423111        1.0157072        1.0136907        1.0046986        1.0180517        1.0048888        1.0244382        1.0116422        1.0214749        1.0152575        1.0192787        1.0162770       0.90215065        1.0102386        1.0136564        1.0102953        1.0158176        1.0156680
  17158.084        1.0151559        1.0218588        1.0137903        1.0230720        1.0325823        1.0125046        1.0216543        1.0009535        1.0028266        1.0235218        1.0258063        1.0178845        1.0201212        1.0069234       0.99431522        1.0188804        1.0267220        1.0048055        1.0145533        1.0084841        1.1339366        1.0117216        1.0219471        1.0034553        1.0162551        1.0174220
  17159.787        1.0264949        1.0200210        1.0176166        1.0207141        1.0125349        1.0193026        1.0380518       0.99873363       0.99552976        1.0111877        1.0215308        1.0153095        1.0151832        1.0246473        1.0151640        1.0175818        1.0261080        1.0301124        1.0052671        1.0301855        1.0455533        1.0137342        1.0156588        1.0219589        1.0245062        1.0228287
  17161.517        1.0214061        1.0306528        1.0213568        1.0173884        1.0282044        1.0088685        1.0365771        1.0127577        1.0013871        1.0241717        1.0245495        1.0323690        1.0183546        1.0265569        1.0200201        1.0208984        1.0277443        1.0187050        1.0310272        1.0193505       0.87807374        1.0171490        1.0242851        1.0246692        1.0221798        1.0218941
  17163.260        1.0213915        1.0323591        1.0192668        1.0207106        1.0316512        1.0227062        1.0177734        1.0097169        1.0034574        1.0259835        1.0293021        1.0277442        1.0278748        1.0200374        1.0073176        1.0274881        1.0246612        1.0225550        1.0141976        1.0259334       0.95359517        1.0174714        1.0276521        1.0164287        1.0248753        1.0230932
  17165.003        1.0269543        1.0365176        1.0217050        1.0246181        1.0268254        1.0295172        1.0264570        1.0124140       0.99694429        1.0241588        1.0356741        1.0272566        1.0289492        1.0228300        1.0281037        1.0296442        1.0180265        1.0134672        1.0172023        1.0431140        1.0825120        1.0205503        1.0289361        1.0242955        1.0205895        1.0282200
  17166.785        1.0236728        1.0269282        1.0189950        1.0250416        1.0350058        1.0306588        1.0312424        1.0104948        1.0125597        1.0330381        1.0305032        1.0313517        1.0179083        1.0194073        1.0299175        1.0212904        1.0188414        1.0237782        1.0402689        1.0232597        1.0892857        1.0205701        1.0281015        1.0224002        1.0213365        1.0258420
  17168.542        1.0277662        1.0280842        1.0197167        1.0345967        1.0382401        1.0224753        1.0280484        1.0186377        1.0182894        1.0352999        1.0276784        1.0272160        1.0417350        1.0192617        1.0483114        1.0308425        1.0261263        1.0116385        1.0146824        1.0196299       0.88917765        1.0235711        1.0335297        1.0274654        1.0227011        1.0264274
  17170.325        1.0258945        1.0223406        1.0247340        1.0261508        1.0466260        1.0363461        1.0244592        1.0168478        1.0232674        1.0339415        1.0267086        1.0260621        1.0287169        1.0278060        1.0373358        1.0207759        1.0300261        1.0214470        1.0296274        1.0348791        1.0802893        1.0240617        1.0291574        1.0304879        1.0237452        1.0268553
  17172.122        1.0259385        1.0243293        1.0246427        1.0284893        1.0436923        1.0308267        1.0279265        1.0224971        1.0196294        1.0176455        1.0230487        1.0250313        1.0215589        1.0155644        1.0097031        1.0240045        1.0246601        1.0167558        1.0123119        1.0266280        1.1947063        1.0249052        1.0215027        1.0139048        1.0216503        1.0268407
  17173.931        1.0226802        1.0160567        1.0242678        1.0195128        1.0437918        1.0223874        1.0393769        1.0166373        1.0252145        1.0230054        1.0345422        1.0177420        1.0179318        1.0219399        1.0235671        1.0210204        1.0288250        1.0174023        1.0236214        1.0220073        1.2034813        1.0216493        1.0234736        1.0224081        1.0220559        1.0227732
  17175.754        1.0204835        1.0165865        1.0233164        1.0258846        1.0515152        1.0232837        1.0452763        1.0292091        1.0178863        1.0240381        1.0294004        1.0150843        1.0163670        1.0003336        1.0367083        1.0226518        1.0341943        1.0221091        1.0243918        1.0174005        1.0843292        1.0242910        1.0215438        1.0106787        1.0258730        1.0237833
  17177.591        1.0186746        1.0199730        1.0112915        1.0145452        1.0491961        1.0233231        1.0301475        1.0240355        1.0265627        1.0278988        1.0314860        1.0187856        1.0163798        1.0052436        1.0154475        1.0147970        1.0273394        1.0154212        1.0101671        1.0214646        1.0415691        1.0213093        1.0238773        1.0081744        1.0187238        1.0192792
  17179.440        1.0201629        1.0154436        1.0152921        1.0248370        1.0235947        1.0153323        1.0266986        1.0215519        1.0280634        1.0123676        1.0093537        1.0118688        1.0223670       0.99477984        1.0064450        1.0149512        1.0287085        1.0111371       0.99979450        1.0147248        1.0792157        1.0205736        1.0142099       0.99810111        1.0176790        1.0187348
  17181.303        1.0136699        1.0096935        1.0163163        1.0200515        1.0324402        1.0102989        1.0090307        1.0194804        1.0293805        1.0130839        1.0073130        1.0125818        1.0134326        1.0045239        1.0192916        1.0168735        1.0217333       0.99640350        1.0046937        1.0193573        1.1518088        1.0165620        1.0116342        1.0087274        1.0111206        1.0129562
  17183.154        1.0194993        1.0042586        1.0062298       0.99625643        1.0479618        1.0097059        1.0119935        1.0169167        1.0203982        1.0141113        1.0061033        1.0173917        1.0042596       0.99694409        1.0014760        1.0052314        1.0085016        1.0007262        1.0070898        1.0109868        1.1239421        1.0121644        1.0100455       0.99829357        1.0046329        1.0088031
  17185.056        1.0078096        1.0064524        1.0049497        1.0134610        1.0436268        1.0042288        1.0181746        1.0097089        1.0262852        1.0054271        1.0085692       0.99342812        1.0065152        1.0015141        1.0125474        1.0038461        1.0052862        1.0047635        1.0103288       0.99623154        1.0834218        1.0107994        1.0041334        1.0046491        1.0045916        1.0081222
  17186.947        1.0004275        1.0107818        1.0069485        1.0135754        1.0496511        1.0010461        1.0151599        1.0054768        1.0148487        1.0008162        1.0043136       0.99906022        1.0154983       0.99915259        1.0203210        1.0154424        1.0144186       0.99971447        1.0071263        1.0094521       0.96173706        1.0074895        1.0053056        1.0051493        1.0096189        1.0067654
  17188.850       0.99771342       0.98540996       0.99132492        1.0073886       0.99806936       0.99495066        1.0021270        1.0073980        1.0190721       0.99148961        1.0010847       0.99061145       0.99339053        1.0034291        1.0147697        1.0011097        1.0001411       0.99665113       0.98757915       0.98413969       0.91478910        1.0011430       0.99422311        1.0065581       0.99929795       0.99530436
  17190.780       0.99711281       0.99103683       0.99926028        1.0003601       0.93153285       0.99949145       0.96590370        1.0098728        1.0260932       0.99558878       0.97831744       0.98194642        1.0027088        1.0500397       0.98253800       0.99217649       0.99446708        1.0027964       0.99226871        1.0008620       0.98213151        1.0017566       0.99059402        1.0308600       0.99653425       0.99396494
  17192.710        1.0050371       0.99534619       0.99662603       0.99191728        1.1337361        1.0037443        1.0273329       0.96879383       0.97931188       0.99110785        1.0170857       0.99836549       0.99213602       0.92251090        1.0165002       0.99713905       0.99234897       0.98615290       0.98951641       0.98910564        1.1984695       0.99141212       0.99930816       0.94922932       0.99186172        1.0020637
  17194.641        1.0002889       0.99211265       0.99128490       0.98004759        1.1245770       0.99482079        1.0179331       0.97232123       0.97561899       0.98846927       0.99929767        1.0117057       0.98086387       0.90995832        1.0160649       0.99309260       0.99397934       0.98106088       0.97708410       0.97174658        1.0749093       0.98749557       0.99367623       0.94012049       0.98912756       0.99539185
  17196.611       0.98919619       0.97568218       0.99065340       0.98875591       0.98815393       0.99038294       0.97343795       0.99070354        1.0023750       0.98696942       0.98255964       0.98786071       0.98483979        1.0175782       0.98966391       0.98053515       0.99687066       0.98270423       0.99137273       0.99487776       0.83543655       0.98870812       0.98545943        1.0096496       0.98608107       0.98526840
  17198.581       0.98095520       0.98268584       0.97988833       0.98746011       0.97464422       0.98148525       0.96565483       0.99306999        1.0014143       0.97412639       0.98623035       0.97855154       0.98774467        1.0067684       0.96710673       0.98586710       0.97817855       0.98250371       0.97604164       0.97972123       0.88404227       0.98610288       0.98170099       0.99553410       0.98250218       0.98052535
  17200.552       0.97756799       0.96601399       0.97407206       0.98558070       0.96699000       0.98200269       0.98420466       0.98129855       0.99429153       0.97344620       0.97996242       0.99115797       0.98273094        1.0000674       0.96275531       0.97762329       0.98835803       0.97853741       0.98062938       0.97741348       0.93256148       0.98029438       0.98103716       0.98946698       0.98107653       0.97714958
  17202.563       0.98705912       0.97662384       0.97865040       0.99055654       0.97830828       0.98429903       0.97788468       0.99254738       0.99983249       0.98481571       0.97135593       0.97686413       0.97718491        1.0091266       0.98572088       0.98296206       0.97683969       0.97609233       0.98648272       0.97419906        1.0141112       0.98710811       0.97781151        1.0024791       0.97873618       0.98260162
  17204.547       0.97873784       0.97126916       0.97964754       0.97832830       0.98088747       0.98125726       0.97844571       0.98242350       0.99003108       0.96964647       0.96977030       0.96826641       0.98902374        1.0058751       0.98818750       0.98642214       0.97231443       0.98579235       0.97260027       0.97576782        1.1244862       0.98039679       0.97465587        1.0008527       0.98202500       0.97774776
  17206.585       0.97828598       0.97079590       0.98051450       0.98329713       0.97853172       0.97173708       0.96935497       0.98679673       0.98514638       0.98133387       0.98323156       0.97509344       0.98208909       0.99744340       0.98452917       0.97348011       0.97864733       0.97294532       0.97246875       0.96915201        1.0993182       0.97941378       0.98077573       0.99377748       0.97481859       0.97559076
  17208.596       0.97889506       0.98350497       0.98339249       0.97358313       0.97819437       0.98197736       0.96939527       0.96963790       0.99632007       0.97626574       0.97987031       0.96932505       0.97982569       0.99042110       0.94616176       0.97712138       0.98692383       0.97309283       0.97914765       0.96621306        1.0526802       0.97935236       0.97676987       0.97784515       0.97860431       0.97951898
  17210.647       0.97864691       0.97296736       0.98545959       0.98254742       0.97755072       0.97524885       0.97750900       0.97177821        1.0055519       0.98219158       0.97198247       0.97018548       0.98121559       0.99963531       0.98624477       0.97495674       0.98051824       0.97547806       0.97437933       0.98387516        1.0522947       0.98023024       0.97701721       0.99583398       0.97678272       0.97827444
  17212.712       0.97925769       0.97075123       0.98718166       0.96407337       0.97782075       0.97783264       0.97347344       0.96679326       0.98757621       0.97815246       0.97189679       0.97389455       0.98344322       0.98438968       0.97035583       0.97899322       0.98046663       0.98829406       0.96833118       0.98589474       0.88441589       0.97534287       0.97715820       0.98040485       0.98260583       0.97602733
  17214.790       0.97616356       0.97550437       0.98075728       0.97995726       0.99237698       0.96742903       0.96764178       0.97606047       0.99589473       0.96864173       0.98174058       0.97605046       0.97760139       0.97986735       0.98791408       0.97847607       0.97514803       0.98561547       0.98058078       0.97679138       0.91424592       0.97771637       0.97566389       0.98215860       0.97999608       0.97470731
  17216.882       0.98006659       0.98709992       0.97949259       0.97231325       0.98554849       0.97778718       0.99024328       0.97500946        1.0032405       0.97743388       0.96095954       0.96361637       0.98038986       0.98093156       0.97804639       0.97985127       0.97217379       0.97886640       0.99747577       0.97570030        1.0035165       0.98244227       0.97149613       0.98011546       0.97725760       0.98101533
  17218.948       0.97994201       0.98278225       0.98355110       0.97283295       0.99259973       0.97366572       0.97940987       0.97787662       0.99176365       0.97886527       0.98304585       0.97024450       0.97280173       0.98195979       0.98403070       0.97379266       0.98316668       0.98258271       0.98868941       0.98660904       0.88540254       0.98032801       0.97656641       0.98255241       0.97965002       0.97895040
  17221.041       0.98259782       0.98047268       0.98299186       0.97132866        1.0132023       0.99197086       0.99381787       0.97339282       0.98195890       0.97069785       0.99157832       0.98542255       0.97434234       0.97344333       0.98379313       0.97116474       0.98962273       0.97681579       0.98623545       0.97680540       0.88852269       0.98108212       0.97969990       0.97640927       0.97860116       0.98371322
  17223.160       0.97889042       0.97525197       0.99787924       0.98413192        1.0007366       0.99165142       0.97674333       0.98180110       0.97632078       0.97898032       0.98228847       0.96877155       0.97555210       0.96060528       0.99536225       0.97617725       0.97744501       0.98390256       0.99434476       0.98476884       0.92932768       0.98249813       0.97691452       0.97048784       0.97926264       0.98398693
  17225.292       0.98582281       0.98042202       0.98410508       0.98929895        1.0022394       0.98188742       0.99809617       0.98265510       0.98648229       0.97708820       0.97528738       0.98496598       0.98477146       0.96814886       0.95901699       0.98478252       0.97801149       0.98004762       0.98619902       0.97642020        1.0064311       0.98485795       0.98026226       0.96555645       0.98111446       0.98534227
  17227.426       0.98682833       0.98595219       0.98526358       0.99057065        1.0082080       0.98866803       0.99113421       0.98728620       0.98861781       0.98268072       0.97115516       0.98508407       0.97752866       0.98405107        1.0129404       0.98918302       0.99444808       0.98337429       0.99903690       0.98119758        1.0390710       0.98767707       0.97889465       0.99226655       0.98869855       0.98763757
  17229.585       0.99038981       0.99000200       0.98300710        1.0017063        1.0052944       0.97709469       0.98055613       0.99120171       0.98659955       0.97513365       0.97469000       0.99346690       0.98469861       0.98622954       0.98379243       0.98956188       0.97954137       0.99383370        1.0090007       0.98859099       0.93106690       0.98795382       0.98121773       0.98560602       0.98814915       0.98704597
  17231.746       0.99122288       0.98895483       0.99033548       0.99540324        1.0014060       0.97993556       0.99279633       0.99291514       0.98490024       0.98011777       0.99066004       0.98694680       0.99164015       0.97744889       0.99256488       0.98741895       0.99507373       0.99120235        1.0065940       0.98343905        1.1418017       0.98947674       0.98721553       0.98174901       0.99100963       0.98914073
  17233.933       0.99375335        1.0052280       0.99167289       0.97949489        1.0001964        1.0051971       0.99641730       0.99165385        1.0060442       0.98762362       0.98402431       0.99151325       0.99356301       0.96635025        1.0122057       0.99296381       0.98785361       0.98014503       0.98954203       0.98332084        1.1268940       0.99653864       0.98909027       0.97938744       0.98694849       0.99643072
  17236.107       0.99436170       0.99712136       0.99474640        1.0054463        1.0141683       0.99495931       0.98463974       0.99003452       0.99496751       0.98735316       0.99414449       0.99205846       0.99711724       0.98476734       0.98371651        1.0041133       0.99257683       0.98355780       0.98929980       0.98660756        1.0592324       0.99415891       0.99261380       0.98455532       0.99348014       0.99550487
  17238.308       0.99851342       0.99752959       0.99700431       0.99733509        1.0224176       0.99455603       0.99275896       0.99918156        1.0093045       0.99817369        1.0021511        1.0069472       0.99467102       0.99461770        1.0044549       0.99348796       0.99053463       0.99412009        1.0004983       0.98440816        1.0618967       0.99881492       0.99994626       0.99741784       0.99282681       0.99659873
  17240.510       0.99881882        1.0024050        1.0015079       0.99768719        1.0117706        1.0014997        1.0011903        1.0049698        1.0189879       0.99620135        1.0097788       0.99854317       0.99405535       0.98267859       0.99529196        1.0040817       0.99679335        1.0012624        1.0166495       0.99979544       0.94160239        1.0039365       0.99947141       0.98626732        1.0009005        1.0005696
  17242.764        1.0075493        1.0092923        1.0066683       0.99341039        1.0248461        1.0077917        1.0128174        1.0029217        1.0041053       0.99713542        1.0047081        1.0062984        1.0034116       0.99653089        1.0012201        1.0155969        1.0043777       0.99243649        1.0017879        1.0100125       0.88737487        1.0054038        1.0025279       0.99782795        1.0041504        1.0065709
  17244.967        1.0051368        1.0044292        1.0067509       0.99750026        1.0241237        1.0119434        1.0117562        1.0070373       0.99390725        1.0040360        1.0024890        1.0076662        1.0020592        1.0000911       0.98327117        1.0061767        1.0162834        1.0044663        1.0007379        1.0049283        1.0404233        1.0048528        1.0038183       0.99531409        1.0085129        1.0062404
  17247.235        1.0032270        1.0004865        1.0077271        1.0001741        1.0169157        1.0074429       0.98866373        1.0063359        1.0131402        1.0105490       0.99985655        1.0027028        1.0081626       0.99696589        1.0030287        1.0018985        1.0107321       0.99151453        1.0014115       0.99885985        1.0014817        1.0046472        1.0056550       0.99872258        1.0009001        1.0023467
  17249.491        1.0040407        1.0047580        1.0051939        1.0102189        1.0156707        1.0020844       0.99222729        1.0034916        1.0053643       0.99887462        1.0059997        1.0108855        1.0000757        1.0074737        1.0323901        1.0051023        1.0027246       0.99709598        1.0095708        1.0010934        1.0441693        1.0037872        1.0033453        1.0144472        1.0015852        1.0035854
  17251.774       0.99773563        1.0103978        1.0044142        1.0005475        1.0156605        1.0068168        1.0063336        1.0026548        1.0125606       0.99603176        1.0051178        1.0130779        1.0060822        1.0027383       0.99171609        1.0132114        1.0050352        1.0042539       0.99450836        1.0125256        1.0657831        1.0049589        1.0043779       0.99960919        1.0076448        1.0042894
  17254.057        1.0076924        1.0154997        1.0036651        1.0060571        1.0167251        1.0063664        1.0017667        1.0027540        1.0020446        1.0022730        1.0063202       0.99173214       0.99474852       0.99412077       0.97684031        1.0152388       0.99538222       0.99541925        1.0045300       0.99320346       0.98480682        1.0057633       0.99922432       0.98921239        1.0024281        1.0076036
  17256.354        1.0067739        1.0046470       0.99605909        1.0059758        1.0212385        1.0027092       0.98553020        1.0010017       0.99211344        1.0043214       0.99276693       0.99123377        1.0166161       0.98873809        1.0012310        1.0115325       0.99629048       0.98130755        1.0174915       0.99813664       0.97798041        1.0002972        1.0021889       0.99229238       0.99640782        1.0016735
  17258.665        1.0057636       0.99526098        1.0083052        1.0086174        1.0218039       0.99503436        1.0126012        1.0031577       0.99194087        1.0140118        1.0041875        1.0087448       0.99617394        1.0015008       0.99327680        1.0102210        1.0094757       0.99441240        1.0146907        1.0020986       0.90345433        1.0016279        1.0056897       0.99916686        1.0043838        1.0030028
  17260.989        1.0103503        1.0024975        1.0025564        1.0075650        1.0243625        1.0036418        1.0048897        1.0037465        1.0072537       0.99449786       0.99682048        1.0006946        1.0069508        1.0060536       0.98079960        1.0032838       0.99029837        1.0027948       0.99268388       0.98864046        1.0076972        1.0052188       0.99966229       0.99887907       0.99928240        1.0053539
  17263.314        1.0010088        1.0017209       0.99136022        1.0094066        1.0207169        1.0041448       0.98376864        1.0005340        1.0001423        1.0027664       0.99189509        1.0037822        1.0071821       0.98592627       0.99910942        1.0098235       0.99572839       0.99764539        1.0148048       0.99543651       0.98252544       0.99986129        1.0014165       0.98965207        1.0013751       0.99956421
  17265.666        1.0064249       0.98919815       0.99969210       0.99936338        1.0223915       0.99373135       0.98464259       0.99871663        1.0025181       0.99465187       0.99327540       0.99916279       0.99970621       0.98860102        1.0020008       0.99730946       0.99434579        1.0014502        1.0192515       0.99863090       0.84441376       0.99771341       0.99655922       0.99241426       0.99788441       0.99639549
  17268.045        1.0005685       0.99573817       0.99719357       0.99589995        1.0194100       0.99033119       0.99298129       0.99686625        1.0014420        1.0130491       0.99766713       0.99817718        1.0079147        1.0086531        1.0058266       0.99743494       0.99076086        1.0018068        1.0014227        1.0023911       0.88428290       0.99674331        1.0048768        1.0078424       0.99698738       0.99576690
  17270.398       0.99711838        1.0008956       0.99605192       0.99759854        1.0111821        1.0017770       0.98707858        1.0000446        1.0164201       0.98114291        1.0131442        1.0124796       0.99538241        1.0015515        1.0026482       0.99670794       0.99677117       0.99655978        1.0024810        1.0018761       0.91722263        1.0006058       0.99913813        1.0018666       0.99667237       0.99766623
  17272.778       0.99840351       0.98782700       0.99563572       0.99000687        1.0292954       0.99969525       0.99852345       0.99158358        1.0182861       0.98854912        1.0014846        1.0022403        1.0025823        1.0013723       0.98191188       0.99562622       0.99631644        1.0004589       0.99822156       0.99457121       0.96574684       0.99717882       0.99830012       0.99584403       0.99752510       0.99501869
  17275.158        1.0066098       0.99254214       0.99802345       0.99538938        1.0140813       0.99822255       0.99454492       0.99404696        1.0106085       0.98548533        1.0056988        1.0034867        1.0043505       0.98883235       0.98340525        1.0015470       0.99211135       0.99407216        1.0118723       0.99057728       0.92033018       0.99881025       0.99918715       0.98734545       0.99614306       0.99819979
  17277.566       0.99384669       0.98689067       0.99561426       0.99736040        1.0002557        1.0019174       0.99637210       0.98310366        1.0181625        1.0130050        1.0081649        1.0013191        1.0086690       0.99592990        1.0194687        1.0044442       0.99692669       0.98989390        1.0116589        1.0096856       0.99610272       0.99512486        1.0082973        1.0026237       0.99710891       0.99492019
  17280.000        1.0010374       0.99318808       0.99989279       0.99521558        1.0173911        1.0002197       0.98947044       0.99103053        1.0019615        1.0078241        1.0042539       0.99272471        1.0013016       0.98035463       0.99361195        1.0064047       0.99129217       0.98433903        1.0010414       0.98641574       0.97915862       0.99638296        1.0021822       0.98412527       0.99419205       0.99722465
  17282.435       0.99862927       0.99148050       0.99761967       0.99015437       0.98925841       0.99233933        1.0066921       0.99460594        1.0147465       0.99665859       0.98770693       0.99783612       0.99203771       0.99892917        1.0028823       0.99977331       0.99096406       0.99205037        1.0061970        1.0024811       0.85748687       0.99777558       0.99345357        1.0000086       0.99445320       0.99555497
  17284.883       0.99464026       0.98298547       0.99583816       0.99231507       0.99029203        1.0012859        1.0110567       0.98535013        1.0051222        1.0095094       0.99097167       0.99490600       0.98897721        1.0027608       0.98101184       0.99446451       0.98336365       0.99235478       0.99989677       0.99799287       0.95815252       0.99406830       0.99646846       0.99658180       0.99043753       0.99504557
  17287.359       0.99381164       0.98058121       0.99167968       0.99106682       0.98806769       0.99743223       0.99385240       0.99421687       0.99409981       0.99395391       0.99914753        1.0020589       0.99417059       0.97468793       0.98700990       0.97940239       0.97590299       0.99571957       0.99578257       0.99505992       0.98303988       0.99222095       0.99687890       0.97819230       0.98407149       0.99112274
  17289.809       0.99462969       0.99872418       0.99385122       0.99300831        1.0030202       0.99707057        1.0032177       0.99106325       0.99939068       0.99148755        1.0049386       0.98531737       0.98813588       0.97161425       0.98538263       0.98418773       0.97782875       0.98647770       0.99146677       0.99317433       0.94183153       0.99556841       0.99277775       0.97554590       0.98310856       0.99645063
  17292.312       0.98852747        1.0002324       0.99303531       0.97817580       0.98249585       0.99498460        1.0021017       0.98523259       0.99576102       0.98546992        1.0009990        1.0053772       0.99962761       0.98311558       0.99475401       0.98288495       0.98783482       0.98939772       0.99686007       0.99610367       0.89830090       0.99147997       0.99710432       0.98642584       0.98661373       0.99290510
  17294.777       0.99582960       0.98182170       0.98466560       0.98826351       0.99481303       0.99331238       0.99875726       0.98735691       0.99835881       0.99955197       0.99292159       0.99765175       0.99776915       0.98088840       0.99768707       0.99560739       0.98609574       0.98128990       0.98792567       0.99365482       0.98503122       0.99050086       0.99703408       0.98566529       0.98776397       0.99008390
  17297.282       0.99711967       0.98351407       0.98604275       0.97758248       0.99629217       0.99198475        1.0000640       0.98289843       0.98424244       0.99017646       0.99940329        1.0070857       0.99314754       0.97925122       0.98684696       0.98907237        1.0047239       0.98845989        1.0161897       0.98767387        1.0783272       0.98728287       0.99661951       0.98141209       0.99348546       0.98948649
  17299.800       0.99519107       0.99032294       0.98934771       0.98298175        1.0052750       0.99350664       0.98495389       0.99112485       0.99121220       0.98689190       0.99279373       0.99337461       0.99123721       0.98767708       0.98647538       0.99463519       0.99612521       0.99554356       0.99809112        1.0006702       0.93027535       0.99068590       0.99085943       0.98733757       0.99539285       0.99042320
  17302.333       0.98763741       0.98427227       0.98705597       0.97604718        1.0106452       0.99786398       0.99059902       0.99002340       0.98175272       0.97928217       0.99838820        1.0091613       0.98564668       0.98621132       0.98375235       0.98742584       0.99943204       0.99386861        1.0012994       0.99762417       0.95839706       0.98745286       0.99164817       0.98551432       0.99323794       0.98765302
  17304.866       0.99602040       0.98813957       0.98512963       0.98296016        1.0087518       0.99168232       0.97703359       0.98799445       0.99919810       0.97331431       0.99715215       0.99815396       0.98885680       0.99214624       0.98207748       0.99837398       0.99481219       0.99438902       0.99841800        1.0005804       0.92446770       0.98965895       0.98836899       0.98928635       0.99592816       0.98836815
  17307.439       0.99503543       0.98876703       0.98294645       0.98976305        1.0032136       0.99059337       0.98029422       0.98274251        1.0048462       0.98891958       0.99595541       0.99095000       0.98803145       0.98499312       0.99973394       0.99984345       0.99319864       0.98796770        1.0008057       0.99568205       0.93158943       0.98949009       0.99083801       0.98918490       0.99371453       0.98889240
  17310.000       0.98854143       0.99027257       0.99338681       0.99237880       0.99443856       0.99246915       0.99219578       0.98679377       0.99735899       0.98762787        1.0008341       0.99388327       0.99765550       0.98505860       0.98376744       0.99331554       0.98806009       0.99243820        1.0015461        1.0007058       0.88863207       0.99097962       0.99487352       0.98469330       0.99145069       0.99123558
  17312.575       0.99391429       0.98909722       0.98727945        1.0001493       0.98432424       0.98573385       0.98643455       0.99263737        1.0005639       0.98455753        1.0026309       0.99413496       0.99856856       0.99034061       0.98694400       0.99534131       0.98739302       0.98801983       0.98905076       0.99652666       0.89895245       0.99218967       0.99475261       0.98937698       0.99045219       0.99036125
  17315.163        1.0004253       0.99968727       0.99168120       0.99668415       0.98127240       0.98792347       0.98733401       0.98324051       0.98859871       0.98451099       0.99767449       0.99468209       0.99029341       0.98633385       0.99561643       0.99890472        1.0051320       0.98784098        1.0072842       0.98406990       0.90150309       0.99128898       0.99138707       0.98897400       0.99686003       0.99475629
  17317.766       0.99151390       0.98080901       0.99140405       0.98841336       0.99480396       0.99584752       0.99322019       0.97441811       0.98960533       0.97898501        1.0043765       0.99545718       0.98306576       0.97433802       0.99292198       0.98710331       0.99926707       0.98523934       0.99813063       0.99005983       0.98032065       0.98626504       0.98966552       0.97962152       0.99004527       0.98991510
  17320.383       0.99587796       0.98282180       0.98412348       0.99013507       0.97902849       0.99702963       0.98063599       0.98981124       0.99072500       0.97232997       0.98799065       0.99573360       0.98978520       0.98434171        1.0158416       0.98949275       0.99137296       0.98781420       0.98664018       0.99726266       0.95926704       0.98963758       0.98561814       0.99329682       0.98949925       0.98935878
  17323.000       0.99518935       0.98285532       0.99374899       0.98863756        1.0191891       0.99135652       0.99798942       0.98792723       0.97589899       0.98728337        1.0051370        1.0012798       0.99026212       0.96770800       0.98106695       0.98465283        1.0042338       0.99660941       0.99786444        1.0023596       0.98154741       0.98847323       0.99527084       0.97157211       0.99461543       0.99117535
  17325.658       0.99166493       0.99517105       0.98880149       0.99026544        1.0172657       0.98826969       0.99290048       0.98573353        1.0079779       0.98426813        1.0019384       0.99453219       0.98739335       0.97479486       0.99323434       0.99974519       0.99883133       0.99077562        1.0027053       0.99100791       0.99364773       0.99208048       0.99157817       0.98003710       0.99632324       0.99122830
  17328.290       0.99871051       0.99433919       0.99303892       0.99440814        1.0202798       0.99873200        1.0028915       0.98799471        1.0045630       0.98965556        1.0097428       0.99636554       0.99165865       0.95922545       0.98452717       0.99758117       0.99463004       0.99714821       0.99527121       0.99781783        1.0824637       0.99574123       0.99654073       0.96641744       0.99655420       0.99680684
  17330.962       0.99502751       0.98772136       0.99323881       0.99682819        1.0106716       0.99916564       0.99847712       0.99378412       0.98890390       0.99902605        1.0065083       0.99467321       0.99339680       0.97940669       0.97087087       0.99147452       0.98313271       0.99802205       0.99049439       0.99478587       0.90089305       0.99368659       0.99851692       0.97703271       0.99130389       0.99460335
  17333.636       0.99578076       0.99093111       0.99258350       0.99541280        1.0107369       0.99642806        1.0007844       0.99023721       0.99366619        1.0064868       0.99240758       0.98439342       0.99014228       0.97744830       0.99426345        1.0010259       0.99101197       0.99618941       0.98840406        1.0084651        1.0011956       0.99362924       0.99422669       0.98219873       0.99635766       0.99485731
  17336.336        1.0007995       0.99778187       0.99921296       0.99175565        1.0220792        1.0022230       0.99233289       0.99246427       0.99334881       0.99519663       0.99246207        1.0127847       0.98896795       0.97457415       0.99601817       0.99389942       0.99564920       0.99391003       0.99583039       0.98629049       0.99863968       0.99627055       0.99629645       0.98067013       0.99441885       0.99823821
  17339.024       0.99897888       0.99766614       0.99853999        1.0027103        1.0055860       0.99683503        1.0011694       0.98722920       0.98421301       0.98944111       0.99407285        1.0090717       0.99243614       0.96923975        1.0084020       0.99702188       0.99602926       0.98966756       0.99387681       0.99983086       0.96588289       0.99431754       0.99528852       0.98037184       0.99416725       0.99890973
  17341.740       0.99527091       0.99940609       0.99176816       0.99240682        1.0253023       0.99437245       0.99194631       0.99155337       0.99536965       0.98926730        1.0031430       0.99616496       0.99213303       0.98105953        1.0014614       0.99588334       0.98979953        1.0047037       0.98873005        1.0064680       0.99736568       0.99405488       0.99487270       0.98685939       0.99717880       0.99470397
  17344.482       0.99560640        1.0027573       0.99888507        1.0014655        1.0150258       0.99984669       0.99234100       0.99878955        1.0026717       0.99392151        1.0030996       0.98497879       0.99954992       0.98176605        1.0140243       0.99820433       0.99872201       0.99466812        1.0080109       0.99978477       0.98525275       0.99928198       0.99596987       0.99082111       0.99713070       0.99878645
  17347.186       0.99531057        1.0025074       0.99507264       0.98917299        1.0051678        1.0015308        1.0128437       0.99569247        1.0074940        1.0056668        1.0040916       0.99038453        1.0030023       0.98732186       0.98443968       0.99255223        1.0006195        1.0005132        1.0043943       0.99350498       0.91889165       0.99924419        1.0015300       0.98652834       0.99772459       0.99889525
  17349.957        1.0047348       0.99702036        1.0013747       0.99575283        1.0225437        1.0028317       0.99886783       0.99126143       0.99382726       0.99565992       0.99782312       0.99778324       0.99667706       0.97762926       0.97383466       0.99669796       0.99973431       0.99072085        1.0122439        1.0074400       0.97409614       0.99754296       0.99689457       0.97661065       0.99551956        1.0005693
  17352.715       0.99808650        1.0015438       0.99991453       0.99767317        1.0073705        1.0081034       0.99656835       0.99115844       0.98331404       0.99377878        1.0024050        1.0050610       0.99210614       0.99415079       0.98559220        1.0001803        1.0026795       0.99197048       0.99602001       0.99974205        1.1153671       0.99631419       0.99770935       0.99171218       0.99801859        1.0007783
  17355.461        1.0001039       0.99360803       0.99356379        1.0023060       0.99213796       0.99525642        1.0089782       0.99034074       0.98637073       0.99704231        1.0040080       0.99492913       0.99351819       0.98816578       0.99229959       0.99329119       0.99674397       0.99094384       0.99742103       0.99062271       0.99255108       0.99472133       0.99742740       0.98934136       0.99350093       0.99797763
  17358.274       0.99634308       0.99294859       0.99961787       0.99623635        1.0087045       0.98779978       0.99957113       0.98753957        1.0097784       0.98710479       0.98966098       0.99723431       0.99362937       0.99620961       0.96764469        1.0048866       0.99530003       0.99865600       0.99532425       0.99477902        1.0296114       0.99504269       0.99150556       0.98813981       0.99985319       0.99484115
  17361.088        1.0017863        1.0041723       0.99323781        1.0083163       0.99884709        1.0043589        1.0002440       0.98595958        1.0071704       0.98169048       0.99728991        1.0012966       0.99563695       0.99398393       0.97942560       0.99336981        1.0073549       0.99037039        1.0074045       0.99736868        1.0718054       0.99897008       0.99322901       0.98984639       0.99643000        1.0020746
  17363.890        1.0003904        1.0034194       0.99631699       0.99878419        1.0127452        1.0034006        1.0050853       0.98655142        1.0085197       0.98569616       0.99739299       0.99413270       0.99384601       0.98544976       0.98753625       0.98952024       0.99699534       0.98763663        1.0024772       0.99577770       0.89048141       0.99872227       0.99248926       0.98604314       0.99109935        1.0012030
  17366.705       0.99995183        1.0101578       0.99696542       0.99886921        1.0120996       0.99992315       0.99788972       0.98287429        1.0078040       0.99427090        1.0070659        1.0009028        1.0023544       0.97987838       0.97791350       0.99157237       0.99445301       0.99712789        1.0093341       0.99721916       0.91891145       0.99778372        1.0009649       0.97931990       0.99437353        1.0012172
  17369.548       0.99658284        1.0077586        1.0016139       0.99051780        1.0001854       0.98715906        1.0101075       0.98452191       0.99513561        1.0049518       0.99924379       0.99576673       0.99201665       0.98565323        1.0086121       0.99712726       0.99997901       0.99783026       0.99277517       0.99761713       0.95389120       0.99477976       0.99821717       0.99217936       0.99821594       0.99844271
  17372.393       0.99634967        1.0096907        1.0060047       0.99029857        1.0060694       0.99931910       0.99790634       0.98446973        1.0015418        1.0047009       0.99216969        1.0006180        1.0005466       0.99364135       0.97746790       0.99246080       0.99401572       0.99010109       0.99250393        1.0088402       0.98494646       0.99693214       0.99960228       0.98904452       0.99213215        1.0005511
  17375.264       0.99795246       0.99145056        1.0050856       0.99622983        1.0045496       0.99405236       0.99509168       0.97990994       0.99200619        1.0048882       0.99041754       0.99745578       0.99533292       0.98840699       0.98878440        1.0012058       0.99032005       0.99533803       0.99878577       0.99351103        1.0774345       0.99206557       0.99722086       0.98851454       0.99592317       0.99650191
  17378.123       0.99905510       0.98222441       0.99419270       0.98912950        1.0036842       0.99816485        1.0058476       0.98314886       0.99958036       0.98747020        1.0014427       0.99427704       0.99617946       0.97931896       0.98318464       0.99459093       0.98961956        1.0009135        1.0026642       0.99845415        1.1782789       0.99226334       0.99464986       0.98045006       0.99533857       0.99412405
  17380.997        1.0008848        1.0030899       0.98880122       0.99299479        1.0191925       0.99441310        1.0015572       0.98715433        1.0031184       0.99063899        1.0010849       0.99624211       0.99812456       0.97629543        1.0024484       0.99495948       0.99544338       0.99812075       0.99227992       0.99421051        1.1762155       0.99567194       0.99638162       0.98372881       0.99621093       0.99728945
  17383.911       0.99644478        1.0076510       0.99411096       0.98324788       0.99979225       0.99854173       0.99004225       0.98798057       0.99974207       0.99674344        1.0063802        1.0037395       0.99998416       0.97356407        1.0097939        1.0020534       0.99359221       0.99622712       0.98656020       0.99131019       0.97928082       0.99492120        1.0014014       0.98386156       0.99750256       0.99648687
  17386.812        1.0014318        1.0080707       0.99660095       0.99138184        1.0025274       0.99306919       0.99581584       0.98393093        1.0080069       0.99353124       0.99168197       0.99514809        1.0057835       0.97991773        1.0032385       0.99652948       0.99524930       0.99925227       0.99530283       0.99858139       0.98102510       0.99640046       0.99670071       0.98656661       0.99710510       0.99862880
  17389.728       0.99543450        1.0002264       0.99693493       0.99056800       0.99854567       0.99494432        1.0012072       0.98392227        1.0060442       0.99333625       0.99774695       0.99496284       0.99787532       0.98739148        1.0126941       0.99597322       0.98537716       0.99549483        1.0015503       0.99152442        1.1499804       0.99479861       0.99598896       0.99458335       0.99266886       0.99651847
  17392.659       0.99306360        1.0011994        1.0021481       0.99378560       0.99399150       0.99880857       0.99857763       0.98873765        1.0043913       0.99418768        1.0016452       0.98920451        1.0003074       0.98605360       0.99062434       0.99872572       0.99074575       0.99291626       0.98977963       0.99652576        1.1006242       0.99657797       0.99671055       0.98740040       0.99432333       0.99787528
  17395.603       0.99702896        1.0002303        1.0025799       0.99104711        1.0019044       0.99375464       0.99554913       0.98571936        1.0057600       0.99270351       0.99466689       0.99596588       0.99658461       0.98655303        1.0060167       0.99503705       0.99171073       0.99593760       0.99988093        1.0007817        1.0258427       0.99551329       0.99488900       0.99205970       0.99435690       0.99703752
  17398.562       0.99282812       0.99231668       0.99546913       0.99060097       0.98966868       0.99592186       0.98476951       0.99004275       0.99900411       0.98792770       0.98621697       0.99765988       0.99584590       0.99248998        1.0015838        1.0004401       0.98680652       0.99714422       0.99164765       0.99085040        1.0871532       0.99285258       0.99156124       0.99507454       0.99524782       0.99264850
  17401.509       0.99795759       0.98842509       0.99457432       0.98997422       0.99189832        1.0006044        1.0011476       0.98816264        1.0023002        1.0001448        1.0130607        1.0000464       0.99637717       0.99625634        1.0118745       0.99491160       0.98656490       0.99582382       0.98297939        1.0017362        1.1633962       0.99453438        1.0023402        1.0006486       0.99277350       0.99530591
  17404.509       0.99642166        1.0003117       0.99556227        1.0066036       0.99187153       0.99975672       0.97903207       0.99122619        1.0019497       0.99242664       0.99389861       0.99323137       0.99370557       0.97714037       0.98502780       0.99551616       0.99587575       0.99318810       0.99313272       0.99760414       0.98928199       0.99644951       0.99331107       0.97938126       0.99479064       0.99725366
  17407.524       0.99707808       0.99211927       0.98902420       0.98884731       0.98795466       0.99709323       0.98838671       0.98940798       0.99706711       0.99132735       0.99540565       0.99625113       0.99171987       0.99359702       0.98263620       0.99118349       0.98768120       0.99710812       0.98572956       0.99042332       0.91456661       0.99263091       0.99344035       0.99048098       0.99222626       0.99291821
  17410.514       0.99549979       0.99162646       0.99633148       0.99072220       0.98756348       0.99091829       0.98514339       0.99858082       0.99627005       0.99451576        1.0042613       0.99528276        1.0014198       0.99122939       0.98560288        1.0014814       0.98921380       0.99737414       0.98724380       0.99364673       0.99005541       0.99430009       0.99895030       0.98962938       0.99640836       0.99234574
  17413.557       0.99872456       0.99123694       0.99521511       0.99350657       0.99318150       0.99248431       0.99650489       0.99074691       0.99160278       0.99090118       0.99862325       0.98558983        1.0006942       0.98931211       0.99268234       0.99524258       0.99891590       0.99789290        1.0023459       0.99525770       0.93595395       0.99331512       0.99443539       0.99026938       0.99725811       0.99458743
  17416.536       0.99582513       0.99481102       0.99025238       0.98927312       0.99806448       0.99381691        1.0078733       0.99667294        1.0029741       0.99127594       0.99813268       0.99202843       0.99389315       0.99790148       0.98284647       0.99448896       0.99895649        1.0026155       0.98772573       0.99132347        1.0248735       0.99623998       0.99384998       0.99363733       0.99864120       0.99473830
  17419.595       0.99550674       0.99146732       0.99764267       0.99804381       0.98369826       0.99579504        1.0001288       0.99364876       0.99640940       0.99419214       0.99672913       0.98795139        1.0009593        1.0107958       0.98563254       0.99881961       0.98231572        1.0006113       0.98881958       0.99325043       0.97655875       0.99540635       0.99543697        1.0036431       0.99460715       0.99584278
  17422.628       0.99819184       0.99865714       0.99655802       0.99266429       0.99685000       0.99930199        1.0107145       0.99129465       0.98246516        1.0045613       0.99494606       0.99432598        1.0031665       0.98523555        1.0057340        1.0018590        1.0019096       0.99584374       0.99197502       0.99538799       0.92195796       0.99496990       0.99975609       0.99106091       0.99972690       0.99879285
  17425.703       0.99397638       0.99494672       0.99308269       0.99103687        1.0009113       0.99837503        1.0084077       0.99763930       0.99363007       0.99313346        1.0007771       0.99171945       0.99332387        1.0046005       0.99670371       0.99532095       0.99565900        1.0054961       0.99411389       0.99623544       0.93409484       0.99603995       0.99482159        1.0023547       0.99894662       0.99593297
  17428.792       0.99800267        1.0033440       0.99220629       0.99951267        1.0032624       0.99386857        1.0076403       0.99085742       0.98747468       0.99193779       0.99850097       0.99676474       0.99876093       0.98705418        1.0008801       0.99012756       0.98653544        1.0012994       0.98749435       0.99479100        1.0474363       0.99534177       0.99637144       0.99098281       0.99298628       0.99853604
  17431.882        1.0006476       0.99892403       0.99427699       0.99556182        1.0140953       0.99776171        1.0071128       0.99364231       0.99732846        1.0010535       0.99788030        1.0029368       0.99516560       0.98713447        1.0180850       0.99641800       0.98916003        1.0106758       0.99901034       0.99075177       0.93177656       0.99738405       0.99904322       0.99593061       0.99927580       0.99875310
  17434.973       0.99844076        1.0022830       0.99371193        1.0077488        1.0136964       0.99671872        1.0086057       0.99363576        1.0033594        1.0013677        1.0088855       0.99793462        1.0019727       0.99382346       0.98961745       0.99942168        1.0007820       0.99410546       0.98913248        1.0037061       0.93558937       0.99915011        1.0027242       0.99262668       0.99794467        1.0003157
  17438.105       0.99791781        1.0006709       0.99717378        1.0089796        1.0055751       0.99708305        1.0131106       0.99312692        1.0116520       0.99440947        1.0064526        1.0067389       0.99841081       0.99904744       0.99172631       0.99494562        1.0036328        1.0001432       0.99182367       0.98758010        1.0047004        1.0005770        1.0009388       0.99696532       0.99933915        1.0010808
  17441.225        1.0004621        1.0054809       0.99903481        1.0079398        1.0115181       0.99435121        1.0133477       0.99903245        1.0033895       0.99476353       0.99367739        1.0060299        1.0050440       0.99763621        1.0075766       0.99947302        1.0135007       0.99535804       0.99208495        1.0017132       0.97531153        1.0016824       0.99947033        1.0004605        1.0021764        1.0023027
  17444.373       0.99633072        1.0058266       0.99297562       0.99807556        1.0126099       0.98599163        1.0191817       0.99666642       0.99947432       0.99054928       0.99995389       0.99643586       0.99548552        1.0004929       0.98216221       0.99950107       0.99556844        1.0002617       0.98453175       0.99495192        1.0115937       0.99804239       0.99542364       0.99534665       0.99860324       0.99825333
  17447.536       0.99817082        1.0089758       0.99852738        1.0002505        1.0175665        1.0011482        1.0103668       0.99914986        1.0014014       0.99454566       0.99472687       0.98644192        1.0061859       0.99372221        1.0109609       0.99820837        1.0032643        1.0041977       0.99052221       0.99653268       0.97264768        1.0015592       0.99612820       0.99862067        1.0017871        1.0024626
  17450.673       0.99884149        1.0029097       0.99986239        1.0041830        1.0022329        1.0017085        1.0071132       0.99074446       0.99410239       0.99327598        1.0020291        1.0043418        1.0035744       0.99778329       0.98144919        1.0009213        1.0063040        1.0018390        1.0019136       0.99512599       0.96119233       0.99828531        1.0004061       0.99321966        1.0028344        1.0018583
  17453.864       0.99942723        1.0044250       0.99585508        1.0012810        1.0016269        1.0015429       0.99801725        1.0044267       0.98978482       0.99343419        1.0042204       0.99301551        1.0005886       0.99269713        1.0196640       0.99581337        1.0057580        1.0003263        1.0048898       0.99899454       0.92503726       0.99997562       0.99798832        1.0003606        1.0003386        1.0003775
  17457.056        1.0028979        1.0018687        1.0017891       0.99633184        1.0006063        1.0034577       0.99604990       0.99605222       0.99299045       0.99789052       0.99582334        1.0045536        1.0006694       0.99415157        1.0032262        1.0024156        1.0040306        1.0019311        1.0076778       0.99943329        1.0354590       0.99891085       0.99944315       0.99673202        1.0027218        1.0011243
  17460.250        1.0007083        1.0092241        1.0013106       0.99709204       0.99588409        1.0001240        1.0080058       0.99533412       0.99173096       0.98922272        1.0009906       0.99267612       0.99706180        1.0049079       0.98917990        1.0016690       0.99780604        1.0018436       0.99978986        1.0025445        1.0286863       0.99959221       0.99497133        1.0004358        1.0006004        1.0027014
  17463.445        1.0018138        1.0082700        1.0020287        1.0024316       0.99250968       0.99845247        1.0113867       0.99508102       0.99863723        1.0092837       0.99618596       0.99921509        1.0029623        1.0029308        1.0064394        1.0006183        1.0012750        1.0033572       0.99947903        1.0032819       0.97560353        1.0009548        1.0023125        1.0038609        1.0017793        1.0035489
  17466.695        1.0059869        1.0088138        1.0008225        1.0105984       0.99028542       0.99960801        1.0039373        1.0047575        1.0051848        1.0106032       0.99744516       0.99880426        1.0038844        1.0025824       0.99593438        1.0003290        1.0088438        1.0059741       0.99784675        1.0042247        1.0048599        1.0049118        1.0031729        1.0006910        1.0048062        1.0049075
  17469.919        1.0012627       0.99887109       0.99555764        1.0068342       0.99723420       0.99871154        1.0115380        1.0047875       0.99993861        1.0109686        1.0022083       0.99694837        1.0042787        1.0011637        1.0236546       0.99016432        1.0072574        1.0006106       0.99249069        1.0027150       0.94116261        1.0018166        1.0042095        1.0075548       0.99888779        1.0011022
  17473.171        1.0023746        1.0096656       0.99668722        1.0077908       0.98396402        1.0008087       0.99972733        1.0055128       0.99430718        1.0043691       0.99857340       0.99617919        1.0043793        1.0064184        1.0189821       0.99454514        1.0095513        1.0025768        1.0027092        1.0088022       0.95958085        1.0025344        1.0013125        1.0099878        1.0018034        1.0030807
  17476.464        1.0042037        1.0106933       0.99856272       0.99533412       0.99390335        1.0062607       0.99466896        1.0101648       0.99420805        1.0113128       0.98641970       0.99034966       0.99743779        1.0083040       0.98109082       0.99532223        1.0031199        1.0075404        1.0049096        1.0079157        1.0171297        1.0035450       0.99720719        1.0005670        1.0019180        1.0029861
  17479.705       0.99991990        1.0067704        1.0049555        1.0046675        1.0066309        1.0068306        1.0001478        1.0070956       0.99497991        1.0084597       0.99926554       0.99507233       0.99604088        1.0045756       0.99789226       0.99740637        1.0069897        1.0022685        1.0088007        1.0083034        1.0192514        1.0035988        1.0001694        1.0026739        1.0019474        1.0040340
  17483.001        1.0043137        1.0051467        1.0002733        1.0072653        1.0268984        1.0042500       0.99702023        1.0062738       0.98230417        1.0053074       0.99875094        1.0057973        1.0032812       0.99114534       0.99564378        1.0016017        1.0078923        1.0071758       0.99942551        1.0109493       0.97601895        1.0014392        1.0032221       0.99242917        1.0054186        1.0034801
  17486.298        1.0019079        1.0073711        1.0047024       0.99948763        1.0123861        1.0031703       0.99748327        1.0115511       0.98187791       0.99863713       0.99757532        1.0061970       0.99838504       0.99326074        1.0000625        1.0093451        1.0102847        1.0042098       0.99784746        1.0063593        1.0307496        1.0022825       0.99980860       0.99519171        1.0078121        1.0029614
  17489.610        1.0025258        1.0104818        1.0023759        1.0013548        1.0223620       0.99754698        1.0102933        1.0116183       0.97809108        1.0015881        1.0047141        1.0040039        1.0038702       0.98925264        1.0046929        1.0017455        1.0073891        1.0064972        1.0038026        1.0070135        1.0112463        1.0023537        1.0034695       0.99363863        1.0050824        1.0038016
  17492.923        1.0048791        1.0076536        1.0023304        1.0030617        1.0108158       0.99868335        1.0185235        1.0109867       0.98750850        1.0032005        1.0036440        1.0029430       0.99908022       0.98847091        1.0075773        1.0019845       0.99891195        1.0053654        1.0022573        1.0014339       0.97849702        1.0041669        1.0021533       0.99389885        1.0022797        1.0049915
  17496.264        1.0024345        1.0093094       0.99950078        1.0003701        1.0129319        1.0034249        1.0067751        1.0139345       0.99147054       0.99503722       0.99506873        1.0017139        1.0020893       0.99712173        1.0062167        1.0090817        1.0056983        1.0119420        1.0100851        1.0068908       0.98243714        1.0045562       0.99827435       0.99970422        1.0090838        1.0037380
  17499.607        1.0019506        1.0090037       0.99840472       0.99556340        1.0049424        1.0063399        1.0046427        1.0103987       0.99382769       0.99705644        1.0057018        1.0011063        1.0000322        1.0008264        1.0182568        1.0032210        1.0171705        1.0152930       0.99646171        1.0071444        1.0656342        1.0036508        1.0008270        1.0057549        1.0115854        1.0031409
  17502.950       0.99776060        1.0077720       0.99876909        1.0092922        1.0010372        1.0008247        1.0042374        1.0103554        1.0025445       0.99754153        1.0027841        1.0034330        1.0067755       0.99637078        1.0097796        1.0037893        1.0163338        1.0093379       0.98834910        1.0048966       0.95683468        1.0044162        1.0025174        1.0001792        1.0094474        1.0026182
  17506.349       0.99847608       0.99566886        1.0027915        1.0008862        1.0062350        1.0040837        1.0004916        1.0017076        1.0036562        1.0051755        1.0106377        1.0040074        1.0075585        1.0081294        1.0181175        1.0059134        1.0049319        1.0064233        1.0032019       0.99994906       0.97372053        1.0009618        1.0069626        1.0109659        1.0058058        1.0001459
  17509.722        1.0005051        1.0096378        1.0048161        1.0050077        1.0032903        1.0057287        1.0015517        1.0093877        1.0012978        1.0230527        1.0100179        1.0034709        1.0034319        1.0006848        1.0217464        1.0017770       0.99783871        1.0075087       0.99572935        1.0053376       0.96555010        1.0053652        1.0106342        1.0066685        1.0026233        1.0047017
  17513.110        1.0033986        1.0096308        1.0012611        1.0043042       0.99485479        1.0026216       0.99895442        1.0113792        1.0041124        1.0159632       0.99857982        1.0116245        1.0003037        1.0000596       0.98503469        1.0067493        1.0033981        1.0043603        1.0078081        1.0013763       0.97190976        1.0056483        1.0065336       0.99578579        1.0049178        1.0038587
  17516.527        1.0000048        1.0124438        1.0036884        1.0074046       0.99056125        1.0011560        1.0006896        1.0121690        1.0025418        1.0183523        1.0045647       0.99813737        1.0036914        1.0176507        1.0163185        1.0034866        1.0032399        1.0024617        1.0028946       0.99458799       0.96175835        1.0059320        1.0069628        1.0172156        1.0030525        1.0043270
  17519.931        1.0026292        1.0096818        1.0038965        1.0026750       0.98908194       0.99782148        1.0047573        1.0098178       0.99755148        1.0275260        1.0027340       0.99734935       0.99893893        1.0067315       0.99945424       0.99777185       0.99783287        1.0026636       0.99042901       0.99918099       0.96394367        1.0042640        1.0076541        1.0046600       0.99960215        1.0035689
  17523.376        1.0017132        1.0086670        1.0078393        1.0077020       0.99791776        1.0028823        1.0028372        1.0097356       0.99785095        1.0080533        1.0004926        1.0032820        1.0060266        1.0130098        1.0175761        1.0028038        1.0155108        1.0068907        1.0077754       0.99181083        1.0627447        1.0053082        1.0046810        1.0143049        1.0079969        1.0051713
  17526.824       0.99836204       0.99348509        1.0068547        1.0079581       0.99143078        1.0088739        1.0198696        1.0080371       0.99720446        1.0036264        1.0013228        1.0078493        1.0006888        1.0243793        1.0026130        1.0062656        1.0034512        1.0053460       0.98654373       0.99970609        1.0317945        1.0040955        1.0030967        1.0181899        1.0051089        1.0040225
  17530.299        1.0029313        1.0035646        1.0060017        1.0045218       0.99663073        1.0040525       0.99486282        1.0086426       0.97919145        1.0079432        1.0033107        1.0076793        1.0047409        1.0209468       0.99530507        1.0034499        1.0010205        1.0075147       0.99489964        1.0085472        1.0370650        1.0013875        1.0058749        1.0136556        1.0041485        1.0031539
  17533.749       0.99933005        1.0043406        1.0111096        1.0047018       0.99717527        1.0059804       0.99304941        1.0094835       0.98156909        1.0114997        1.0032559        1.0010351        1.0026567        1.0108832        1.0201763        1.0014478        1.0011157        1.0032348        1.0103461       0.99561015       0.97990766        1.0021152        1.0050022        1.0135215        1.0019759        1.0035119
  17537.200        1.0015690        1.0071655        1.0021985        1.0074710       0.99219897        1.0037905       0.99723512        1.0102615       0.98707549        1.0165299        1.0054778        1.0011571        1.0033056        1.0067698       0.99097272        1.0016340        1.0036350        1.0107500        1.0102543       0.99893292        1.0785786        1.0030133        1.0071638        1.0022761        1.0054308        1.0035364
  17540.720       0.99945575        1.0103500        1.0023772       0.99645808       0.98934545        1.0063763       0.99681810        1.0107809       0.98092356        1.0107087       0.99961326        1.0044595        1.0009177        1.0230642        1.0088058        1.0046425        1.0105419        1.0099295        1.0023212        1.0097467        1.1287155        1.0018933        1.0040629        1.0190085        1.0082423        1.0028207
  17544.215        1.0032894       0.99542589        1.0092188        1.0088365       0.98360037        1.0070361       0.99968178        1.0113950       0.99154960        1.0059192       0.99931909        1.0088226        1.0034056        1.0217763        1.0049148        1.0141292        1.0009862        1.0084987       0.99723076        1.0034013       0.96073954        1.0039265        1.0041699        1.0169805        1.0082628        1.0036602
  17547.724        1.0011973        1.0080368        1.0047174        1.0140949       0.98048963        1.0089321        1.0023824        1.0133606        1.0106065        1.0209210       0.99968864        1.0033335        1.0056236        1.0216427        1.0018505        1.0057700       0.99832136        1.0087958        1.0041282        1.0040817       0.99101921        1.0085232        1.0080347        1.0160137        1.0046278        1.0063370
  17551.289        1.0011723        1.0053127        1.0068396        1.0069158       0.97460696        1.0021792        1.0022312        1.0151953        1.0135883        1.0066427       0.99955113        1.0106557        1.0006251        1.0285703       0.99539445        1.0048737        1.0027313        1.0038064        1.0034722        1.0087267       0.97122721        1.0077823        1.0040425        1.0191756        1.0038640        1.0039172
  17554.815        1.0003205       0.99686351        1.0142076        1.0087233       0.98164424        1.0026193       0.99464318        1.0125428        1.0131168        1.0024563       0.99693103       0.99913277        1.0064631        1.0170951        1.0243285        1.0055300       0.99997294        1.0092765        1.0197425        1.0012413        1.0321984        1.0063349        1.0015109        1.0190797        1.0052005        1.0027142
  17558.369        1.0006899       0.99491413        1.0079830        1.0001056       0.96889486        1.0022071       0.99014552        1.0153077        1.0137191        1.0024745        1.0004341        1.0028727        1.0069900        1.0238503       0.99033998        1.0014246        1.0188793        1.0043252       0.99877320        1.0124990        1.1060512        1.0052095        1.0032643        1.0143218        1.0076058       0.99982819
  17561.911        1.0058144       0.99675995        1.0142364        1.0017868       0.97391656        1.0044437        1.0026838        1.0110511        1.0086357        1.0059202       0.99636293        1.0028351        1.0066414        1.0329468        1.0398401        1.0024139        1.0130298        1.0072377        1.0144193        1.0066362        1.0016619        1.0063793        1.0031265        1.0348267        1.0072411        1.0042183
  17565.509        1.0026594       0.99824944        1.0073996       0.99920622       0.97285486        1.0027899       0.99917519        1.0179201        1.0188672        1.0113021        1.0003923        1.0042445        1.0032618        1.0296371        1.0181987        1.0014221        1.0050402        1.0072273        1.0022217        1.0061041        1.0822426        1.0077065        1.0050176        1.0263825        1.0045299        1.0017552
  17569.081        1.0043716        1.0079510        1.0074707        1.0079274       0.96892286        1.0022019       0.98416236        1.0210759        1.0141083        1.0065221       0.99980632        1.0055146        1.0109810        1.0420213        1.0013448        1.0030999        1.0014160        1.0115469        1.0087094        1.0007745       0.95158242        1.0090264        1.0058635        1.0304563        1.0055629        1.0036161
  17572.709        1.0043222        1.0021099        1.0070056        1.0066764       0.97181108        1.0053671        1.0028343        1.0168014        1.0067904        1.0029774        1.0045511        1.0057905        1.0043292        1.0241690       0.99417525        1.0046977        1.0020381        1.0128971       0.99779865        1.0140239        1.0333331        1.0077520        1.0043011        1.0156784        1.0067891        1.0046368
  17576.338        1.0027800       0.98929242        1.0046265        1.0079246       0.96221199        1.0033329        1.0028484        1.0139918        1.0163468        1.0176103       0.99809614        1.0083581        1.0090706        1.0346154        1.0233097        1.0078206        1.0005510        1.0037079        1.0116596        1.0075002        1.0354462        1.0060323        1.0085990        1.0313984        1.0042249        1.0010697
  17579.942        1.0045393       0.99079552        1.0177567        1.0169956       0.96001432        1.0062988       0.99501265        1.0151281        1.0198664        1.0058466        1.0021550        1.0014233        1.0096810        1.0508789        1.0141547        1.0074028       0.99042262        1.0056417       0.99579242        1.0044163        1.0858047        1.0090989        1.0050957        1.0404374        1.0017899        1.0047488
  17583.601        1.0034154       0.99497462        1.0112671        1.0180130       0.96412105        1.0081377       0.99747195        1.0180450        1.0248044        1.0024557        1.0002698        1.0046856        1.0066573        1.0412296       0.98468329        1.0140056        1.0071504        1.0078377        1.0030764        1.0066617        1.0045684        1.0105996        1.0034987        1.0251532        1.0098108        1.0050495
  17587.235        1.0043900        1.0028138        1.0156891        1.0137727       0.98317349        1.0026200       0.99504148        1.0144418        1.0169606        1.0141881        1.0123035        1.0120875        1.0110972        1.0400275        1.0323180        1.0123363        1.0133935        1.0083923        1.0159699        1.0114946       0.98937581        1.0092071        1.0124775        1.0378327        1.0125694        1.0057459
