# Supplementary material for: Adsorption of rare earth elements in regolith-hosted clay deposits
Source: Nat Commun. 2020 Sep 1;11:4386. doi: 10.1038/s41467-020-17801-5 (PMC7463018; doi:10.1038/s41467-020-17801-5)
Supplement: Supplementary file 8 — Supplementary Data 5 [file 41467_2020_17801_MOESM8_ESM.zip › Supplementary Data 5_ATHENA files/Y XAS/LJ316_all Y Single and Merged.nor]

Sample		LJ316	LJ316	LJ316	LJ316	LJ316	LJ316	LJ316	LJ316	LJ316	LJ316	LJ316	LJ316	LJ316	LJ316	LJ316	LJ316		LJ316	LJ316	LJ316	LJ316	LJ316	LJ316	LJ316	LJ316	LJ316	LJ316	LJ316	LJ316
Phase		Kaolinite	Kaolinite	Kaolinite	Kaolinite	Kaolinite	Fe-phase	Kaolinite	Kaolinite	Kaolinite	Kaolinite	Kaolinite	Kaolinite	Kaolinite	Kaolinite	Kaolinite	Kaolinite			Fe-stained kaolinite	Zircon?	Kaolinite	Kaolinite	Kaolinite	Kaolinite	Kaolinite	Kaolinite	Kaolinite	Kaolinite	Kaolinite
Description		Hotspot	Hotspot	Medium	Medium	Medium		Medium	Hotspot	Hotspot	White area	White area	Hotspot	Hotspot	Medium	Medium	Medium			Fe-phase	Hotspot	Hotspot	Medium	Medium	Medium	Hotspot	Hotspot	Hotspots	Bright	White area
Map		83145	83145	83145	83145	83145	83145	83163	83163	83163	83163	83163	83145	83145	83145	83145	83145
Spectrum		Single	Single	Single	Single	Single	Single	Single	Single	Single	Single	Single	Single	Single	Single	Single	Single		MERGE	Merged	Merged	Merged	Merged	Merged	Merged	Merged	Merged	Merged	Merged	Merged
	energy	83146_LJ316_1YxasA_1.dat	83147_LJ316_1YxasA_1.dat	_83155_LJ316_Y_1.dat	83156_LJ316_Y_1.dat	83157_LJ316_Y_1.dat	83158_LJ316_Y_1.dat	83166_YPO4_Nd_1.dat	83169_YPO4_Nd_1.dat	83170_YPO4_Nd_1.dat	83171_LJ316-whitearea.dat	83172_LJ316-whitearea_1.dat	83243_LJ316_1.dat	83244_LJ316_1.dat	83245_LJ316_1.dat	83246_LJ316_1.dat	83247_LJ316_1.dat		Kaolinites_LJ316_merged_14spectra_2-11k	83158-159_LJ316_Y_1-Fephase-area2-merge	83152-153_160-LJ316_Yhotspot_Area2-merge	83146-148_LJ316_Yhotspot_Area1-merged	83155-157_LJ316_mediumY_area2-merge	83165-166-LJ316_mediumgrey_merge	83245-247_LJ316-midgrey-Area1-merge	83146-148_LJ316_Yhotspot_Area1-merged	83169-170_LJ316_hotspots_merged	83243-244-LJ316-hotspot-area1	83178-180_LJ316-brightmerge	83172-172-LJ316-whitearea_merged
E shift 0.6	16838.6	3.88E-03	4.35E-03	2.88E-03	3.72E-03	4.62E-03	4.66E-03	9.09E-03	9.50E-03	9.18E-03	4.27E-03	6.91E-03	3.94E-03	2.34E-03	2.77E-03	4.03E-03	3.53E-03		4.13E-03	3.08E-03	4.51E-03	4.16E-03	3.72E-03	3.76E-03	3.00E-03	4.16E-03	4.23E-03	3.11E-03	4.35E-03	5.66E-03
	16843.596	2.51E-03	3.45E-03	3.14E-03	2.87E-03	3.28E-03	4.34E-03	8.97E-03	8.45E-03	9.20E-03	2.40E-03	5.46E-03	4.09E-03	2.56E-03	4.21E-03	4.48E-03	3.06E-03		3.55E-03	3.55E-03	3.42E-03	3.25E-03	3.09E-03	3.96E-03	3.56E-03	3.25E-03	3.86E-03	3.29E-03	3.48E-03	3.99E-03
	16848.595	1.88E-03	3.94E-03	2.68E-03	2.55E-03	2.90E-03	3.37E-03	8.39E-03	7.96E-03	7.97E-03	4.82E-03	2.78E-03	3.37E-03	3.13E-03	2.99E-03	3.11E-03	2.61E-03		3.13E-03	3.05E-03	2.61E-03	2.86E-03	2.71E-03	3.15E-03	2.52E-03	2.86E-03	3.18E-03	3.21E-03	3.47E-03	3.88E-03
	16853.597	1.81E-03	4.62E-03	2.22E-03	3.67E-03	2.41E-03	3.80E-03	7.19E-03	8.55E-03	8.96E-03	4.46E-03	1.20E-03	2.75E-03	3.93E-03	3.11E-03	2.20E-03	8.97E-04		2.99E-03	3.17E-03	3.30E-03	3.34E-03	2.76E-03	2.87E-03	1.79E-03	3.34E-03	4.13E-03	3.30E-03	3.02E-03	2.91E-03
	16858.565	2.25E-03	1.79E-03	2.89E-03	2.64E-03	2.26E-03	3.55E-03	7.93E-03	7.23E-03	7.27E-03	7.22E-04	3.51E-03	2.03E-03	2.47E-03	8.08E-04	2.53E-03	2.69E-03		2.42E-03	2.77E-03	2.40E-03	2.22E-03	2.61E-03	2.74E-03	1.61E-03	2.22E-03	2.80E-03	2.22E-03	2.46E-03	2.16E-03
	16863.61	1.65E-03	2.41E-03	1.78E-03	2.44E-03	1.20E-03	2.44E-03	6.69E-03	6.40E-03	6.79E-03	1.96E-03	2.37E-03	3.89E-03	2.76E-03	1.35E-03	2.41E-03	3.29E-03		2.25E-03	2.37E-03	2.36E-03	2.01E-03	1.82E-03	2.85E-03	1.92E-03	2.01E-03	2.31E-03	3.30E-03	1.95E-03	2.22E-03
	16868.596	1.08E-03	1.94E-03	1.56E-03	1.18E-03	8.95E-04	1.60E-03	5.81E-03	6.24E-03	5.76E-03	4.36E-04	2.59E-03	9.65E-04	1.18E-03	2.20E-03	8.62E-04	2.36E-03		1.48E-03	1.01E-03	1.70E-03	1.65E-03	1.22E-03	1.55E-03	1.40E-03	1.65E-03	1.89E-03	1.06E-03	1.11E-03	1.55E-03
	16873.598	7.08E-04	1.02E-03	1.05E-03	1.72E-03	1.57E-03	2.29E-03	5.63E-03	6.49E-03	5.57E-03	1.35E-03	2.83E-03	1.27E-03	2.10E-03	1.82E-03	1.49E-03	1.17E-03		1.55E-03	1.71E-03	1.92E-03	1.38E-03	1.44E-03	2.01E-03	1.22E-03	1.38E-03	2.09E-03	1.66E-03	8.23E-04	2.13E-03
	16878.615	3.59E-04	6.85E-04	1.07E-03	4.00E-04	9.51E-04	2.73E-03	4.77E-03	5.05E-03	5.20E-03	-7.74E-04	-2.76E-04	4.53E-04	1.10E-03	1.97E-03	1.18E-03	6.11E-04		8.37E-04	1.60E-03	1.69E-03	1.00E-03	8.13E-04	8.73E-04	1.02E-03	1.00E-03	1.34E-03	7.67E-04	9.36E-04	-4.89E-04
	16883.598	5.13E-04	1.10E-03	1.13E-03	1.28E-03	1.18E-03	3.83E-04	3.80E-03	3.45E-03	4.93E-03	2.76E-03	-8.89E-04	6.16E-04	5.03E-04	1.93E-03	1.79E-03	-6.38E-04		9.87E-04	9.16E-04	6.30E-04	8.59E-04	1.19E-03	6.25E-04	9.30E-04	8.59E-04	5.58E-04	5.54E-04	6.47E-04	9.86E-04
	16888.596	6.85E-05	1.37E-04	6.00E-05	8.25E-04	7.08E-04	-5.72E-04	3.32E-03	3.59E-03	4.08E-03	1.49E-03	1.76E-03	2.01E-03	4.91E-04	1.19E-03	3.77E-04	1.33E-03		6.62E-04	2.45E-04	5.96E-04	3.81E-04	5.22E-04	6.39E-04	6.76E-04	3.81E-04	3.79E-04	1.24E-03	1.06E-04	1.65E-03
	16893.584	-8.17E-04	-2.38E-04	1.09E-03	3.82E-04	4.67E-04	1.98E-04	3.48E-03	3.70E-03	3.37E-03	7.86E-04	4.11E-04	7.76E-04	7.15E-04	2.95E-04	2.50E-04	7.53E-04		3.34E-04	-4.96E-04	4.93E-04	-4.51E-04	6.54E-04	3.10E-04	1.87E-04	-4.51E-04	2.57E-04	7.33E-04	3.18E-04	6.19E-04
	16898.601	-3.80E-04	4.14E-04	5.73E-05	-8.95E-05	3.44E-04	-4.16E-04	2.98E-03	2.56E-03	3.45E-03	1.65E-04	-1.60E-03	2.32E-04	-2.30E-03	-5.26E-04	-6.50E-04	-1.54E-04		-2.60E-04	-8.22E-04	-1.57E-04	-1.51E-04	1.00E-04	4.30E-04	-6.54E-04	-1.51E-04	-1.25E-04	-1.01E-03	-1.40E-04	-6.94E-04
	16903.595	1.54E-04	-1.29E-03	-7.86E-04	-9.06E-04	-1.89E-04	-2.47E-03	2.93E-03	2.53E-03	2.74E-03	1.19E-03	1.49E-03	-9.36E-04	6.28E-05	-4.01E-04	5.18E-04	-5.55E-04		-3.76E-04	-1.79E-03	-3.83E-04	-4.47E-04	-6.35E-04	-2.97E-04	-2.57E-04	-4.47E-04	-3.20E-04	-4.36E-04	-7.49E-04	1.35E-03
	16908.605	7.92E-05	1.17E-04	-4.31E-04	-1.40E-03	-5.80E-04	-2.51E-04	1.89E-03	2.28E-03	2.60E-03	-1.36E-03	-5.08E-04	-8.84E-04	-1.02E-03	-1.04E-03	4.32E-04	9.37E-04		-4.49E-04	-1.37E-03	-8.28E-04	1.35E-04	-8.00E-04	-9.09E-04	-1.01E-04	1.35E-04	-3.54E-04	-9.44E-04	-9.17E-04	-9.36E-04
	16913.618	-9.44E-04	-1.32E-03	-6.76E-04	-1.66E-03	2.98E-04	-2.22E-03	1.21E-03	1.03E-03	1.62E-03	-1.17E-03	-2.12E-03	-2.21E-03	-9.32E-04	-1.82E-03	-1.07E-03	2.99E-04		-1.17E-03	-1.79E-03	-8.25E-04	-1.01E-03	-6.93E-04	-1.02E-03	-1.09E-03	-1.01E-03	-1.30E-03	-1.56E-03	-1.72E-03	-1.65E-03
	16918.597	-1.20E-03	-1.07E-03	-8.24E-04	-1.03E-03	-3.11E-04	-2.99E-03	1.38E-03	2.01E-04	8.60E-04	-2.51E-03	-2.13E-03	-1.08E-03	-5.54E-04	-4.15E-04	-1.29E-03	-1.05E-03		-1.26E-03	-2.49E-03	-1.42E-03	-1.32E-03	-7.29E-04	-1.64E-03	-1.02E-03	-1.32E-03	-1.93E-03	-8.10E-04	-1.85E-03	-2.33E-03
	16923.59	-3.98E-04	-2.01E-03	-1.46E-03	-1.39E-03	-1.10E-03	-1.14E-03	1.01E-03	1.05E-03	7.04E-04	-1.63E-03	-2.88E-04	-1.24E-03	-1.55E-03	-1.44E-03	-5.27E-04	-1.78E-04		-1.17E-03	-1.40E-03	-1.31E-03	-1.29E-03	-1.32E-03	-1.17E-03	-8.39E-04	-1.29E-03	-1.40E-03	-1.38E-03	-1.64E-03	-9.82E-04
	16928.6	-1.25E-03	-1.27E-03	-1.12E-03	-1.35E-03	-1.59E-03	-4.58E-04	3.17E-04	5.12E-05	6.05E-04	-2.45E-03	-1.86E-03	-9.39E-04	-2.32E-03	-2.28E-03	-1.81E-03	-2.38E-03		-1.56E-03	-1.18E-03	-1.90E-03	-1.29E-03	-1.34E-03	-1.79E-03	-2.17E-03	-1.29E-03	-1.80E-03	-1.61E-03	-2.10E-03	-2.18E-03
	16933.512	-1.24E-03	-1.74E-03	-1.80E-03	-1.10E-03	-1.64E-03	-2.46E-03	-2.19E-04	-2.42E-04	-5.08E-04	-4.17E-04	-1.92E-03	-1.98E-03	-7.19E-04	-1.39E-03	-2.98E-03	-2.94E-03		-1.71E-03	-2.11E-03	-2.39E-03	-1.83E-03	-1.52E-03	-2.08E-03	-2.44E-03	-1.83E-03	-2.33E-03	-1.35E-03	-2.21E-03	-1.19E-03
	16938.25	-1.40E-03	-1.81E-03	-2.19E-03	-2.27E-03	-2.83E-03	-3.16E-03	-6.22E-04	-1.77E-04	5.63E-04	-3.02E-03	-1.31E-03	-1.11E-03	-1.88E-03	-1.10E-03	-1.61E-03	-1.35E-03		-2.04E-03	-3.25E-03	-2.23E-03	-1.70E-03	-2.42E-03	-2.26E-03	-1.39E-03	-1.70E-03	-1.62E-03	-1.47E-03	-2.23E-03	-2.20E-03
	16942.803	-1.26E-03	-2.06E-03	-2.97E-03	-2.09E-03	-2.53E-03	-1.10E-03	1.37E-04	-2.81E-04	-1.13E-03	-1.78E-03	-3.64E-03	-1.88E-03	-3.57E-03	-2.57E-03	-1.68E-03	-2.60E-03		-2.28E-03	-1.71E-03	-2.35E-03	-1.72E-03	-2.54E-03	-1.96E-03	-2.23E-03	-1.72E-03	-2.34E-03	-2.68E-03	-2.18E-03	-2.74E-03
	16947.195	-1.76E-03	-2.28E-03	-2.23E-03	-2.83E-03	-1.50E-03	-2.03E-03	-1.86E-03	-1.65E-04	-8.55E-04	-3.01E-03	-1.35E-03	-3.02E-03	-2.42E-03	-1.85E-03	-1.79E-03	-2.67E-03		-2.23E-03	-1.66E-03	-2.27E-03	-1.89E-03	-2.19E-03	-2.82E-03	-2.03E-03	-1.89E-03	-2.01E-03	-2.69E-03	-1.91E-03	-2.24E-03
	16951.399	-1.66E-03	-2.30E-03	-1.77E-03	-3.04E-03	-1.85E-03	-2.30E-03	-1.40E-03	-1.04E-03	-1.30E-03	-2.42E-03	-2.70E-03	-2.65E-03	-2.31E-03	-2.67E-03	-3.01E-03	-1.85E-03		-2.37E-03	-2.29E-03	-1.88E-03	-2.18E-03	-2.22E-03	-2.54E-03	-2.54E-03	-2.18E-03	-2.53E-03	-2.45E-03	-1.77E-03	-2.60E-03
	16955.443	-1.93E-03	-2.40E-03	-2.21E-03	-1.76E-03	-2.12E-03	-2.14E-03	-1.20E-03	-1.26E-03	-1.26E-03	-4.85E-04	-2.39E-04	-2.96E-03	-1.85E-03	-2.77E-03	-2.94E-03	-1.74E-03		-2.05E-03	-2.55E-03	-2.61E-03	-2.49E-03	-2.03E-03	-2.18E-03	-2.51E-03	-2.49E-03	-2.49E-03	-2.38E-03	-1.72E-03	-4.19E-04
	16959.324	-1.94E-03	-2.17E-03	-2.43E-03	-2.37E-03	-2.14E-03	-2.00E-03	-2.46E-03	-1.07E-03	-1.96E-03	-2.61E-03	-2.63E-04	-2.60E-03	-1.56E-03	-1.62E-03	-2.97E-03	-3.56E-03		-2.23E-03	-2.27E-03	-2.26E-03	-2.09E-03	-2.32E-03	-2.44E-03	-2.59E-03	-2.09E-03	-2.60E-03	-2.07E-03	-2.09E-03	-1.51E-03
	16963.031	-1.66E-03	-2.96E-03	-1.51E-03	-2.27E-03	-1.62E-03	-2.46E-03	-6.31E-04	-2.76E-03	-9.93E-04	-2.09E-03	-2.76E-03	-2.46E-03	-2.63E-03	-3.38E-03	-2.18E-03	-1.66E-03		-2.32E-03	-2.10E-03	-1.95E-03	-2.51E-03	-1.80E-03	-1.56E-03	-2.38E-03	-2.51E-03	-2.88E-03	-2.52E-03	-2.30E-03	-2.48E-03
	16966.549	-1.17E-03	-1.32E-03	-1.92E-03	-1.74E-03	-2.72E-03	-1.63E-03	-7.91E-04	-8.38E-04	-3.12E-03	-2.12E-03	-2.93E-03	-2.84E-03	-2.09E-03	-2.05E-03	-1.75E-03	-3.64E-03		-2.11E-03	-1.59E-03	-1.78E-03	-1.74E-03	-2.12E-03	-2.14E-03	-2.27E-03	-1.74E-03	-2.81E-03	-2.44E-03	-2.47E-03	-2.59E-03
	16969.918	-1.47E-03	-2.02E-03	-1.79E-03	-1.82E-03	-2.54E-03	-1.40E-03	-1.72E-03	-7.59E-04	-1.26E-03	6.22E-04	-9.63E-04	-1.68E-03	-2.86E-03	-2.24E-03	-2.25E-03	-4.04E-03		-1.91E-03	-1.52E-03	-1.57E-03	-2.23E-03	-2.04E-03	-2.67E-03	-2.62E-03	-2.23E-03	-1.75E-03	-2.24E-03	-2.73E-03	-2.35E-04
	16973.125	-9.59E-04	-2.64E-03	-1.28E-03	-1.32E-03	-1.67E-03	-3.80E-03	-9.70E-04	-1.59E-03	-1.48E-03	-2.29E-03	-1.90E-03	-1.69E-03	-1.45E-03	-1.45E-03	-6.89E-04	-2.15E-03		-1.88E-03	-2.64E-03	-2.39E-03	-1.95E-03	-1.42E-03	-1.43E-03	-1.26E-03	-1.95E-03	-2.18E-03	-1.56E-03	-2.56E-03	-2.17E-03
	16976.168	-4.75E-04	-1.79E-03	-1.44E-03	-2.66E-03	-1.85E-03	-1.68E-03	-2.25E-03	-2.34E-03	-2.66E-03	-1.99E-03	-1.08E-03	-1.56E-03	-1.05E-03	-2.36E-03	-2.88E-03	-1.33E-03		-1.80E-03	-1.86E-03	-2.30E-03	-1.94E-03	-1.98E-03	-2.64E-03	-2.16E-03	-1.94E-03	-3.04E-03	-1.29E-03	-2.29E-03	-1.62E-03
	16979.035	-6.90E-04	-2.75E-03	-1.64E-03	-1.69E-03	-1.43E-03	-2.17E-03	-1.58E-03	-1.56E-03	-1.35E-03	2.37E-04	-1.73E-03	-1.58E-03	-1.04E-03	-1.42E-03	-2.34E-03	-1.82E-03		-1.68E-03	-2.18E-03	-2.40E-03	-2.14E-03	-1.59E-03	-1.94E-03	-1.76E-03	-2.14E-03	-1.91E-03	-1.30E-03	-2.12E-03	-8.18E-04
	16981.752	-1.21E-03	-1.64E-03	-1.93E-03	-1.73E-03	-1.44E-03	-2.51E-03	-2.13E-03	-1.72E-03	-2.60E-03	-1.42E-03	-2.29E-03	-1.28E-03	-2.66E-03	-1.42E-03	-1.20E-03	-1.07E-03		-1.79E-03	-1.81E-03	-1.41E-03	-1.89E-03	-1.70E-03	-1.76E-03	-1.12E-03	-1.89E-03	-2.50E-03	-1.94E-03	-2.00E-03	-1.93E-03
	16984.318	4.62E-04	-1.58E-03	-1.89E-03	-1.09E-03	-1.93E-03	-1.11E-03	-2.07E-03	-1.45E-03	-1.87E-03	-5.30E-04	-1.83E-03	-1.27E-03	-2.97E-03	-1.04E-03	-1.45E-03	-2.69E-04		-1.35E-03	-5.46E-04	-1.71E-03	-1.09E-03	-1.64E-03	-2.01E-03	-8.66E-04	-1.09E-03	-1.93E-03	-2.09E-03	-1.94E-03	-1.26E-03
	16986.682	-2.34E-04	-1.17E-03	-1.19E-03	-1.49E-03	-1.04E-03	-1.11E-03	-1.88E-03	-1.51E-03	-1.18E-03	-2.27E-03	-1.27E-03	-9.43E-04	-1.52E-03	-8.55E-04	-7.13E-04	3.14E-04		-1.18E-03	-1.52E-03	-1.91E-03	-1.20E-03	-1.24E-03	-1.26E-03	-3.64E-04	-1.20E-03	-1.55E-03	-1.22E-03	-1.56E-03	-1.87E-03
	16988.934	7.47E-04	-1.30E-03	-1.03E-03	7.82E-05	-6.74E-04	-8.55E-04	-1.88E-03	-1.09E-03	-1.88E-03	-6.67E-04	-1.80E-03	-8.64E-04	2.75E-04	-8.62E-04	-1.05E-03	-8.79E-04		-7.63E-04	-1.05E-03	-1.27E-03	-6.76E-04	-5.46E-04	-1.05E-03	-7.91E-04	-6.76E-04	-1.60E-03	-2.94E-04	-8.17E-04	-1.32E-03
	16991.008	5.45E-04	-5.95E-04	-3.09E-04	5.21E-05	-1.22E-03	-5.09E-05	-5.86E-04	-1.22E-03	-5.75E-04	-2.54E-03	-2.54E-03	-9.66E-04	-9.72E-04	8.92E-04	-1.54E-04	7.41E-04		-6.42E-04	1.51E-04	-1.11E-03	-6.83E-04	-4.81E-04	-9.82E-04	5.71E-04	-6.83E-04	-9.62E-04	-9.51E-04	-1.07E-03	-2.63E-03
	16992.932	1.93E-03	3.18E-04	4.80E-04	2.95E-04	-3.35E-04	4.52E-04	-1.68E-05	-1.67E-04	-4.84E-04	1.10E-03	7.47E-04	-5.83E-05	-2.56E-04	1.44E-03	1.55E-06	-7.21E-04		3.61E-04	-1.02E-04	-9.02E-04	1.44E-04	1.57E-04	-1.35E-04	4.45E-04	1.44E-04	-3.15E-04	-1.53E-04	-5.41E-04	8.22E-04
	16994.691	1.79E-03	4.77E-04	2.71E-04	2.70E-04	7.54E-04	1.06E-03	1.65E-04	2.24E-04	1.09E-03	-1.15E-04	-4.85E-04	-8.68E-04	6.62E-04	-5.24E-04	-5.46E-04	4.57E-04		2.32E-04	4.01E-04	-3.28E-04	4.35E-04	4.25E-04	4.73E-04	-1.23E-04	4.35E-04	6.84E-04	-1.06E-04	2.13E-04	-4.02E-04
	16996.311	1.79E-03	1.02E-03	6.97E-04	1.38E-04	6.25E-04	8.50E-04	-2.21E-04	-6.74E-04	-9.43E-04	-7.66E-04	-7.61E-04	1.32E-03	5.22E-04	5.75E-04	8.55E-04	1.44E-03		5.34E-04	7.15E-04	3.25E-04	4.81E-04	4.90E-04	3.45E-04	1.04E-03	4.81E-04	-6.86E-04	9.14E-04	2.94E-04	-8.60E-04
	16997.754	2.20E-03	1.13E-03	7.04E-04	9.25E-04	3.27E-04	1.22E-03	-1.88E-05	3.06E-04	-6.36E-04	7.70E-04	1.27E-03	1.24E-03	2.08E-03	2.99E-04	1.02E-03	3.52E-04		9.24E-04	1.59E-03	4.86E-04	6.72E-04	6.57E-04	4.22E-04	7.34E-04	6.72E-04	1.20E-05	1.64E-03	-7.38E-04	9.10E-04
	16999.071	1.09E-03	4.46E-04	1.41E-03	1.28E-03	6.04E-04	-2.92E-05	1.11E-04	1.17E-03	7.03E-04	1.27E-03	-6.77E-04	1.91E-03	7.98E-05	-3.56E-04	1.02E-03	-2.50E-04		5.35E-04	1.03E-03	3.61E-04	3.76E-04	1.11E-03	8.88E-04	3.56E-04	3.76E-04	1.15E-03	9.91E-04	7.88E-04	2.05E-04
	17000.237	2.78E-03	1.98E-03	1.07E-03	8.19E-04	7.95E-04	1.54E-03	4.42E-05	-2.48E-05	4.83E-04	9.61E-04	-8.53E-04	1.07E-03	3.12E-04	1.48E-03	8.87E-04	1.18E-03		1.05E-03	1.72E-03	6.03E-04	1.30E-03	8.98E-04	6.47E-04	1.32E-03	1.30E-03	4.70E-04	6.89E-04	6.11E-04	-4.74E-05
	17001.25	2.04E-03	2.16E-03	8.04E-04	7.71E-04	2.82E-03	9.60E-04	1.13E-03	-1.33E-04	1.12E-03	7.54E-04	3.42E-03	3.23E-04	1.45E-03	5.60E-04	1.18E-03	2.88E-03		1.43E-03	1.21E-03	4.74E-04	1.49E-03	1.44E-03	1.31E-03	1.56E-03	1.49E-03	7.54E-04	8.75E-04	7.28E-04	1.96E-03
	17002.099	3.41E-03	2.42E-03	9.66E-04	1.25E-03	2.02E-03	1.12E-03	2.31E-04	1.13E-03	6.50E-04	6.30E-04	2.96E-03	6.83E-04	6.81E-04	1.74E-03	1.99E-03	1.78E-03		1.63E-03	1.32E-03	1.49E-03	2.06E-03	1.40E-03	1.35E-03	1.98E-03	2.06E-03	1.22E-03	6.77E-04	1.27E-03	1.65E-03
	17002.833	3.40E-03	2.45E-03	1.62E-03	1.40E-03	6.50E-04	1.61E-03	2.19E-03	1.49E-03	2.38E-03	4.61E-03	1.09E-03	2.12E-03	1.57E-03	2.05E-03	1.45E-03	7.66E-04		1.81E-03	2.17E-03	1.80E-03	2.44E-03	1.24E-03	2.42E-03	1.62E-03	2.44E-03	2.22E-03	1.83E-03	1.51E-03	2.75E-03
	17003.391	3.81E-03	2.09E-03	1.31E-03	2.12E-03	1.52E-03	1.88E-03	1.16E-03	1.93E-03	5.62E-04	3.09E-03	1.21E-03	2.47E-03	1.96E-03	3.20E-03	3.10E-03	1.64E-03		2.12E-03	2.07E-03	1.44E-03	2.41E-03	1.64E-03	1.25E-03	2.87E-03	2.41E-03	1.61E-03	2.19E-03	1.12E-03	2.04E-03
	17003.91	3.23E-03	1.23E-03	2.46E-03	2.20E-03	1.27E-03	2.37E-03	9.19E-04	1.76E-03	1.61E-03	4.94E-03	1.90E-03	2.94E-03	2.62E-03	2.57E-03	1.54E-03	2.22E-03		2.21E-03	2.43E-03	1.79E-03	1.68E-03	1.99E-03	1.19E-03	2.20E-03	1.68E-03	2.04E-03	2.75E-03	4.25E-04	3.32E-03
	17004.405	3.33E-03	2.37E-03	2.00E-03	2.30E-03	2.66E-03	2.56E-03	1.27E-03	6.62E-04	1.64E-03	6.74E-05	3.66E-03	1.90E-03	1.48E-03	5.54E-04	2.34E-03	1.83E-04		1.98E-03	2.83E-03	1.57E-03	2.34E-03	2.31E-03	1.38E-03	1.34E-03	2.34E-03	1.52E-03	1.67E-03	3.27E-03	1.73E-03
	17004.899	2.35E-03	2.29E-03	2.51E-03	2.83E-03	2.62E-03	2.59E-03	2.56E-03	1.41E-03	2.47E-03	1.84E-04	3.46E-03	2.14E-03	4.57E-03	2.20E-03	1.84E-03	1.19E-03		2.23E-03	3.47E-03	2.04E-03	1.73E-03	2.65E-03	3.01E-03	1.98E-03	1.73E-03	2.33E-03	3.31E-03	2.36E-03	1.69E-03
	17005.406	2.91E-03	2.17E-03	2.57E-03	2.26E-03	3.01E-03	3.07E-03	2.04E-03	2.23E-03	1.97E-03	9.23E-04	2.46E-03	2.99E-03	1.93E-03	3.22E-03	2.90E-03	4.42E-03		2.47E-03	3.71E-03	1.81E-03	2.02E-03	2.61E-03	2.60E-03	3.50E-03	2.02E-03	2.52E-03	2.44E-03	1.31E-03	1.60E-03
	17005.9	3.87E-03	2.55E-03	2.01E-03	3.12E-03	1.80E-03	2.39E-03	1.37E-03	1.67E-03	3.13E-03	2.27E-03	4.44E-03	2.12E-03	4.27E-03	1.96E-03	2.98E-03	2.68E-03		2.63E-03	2.45E-03	2.25E-03	2.60E-03	2.33E-03	2.24E-03	2.69E-03	2.60E-03	2.77E-03	3.15E-03	3.93E-04	3.22E-03
	17006.394	5.16E-03	2.36E-03	3.01E-03	2.43E-03	3.12E-03	3.83E-03	2.49E-03	9.01E-04	6.37E-04	2.74E-03	2.23E-03	3.34E-03	2.55E-03	2.38E-03	2.30E-03	3.02E-03		2.89E-03	3.39E-03	3.01E-03	2.77E-03	2.85E-03	2.43E-03	2.67E-03	2.77E-03	1.26E-03	2.92E-03	3.48E-03	2.42E-03
	17006.889	3.87E-03	3.60E-03	2.78E-03	3.25E-03	2.66E-03	2.81E-03	1.81E-03	1.96E-03	1.66E-03	3.19E-03	2.24E-03	2.40E-03	3.13E-03	2.23E-03	3.23E-03	2.05E-03		2.83E-03	3.40E-03	2.51E-03	2.87E-03	2.90E-03	2.37E-03	2.73E-03	2.87E-03	2.29E-03	2.73E-03	1.82E-03	2.61E-03
	17007.408	3.95E-03	3.57E-03	3.53E-03	4.03E-03	2.91E-03	7.74E-04	3.37E-03	1.79E-03	3.14E-03	3.10E-03	2.99E-03	3.56E-03	2.99E-03	4.08E-03	3.52E-03	2.95E-03		3.13E-03	2.13E-03	3.22E-03	2.97E-03	3.50E-03	3.54E-03	3.68E-03	2.97E-03	2.93E-03	3.25E-03	2.29E-03	2.93E-03
	17007.89	5.60E-03	2.84E-03	3.04E-03	4.62E-03	3.83E-03	2.98E-03	3.04E-03	1.80E-03	1.57E-03	1.03E-03	3.51E-03	4.47E-03	3.24E-03	3.94E-03	2.74E-03	1.93E-03		3.34E-03	3.73E-03	3.59E-03	3.11E-03	3.82E-03	3.14E-03	3.08E-03	3.11E-03	2.18E-03	3.83E-03	2.77E-03	2.15E-03
	17008.397	4.24E-03	3.72E-03	3.52E-03	3.66E-03	2.73E-03	3.16E-03	3.20E-03	2.78E-03	3.05E-03	3.22E-03	4.89E-03	4.11E-03	3.94E-03	2.95E-03	2.69E-03	1.68E-03		3.33E-03	3.89E-03	3.43E-03	3.12E-03	3.32E-03	3.29E-03	2.66E-03	3.12E-03	3.41E-03	3.98E-03	3.20E-03	3.90E-03
	17008.917	6.20E-03	4.69E-03	3.50E-03	4.52E-03	2.92E-03	3.61E-03	2.31E-03	2.06E-03	4.04E-03	2.38E-03	4.48E-03	4.17E-03	4.35E-03	3.37E-03	3.45E-03	3.06E-03		3.87E-03	3.45E-03	3.54E-03	4.51E-03	3.66E-03	3.37E-03	3.45E-03	4.51E-03	3.50E-03	4.19E-03	1.91E-03	3.30E-03
	17009.399	5.70E-03	4.05E-03	4.59E-03	4.19E-03	4.70E-03	2.59E-03	1.43E-03	3.04E-03	2.94E-03	2.73E-03	3.79E-03	4.39E-03	2.80E-03	3.43E-03	4.96E-03	3.74E-03		3.96E-03	4.01E-03	3.70E-03	4.23E-03	4.49E-03	3.28E-03	4.22E-03	4.23E-03	3.53E-03	3.57E-03	3.02E-03	3.14E-03
	17009.893	5.71E-03	3.54E-03	3.72E-03	3.73E-03	4.35E-03	3.05E-03	3.59E-03	3.20E-03	3.35E-03	5.25E-03	3.79E-03	4.68E-03	3.28E-03	3.91E-03	4.36E-03	3.30E-03		3.95E-03	4.57E-03	4.42E-03	4.14E-03	3.98E-03	3.89E-03	4.06E-03	4.14E-03	3.83E-03	3.94E-03	3.24E-03	4.40E-03
	17010.401	6.45E-03	3.89E-03	4.85E-03	5.03E-03	4.68E-03	4.00E-03	4.05E-03	2.74E-03	3.45E-03	3.59E-03	5.19E-03	4.44E-03	3.81E-03	4.37E-03	5.25E-03	3.61E-03		4.51E-03	4.83E-03	4.83E-03	4.18E-03	4.86E-03	4.34E-03	4.63E-03	4.18E-03	3.66E-03	4.09E-03	3.01E-03	4.26E-03
	17010.908	6.21E-03	4.09E-03	4.82E-03	4.00E-03	5.23E-03	4.41E-03	3.89E-03	2.80E-03	3.51E-03	4.37E-03	3.72E-03	4.85E-03	5.00E-03	4.37E-03	4.08E-03	3.95E-03		4.46E-03	5.08E-03	4.76E-03	4.26E-03	4.67E-03	4.40E-03	4.27E-03	4.26E-03	3.74E-03	4.87E-03	4.05E-03	3.93E-03
	17011.403	6.36E-03	5.40E-03	5.46E-03	5.62E-03	4.82E-03	4.35E-03	3.02E-03	3.15E-03	4.02E-03	4.72E-03	3.14E-03	5.23E-03	4.53E-03	5.20E-03	4.97E-03	5.05E-03		4.94E-03	5.08E-03	4.70E-03	5.09E-03	5.31E-03	4.30E-03	5.18E-03	5.09E-03	4.18E-03	4.83E-03	5.25E-03	3.81E-03
	17011.885	6.75E-03	5.31E-03	4.96E-03	5.19E-03	4.88E-03	4.22E-03	3.43E-03	2.73E-03	3.76E-03	4.61E-03	6.07E-03	4.03E-03	4.16E-03	5.76E-03	5.03E-03	5.52E-03		5.04E-03	4.80E-03	5.06E-03	5.04E-03	5.02E-03	4.13E-03	5.52E-03	5.04E-03	3.87E-03	4.06E-03	5.04E-03	5.13E-03
	17012.392	6.90E-03	4.23E-03	5.75E-03	5.09E-03	5.28E-03	4.79E-03	4.84E-03	3.09E-03	4.23E-03	5.59E-03	5.97E-03	4.63E-03	4.57E-03	5.17E-03	5.26E-03	6.23E-03		5.21E-03	4.90E-03	5.43E-03	4.66E-03	5.38E-03	5.38E-03	5.59E-03	4.66E-03	4.29E-03	4.55E-03	4.70E-03	5.65E-03
	17012.899	7.14E-03	5.53E-03	5.70E-03	5.53E-03	4.89E-03	6.29E-03	3.80E-03	3.41E-03	4.88E-03	7.03E-03	4.84E-03	5.18E-03	4.88E-03	5.24E-03	6.23E-03	5.22E-03		5.58E-03	6.52E-03	5.56E-03	5.85E-03	5.38E-03	5.27E-03	5.72E-03	5.85E-03	4.78E-03	4.98E-03	4.20E-03	5.82E-03
	17013.394	7.28E-03	4.69E-03	4.96E-03	5.67E-03	5.38E-03	4.84E-03	5.43E-03	4.46E-03	4.97E-03	4.13E-03	6.39E-03	5.92E-03	6.44E-03	6.99E-03	6.43E-03	4.84E-03		5.50E-03	4.98E-03	5.81E-03	5.69E-03	5.33E-03	5.64E-03	6.30E-03	5.69E-03	5.38E-03	6.12E-03	4.90E-03	5.12E-03
	17013.901	7.67E-03	6.34E-03	5.65E-03	7.06E-03	7.02E-03	4.45E-03	4.45E-03	4.10E-03	4.99E-03	7.83E-03	4.58E-03	5.14E-03	5.65E-03	6.63E-03	5.34E-03	7.31E-03		6.14E-03	6.17E-03	6.41E-03	6.22E-03	6.53E-03	5.50E-03	6.41E-03	6.22E-03	5.21E-03	5.34E-03	6.28E-03	6.09E-03
	17014.396	8.50E-03	6.21E-03	6.30E-03	6.27E-03	7.17E-03	6.00E-03	5.22E-03	5.21E-03	4.57E-03	5.19E-03	7.40E-03	7.47E-03	7.37E-03	7.60E-03	5.93E-03	5.12E-03		6.54E-03	6.01E-03	6.98E-03	6.70E-03	6.57E-03	6.17E-03	6.39E-03	6.70E-03	5.60E-03	7.34E-03	7.41E-03	6.12E-03
	17014.904	8.22E-03	6.12E-03	6.32E-03	6.52E-03	6.38E-03	7.43E-03	6.51E-03	5.04E-03	4.24E-03	5.13E-03	7.66E-03	7.59E-03	6.91E-03	9.96E-03	7.07E-03	7.30E-03		6.86E-03	7.82E-03	7.03E-03	6.54E-03	6.41E-03	6.98E-03	8.20E-03	6.54E-03	5.37E-03	7.18E-03	4.23E-03	6.26E-03
	17015.399	8.01E-03	7.81E-03	6.78E-03	6.99E-03	7.09E-03	6.58E-03	5.99E-03	5.10E-03	5.58E-03	8.02E-03	8.51E-03	8.06E-03	7.52E-03	5.30E-03	7.17E-03	7.21E-03		7.16E-03	7.51E-03	7.28E-03	6.96E-03	6.95E-03	6.42E-03	6.62E-03	6.96E-03	6.06E-03	7.71E-03	6.21E-03	8.13E-03
	17015.906	8.89E-03	7.46E-03	6.39E-03	6.52E-03	7.19E-03	7.45E-03	6.93E-03	5.56E-03	6.34E-03	4.06E-03	7.08E-03	6.38E-03	6.35E-03	7.08E-03	7.48E-03	6.86E-03		6.81E-03	7.67E-03	7.58E-03	7.23E-03	6.70E-03	7.58E-03	7.27E-03	7.23E-03	6.69E-03	6.30E-03	7.89E-03	5.48E-03
	17016.388	8.77E-03	8.35E-03	8.45E-03	7.42E-03	7.65E-03	6.62E-03	6.21E-03	5.44E-03	6.58E-03	5.46E-03	7.20E-03	7.95E-03	7.57E-03	7.87E-03	7.94E-03	6.25E-03		7.47E-03	8.43E-03	7.92E-03	8.05E-03	7.85E-03	6.83E-03	7.54E-03	8.05E-03	6.77E-03	7.69E-03	7.21E-03	6.19E-03
	17016.883	9.65E-03	7.74E-03	7.20E-03	7.28E-03	8.42E-03	7.70E-03	6.95E-03	6.11E-03	7.26E-03	7.71E-03	9.55E-03	9.98E-03	8.22E-03	7.23E-03	7.58E-03	9.28E-03		8.03E-03	8.84E-03	8.24E-03	7.93E-03	7.62E-03	7.07E-03	7.99E-03	7.93E-03	7.45E-03	9.01E-03	8.38E-03	8.49E-03
	17017.404	9.91E-03	6.63E-03	7.89E-03	8.14E-03	7.78E-03	7.08E-03	6.07E-03	5.98E-03	5.97E-03	8.49E-03	8.56E-03	8.67E-03	8.39E-03	8.83E-03	8.29E-03	1.12E-02		8.14E-03	8.48E-03	9.14E-03	7.54E-03	7.95E-03	7.75E-03	9.28E-03	7.54E-03	6.77E-03	8.44E-03	8.14E-03	8.40E-03
	17017.899	1.01E-02	9.15E-03	9.54E-03	8.16E-03	9.12E-03	8.61E-03	7.44E-03	7.07E-03	8.24E-03	6.52E-03	8.14E-03	8.31E-03	9.50E-03	1.04E-02	7.86E-03	9.93E-03		8.75E-03	8.99E-03	8.97E-03	8.61E-03	8.95E-03	8.24E-03	9.35E-03	8.61E-03	8.42E-03	8.81E-03	8.95E-03	7.19E-03
	17018.406	1.11E-02	9.61E-03	9.27E-03	8.63E-03	9.33E-03	8.31E-03	7.98E-03	7.25E-03	7.69E-03	8.07E-03	8.97E-03	9.27E-03	8.13E-03	1.00E-02	8.56E-03	8.80E-03		9.04E-03	8.78E-03	9.88E-03	9.57E-03	9.09E-03	8.56E-03	9.20E-03	9.57E-03	8.30E-03	8.65E-03	8.29E-03	8.38E-03
	17018.901	1.06E-02	8.97E-03	8.86E-03	9.68E-03	1.01E-02	8.67E-03	7.88E-03	7.60E-03	9.02E-03	1.12E-02	7.12E-03	9.58E-03	9.31E-03	1.03E-02	1.09E-02	8.64E-03		9.40E-03	9.72E-03	1.04E-02	9.18E-03	9.52E-03	8.66E-03	1.02E-02	9.18E-03	9.12E-03	9.35E-03	9.61E-03	9.11E-03
	17019.409	1.17E-02	9.53E-03	1.06E-02	1.01E-02	1.06E-02	1.04E-02	8.21E-03	7.82E-03	9.09E-03	8.81E-03	9.29E-03	9.04E-03	1.07E-02	1.05E-02	9.50E-03	1.04E-02		1.00E-02	1.05E-02	1.05E-02	9.65E-03	1.04E-02	9.73E-03	1.01E-02	9.65E-03	9.28E-03	9.78E-03	9.52E-03	8.89E-03
	17019.879	1.19E-02	1.01E-02	1.07E-02	1.01E-02	1.10E-02	1.00E-02	1.03E-02	9.39E-03	7.89E-03	9.89E-03	9.87E-03	8.93E-03	1.20E-02	1.08E-02	8.74E-03	1.18E-02		1.03E-02	1.01E-02	1.10E-02	9.96E-03	1.06E-02	1.04E-02	1.03E-02	9.96E-03	9.53E-03	1.04E-02	9.36E-03	9.74E-03
	17020.399	1.34E-02	1.12E-02	1.05E-02	1.11E-02	1.11E-02	9.97E-03	9.57E-03	9.74E-03	1.04E-02	1.10E-02	1.19E-02	1.23E-02	1.17E-02	1.24E-02	1.13E-02	1.02E-02		1.12E-02	1.10E-02	1.08E-02	1.13E-02	1.09E-02	1.03E-02	1.14E-02	1.13E-02	1.09E-02	1.19E-02	1.08E-02	1.13E-02
	17020.907	1.29E-02	1.22E-02	1.12E-02	1.04E-02	1.16E-02	1.09E-02	1.11E-02	9.21E-03	8.17E-03	1.06E-02	9.98E-03	1.06E-02	1.15E-02	1.22E-02	1.02E-02	1.21E-02		1.12E-02	1.19E-02	1.21E-02	1.18E-02	1.10E-02	1.17E-02	1.14E-02	1.18E-02	9.61E-03	1.09E-02	1.06E-02	1.02E-02
	17021.402	1.46E-02	1.13E-02	1.17E-02	1.08E-02	1.21E-02	1.21E-02	1.00E-02	9.62E-03	1.11E-02	1.18E-02	1.16E-02	1.30E-02	1.14E-02	1.31E-02	1.22E-02	1.17E-02		1.20E-02	1.25E-02	1.20E-02	1.21E-02	1.15E-02	1.18E-02	1.24E-02	1.21E-02	1.13E-02	1.21E-02	1.17E-02	1.16E-02
	17021.898	1.38E-02	1.27E-02	1.28E-02	1.26E-02	1.22E-02	1.25E-02	1.03E-02	1.17E-02	9.63E-03	1.15E-02	1.30E-02	1.22E-02	1.12E-02	1.25E-02	1.20E-02	1.39E-02		1.24E-02	1.29E-02	1.21E-02	1.26E-02	1.25E-02	1.15E-02	1.27E-02	1.26E-02	1.16E-02	1.16E-02	1.30E-02	1.21E-02
	17022.406	1.50E-02	1.24E-02	1.34E-02	1.24E-02	1.24E-02	1.40E-02	1.22E-02	1.10E-02	1.16E-02	1.08E-02	1.38E-02	1.29E-02	1.30E-02	1.48E-02	1.37E-02	1.40E-02		1.31E-02	1.38E-02	1.30E-02	1.26E-02	1.27E-02	1.29E-02	1.41E-02	1.26E-02	1.22E-02	1.28E-02	1.39E-02	1.21E-02
	17022.901	1.62E-02	1.39E-02	1.29E-02	1.37E-02	1.44E-02	1.37E-02	1.18E-02	1.13E-02	1.19E-02	1.25E-02	1.35E-02	1.44E-02	1.35E-02	1.36E-02	1.28E-02	1.50E-02		1.37E-02	1.40E-02	1.34E-02	1.38E-02	1.36E-02	1.24E-02	1.37E-02	1.38E-02	1.25E-02	1.38E-02	1.34E-02	1.28E-02
	17023.396	1.55E-02	1.44E-02	1.34E-02	1.35E-02	1.45E-02	1.28E-02	1.33E-02	1.21E-02	1.49E-02	1.48E-02	1.32E-02	1.26E-02	1.35E-02	1.43E-02	1.47E-02	1.54E-02		1.39E-02	1.41E-02	1.38E-02	1.45E-02	1.38E-02	1.37E-02	1.47E-02	1.45E-02	1.44E-02	1.29E-02	1.45E-02	1.38E-02
	17023.904	1.55E-02	1.35E-02	1.52E-02	1.52E-02	1.49E-02	1.50E-02	1.41E-02	1.16E-02	1.35E-02	1.41E-02	1.47E-02	1.45E-02	1.50E-02	1.60E-02	1.49E-02	1.43E-02		1.47E-02	1.55E-02	1.39E-02	1.39E-02	1.51E-02	1.42E-02	1.51E-02	1.39E-02	1.35E-02	1.46E-02	1.32E-02	1.43E-02
	17024.4	1.66E-02	1.37E-02	1.47E-02	1.65E-02	1.53E-02	1.51E-02	1.42E-02	1.34E-02	1.47E-02	1.52E-02	1.50E-02	1.68E-02	1.50E-02	1.65E-02	1.51E-02	1.44E-02		1.52E-02	1.62E-02	1.58E-02	1.45E-02	1.55E-02	1.54E-02	1.54E-02	1.45E-02	1.51E-02	1.58E-02	1.58E-02	1.50E-02
	17024.895	1.93E-02	1.61E-02	1.55E-02	1.51E-02	1.67E-02	1.55E-02	1.49E-02	1.46E-02	1.39E-02	1.59E-02	1.60E-02	1.60E-02	1.52E-02	1.61E-02	1.51E-02	1.42E-02		1.59E-02	1.63E-02	1.62E-02	1.63E-02	1.58E-02	1.60E-02	1.52E-02	1.63E-02	1.53E-02	1.54E-02	1.55E-02	1.58E-02
	17025.403	1.83E-02	1.66E-02	1.57E-02	1.60E-02	1.68E-02	1.75E-02	1.41E-02	1.35E-02	1.59E-02	1.69E-02	1.49E-02	1.56E-02	1.73E-02	1.58E-02	1.73E-02	1.68E-02		1.65E-02	1.79E-02	1.69E-02	1.65E-02	1.62E-02	1.55E-02	1.66E-02	1.65E-02	1.58E-02	1.62E-02	1.62E-02	1.57E-02
	17025.898	2.04E-02	1.71E-02	1.76E-02	1.69E-02	1.88E-02	1.68E-02	1.68E-02	1.55E-02	1.60E-02	1.92E-02	1.52E-02	1.67E-02	1.77E-02	1.64E-02	1.82E-02	1.85E-02		1.76E-02	1.80E-02	1.82E-02	1.77E-02	1.78E-02	1.69E-02	1.76E-02	1.77E-02	1.68E-02	1.70E-02	1.76E-02	1.71E-02
	17026.394	2.16E-02	1.69E-02	1.79E-02	1.80E-02	1.80E-02	1.87E-02	1.81E-02	1.62E-02	1.64E-02	1.70E-02	1.91E-02	1.92E-02	1.68E-02	1.77E-02	1.71E-02	1.88E-02		1.81E-02	1.99E-02	1.86E-02	1.79E-02	1.80E-02	1.76E-02	1.77E-02	1.79E-02	1.74E-02	1.78E-02	1.89E-02	1.78E-02
	17026.889	2.03E-02	1.91E-02	1.93E-02	1.97E-02	1.98E-02	1.98E-02	1.72E-02	1.73E-02	1.71E-02	1.78E-02	1.75E-02	1.96E-02	1.71E-02	1.85E-02	1.77E-02	1.84E-02		1.88E-02	2.02E-02	1.94E-02	1.86E-02	1.96E-02	1.85E-02	1.81E-02	1.86E-02	1.83E-02	1.82E-02	1.92E-02	1.75E-02
	17027.41	2.13E-02	1.90E-02	1.96E-02	1.97E-02	2.07E-02	2.14E-02	1.82E-02	1.76E-02	1.82E-02	1.85E-02	1.77E-02	2.01E-02	2.21E-02	2.00E-02	2.00E-02	2.06E-02		1.98E-02	2.12E-02	2.04E-02	1.92E-02	2.00E-02	1.92E-02	2.00E-02	1.92E-02	1.90E-02	2.09E-02	2.09E-02	1.80E-02
	17027.906	2.28E-02	2.04E-02	2.22E-02	2.05E-02	2.14E-02	1.91E-02	1.87E-02	1.87E-02	1.78E-02	2.11E-02	2.17E-02	1.97E-02	2.02E-02	1.92E-02	2.13E-02	2.19E-02		2.08E-02	2.10E-02	2.10E-02	2.06E-02	2.14E-02	2.00E-02	2.06E-02	2.06E-02	1.94E-02	1.98E-02	2.20E-02	2.12E-02
	17028.402	2.51E-02	2.19E-02	2.30E-02	2.29E-02	2.18E-02	2.12E-02	2.11E-02	1.96E-02	2.04E-02	2.25E-02	2.16E-02	2.09E-02	2.11E-02	2.10E-02	2.16E-02	2.26E-02		2.21E-02	2.14E-02	2.31E-02	2.21E-02	2.26E-02	2.17E-02	2.15E-02	2.21E-02	2.11E-02	2.08E-02	2.25E-02	2.19E-02
	17028.897	2.47E-02	2.32E-02	2.37E-02	2.22E-02	2.33E-02	2.34E-02	2.15E-02	2.06E-02	2.15E-02	2.26E-02	2.14E-02	2.45E-02	2.24E-02	2.34E-02	2.31E-02	2.27E-02		2.30E-02	2.37E-02	2.34E-02	2.32E-02	2.31E-02	2.28E-02	2.29E-02	2.32E-02	2.22E-02	2.32E-02	2.29E-02	2.19E-02
	17029.406	2.58E-02	2.30E-02	2.28E-02	2.36E-02	2.54E-02	2.26E-02	2.24E-02	2.19E-02	2.20E-02	2.36E-02	2.40E-02	2.35E-02	2.38E-02	2.41E-02	2.36E-02	2.10E-02		2.36E-02	2.39E-02	2.53E-02	2.35E-02	2.39E-02	2.35E-02	2.30E-02	2.35E-02	2.31E-02	2.34E-02	2.45E-02	2.36E-02
	17029.901	2.67E-02	2.43E-02	2.50E-02	2.42E-02	2.46E-02	2.48E-02	2.43E-02	2.48E-02	2.27E-02	2.52E-02	2.33E-02	2.39E-02	2.40E-02	2.41E-02	2.61E-02	2.46E-02		2.46E-02	2.50E-02	2.58E-02	2.45E-02	2.47E-02	2.57E-02	2.48E-02	2.45E-02	2.49E-02	2.37E-02	2.68E-02	2.41E-02
	17030.422	2.78E-02	2.67E-02	2.63E-02	2.62E-02	2.61E-02	2.63E-02	2.51E-02	2.59E-02	2.40E-02	2.44E-02	2.44E-02	2.72E-02	2.59E-02	2.68E-02	2.69E-02	2.51E-02		2.61E-02	2.61E-02	2.79E-02	2.64E-02	2.62E-02	2.65E-02	2.62E-02	2.64E-02	2.61E-02	2.63E-02	2.79E-02	2.43E-02
	17030.918	2.99E-02	2.72E-02	2.79E-02	2.85E-02	2.75E-02	2.71E-02	2.62E-02	2.65E-02	2.44E-02	2.64E-02	2.46E-02	2.74E-02	2.86E-02	2.92E-02	2.70E-02	2.77E-02		2.75E-02	2.79E-02	2.89E-02	2.75E-02	2.80E-02	2.76E-02	2.77E-02	2.75E-02	2.67E-02	2.76E-02	3.05E-02	2.54E-02
	17031.414	3.08E-02	2.90E-02	2.95E-02	2.91E-02	2.92E-02	2.87E-02	2.75E-02	2.83E-02	2.74E-02	2.90E-02	2.72E-02	3.00E-02	2.85E-02	2.86E-02	2.85E-02	3.14E-02		2.90E-02	3.01E-02	2.98E-02	2.89E-02	2.93E-02	2.85E-02	2.90E-02	2.89E-02	2.91E-02	2.90E-02	3.00E-02	2.80E-02
	17031.884	3.34E-02	3.04E-02	3.05E-02	3.09E-02	3.15E-02	3.06E-02	2.95E-02	2.91E-02	3.02E-02	3.25E-02	2.84E-02	3.00E-02	3.02E-02	3.19E-02	2.99E-02	3.05E-02		3.08E-02	3.10E-02	3.26E-02	3.08E-02	3.09E-02	3.08E-02	3.05E-02	3.08E-02	3.08E-02	2.98E-02	3.17E-02	3.03E-02
	17032.406	3.38E-02	3.10E-02	3.25E-02	3.19E-02	3.21E-02	3.18E-02	3.11E-02	3.14E-02	3.11E-02	3.27E-02	3.42E-02	3.20E-02	3.25E-02	3.25E-02	3.16E-02	3.34E-02		3.22E-02	3.15E-02	3.35E-02	3.21E-02	3.22E-02	3.19E-02	3.21E-02	3.21E-02	3.25E-02	3.19E-02	3.49E-02	3.33E-02
	17032.902	3.62E-02	3.39E-02	3.44E-02	3.45E-02	3.45E-02	3.45E-02	3.23E-02	3.43E-02	3.34E-02	3.48E-02	3.38E-02	3.28E-02	3.52E-02	3.33E-02	3.41E-02	3.25E-02		3.42E-02	3.52E-02	3.58E-02	3.38E-02	3.45E-02	3.42E-02	3.31E-02	3.38E-02	3.51E-02	3.36E-02	3.58E-02	3.42E-02
	17033.372	3.80E-02	3.63E-02	3.64E-02	3.69E-02	3.74E-02	3.70E-02	3.59E-02	3.50E-02	3.52E-02	3.51E-02	3.69E-02	3.60E-02	3.58E-02	3.66E-02	3.51E-02	3.83E-02		3.65E-02	3.70E-02	3.82E-02	3.57E-02	3.69E-02	3.66E-02	3.61E-02	3.57E-02	3.63E-02	3.56E-02	3.88E-02	3.58E-02
	17033.906	4.08E-02	3.88E-02	3.82E-02	3.75E-02	3.80E-02	3.72E-02	3.71E-02	3.67E-02	3.67E-02	3.81E-02	3.68E-02	3.79E-02	3.89E-02	3.91E-02	3.84E-02	3.78E-02		3.82E-02	3.91E-02	3.93E-02	3.85E-02	3.79E-02	3.84E-02	3.81E-02	3.85E-02	3.80E-02	3.80E-02	3.99E-02	3.73E-02
	17034.402	4.31E-02	4.09E-02	4.09E-02	4.09E-02	4.11E-02	4.06E-02	4.00E-02	3.83E-02	3.77E-02	4.02E-02	4.02E-02	4.02E-02	4.13E-02	4.00E-02	3.98E-02	3.95E-02		4.07E-02	4.13E-02	4.23E-02	4.08E-02	4.10E-02	4.10E-02	3.94E-02	4.08E-02	3.93E-02	4.03E-02	4.15E-02	4.00E-02
	17034.898	4.49E-02	4.26E-02	4.51E-02	4.23E-02	4.33E-02	4.35E-02	4.15E-02	4.06E-02	4.22E-02	4.28E-02	4.15E-02	4.09E-02	4.14E-02	4.55E-02	4.26E-02	4.07E-02		4.29E-02	4.42E-02	4.50E-02	4.31E-02	4.36E-02	4.31E-02	4.26E-02	4.31E-02	4.26E-02	4.07E-02	4.61E-02	4.20E-02
	17035.407	4.67E-02	4.55E-02	4.68E-02	4.67E-02	4.57E-02	4.62E-02	4.51E-02	4.44E-02	4.31E-02	4.33E-02	4.48E-02	4.44E-02	4.57E-02	4.51E-02	4.59E-02	4.64E-02		4.56E-02	4.62E-02	4.70E-02	4.54E-02	4.64E-02	4.63E-02	4.52E-02	4.54E-02	4.51E-02	4.46E-02	4.90E-02	4.39E-02
	17035.903	5.14E-02	4.93E-02	4.86E-02	4.88E-02	4.90E-02	4.75E-02	4.87E-02	4.77E-02	4.71E-02	4.73E-02	4.68E-02	4.87E-02	4.94E-02	4.73E-02	4.85E-02	4.97E-02		4.86E-02	4.84E-02	4.98E-02	4.91E-02	4.88E-02	4.90E-02	4.78E-02	4.91E-02	4.87E-02	4.85E-02	4.92E-02	4.69E-02
	17036.399	5.33E-02	5.16E-02	5.32E-02	5.28E-02	5.28E-02	5.42E-02	5.24E-02	5.16E-02	4.99E-02	5.21E-02	5.17E-02	5.02E-02	5.20E-02	5.19E-02	5.09E-02	5.26E-02		5.22E-02	5.38E-02	5.29E-02	5.20E-02	5.29E-02	5.27E-02	5.11E-02	5.20E-02	5.21E-02	5.06E-02	5.53E-02	5.17E-02
	17036.895	5.83E-02	5.53E-02	5.49E-02	5.59E-02	5.66E-02	5.79E-02	5.40E-02	5.34E-02	5.34E-02	5.60E-02	5.69E-02	5.42E-02	5.66E-02	5.49E-02	5.49E-02	5.47E-02		5.59E-02	5.72E-02	5.72E-02	5.65E-02	5.58E-02	5.53E-02	5.42E-02	5.65E-02	5.47E-02	5.48E-02	5.91E-02	5.62E-02
	17037.378	6.15E-02	6.03E-02	5.95E-02	5.91E-02	5.91E-02	6.10E-02	5.88E-02	5.70E-02	5.56E-02	5.99E-02	5.84E-02	5.70E-02	5.95E-02	5.76E-02	6.02E-02	6.04E-02		5.95E-02	5.98E-02	6.20E-02	6.02E-02	5.93E-02	6.05E-02	5.86E-02	6.02E-02	5.76E-02	5.76E-02	6.33E-02	5.90E-02
	17037.913	6.38E-02	6.42E-02	6.51E-02	6.39E-02	6.32E-02	6.61E-02	6.23E-02	6.39E-02	6.16E-02	6.75E-02	6.39E-02	6.50E-02	6.62E-02	6.32E-02	6.39E-02	6.55E-02		6.44E-02	6.60E-02	6.77E-02	6.34E-02	6.41E-02	6.38E-02	6.32E-02	6.34E-02	6.41E-02	6.49E-02	6.83E-02	6.55E-02
	17038.396	7.27E-02	7.22E-02	7.11E-02	7.09E-02	7.15E-02	7.37E-02	7.00E-02	6.86E-02	6.88E-02	7.09E-02	7.00E-02	6.92E-02	7.04E-02	7.09E-02	6.86E-02	7.04E-02		7.10E-02	7.34E-02	7.31E-02	7.07E-02	7.11E-02	7.12E-02	6.89E-02	7.07E-02	7.00E-02	6.91E-02	7.41E-02	7.03E-02
	17038.88	7.87E-02	7.53E-02	7.76E-02	7.59E-02	7.61E-02	7.99E-02	7.51E-02	7.42E-02	7.21E-02	7.76E-02	7.63E-02	7.38E-02	7.64E-02	7.46E-02	7.54E-02	7.81E-02		7.65E-02	7.92E-02	7.94E-02	7.61E-02	7.66E-02	7.70E-02	7.48E-02	7.61E-02	7.45E-02	7.43E-02	8.21E-02	7.68E-02
	17039.401	8.61E-02	8.60E-02	8.50E-02	8.34E-02	8.35E-02	8.79E-02	8.33E-02	8.37E-02	8.20E-02	8.53E-02	8.59E-02	8.29E-02	8.37E-02	8.43E-02	8.52E-02	8.29E-02		8.48E-02	8.72E-02	8.80E-02	8.56E-02	8.40E-02	8.50E-02	8.31E-02	8.56E-02	8.42E-02	8.25E-02	9.03E-02	8.54E-02
	17039.898	9.68E-02	9.78E-02	9.56E-02	9.39E-02	9.53E-02	9.90E-02	9.47E-02	9.30E-02	8.90E-02	9.83E-02	9.52E-02	9.32E-02	9.36E-02	9.35E-02	9.30E-02	9.48E-02		9.55E-02	9.85E-02	9.92E-02	9.60E-02	9.50E-02	9.61E-02	9.22E-02	9.60E-02	9.24E-02	9.25E-02	0.10272725	9.66E-02
	17040.394	0.10776835	0.10674988	0.10924001	0.1079574	0.10752983	0.10932674	0.10613409	0.10174307	0.10094757	0.11228171	0.10656753	0.1032449	0.10751484	0.10462753	0.10657395	0.10548932		0.10735607	0.10853641	0.11184061	0.10464523	0.10826448	0.10851385	0.10402509	0.10464523	0.10268126	0.10422736	0.1164151	0.10930203
	17040.89	0.12269634	0.12280946	0.1217412	0.1207415	0.12067324	0.12395372	0.12037672	0.11525632	0.117635	0.12489342	0.12051674	0.11787562	0.11839426	0.12000756	0.1184979	0.12241546		0.12123716	0.12483538	0.1300765	0.12028044	0.12106538	0.12232235	0.11820248	0.12028044	0.11767311	0.11701174	0.13191877	0.12256024
	17041.399	0.13824896	0.13824534	0.13946381	0.13609338	0.13791051	0.14041636	0.13704977	0.13752118	0.13063038	0.13954161	0.13639499	0.13398241	0.13879419	0.135098	0.13854613	0.13706913		0.13766869	0.14076665	0.14603322	0.13633962	0.13786609	0.13915312	0.13471564	0.13633962	0.13543498	0.13494757	0.14709833	0.13779232
	17041.896	0.15622157	0.15421334	0.15829568	0.1536511	0.15492565	0.15854815	0.15682601	0.15091229	0.14695485	0.1564824	0.15290542	0.15220209	0.15497456	0.15036223	0.15062053	0.15210305		0.15448128	0.15743991	0.16533701	0.15275977	0.15566946	0.15687408	0.14856856	0.15275977	0.15026044	0.15196765	0.17030667	0.15451581
	17042.418	0.17327732	0.174256	0.17315202	0.17178625	0.16942406	0.1763291	0.17010631	0.17150761	0.1650212	0.17909896	0.16764557	0.16884273	0.17128212	0.16739859	0.17004638	0.16822393		0.17182992	0.17577575	0.18639515	0.17277654	0.17150244	0.17318251	0.16590242	0.17277654	0.16956903	0.16835716	0.18881643	0.17323132
	17042.901	0.18826819	0.19338505	0.19093082	0.1898115	0.18891652	0.19368882	0.18668705	0.18580307	0.18039862	0.19129972	0.18680617	0.1855386	0.18958835	0.18748281	0.18791397	0.18701724		0.1894736	0.19286653	0.20179349	0.1886781	0.18991182	0.18968348	0.18444867	0.1886781	0.18437276	0.18559116	0.20615135	0.18887069
	17043.398	0.21066193	0.20502493	0.20870286	0.20610023	0.20890414	0.21448824	0.20580455	0.20453597	0.19265233	0.21080356	0.20473661	0.20313213	0.20838931	0.20452599	0.20258754	0.20727947		0.2074277	0.21125077	0.21923348	0.2068571	0.2078994	0.20750259	0.20113085	0.2068571	0.20008444	0.20357757	0.22570201	0.20759136
	17043.894	0.23004874	0.22971532	0.22956383	0.22740678	0.22986058	0.23371384	0.22994407	0.2227555	0.21852254	0.23621729	0.2235597	0.22208399	0.22589226	0.2247754	0.22016897	0.22587274		0.2280387	0.2316372	0.22864646	0.22852493	0.22893913	0.23004971	0.21966069	0.22852493	0.22183852	0.22163629	0.25050704	0.22973931
	17044.404	0.25525304	0.25511267	0.25549868	0.2558191	0.25061198	0.25786328	0.25355437	0.24783966	0.24271734	0.26549319	0.25289275	0.24769637	0.25054469	0.24906201	0.2477941	0.25205476		0.25384015	0.25641243	0.25691926	0.25234463	0.25413376	0.25563572	0.24523584	0.25234463	0.24644482	0.24668466	0.2741844	0.25901069
	17044.9	0.28483707	0.28830504	0.28823694	0.28266371	0.28284732	0.29374523	0.28616764	0.27592277	0.26613147	0.28825183	0.28069067	0.27393849	0.28179753	0.2794246	0.27844141	0.28050515		0.28401497	0.29089951	0.28509954	0.28189935	0.28496886	0.2871823	0.27460613	0.28189935	0.27220056	0.27493774	0.30547369	0.28428121
	17045.397	0.32024345	0.32296941	0.3204146	0.32068118	0.31851997	0.32423037	0.3190909	0.30775195	0.30392252	0.3264424	0.31569582	0.30197837	0.30986138	0.30950093	0.31353331	0.31285993		0.31788331	0.3239141	0.32022935	0.31729607	0.31989449	0.32052812	0.30663608	0.31729607	0.30687348	0.3026965	0.34520385	0.32088714
	17045.919	0.36557536	0.36388452	0.3654962	0.36664082	0.36340229	0.36964561	0.36866715	0.35082811	0.35405547	0.37165252	0.36298097	0.34328807	0.35225327	0.35505403	0.35186112	0.35349758		0.36185702	0.37130604	0.37081945	0.36251561	0.36520428	0.37011808	0.3476664	0.36251561	0.35322164	0.34410597	0.38954246	0.36711254
	17046.39	0.40964084	0.40727382	0.41151062	0.41418634	0.40969525	0.41669789	0.41082665	0.40364721	0.39615289	0.41906997	0.41091413	0.39223391	0.39920344	0.40120138	0.39653651	0.39908473		0.40794056	0.41184388	0.41824237	0.40523813	0.41181724	0.41209685	0.39203757	0.40523813	0.40090783	0.39156084	0.43404666	0.41477367
	17046.899	0.46508639	0.46548821	0.4643595	0.47343687	0.47207385	0.46935736	0.47012476	0.44920582	0.45233687	0.47350152	0.4668595	0.44264664	0.4522835	0.4536055	0.45158384	0.45167756		0.46353544	0.46750634	0.48321998	0.46100865	0.4698476	0.47193842	0.44493769	0.46100865	0.45142298	0.44275642	0.48797164	0.46994087
	17047.383	0.52435553	0.52322711	0.51781206	0.52742986	0.51652981	0.5258164	0.53108459	0.51323615	0.50058525	0.53143334	0.52018627	0.4942551	0.50339941	0.51153341	0.51462749	0.51525746		0.51896466	0.52886984	0.5435717	0.52182062	0.52059881	0.52785673	0.50476744	0.52182062	0.50762247	0.49382879	0.54899595	0.52558151
	17047.906	0.59391402	0.58900382	0.58737989	0.59311939	0.58229846	0.59602159	0.59150072	0.57354747	0.56943368	0.58907485	0.58025146	0.56012109	0.57907489	0.5803726	0.5678239	0.58100228		0.58485425	0.59607428	0.59560448	0.58723561	0.58772856	0.59363267	0.56598306	0.58723561	0.57196364	0.56340598	0.61577361	0.58440789
	17048.403	0.65360089	0.64944942	0.65198192	0.65495768	0.65056656	0.6541663	0.65495716	0.63226087	0.63391733	0.65271602	0.64511956	0.6275569	0.63751941	0.64149433	0.63985732	0.63941153		0.64782896	0.65472424	0.67032269	0.64827355	0.65251517	0.65677871	0.62907467	0.64827355	0.63313369	0.62589507	0.68500715	0.64871375
	17048.899	0.7217413	0.72051843	0.72470934	0.72887879	0.71527405	0.73343243	0.72861632	0.71260345	0.67962912	0.72444126	0.71585657	0.6949694	0.70630859	0.70877437	0.71031194	0.71350146		0.71863385	0.72903464	0.73572642	0.71401917	0.72307184	0.73079798	0.6981014	0.71401917	0.69664919	0.69355029	0.76453668	0.71986406
	17049.396	0.80372922	0.80529726	0.79651573	0.79392124	0.78972835	0.79961527	0.805839	0.7774772	0.77256055	0.80485888	0.7939418	0.76213781	0.7861236	0.77849784	0.77151595	0.78396545		0.79250851	0.80181439	0.82861764	0.79064871	0.7934743	0.80774354	0.76355943	0.79064871	0.7750529	0.76595446	0.83883609	0.79910558
	17049.906	0.87666393	0.86809433	0.87215431	0.87148298	0.8647382	0.88324021	0.8789667	0.86119813	0.85133103	0.87609028	0.87363524	0.8415907	0.85692952	0.84932417	0.85983254	0.86409439		0.86781659	0.88309627	0.91979114	0.86546419	0.86955128	0.88115631	0.84216421	0.86546419	0.85617374	0.84033249	0.92291577	0.87450505
	17050.403	0.95367626	0.94674853	0.95549265	0.96077236	0.95698395	0.95824066	0.95921069	0.94161685	0.92425789	0.97014336	0.94943412	0.92247979	0.93033734	0.93880526	0.9477452	0.93810023		0.95059433	0.95336794	1.0015005	0.945819	0.95772171	0.96464336	0.92568086	0.945819	0.93276163	0.91670397	1.0140722	0.95950854
	17050.899	1.036767	1.0261278	1.0400325	1.0494329	1.0465961	1.0436939	1.0452683	1.036545	1.0366537	1.0533854	1.0410709	1.003024	1.0145803	1.0063287	1.0278662	1.0346439		1.0348025	1.0391023	1.1308398	1.0293126	1.0452566	1.0488863	1.0040666	1.0293126	1.0359857	0.99822255	1.103972	1.0468827
	17051.396	1.1245026	1.1208736	1.1160452	1.1313964	1.1350188	1.1429002	1.1460469	1.1380443	1.1357818	1.140512	1.1343815	1.0875153	1.1063366	1.1102884	1.1159576	1.1232676		1.1238248	1.1304919	1.264391	1.1190644	1.127223	1.1394323	1.0961748	1.1190644	1.1360865	1.0854009	1.1923952	1.1370489
	17051.906	1.222925	1.2071826	1.2157248	1.2163438	1.2316607	1.2199226	1.2382579	1.2673265	1.2624596	1.2087932	1.2155522	1.1895908	1.213448	1.1910279	1.2077824	1.2203171		1.2139051	1.2150925	1.4588889	1.2065055	1.2210474	1.2314966	1.1839771	1.2065055	1.2637396	1.1888991	1.2787071	1.2116964
	17052.416	1.3002189	1.3032489	1.290895	1.3038071	1.3083109	1.2980258	1.3240957	1.3968224	1.389245	1.3118698	1.3102277	1.2713531	1.2727025	1.2908058	1.2862249	1.3221362		1.298747	1.2988924	1.6148531	1.2922197	1.3007613	1.3157559	1.2744021	1.2922197	1.3915581	1.2587643	1.37232	1.3105954
	17052.913	1.3913384	1.3865224	1.3607036	1.3841022	1.3900759	1.3817191	1.4142308	1.4710564	1.5072618	1.403354	1.3891058	1.3573382	1.346733	1.3704324	1.3631723	1.4001906		1.3802125	1.3815811	1.8238097	1.3747221	1.377865	1.4057685	1.3511858	1.3747221	1.4868986	1.3379939	1.4531591	1.3958179
	17053.41	1.465751	1.464006	1.4254793	1.4696592	1.4688374	1.4426733	1.5013831	1.5732803	1.6371069	1.4719777	1.4721361	1.4306524	1.4306454	1.4435126	1.4502306	1.4752562		1.4558647	1.4500288	2.0576315	1.4569557	1.4540577	1.4873212	1.4287807	1.4569557	1.6022603	1.4157565	1.5164817	1.4715561
	17053.894	1.5369643	1.5360482	1.4824513	1.525978	1.5399785	1.5142401	1.5710208	1.700416	1.7604495	1.5306555	1.5324653	1.4819772	1.4966179	1.5143153	1.5189905	1.553269		1.5215363	1.5157471	2.0792645	1.5286608	1.5153484	1.5545079	1.49944	1.5286608	1.7258544	1.4737471	1.5703772	1.530944
	17054.404	1.5892825	1.5937598	1.5425182	1.5828638	1.5955054	1.5592411	1.6158544	1.7231741	1.8272537	1.5798173	1.588033	1.5333948	1.5550288	1.5669455	1.5702082	1.6044351		1.5756454	1.5671845	2.118114	1.5863379	1.5729026	1.6035683	1.5502001	1.5863379	1.7714414	1.5280724	1.6124304	1.5832174
	17054.901	1.6380807	1.6327819	1.5728875	1.6253469	1.6285831	1.6022276	1.6545359	1.770064	1.8241759	1.5996736	1.6307669	1.5760867	1.6051079	1.6106976	1.6239308	1.6430996		1.6158727	1.6089052	2.0853008	1.6254825	1.6081709	1.6419567	1.5953249	1.6254825	1.7938694	1.5739562	1.6410481	1.614526
	17055.399	1.6664456	1.645273	1.5974422	1.6505721	1.6481476	1.6220297	1.6634555	1.7907413	1.7476795	1.6349435	1.6424907	1.6166541	1.6404893	1.6472665	1.6531816	1.6665706		1.6409449	1.6359916	1.8799032	1.6483971	1.631351	1.6554286	1.625388	1.6483971	1.7671362	1.6115654	1.6523235	1.6381438
	17055.87	1.6725182	1.6664984	1.6133122	1.6554628	1.6632555	1.6249462	1.6723466	1.7330577	1.6746844	1.6349017	1.6484447	1.6204374	1.6449296	1.6428847	1.6733723	1.6704956		1.6498262	1.6400533	1.6293282	1.6578565	1.6433225	1.6609797	1.6325834	1.6578565	1.7021427	1.6156223	1.643339	1.6410677
	17056.406	1.6645719	1.6571377	1.6120214	1.6522779	1.6583375	1.6275589	1.6629601	1.6866129	1.5674636	1.6136387	1.6429898	1.6216808	1.642771	1.6345711	1.6758993	1.6474387		1.6439789	1.6373788	1.3997676	1.6500579	1.6400211	1.6514642	1.6246915	1.6500579	1.6261982	1.6152151	1.631118	1.6276281
	17056.903	1.6450904	1.6418303	1.5881447	1.631134	1.6438312	1.6015187	1.6435026	1.6286148	1.5350835	1.6094952	1.6263392	1.5879445	1.617877	1.6238544	1.6648431	1.635722		1.6259337	1.6123333	1.3504199	1.6308251	1.6202731	1.6316726	1.6134231	1.6308251	1.5813135	1.5862395	1.61058	1.6173007
	17057.413	1.6222906	1.6106485	1.5654684	1.6016285	1.6013566	1.5693968	1.622529	1.5736978	1.5431214	1.5815753	1.5897626	1.5650368	1.5947206	1.5990861	1.6287557	1.6014292		1.5962081	1.5830868	1.2646793	1.6061891	1.5889909	1.6064431	1.5829596	1.6061891	1.5551592	1.5634046	1.5864243	1.5851066
	17057.898	1.5892446	1.5777001	1.5410216	1.5736093	1.5726168	1.5423286	1.5945521	1.5351656	1.4876134	1.5493621	1.5739799	1.5440398	1.5720546	1.5723018	1.6066191	1.5748361		1.5690895	1.5583919	1.2683445	1.5741318	1.5620485	1.5771137	1.5582573	1.5741318	1.510013	1.5418187	1.5611619	1.561027
	17058.421	1.5518867	1.5406923	1.5153926	1.537521	1.5560116	1.5160341	1.5672514	1.5145248	1.4895772	1.5136748	1.5355922	1.5154495	1.5403879	1.5430531	1.5655619	1.5528935		1.5376227	1.5259452	1.2990305	1.5387076	1.5357796	1.547196	1.5270647	1.5387076	1.5004883	1.5120288	1.5329591	1.5240129
	17058.905	1.5156854	1.5017412	1.4830347	1.5070447	1.5144115	1.487458	1.5270585	1.4865205	1.4953338	1.4858375	1.504966	1.484325	1.5095157	1.5044605	1.5345262	1.5219688		1.5040062	1.4915672	1.3329154	1.5047548	1.5010636	1.5132579	1.4938917	1.5047548	1.4882312	1.4813644	1.5089062	1.4948218
	17059.403	1.4812708	1.4652135	1.4436431	1.468986	1.4698345	1.4537994	1.4882833	1.4545568	1.4414674	1.4515735	1.4750224	1.4565395	1.4782679	1.4717403	1.4929225	1.488214		1.4680082	1.4575716	1.3235765	1.4685248	1.4604557	1.4777655	1.4583273	1.4685248	1.4463982	1.4521808	1.4800955	1.4626843
	17059.9	1.4510174	1.4449441	1.4118974	1.4353087	1.4324828	1.4187246	1.4562759	1.4274959	1.4213072	1.4257613	1.4421469	1.4229337	1.4493954	1.4327527	1.4551633	1.4599774		1.4364387	1.424662	1.3462171	1.4366008	1.4262966	1.4440606	1.4232716	1.4366008	1.4229681	1.4212611	1.4476977	1.433309
	17060.398	1.4178634	1.4047116	1.3905114	1.3969684	1.398573	1.3864981	1.4249556	1.4196321	1.4191952	1.3993328	1.403096	1.3845698	1.4200932	1.4071397	1.4348439	1.4324565		1.4047028	1.3943895	1.3453662	1.3984672	1.3952339	1.4120127	1.3996489	1.3984672	1.4169963	1.3877578	1.4216765	1.4012451
	17060.895	1.3850468	1.3735789	1.3551379	1.3716678	1.3814399	1.3644484	1.4028309	1.3825826	1.3569153	1.3698711	1.3858011	1.3566077	1.3774344	1.3720186	1.3894258	1.4022424		1.375027	1.3672871	1.2990115	1.3691326	1.3688726	1.3854234	1.3627231	1.3691326	1.3684746	1.3532114	1.397381	1.3772838
	17061.418	1.353739	1.340079	1.3383864	1.3478314	1.3399	1.3351209	1.3558388	1.354327	1.3223835	1.3429907	1.3526842	1.3303255	1.3587531	1.3437352	1.3591134	1.3702205		1.3461664	1.3352203	1.2809276	1.3406027	1.3420073	1.3494457	1.3330752	1.3406027	1.3372311	1.3306202	1.3697445	1.3472935
	17061.916	1.3234841	1.3122406	1.306832	1.3161543	1.3227388	1.30673	1.3335736	1.3305609	1.2926786	1.3194981	1.3185484	1.3082012	1.3262436	1.3206699	1.3458193	1.3358133		1.3191147	1.3109222	1.2691092	1.3130819	1.3150203	1.3267885	1.3110437	1.3130819	1.3106304	1.3036401	1.3416828	1.3187601
	17062.401	1.3027865	1.2926354	1.2814494	1.2967122	1.3012209	1.2766414	1.3200248	1.2974918	1.3085444	1.3001833	1.2997879	1.2781901	1.292327	1.2960173	1.3187462	1.3094942		1.295588	1.2823432	1.2529881	1.2918786	1.2928525	1.3062735	1.2856436	1.2918786	1.3014886	1.2720363	1.3173957	1.29954
	17062.886	1.2796452	1.269824	1.2630965	1.2736502	1.2780746	1.2586051	1.2854371	1.2973502	1.3048922	1.271252	1.2852242	1.2697941	1.2636582	1.2717073	1.2867755	1.2889899		1.2734926	1.2646987	1.269076	1.2673377	1.2713976	1.2772283	1.2598902	1.2673377	1.2996314	1.2540979	1.2979729	1.2777213
	17063.409	1.2550604	1.2440004	1.2368447	1.2501126	1.2412786	1.2369089	1.2537257	1.2379694	1.2622515	1.2418627	1.2546728	1.2431905	1.2586953	1.2424289	1.2556197	1.2624162		1.2471198	1.2403528	1.2482314	1.2425321	1.2426464	1.2515517	1.2311618	1.2425321	1.2485608	1.2377308	1.2702012	1.2477662
	17063.881	1.2312174	1.2131924	1.2169776	1.2256147	1.2238574	1.2208325	1.2405017	1.238497	1.2488431	1.2266601	1.2281251	1.2239201	1.2248436	1.2217464	1.2325681	1.2443018		1.2246673	1.2231474	1.236352	1.2177618	1.2221043	1.2327504	1.2106669	1.2177618	1.2422974	1.2121508	1.2501739	1.2270195
	17064.404	1.2033289	1.1943888	1.1940277	1.2064546	1.203919	1.1938647	1.2165774	1.2367058	1.1937045	1.2040766	1.201515	1.2006966	1.2122794	1.2054485	1.2152208	1.2196692		1.2029344	1.1987709	1.2110741	1.1961863	1.2013241	1.2081483	1.1920913	1.1961863	1.2145164	1.1941444	1.2262191	1.2023862
	17064.914	1.1890701	1.1745632	1.1759413	1.1817092	1.1868849	1.17209	1.190367	1.2075394	1.2072165	1.1738696	1.1780871	1.1725778	1.1953319	1.190507	1.1980196	1.200379		1.1828262	1.1783873	1.2081234	1.1724246	1.1813393	1.186705	1.1751709	1.1724246	1.2062468	1.1718152	1.2073952	1.1755392
	17065.4	1.1663262	1.1554119	1.1540958	1.1619195	1.1683667	1.1524655	1.1762037	1.1847833	1.1363662	1.1570028	1.1614942	1.1628062	1.1768628	1.1672975	1.1695414	1.1784807		1.1628105	1.1540983	1.1676162	1.1547137	1.1612625	1.1699108	1.1511627	1.1547137	1.1600843	1.157887	1.1827254	1.1588123
	17065.897	1.1500135	1.1352212	1.1362251	1.1384489	1.1496451	1.1352875	1.1453245	1.1649132	1.1475965	1.1384995	1.1441367	1.1426988	1.1622641	1.1561675	1.1543124	1.1615498		1.1449123	1.1373583	1.1538927	1.1358312	1.1412556	1.1440036	1.1370541	1.1358312	1.1554187	1.1407054	1.1672847	1.1408804
	17066.395	1.1329882	1.1318044	1.1164579	1.1254598	1.1248956	1.1139016	1.1404315	1.1341447	1.1155299	1.123275	1.122363	1.1157379	1.1446724	1.1376303	1.1330789	1.1403694		1.1271763	1.118508	1.1447747	1.1228217	1.1221494	1.1332428	1.1171622	1.1228217	1.1240942	1.118637	1.1453479	1.1224211
	17066.906	1.1079066	1.1154655	1.1053727	1.1083097	1.1036788	1.0968845	1.1170514	1.122453	1.0976061	1.1073827	1.1109031	1.1106495	1.1183851	1.1245505	1.1194377	1.127418		1.110713	1.1031644	1.1075954	1.10802	1.1058018	1.1137411	1.104163	1.10802	1.1093955	1.1032885	1.1256991	1.1087251
	17067.404	1.0902992	1.0880727	1.0822417	1.0910384	1.0931008	1.0831593	1.1059246	1.1001912	1.0947501	1.0941224	1.0905764	1.0868109	1.0994027	1.1062727	1.10668	1.1015858		1.0920762	1.0865782	1.105101	1.0909665	1.0886281	1.0967762	1.0863516	1.0909665	1.0965243	1.0820124	1.1068167	1.0919737
	17067.902	1.0793437	1.0831307	1.0689331	1.0737985	1.0809248	1.0704072	1.0830701	1.0703546	1.0819731	1.072697	1.0723114	1.0713285	1.0947087	1.0865712	1.0820081	1.0814589		1.0777677	1.072895	1.0650083	1.0789199	1.0743859	1.0772039	1.0652877	1.0789199	1.0749325	1.0718078	1.0901384	1.0721167
	17068.4	1.0619757	1.0645777	1.0508132	1.0651106	1.0664111	1.0541993	1.063799	1.0539956	1.0474546	1.0518351	1.0556693	1.0609112	1.0744462	1.0651404	1.0637928	1.0716856		1.0614835	1.058372	1.0664349	1.0626046	1.0605281	1.0612489	1.0483651	1.0626046	1.0500293	1.0568654	1.0760302	1.053347
	17068.898	1.0458698	1.0503579	1.0403316	1.0446379	1.0478858	1.038324	1.0583901	1.0486401	1.0549745	1.0432245	1.045097	1.041624	1.0538839	1.0512949	1.0534281	1.0633626		1.0468431	1.040775	1.0668082	1.0491398	1.0441778	1.0508365	1.0374543	1.0491398	1.0508114	1.0371688	1.062491	1.0437688
	17069.383	1.0341393	1.0341227	1.0257963	1.0326503	1.0413369	1.0271175	1.0368931	1.0461827	1.0563086	1.0282546	1.0312581	1.0414184	1.0381364	1.028254	1.041507	1.0444847		1.0338721	1.0292384	1.053673	1.0381228	1.032984	1.0326582	1.0201684	1.0381228	1.050272	1.0293467	1.0487037	1.0293622
	17069.894	1.0201866	1.0264979	1.0091799	1.0255053	1.0265843	1.0168383	1.037691	1.0271261	1.0502525	1.0122477	1.0175883	1.0180716	1.0320754	1.0333679	1.0262733	1.0289012		1.0219697	1.0190404	1.0431307	1.0253727	1.0201804	1.0277756	1.0122219	1.0253727	1.0376893	1.0147414	1.0354476	1.0144891
	17070.404	1.0089603	1.0158392	1.0019431	1.0145426	1.0167016	1.0053573	1.0111182	1.0114505	1.027751	0.99902086	1.0028221	1.0092384	1.0286394	1.0105368	1.0246532	1.0225235		1.0116604	1.0072124	1.029617	1.0107513	1.0107405	1.0079758	1.0016717	1.0107513	1.0187235	1.0081425	1.0277863	1.0005309
	17070.903	0.99696298	1.0068606	0.99156034	1.0028194	0.99448062	0.99158634	1.00495	1.0060544	1.0171522	0.99536619	0.99616344	0.99953037	1.0036123	0.9963721	1.0081575	1.0094136		0.99898303	0.99373307	0.99178883	0.99356697	0.9962197	0.99999159	0.98754183	0.99356697	1.0108066	0.99152608	1.0192492	0.995392
	17071.413	0.98952417	0.99404332	0.98413754	0.98876755	0.98649696	0.98566638	0.98914373	0.97985023	0.93958745	0.98224211	0.98473617	0.99171882	0.99095559	0.99161643	0.99296737	0.99528301		0.98878797	0.9882935	0.98138112	0.98201099	0.98644804	0.98760855	0.97649224	0.98201099	0.95961581	0.98144933	1.0096093	0.98311067
	17071.899	0.98246228	0.98501283	0.97238065	0.98146387	0.98128908	0.97627255	0.98847202	0.97329308	0.9481319	0.97299985	0.97978332	0.97522599	0.97926118	0.9863152	0.99206091	0.98704946		0.98072642	0.97883144	0.96259554	0.97421685	0.97825075	0.98187627	0.97220569	0.97421685	0.95949219	0.96771221	0.99998654	0.9759924
	17072.384	0.9740652	0.96677781	0.9683089	0.97383437	0.97718522	0.96491641	0.97259915	0.95936734	0.92958753	0.97159659	0.96697701	0.96318558	0.98501991	0.98317033	0.98837319	0.98088185		0.97336294	0.96725893	0.95397428	0.96568756	0.97298459	0.97256837	0.96814351	0.96568756	0.94431826	0.96419585	0.98998786	0.96895067
	17072.908	0.96752683	0.96920678	0.96012914	0.95998729	0.97611183	0.95888727	0.97266208	0.96001197	0.93638295	0.95834694	0.95448646	0.96909528	0.97900426	0.96432239	0.97102074	0.97303594		0.96582993	0.96183165	0.94575326	0.96357651	0.96519376	0.96869577	0.95310452	0.96357651	0.94796943	0.96433553	0.98220388	0.95608006
	17073.393	0.95503168	0.96119686	0.95622069	0.95605819	0.96469988	0.95070559	0.9580074	0.93847535	0.93057803	0.95537329	0.95637356	0.95722088	0.96312153	0.96210699	0.96050046	0.96499378		0.95836707	0.95362088	0.95032056	0.95683732	0.95876154	0.95534528	0.94633475	0.95683732	0.93414286	0.95062854	0.97696267	0.95551154
	17073.815	0.94813746	0.94851999	0.94694592	0.9503537	0.95094452	0.94444578	0.94895671	0.93130419	0.95020231	0.94801599	0.94899638	0.95569107	0.95738004	0.95659221	0.95427361	0.96055159		0.95058791	0.94731463	0.94971725	0.94610252	0.94935524	0.94953557	0.94089786	0.94610252	0.94004732	0.94705679	0.97245384	0.94814658
	17074.326	0.94593415	0.94660014	0.93989376	0.9405062	0.94927225	0.93594152	0.94366702	0.92549578	0.94655869	0.93672435	0.94335343	0.94373916	0.94227144	0.95034775	0.95611407	0.95963624		0.94483982	0.94116736	0.92877309	0.94467209	0.94309516	0.94454514	0.93913372	0.94467209	0.93511203	0.93369177	0.96704372	0.93965166
	17074.837	0.93505268	0.92981397	0.93245604	0.93514089	0.93519854	0.93755639	0.94153524	0.92469613	0.92622863	0.94094665	0.93696771	0.94208336	0.94601928	0.93923168	0.94594751	0.94508568		0.93720752	0.93729525	0.91574795	0.93049609	0.93422268	0.93807376	0.9278138	0.93049609	0.92499112	0.93471772	0.96149736	0.93862742
	17075.425	0.93003422	0.92922632	0.92429912	0.93183266	0.93301009	0.92667087	0.92768179	0.92390627	0.89017527	0.92799034	0.9293834	0.93283322	0.94433821	0.93214189	0.92901511	0.94449664		0.93092079	0.93112665	0.92437866	0.92729689	0.92959051	0.93033321	0.91893732	0.92729689	0.90702601	0.92929352	0.95494943	0.92833147
	17076.026	0.92647931	0.92395391	0.92151188	0.92493619	0.9250406	0.92175799	0.92444317	0.90728745	0.90468052	0.92515642	0.92658709	0.92535047	0.9340456	0.92336545	0.93261892	0.92962893		0.92561191	0.92337586	0.91501378	0.91990251	0.92380716	0.92456912	0.91335643	0.91990251	0.90560748	0.92052323	0.95164996	0.925418
	17076.665	0.92262374	0.91263958	0.91833958	0.92408032	0.92144905	0.91776368	0.9273676	0.9159577	0.91053557	0.91781356	0.91336694	0.90843809	0.92324964	0.92395407	0.93242307	0.93169654		0.92021818	0.920543	0.89357684	0.91540237	0.92124093	0.92195321	0.91405365	0.91540237	0.91289445	0.90680481	0.94929799	0.91527046
	17077.342	0.91388732	0.92198384	0.91586504	0.91293972	0.9180896	0.91479748	0.91747414	0.90279856	0.87261416	0.91650758	0.91303285	0.90366706	0.92414621	0.92403404	0.93101235	0.92375823		0.91759091	0.91383078	0.90692993	0.91348162	0.91558695	0.91571127	0.91150106	0.91348162	0.88828261	0.90485685	0.94469859	0.91444622
	17078.096	0.90688466	0.90923003	0.91074139	0.90987661	0.91214951	0.91513108	0.91385552	0.9068279	0.90131481	0.91904629	0.91081643	0.91406231	0.92203935	0.91042223	0.91428033	0.92383788		0.91256982	0.91621711	0.89748133	0.90264272	0.91091598	0.91272833	0.90057063	0.90264272	0.90374618	0.90904792	0.94141723	0.9146336
	17078.876	0.9130724	0.90029466	0.90709019	0.90818949	0.90915437	0.9094784	0.905785	0.90973604	0.90050215	0.91250836	0.91151537	0.90899522	0.91412426	0.91692031	0.91352211	0.91453149		0.90990219	0.91118384	0.89808753	0.9036511	0.90817507	0.90491767	0.90010471	0.9036511	0.90483604	0.90273177	0.93934951	0.91167706
	17079.733	0.90903266	0.90429806	0.90930082	0.91022856	0.91491596	0.90810116	0.91763991	0.89694585	0.89975577	0.91155142	0.90938189	0.90210339	0.91616985	0.91525952	0.91197778	0.90927987		0.90988728	0.90862435	0.89026543	0.90332982	0.91140252	0.91381122	0.89764479	0.90332982	0.89794802	0.90024083	0.93825856	0.91013949
	17080.628	0.90361504	0.9158439	0.90583367	0.90696398	0.90847214	0.90915354	0.90317376	0.90678075	0.90951794	0.90945406	0.90538699	0.90578323	0.91208	0.9101646	0.91146188	0.90951187		0.90858007	0.90665769	0.9086985	0.90296958	0.90704981	0.90463778	0.89578319	0.90296958	0.90772565	0.90008848	0.93979908	0.90710524
	17081.612	0.90084014	0.90291474	0.90214049	0.89747956	0.89759178	0.90568716	0.90258741	0.90143897	0.87156767	0.9082256	0.90961017	0.89683365	0.9016502	0.90032694	0.90397968	0.90358861		0.90209487	0.90568328	0.9135852	0.89770544	0.89912806	0.90476304	0.88813561	0.89770544	0.88650969	0.89052829	0.93048401	0.90857432
	17082.648	0.90023902	0.9009217	0.90019182	0.89941101	0.89991501	0.90284235	0.90186011	0.91115222	0.88348561	0.90450181	0.90555469	0.88975209	0.89916049	0.89711628	0.90176424	0.9051501		0.900549	0.90063652	0.89688641	0.89755316	0.89982551	0.90194239	0.88663697	0.89755316	0.89738346	0.88589247	0.932662	0.90468857
	17083.659	0.89665479	0.90786	0.89772875	0.89501195	0.90545467	0.89812617	0.89847788	0.90332858	0.91271901	0.90431432	0.90547713	0.89388867	0.91200337	0.90332973	0.91053866	0.90064102		0.90194853	0.89803493	0.90994263	0.90132464	0.8992676	0.9014076	0.89091616	0.90132464	0.90753407	0.89418925	0.9336106	0.90455668
	17084.733	0.90029587	0.89928766	0.90077164	0.90636184	0.90451109	0.90190474	0.91397667	0.91509868	0.89398118	0.91035177	0.91684303	0.90017401	0.9044137	0.90316922	0.90117618	0.90963898		0.90393322	0.89998008	0.90537595	0.90189202	0.90381229	0.91191416	0.88990263	0.90189202	0.90440932	0.8936206	0.93797443	0.91313852
	17085.808	0.91645123	0.91494812	0.91171613	0.91511688	0.91233149	0.91213317	0.91041344	0.92567802	0.9135916	0.91488658	0.91290618	0.91075557	0.9003066	0.909273	0.91098196	0.9208831		0.91291715	0.91456357	0.9465177	0.9132253	0.9130387	0.91218646	0.89850922	0.9132253	0.91950841	0.89690687	0.94450735	0.91368471
	17086.883	0.92311148	0.91714012	0.91800642	0.92318328	0.9208544	0.92687046	0.93290377	0.94562908	0.95848263	0.92992672	0.92769936	0.91203016	0.92980279	0.92895262	0.92643369	0.92940348		0.92333052	0.92675874	0.94465606	0.92119518	0.92064745	0.92846273	0.91336252	0.92119518	0.95142402	0.91204722	0.95545109	0.92849045
	17087.97	0.93843463	0.94575444	0.93005115	0.93417569	0.93694718	0.93965872	0.94136583	0.95235055	0.98746955	0.93747659	0.93494212	0.92816279	0.9442164	0.94490958	0.937718	0.94071067		0.93778766	0.94250844	0.98501702	0.9398942	0.93362696	0.94173427	0.9261184	0.9398942	0.96898139	0.92719237	0.96654769	0.93588801
	17089.058	0.95657438	0.95424552	0.94825243	0.94868617	0.95376584	0.95350563	0.96786741	0.9759454	1.006207	0.95520396	0.95414927	0.94662466	0.96718227	0.94789276	0.95418102	0.96099253		0.95346402	0.95541488	0.98088166	0.95482834	0.95014734	0.96096588	0.93870404	0.95482834	0.99015429	0.94769742	0.98477925	0.95434445
	17090.197	0.98095447	0.96892813	0.9679345	0.97296341	0.96999569	0.97551633	0.98916457	0.99858132	1.01437	0.97585111	0.98321527	0.96479064	0.9683882	0.97514415	0.96714373	0.98160279		0.97316477	0.97733049	1.0048994	0.97748835	0.97026322	0.98451487	0.95836833	0.97748835	1.0056853	0.9573738	1.0026864	0.97915178
	17091.324	0.99569212	0.99820249	0.99371462	0.99122741	0.99523808	0.99574337	1.0068141	1.0208987	1.0238311	1.0001203	0.99883689	0.98454111	0.99311091	0.99529471	0.99234677	1.0038845		0.99520996	0.99754278	1.013829	0.99817698	0.99336939	1.0041815	0.98067709	0.99817698	1.0216862	0.97938474	1.0208377	0.99914013
	17092.464	1.0166469	1.0212996	1.0141968	1.0140488	1.0162594	1.0163466	1.0236885	1.0469767	1.0647826	1.0166566	1.0231318	1.0026616	1.0095222	1.0150092	1.0281086	1.0290805		1.0171468	1.0136541	1.0454517	1.0205104	1.0148027	1.0212848	1.0074379	1.0205104	1.0548363	0.99650298	1.0412624	1.019511
	17093.616	1.0439255	1.0480199	1.0384662	1.0400402	1.0363642	1.0396682	1.051896	1.0718421	1.0847914	1.0385245	1.0394873	1.0289528	1.0364217	1.036562	1.0497442	1.0475219		1.0407092	1.0395041	1.0815381	1.0435783	1.0383181	1.0464421	1.0280312	1.0435783	1.0773918	1.0228446	1.0602137	1.0386492
	17094.782	1.062811	1.0604032	1.0582074	1.0614618	1.063561	1.0571035	1.067	1.0804125	1.1035698	1.0553988	1.0605266	1.0357336	1.0607189	1.0545672	1.0606961	1.0712359		1.059227	1.0563328	1.0989025	1.0635222	1.0609356	1.0671377	1.0445879	1.0635222	1.0909259	1.0381803	1.0825719	1.0575808
	17095.96	1.0829446	1.0793382	1.0754933	1.0785529	1.0773265	1.0791074	1.094366	1.1050188	1.1239959	1.0803747	1.0912689	1.0668808	1.0682457	1.0746374	1.0896067	1.0954766		1.0798494	1.078242	1.1114844	1.0770786	1.0770931	1.0876627	1.0686401	1.0770786	1.1134305	1.0574328	1.0966514	1.0852933
	17097.164	1.1018392	1.1009814	1.0950798	1.1026084	1.1030831	1.0924667	1.110233	1.1166472	1.1062953	1.09828	1.1014264	1.086009	1.094885	1.0889921	1.1005496	1.1043334		1.0984257	1.0922261	1.1252599	1.0982925	1.1001422	1.1059406	1.0802083	1.0982925	1.1107418	1.0800769	1.1129	1.0994752
	17098.343	1.1132176	1.1062066	1.1074743	1.1148713	1.1168457	1.1047438	1.1249407	1.1371938	1.1046218	1.1104343	1.1078425	1.0997283	1.1063501	1.1095733	1.1216654	1.121338		1.1108765	1.1082107	1.1282409	1.1081653	1.112931	1.1209933	1.0997386	1.1081653	1.1205352	1.0925733	1.1260038	1.1088493
	17099.547	1.1291608	1.1249157	1.1100241	1.1233509	1.1236027	1.116834	1.1333242	1.1381224	1.1266555	1.1184223	1.12576	1.1050999	1.1185439	1.120713	1.130004	1.1323288		1.1217048	1.1186931	1.1274554	1.123735	1.1188015	1.1283944	1.1096071	1.123735	1.1316284	1.1012656	1.1364795	1.1216885
	17100.778	1.1419899	1.1346931	1.1254548	1.1344938	1.1403106	1.1236823	1.146549	1.154052	1.1571951	1.1320395	1.1300741	1.1207012	1.1211657	1.1312068	1.1319531	1.1388402		1.1322371	1.1243262	1.1185799	1.1346119	1.1332143	1.1422057	1.1157165	1.1346119	1.1545173	1.1103602	1.1433892	1.1307025
	17102.034	1.1442081	1.1419492	1.1306239	1.1440131	1.1443364	1.1325798	1.1484402	1.1450718	1.1630966	1.1336276	1.1372382	1.119997	1.1501784	1.1285765	1.1450671	1.1457322		1.1388216	1.1373437	1.113683	1.1411708	1.1394648	1.1457358	1.1216222	1.1411708	1.1529365	1.1242807	1.1484429	1.1350499
	17103.278	1.1489567	1.1363888	1.1327527	1.1417767	1.138726	1.1371592	1.1552649	1.1400145	1.1323271	1.1326197	1.143146	1.1257147	1.1454795	1.1420043	1.1526431	1.1510858		1.1404311	1.1419123	1.1241439	1.1362101	1.1376629	1.1500264	1.1305579	1.1362101	1.1353654	1.1248535	1.1484673	1.137464
	17104.547	1.1506291	1.1475345	1.1416473	1.1442444	1.1497258	1.1388036	1.156458	1.1360076	1.1381995	1.1421688	1.1462296	1.1251274	1.1381405	1.1360059	1.1458559	1.1532055		1.1439648	1.1383777	1.1237719	1.137054	1.1450924	1.1501833	1.1265513	1.137054	1.1361855	1.1209869	1.1521509	1.1438149
	17105.804	1.1478613	1.1357159	1.1350097	1.1397266	1.1394364	1.1293651	1.1580356	1.148036	1.1416158	1.1388686	1.1466761	1.1264934	1.1412293	1.1379659	1.1354406	1.1528835		1.1389609	1.1342068	1.133243	1.1373769	1.1380057	1.1506555	1.1232511	1.1373769	1.1439911	1.1232132	1.1482995	1.1423699
	17107.099	1.1426146	1.1480411	1.1330831	1.1396642	1.138733	1.1342476	1.1406904	1.124053	1.1512242	1.1358808	1.1415939	1.1229627	1.1384162	1.1326875	1.1343346	1.1421415		1.1381092	1.1358302	1.1391852	1.1386293	1.1370767	1.1409272	1.1182777	1.1386293	1.1362286	1.1201014	1.1486637	1.1383295
	17108.395	1.1321548	1.1305719	1.1242145	1.1339834	1.1243229	1.1312852	1.1458101	1.122074	1.1166867	1.1292256	1.132592	1.1245536	1.1419122	1.1220442	1.1329774	1.1321434		1.1299456	1.1304127	1.1128918	1.1321734	1.1274951	1.1404855	1.1115705	1.1321734	1.118658	1.1225197	1.1423474	1.1305358
	17109.703	1.1288854	1.1289352	1.1189075	1.1169082	1.1232316	1.1233823	1.1339202	1.1112428	1.0943231	1.1199442	1.1152938	1.1174229	1.1200179	1.1252148	1.1252241	1.134692		1.1230285	1.1215599	1.119675	1.1286473	1.1196209	1.1285774	1.1104201	1.1286473	1.1022446	1.1083666	1.1359317	1.1173746
	17111.025	1.1191182	1.1199519	1.115181	1.1142816	1.1137171	1.1107672	1.1296042	1.1139149	1.0853053	1.1104242	1.1149659	1.1075622	1.1148211	1.1174781	1.1180596	1.1262882		1.1157031	1.1135408	1.1154198	1.112733	1.1144139	1.1237377	1.102906	1.112733	1.0991537	1.1009789	1.1281255	1.112323
	17112.36	1.1102665	1.108677	1.1035537	1.1136245	1.1043446	1.104508	1.120194	1.1069104	1.1180702	1.1090431	1.1036662	1.0951794	1.1149737	1.0996774	1.1000351	1.1154459		1.1066648	1.1034403	1.1179556	1.1046593	1.1070616	1.1149183	1.0872686	1.1046593	1.1115487	1.0948598	1.119553	1.1060385
	17113.707	1.0956847	1.0907455	1.1004914	1.0899799	1.0916489	1.0991872	1.1089639	1.0987548	1.1234533	1.096903	1.0976827	1.0816375	1.0956556	1.0958125	1.105278	1.1100078		1.0957225	1.098477	1.1087345	1.0946483	1.0941936	1.1056525	1.0865719	1.0946483	1.1100136	1.0786546	1.1123232	1.0969476
	17115.068	1.087359	1.0797207	1.0853554	1.0894392	1.0913367	1.0870842	1.0916298	1.0899956	1.0892268	1.0855236	1.0867043	1.073849	1.0981922	1.0877076	1.0990758	1.0963229		1.0877548	1.0851367	1.1046167	1.0847347	1.0884778	1.0913224	1.0779363	1.0847347	1.0888693	1.0760475	1.1012464	1.0857707
	17116.442	1.0747397	1.081499	1.0692364	1.0673993	1.0637118	1.0718317	1.0848434	1.0713233	1.0633137	1.081695	1.0638432	1.069188	1.0843069	1.0752228	1.0855927	1.0809627		1.0738724	1.0718776	1.1030706	1.0783292	1.0669505	1.0820597	1.0645971	1.0783292	1.0668468	1.0668797	1.0897044	1.0725321
	17117.829	1.0568709	1.0588205	1.0558155	1.0609118	1.0536028	1.0587703	1.0739402	1.0735933	1.0661365	1.0656065	1.0606	1.057911	1.0572316	1.053937	1.0654478	1.0696904		1.0590701	1.0577347	1.0728167	1.0585704	1.0567934	1.0666249	1.0468456	1.0585704	1.0692549	1.0480552	1.0787372	1.0628015
	17119.216	1.0440981	1.049963	1.0445663	1.0522602	1.0440938	1.0502363	1.0585875	1.0610367	1.041561	1.0432663	1.0529609	1.0385054	1.0526422	1.0448075	1.051594	1.0557003		1.0477862	1.0481513	1.0824297	1.0483937	1.0469708	1.0536447	1.0348751	1.0483937	1.0508758	1.0361576	1.0660413	1.0477384
	17120.629	1.0385839	1.0420459	1.0277608	1.0405258	1.0368472	1.0321771	1.0404566	1.0069088	1.0491911	1.0350816	1.0282231	1.0323978	1.0488745	1.0415137	1.0445027	1.0366595		1.0371503	1.0323717	1.0523047	1.0384544	1.0348213	1.0385026	1.0261106	1.0384544	1.0269775	1.0312949	1.0516963	1.0315676
	17122.03	1.0229759	1.0221043	1.0204746	1.0260834	1.0165902	1.0275711	1.0257749	0.97293504	1.0358001	1.0291743	1.0257695	1.0203729	1.0230885	1.0260669	1.0303467	1.0262177		1.0239314	1.0220246	1.0346686	1.0260048	1.0210917	1.0254268	1.0128295	1.0260048	1.0031199	1.0126721	1.0393161	1.0271765
	17123.482	1.0099255	1.0100376	1.0085159	1.0082662	1.0068821	1.0136837	1.0208621	1.004944	1.018566	1.0155266	1.0156927	1.006554	1.0193326	1.0084575	1.016588	1.0151675		1.0112411	1.0112455	1.0353665	1.0122221	1.0079411	1.016409	0.99877853	1.0122221	1.0110587	1.003971	1.0268966	1.0152977
	17124.921	1.0014811	0.99359149	0.99779278	0.99720106	0.9945796	1.0008239	0.99914886	1.0068816	1.0037717	1.0018535	1.0027677	0.9868014	1.0104416	0.99403221	1.0004623	1.0036681		0.99849255	1.0011715	1.0193396	1.0022182	0.99662203	0.99854676	0.98483079	1.0022182	1.0048455	0.98977276	1.0214729	1.0019993
	17126.374	0.99069694	0.99705571	0.98858461	0.98803364	0.99069302	0.99213355	1.0024786	0.9991214	0.98966894	0.99515546	0.98839612	0.98262816	0.99753084	1.0013527	0.99297269	0.99040253		0.99185144	0.9917832	1.0135598	0.99537093	0.98907161	0.99848576	0.9810636	0.99537093	0.99401369	0.98142831	1.0099298	0.99150967
	17127.852	0.98215416	0.98186671	0.97887331	0.97652036	0.97349484	0.98490758	0.99088335	1.0022555	0.99504834	0.98574028	0.9877645	0.98534634	0.99013259	0.98135471	0.9863996	0.99147598		0.98239358	0.98327846	0.99853135	0.98290603	0.9763636	0.98908036	0.97208974	0.98290603	0.99823785	0.97916148	1.002607	0.98640934
	17129.331	0.97561039	0.97359044	0.97266211	0.97320811	0.97030789	0.9748883	0.97166784	0.99503638	0.98152693	0.97988557	0.97949491	0.95586552	0.97723795	0.98220418	0.98587705	0.98624934		0.97540611	0.97895639	0.99043525	0.9741537	0.9720981	0.97505484	0.97088254	0.9741537	0.98796904	0.95816493	0.99536308	0.97939637
	17130.823	0.97315257	0.96000305	0.97457095	0.9692158	0.97165261	0.97258751	0.97152634	0.98065346	0.9689336	0.97569252	0.9701763	0.96815877	0.97999044	0.96985321	0.97281712	0.97434379		0.97115832	0.97268867	0.96972809	0.96498285	0.97184969	0.97082508	0.95867109	0.96498285	0.97449701	0.96564658	0.98845322	0.97267119
	17132.328	0.96343673	0.96342291	0.96380683	0.96927458	0.96622667	0.96027817	0.97470032	0.94645452	0.9800175	0.96895088	0.96998573	0.9618211	0.97463396	0.95904223	0.97194832	0.9688511		0.96588638	0.96626227	0.97132223	0.96525799	0.96639701	0.97099281	0.95327984	0.96525799	0.96245108	0.95992497	0.98716927	0.96914653
	17133.872	0.96680258	0.96591394	0.96210493	0.96893276	0.96061905	0.96925191	0.97223058	0.9473567	0.95222989	0.96985562	0.96357298	0.95108594	0.97309228	0.96780692	0.97536501	0.96068527		0.96585527	0.96761461	0.97974846	0.96948918	0.9638778	0.96851268	0.95556667	0.96948918	0.94937294	0.95388894	0.98574207	0.96646018
	17135.39	0.96436107	0.96536344	0.96081933	0.96148822	0.97105477	0.9647969	0.97596792	0.94712239	0.98092907	0.96966092	0.9668545	0.95229895	0.97468938	0.96075153	0.96985283	0.96726435		0.96517706	0.96407523	0.96627241	0.9661582	0.96428757	0.97258967	0.95279579	0.9661582	0.96324363	0.95527427	0.98305985	0.96794135
	17136.922	0.96315309	0.96193872	0.96346224	0.96266491	0.97135918	0.97114826	0.97220817	0.97456727	0.98438364	0.9710129	0.9592395	0.96209466	0.97148806	0.95787887	0.96998921	0.96213819		0.96509851	0.97114253	0.97830951	0.96526418	0.96574008	0.97142071	0.95059487	0.96526418	0.97893506	0.95862231	0.98537066	0.9649046
	17138.467	0.96916142	0.97398681	0.9684871	0.96754339	0.97525091	0.97462963	0.97065199	0.96458421	0.98504737	0.97472046	0.97337303	0.95637308	0.99055687	0.97245169	0.98210359	0.97851103		0.9729563	0.97179223	0.97333196	0.96989318	0.97033412	0.971131	0.96451549	0.96989318	0.97409087	0.96503018	0.98488463	0.97377004
	17140.038	0.97727358	0.97132835	0.97678208	0.97358495	0.97897203	0.97168857	0.98327125	0.95611253	0.96620298	0.97595761	0.97741798	0.96566092	0.97574092	0.9719175	0.98693497	0.97507194		0.9754037	0.9717406	0.97143194	0.9729802	0.97641468	0.97925316	0.96530498	0.9729802	0.96066668	0.9625598	0.98952194	0.97639735
	17141.621	0.98177231	0.98108646	0.97854264	0.98566501	0.97599128	0.97832924	0.97709221	0.98166498	0.97426702	0.97991843	0.97409854	0.96641746	0.98612021	0.97458074	0.97575446	0.98041011		0.97887854	0.97946982	0.98531369	0.98188805	0.98009806	0.98203849	0.96357094	0.98188805	0.9775738	0.9680581	0.99316035	0.97682518
	17143.206	0.98881165	0.98410695	0.98552456	0.98309033	0.99095299	0.97922459	0.99893041	0.98627985	0.96625003	0.98427539	0.97919935	0.97632603	0.9951549	0.98430643	0.99357004	0.9869203		0.98557446	0.98168798	0.96449441	0.98635506	0.98632051	0.99443101	0.97525599	0.98635506	0.97609089	0.97748109	0.99755658	0.98148441
	17144.842	0.99201272	0.98694759	0.99224422	0.99175966	0.97774847	0.99089167	0.99808352	0.99062232	1.0071549	0.99066165	0.99711199	0.98342965	0.98946019	0.98519294	0.98448384	0.99951805		0.98912655	0.99134327	0.98932126	0.99025029	0.98743754	0.99583417	0.97557794	0.99025029	0.99824315	0.97832615	1.0020965	0.9935715
	17146.427	1.0003003	1.0045187	0.99861813	0.99621337	0.99636685	0.99988079	1.0054793	0.96894988	0.9699855	0.99788913	1.001131	0.98884723	0.99934583	0.99336769	0.99447452	0.99365447		0.99796649	0.99802185	1.0105814	0.99867861	0.99709512	1.0040179	0.98067318	0.99867861	0.96907613	0.98585586	1.0082779	0.99921247
	17148.05	1.0047259	1.0046899	1.0061852	1.0017883	1.0028095	1.0057963	1.0130915	0.97957154	0.9873948	1.0038275	0.99938545	0.99949539	1.003108	1.0070678	1.0037264	1.0107368		1.0040604	1.0016338	0.99639838	1.0044458	1.0036312	1.0099388	0.99340104	1.0044458	0.98298336	0.99304958	1.0162418	1.0014096
	17149.7	1.0060447	1.006197	1.0087689	1.0059054	1.0088421	1.012595	1.0187065	1.0049637	1.0237796	1.0143396	1.0127917	1.0004727	1.0180011	0.99597948	1.0118295	1.0109004		1.0084032	1.006691	1.0109187	1.007824	1.0078348	1.0146022	0.9927983	1.007824	1.0136741	1.0008129	1.0243337	1.0132956
	17151.351	1.0162292	1.0129479	1.0132092	1.0166429	1.017413	1.0191208	1.0153205	1.0111607	1.0013005	1.0130479	1.0240025	1.0055199	1.0135933	1.006218	1.0174521	1.0191864		1.0151751	1.0143282	1.0216311	1.0170559	1.0156677	1.0167882	1.0006691	1.0170559	1.006125	1.0013281	1.0295418	1.0181471
	17153.014	1.0132357	1.0109092	1.0207217	1.0187019	1.0246913	1.0215847	1.0200094	1.0258	1.0422212	1.0224464	1.0298811	1.0079866	1.0229302	1.0139096	1.0111932	1.0156194		1.0179656	1.0219736	1.0246354	1.0168989	1.0213159	1.0183018	1.0000708	1.0168989	1.0333007	1.0071285	1.0312821	1.0258455
	17154.691	1.0165067	1.0255042	1.0251452	1.0290523	1.0263681	1.026371	1.0312628	1.0286877	1.0501028	1.0257199	1.0268341	1.0150778	1.0167293	1.0188967	1.0225918	1.0175495		1.0231516	1.0220961	1.038185	1.0173472	1.0268059	1.027705	1.0066724	1.0173472	1.038619	1.0077213	1.0330361	1.0259944
	17156.393	1.0337913	1.0420237	1.0235729	1.0274581	1.0294867	1.0284346	1.0296767	0.99569521	1.0476347	1.0321319	1.0369761	1.0222738	1.0272846	1.0227604	1.0254898	1.0314835		1.0301114	1.0245329	1.0414105	1.0334934	1.026755	1.0294548	1.0127696	1.0334934	1.0205854	1.0164677	1.0345094	1.0341946
	17158.084	1.0327836	1.0300788	1.0287132	1.0281978	1.0258599	1.0276834	1.0358251	1.015689	0.985383	1.028792	1.031816	1.0202455	1.0255237	1.0246814	1.0269076	1.0352384		1.0284945	1.0302494	1.0269633	1.0306975	1.0276237	1.0348748	1.0150665	1.0306975	1.0004575	1.0146306	1.035637	1.0300143
	17159.8	1.0329138	1.0274995	1.0368139	1.0271538	1.0294333	1.0311439	1.0383673	1.031127	1.0186707	1.0406517	1.0381709	1.0264126	1.0206232	1.0373963	1.0278723	1.0372923		1.0317326	1.030015	1.0200821	1.0332304	1.0312187	1.0381504	1.0203926	1.0332304	1.0245599	1.0153395	1.036782	1.0390612
	17161.517	1.0391075	1.0387652	1.0356877	1.040472	1.027935	1.0350105	1.0458505	1.0435219	1.0444562	1.0431247	1.0322678	1.0151237	1.025833	1.0417528	1.0352313	1.0351921		1.0351513	1.0317022	1.0261385	1.0423283	1.034766	1.040325	1.0241966	1.0423283	1.0434538	1.0123072	1.0384248	1.037483
	17163.273	1.0377357	1.0271634	1.0358042	1.0420756	1.0270114	1.0365931	1.0484098	1.0353541	1.0084751	1.0375543	1.0351957	1.0226202	1.0360723	1.0442193	1.0440536	1.03409		1.0352813	1.0375792	1.0393331	1.0343422	1.0350979	1.0425707	1.0281714	1.0343422	1.0217572	1.0210869	1.0405361	1.0361388
	17165.003	1.0392196	1.0512405	1.0361384	1.0307173	1.0370096	1.0412346	1.0330379	1.0383948	1.0199285	1.034255	1.0435467	1.0424165	1.0392007	1.0403758	1.0434373	1.039359		1.0397854	1.0381033	1.0357057	1.0443964	1.0346086	1.0378161	1.0280366	1.0443964	1.0288979	1.032563	1.0426167	1.0385839
	17166.772	1.0393848	1.0230533	1.0341903	1.0378542	1.0462487	1.0401053	1.0476615	1.0345522	1.0327054	1.0279577	1.0366925	1.0397789	1.0436401	1.0534165	1.0312448	1.037542		1.0371036	1.0365621	1.0287718	1.0367196	1.0392336	1.0423447	1.0275928	1.0367196	1.0331638	1.0334138	1.0435663	1.0320432
	17168.529	1.0410529	1.0364267	1.0301111	1.0419277	1.0446567	1.0379517	1.0434705	1.0275279	1.0378207	1.0427561	1.0378348	1.0341873	1.0341605	1.0345997	1.0424059	1.0390402		1.038445	1.0374177	1.033822	1.0441683	1.0386895	1.0441238	1.0257967	1.0441683	1.0320763	1.0260619	1.0439178	1.0400297
	17170.312	1.0400616	1.0368326	1.032707	1.0392737	1.0400804	1.0386632	1.0396678	1.0030313	1.0366861	1.0358113	1.0308489	1.0347849	1.0316801	1.0392073	1.0295019	1.0391452		1.0364226	1.0388395	1.040224	1.0439684	1.037249	1.0370313	1.022595	1.0439684	1.0190281	1.025225	1.0442746	1.0330967
	17172.122	1.0374323	1.0401929	1.0366943	1.0362567	1.0349797	1.0352843	1.0404698	1.0192304	1.0041128	1.0378295	1.0298402	1.0348809	1.0412913	1.0375267	1.036076	1.0385148		1.0367152	1.034682	1.0279467	1.0452933	1.0359954	1.0409457	1.0244276	1.0452933	1.0115304	1.0299907	1.0422311	1.0336309
	17173.931	1.0297411	1.0409634	1.0348102	1.0347734	1.0263424	1.0341428	1.035093	1.0336908	1.001814	1.0352021	1.0320847	1.0207342	1.0296344	1.0337083	1.0378233	1.0375819		1.03318	1.0354661	1.0230747	1.0377733	1.0320826	1.0341209	1.0236042	1.0377733	1.017689	1.0172555	1.0397142	1.0334045
	17175.754	1.0330001	1.0291602	1.0360529	1.0310951	1.0292939	1.0295655	1.0361242	1.0331537	1.0337866	1.0328362	1.0362201	1.0229517	1.0327574	1.0271376	1.0325603	1.026379		1.0311108	1.0333116	1.0221919	1.0302955	1.032254	1.0325193	1.0165379	1.0302955	1.0329992	1.0199118	1.0371821	1.0342564
	17177.591	1.0304328	1.0308705	1.0326134	1.030034	1.0324551	1.0324627	1.0219752	1.0340281	1.0171054	1.0319926	1.0347069	1.0233273	1.028792	1.0335302	1.0378654	1.0268166		1.0314599	1.0298701	1.0199412	1.0287709	1.0317	1.0278551	1.0209139	1.0287709	1.025319	1.0182189	1.0346711	1.033084
	17179.44	1.0273393	1.0217822	1.0237329	1.0237031	1.0259645	1.0289185	1.0260563	1.0056122	1.0517671	1.0238414	1.0270332	1.0128655	1.0207213	1.0217736	1.0363341	1.0285998		1.0249698	1.0265812	1.0266697	1.02393	1.0244333	1.026218	1.0168837	1.02393	1.02752	1.0090826	1.0321417	1.025173
	17181.303	1.0173614	1.0254271	1.0211326	1.025457	1.0363364	1.0230807	1.0250134	1.0177099	1.0284441	1.02684	1.0264319	1.0091402	1.0239816	1.0160755	1.0339544	1.0214551		1.0240267	1.0245562	1.0114168	1.0187146	1.0273568	1.024921	1.0122517	1.0187146	1.022529	1.0088244	1.0290577	1.0263928
	17183.167	1.0236297	1.0124798	1.0183317	1.0194163	1.0193153	1.0183839	1.0181747	1.0288643	1.019342	1.0185376	1.0258221	1.004514	1.014255	1.0226214	1.0373041	1.021332		1.0197045	1.0201633	0.99373083	1.0157135	1.0190035	1.0203938	1.0157994	1.0157135	1.0237836	1.0018292	1.0251046	1.0218989
	17185.056	1.019443	1.0190982	1.0174688	1.0170629	1.0232503	1.0166336	1.0207377	1.0149431	1.0081502	1.0139531	1.0180459	1.0095977	1.0296253	1.0271638	1.0417063	1.0138328		1.0203035	1.0165968	0.968951	1.0173609	1.0191517	1.0177444	1.0171535	1.0173609	1.0112376	1.0118631	1.0210958	1.0157392
	17186.96	1.0148439	1.0162537	1.0114898	1.0103548	1.0138098	1.0161798	1.0105303	0.97823759	1.0169865	1.0105806	1.0179443	1.0084584	1.0179486	1.0125381	1.0323693	1.0159796		1.014999	1.0119033	0.98954	1.0156789	1.0118864	1.0119365	1.0092562	1.0156789	0.99675198	1.0056963	1.0192677	1.0139873
	17188.876	1.0099516	1.0091502	1.008339	1.0113782	1.012787	1.009954	1.0177668	0.99164749	1.0159542	1.01337	1.0121468	0.99996982	1.013119	1.0017552	1.0053759	1.0102546		1.0093786	1.0088725	1.0134423	1.0135552	1.0107707	1.0165554	0.99395493	1.0135552	1.0031602	0.99913652	1.0183165	1.0125317
	17190.78	1.0090327	1.0127921	1.0034796	1.0054679	1.0110032	1.0056618	1.0177776	1.0212662	1.0368499	1.0125255	1.0039218	1.0082846	1.0050852	1.0079365	1.0093404	1.0047635		1.0078843	1.0051688	1.0166428	1.0126996	1.0065463	1.0130886	0.996219	1.0126996	1.0284632	0.999396	1.0168875	1.0080396
	17192.71	1.0065071	1.0035693	1.0065984	1.0090634	1.0075324	1.0023621	1.0186629	0.962769	1.0008166	1.0037663	1.0009293	0.98766476	1.0011452	1.010337	1.0015236	0.99014129		1.0036397	1.0058937	1.0198877	1.0041314	1.007714	1.0144155	0.99034274	1.0041314	0.98106005	0.98721053	1.0107761	1.0021366
	17194.654	1.0031688	1.0012188	0.99881034	1.0082449	0.99595255	1.0068046	1.0026133	0.979332	1.0005592	0.9947131	0.9952682	0.98620573	0.99643796	0.99562094	1.0024957	0.99470526		0.99944916	1.003304	1.0231551	1.0010258	1.0010318	1.00038	0.98696522	1.0010258	0.98939105	0.98421032	1.0046224	0.99476532
	17196.611	0.99253664	1.0025129	0.99511321	0.99199958	0.99141326	0.9938472	1.004734	1.003781	1.0291671	0.9976062	0.98966705	0.99889403	0.9896594	0.99304005	0.9985527	1.0038686		0.99509507	0.99341898	1.0264449	0.99721129	0.99288853	0.99967185	0.98705015	0.99721129	1.0158117	0.98729617	1.0007839	0.99345925
	17198.594	0.98867432	0.99506448	0.99097252	0.98817249	0.99466291	0.99662154	0.99823928	1.0140564	1.003404	0.99557592	0.99082756	0.99859092	0.99387736	1.0060543	0.9966157	1.0019408		0.99421263	0.9944237	1.0218391	0.99349206	0.9911477	0.9974791	0.99036729	0.99349206	1.008527	0.98922561	0.99912904	0.99300978
	17200.565	0.99117054	0.99920052	0.99032723	0.98763018	0.98437425	0.99290907	0.98981889	1.0022503	0.98444219	0.99236662	0.99442603	0.99903411	0.99613545	0.98865131	0.98881734	0.99386586		0.99185449	0.99038975	1.0125458	0.99658119	0.98751995	0.99525792	0.97945624	0.99658119	0.99341382	0.99058444	0.99748472	0.9931703
	17202.55	0.98850168	0.99124064	0.98746273	0.9895698	0.98422495	0.98857838	0.99108038	0.94973441	0.99198883	0.99236107	0.98610191	0.99221465	0.99340904	0.98308513	0.99247971	0.99024962		0.98894831	0.98719633	1.0070938	0.98482894	0.98712379	0.99149448	0.97809008	0.98482894	0.97013464	0.98590702	0.99451538	0.98910586
	17204.56	0.9886788	1.0026911	0.98329738	0.9876089	0.99163431	0.98376713	0.98635812	0.97182542	1.000279	0.98651469	0.9860481	0.98066564	0.99088843	0.99261414	0.98130988	0.98901111		0.98863566	0.98641674	1.0289735	0.98567391	0.98739798	0.98854666	0.97688104	0.98567391	0.98544856	0.97896155	0.99148909	0.98609291
	17206.585	0.98761516	0.98742156	0.98342363	0.99057326	0.99122533	0.98543111	0.98414636	0.9808902	1.0171801	0.99256431	0.99165113	0.98058412	0.98983997	0.98937471	0.98672035	0.99582426		0.9883918	0.98564064	1.0171481	0.98791648	0.98829753	0.98523982	0.97969775	0.98791648	0.99831472	0.97844797	0.99050433	0.99185019
	17208.622	0.98893347	0.9830899	0.98493387	0.98342178	0.98281736	0.98351401	0.99550899	0.97538311	0.99614356	0.98630438	0.97994592	0.97845146	0.9905293	0.99084643	0.98665636	0.98997076		0.98511813	0.98529925	1.0046224	0.9903117	0.98374692	0.99202571	0.97874064	0.9903117	0.9852583	0.97776252	0.99169745	0.9829559
	17210.635	0.9819677	0.98910158	0.98250358	0.98511251	0.97302084	0.98378421	0.99284486	0.96293596	1.0058899	0.98516687	0.98786018	0.98488413	0.98893992	0.98808989	0.98751996	0.99002119		0.98456554	0.98661318	1.0086632	0.99127557	0.98036976	0.98814234	0.97822884	0.99127557	0.98357651	0.98024306	0.99283276	0.98629757
	17212.738	0.98666139	0.98309764	0.98896158	0.98579712	0.98182788	0.98854796	0.97810146	0.9432758	0.9884031	0.99037541	0.98739201	0.97962068	0.97698199	0.98927923	1.0035616	0.9919588		0.98702362	0.98707245	0.99547192	0.98722457	0.985621	0.98196699	0.98531184	0.98722457	0.9651138	0.97179608	0.99174233	0.98869642
	17214.79	0.98732542	0.98127757	0.98930549	0.98471336	0.9940247	0.98802421	0.98478743	0.95528175	1.0011123	0.98495441	0.98629714	0.98409489	0.98729009	0.99713918	1.002943	0.99761724		0.98893422	0.98674634	0.99038078	0.98723845	0.98928446	0.98379047	0.9893381	0.98723845	0.97743814	0.97910643	0.99067855	0.98542232
	17216.856	0.9864391	0.9930392	0.98635806	0.98862285	0.99328128	0.98516143	0.99773774	0.96900748	0.99242721	0.99181208	0.98386109	0.98856676	0.98834357	0.99968276	1.0009101	0.9919539		0.99027793	0.98622058	1.0022503	0.99045026	0.98932496	0.99033751	0.98805062	0.99045026	0.98021496	0.98192926	0.99144004	0.98771578
	17218.935	0.98993525	0.99085153	0.98694713	0.9879041	0.98977584	0.98757922	0.9920105	0.96485034	0.98356888	0.98604597	0.99159553	0.99001472	0.99270545	1.0046601	0.99536326	0.98831864		0.99045202	0.98592679	0.9999596	0.9912389	0.98816786	0.99138111	0.9867956	0.9912389	0.97378229	0.98484024	0.99341665	0.98859735
	17221.041	0.98911155	0.98655134	0.9922147	0.9831554	0.98607005	0.99088577	0.99039783	0.98272803	0.97452876	0.98419799	0.99894422	0.97918826	0.99192963	0.99450668	0.99854352	0.99736068		0.98963261	0.99089153	0.99684038	0.99162818	0.98722871	0.9905555	0.98697367	0.99162818	0.9785048	0.97910916	0.99522621	0.99130194
	17223.147	0.98866438	1.0047202	0.989601	0.99116113	0.98251048	0.99676586	0.99441578	1.0045291	0.99528866	0.98881119	1.0043618	0.98156018	0.98734146	0.99143592	1.0072363	0.9949322		0.99304766	0.99415185	0.99016419	0.99437433	0.98784678	0.99585694	0.98869517	0.99437433	0.99975043	0.97814308	0.99631227	0.9963144
	17225.292	0.9993639	0.99212168	0.99220429	1.0021666	0.99120838	0.9931478	0.99028764	0.99247343	1.0167261	0.98735082	1.0051358	0.97859138	1.0013785	0.9864345	0.9876008	0.99112592		0.99359471	0.99176616	0.98474513	0.99687255	0.99513118	0.99165355	0.97865458	0.99687255	1.0040502	0.98354758	0.99741866	0.9959619
	17227.413	0.99039545	0.99596448	0.99637763	0.99432767	0.98515484	0.99401355	0.99534547	0.99727102	0.99357106	0.99695055	0.99351078	0.98702587	0.99009193	0.9917425	0.98681073	0.9965708		0.99237085	0.99788727	0.99569623	0.99219253	0.99209886	0.99310376	0.98169097	0.99219253	0.99522043	0.9822612	0.99831487	0.99506526
	17229.572	0.99639151	0.99296686	0.99641697	0.99760153	0.98885859	1.0025754	1.004881	1.0010501	0.99523955	0.9978037	1.0003975	0.99960852	0.99853753	1.0046426	1.0005245	0.99484499		0.99717491	1.0009892	0.99626228	0.99615224	0.99437221	1.0008516	0.99091329	0.99615224	0.99793592	0.99269233	0.99919316	0.99890465
	17231.746	0.99868701	0.99401306	0.99950045	0.99286059	1.0010467	1.0033194	0.99898917	1.0114324	0.98627212	0.99713563	1.0055681	0.99853411	0.99367438	1.0094091	1.0031045	0.99442975		0.99904969	1.0003983	1.0075193	0.9980321	0.99778217	0.99803723	0.99352192	0.9980321	0.99890057	0.98985766	1.0011448	1.0011268
	17233.92	1.0079751	0.99504358	1.0012214	0.99627877	1.0010606	1.0029907	1.0049972	1.0085734	0.99788375	0.99717352	1.0073684	1.0069024	1.006495	0.99860581	0.9997627	1.0011079		1.0013659	1.003335	1.0007934	1.0055968	0.99952152	1.0041287	0.99042515	1.0055968	1.0031314	1.0003741	1.0040557	1.002019
	17236.107	1.0074434	1.0143611	1.003656	1.007509	0.99811929	1.006	1.0030655	1.0192382	1.0184488	1.0049616	1.0023619	1.0077982	1.0093183	0.99729282	1.007835	1.0092306		1.0059483	1.0069779	1.0083229	1.0113979	1.0031625	1.003635	0.99525803	1.0113979	1.0185736	1.0022569	1.0068579	1.0035002
	17238.295	1.0165091	0.99580264	1.0086307	1.006257	1.005483	1.0063587	1.0093274	1.020088	1.0219303	1.0087798	1.0145159	1.0090441	1.0000939	1.0060013	1.0077206	1.0116616		1.0073179	1.0070011	0.99847679	1.0089824	1.0068553	1.0099757	0.99892685	1.0089824	1.0204756	0.99839994	1.0092413	1.011398
	17240.523	1.0112863	1.0164808	1.0102555	1.0137806	1.0107708	1.0131763	1.0186482	1.0333706	0.98459813	1.0070255	1.0114746	1.0184908	1.0074625	1.0102483	1.0015037	1.014437		1.0114502	1.0100456	0.98384421	1.0174151	1.0115723	1.0119281	0.99890331	1.0174151	1.0093009	1.0067948	1.011668	1.0090548
	17242.751	1.0149588	1.0096687	1.0127056	1.0151407	1.0175992	1.0148661	1.0151056	1.0322015	1.0354478	1.0182262	1.0180376	1.0182432	1.0168259	1.0066726	1.0098482	1.0128505		1.0141807	1.0118566	0.99901363	1.0174973	1.0150795	1.016212	1.000477	1.0174973	1.0334882	1.011267	1.0127219	1.017962
	17244.993	1.0161331	1.0224846	1.0171641	1.0134253	1.0161115	1.0149134	1.0156211	1.0175824	1.0285222	1.0142633	1.0115336	1.0168843	1.0136146	1.0107278	1.0242657	1.0092316		1.0159735	1.0138404	1.0194317	1.0186951	1.0155795	1.0154013	1.0064772	1.0186951	1.0226593	1.0091004	1.013732	1.012746
	17247.235	1.0102206	1.012424	1.0153665	1.0158537	1.0148869	1.0108985	1.0125626	1.0047106	1.0448621	1.0165044	1.0181429	1.0155865	1.0137858	1.0091948	1.0093082	1.0099081		1.0133201	1.011679	1.0218916	1.0072932	1.0153719	1.0124136	1.000641	1.0072932	1.024059	1.0085953	1.0126208	1.0171495
	17249.491	1.0126696	1.0182376	1.0147011	1.0210023	1.0095852	1.0157705	1.0150537	1.0145101	1.024145	1.0126521	1.0246791	1.016644	1.0162972	1.0083284	1.0269077	1.0103501		1.0159963	1.0153604	1.0155783	1.0173788	1.0151573	1.0166278	1.0071563	1.0173788	1.0189698	1.0103808	1.0107003	1.0184384
	17251.774	1.0118678	1.0151769	1.0153185	1.0156009	1.0186545	1.011602	1.0104428	1.0198635	1.0405935	1.0120223	1.0054393	1.0137582	1.0116962	1.009059	1.005864	1.0048597		1.0124179	1.0100032	1.0166238	1.0164027	1.0164677	1.0113713	0.99810699	1.0164027	1.0296466	1.0067553	1.0096701	1.0086815
	17254.07	1.0170941	1.008862	1.0127864	1.0176913	1.014615	1.0116114	1.0099247	1.0235303	1.0293662	1.0133606	1.0122944	1.014852	1.0081896	1.0100326	1.0083468	1.0108793		1.0127773	1.0154327	1.0109905	1.0120967	1.0150013	1.0129305	1.00101	1.0120967	1.026128	1.0056319	1.0094813	1.0126769
	17256.354	1.0099476	1.0137475	1.0081249	1.0174988	1.017042	1.011647	1.0087736	1.0176741	0.9823191	1.0121258	1.0109449	1.0134759	1.0054858	1.0023172	1.0042082	1.004909		1.0108746	1.0129727	1.0042544	1.0116389	1.0140669	1.0120811	0.99544789	1.0116389	1.00022	1.0036707	1.0087942	1.0113883
	17258.665	1.0141427	1.0097205	1.0142793	1.0131266	1.0072798	1.0078636	1.0133958	1.0224893	1.0227556	1.015203	1.0135602	1.0111539	1.0070986	1.0146723	1.006485	1.0225591		1.0118811	1.0098252	1.0219553	1.0087867	1.0116516	1.0097416	1.0052067	1.0087867	1.022387	1.0033921	1.0070799	1.0142269
	17260.989	1.0098788	1.0069737	1.0131748	1.0114499	1.0009182	1.0118597	1.0029091	1.0152546	1.0269517	1.0145233	1.0116872	1.011182	1.0212835	1.0067534	1.0050261	1.0187579		1.0103102	1.0126383	1.0035151	1.0093658	1.0086736	1.0082489	1.0010604	1.0093658	1.0207457	1.0101854	1.0056003	1.0129722
	17263.301	1.0134	1.0060191	1.0113887	1.0067215	1.0078502	1.0101057	1.016434	1.0136416	1.0292036	1.0144966	1.0050422	1.0170057	0.99835489	1.0077527	1.0038648	1.0109146		1.0088347	1.0090018	1.0036142	1.005606	1.0086994	1.0135948	0.99901615	1.005606	1.0210257	1.0021479	1.0053297	1.0096751
	17265.666	1.0138008	0.99689182	1.0076366	1.0070219	1.0044929	1.0088663	1.0166364	1.0127718	1.0107381	1.0089694	1.0051975	1.0145764	0.99699913	1.0060791	1.0041889	1.0055956		1.0062299	1.0091139	0.99418836	1.0034433	1.0064191	1.0097832	0.99728373	1.0034433	1.0116797	1.0002812	1.0050872	1.0069542
	17268.032	1.0081973	1.0009935	1.0090917	1.005477	1.0080599	1.0121745	1.0123624	1.0161344	1.0259342	1.0101177	1.0024494	1.0070293	1.0010458	1.0042655	0.99794298	1.0028478		1.0057158	1.0093736	1.0081485	1.0058724	1.0075603	1.0101917	0.99368881	1.0058724	1.0207163	0.99854418	1.0058453	1.0061861
	17270.411	1.0064216	1.0093885	1.0089264	1.0019141	1.0144801	1.0074793	1.0120199	1.0216454	1.0072366	1.0042315	1.0103956	1.0120898	1.0134366	1.0008457	1.0007821	0.99061891		1.0067771	1.0038329	1.0107708	1.0056651	1.0083676	1.0082696	0.99050475	1.0056651	1.0144226	1.0072047	1.0066077	1.0071449
	17272.778	1.006349	1.0054349	1.0089271	1.002748	1.001023	1.0051763	0.99700004	1.0127596	1.0052526	1.0042428	1.0090869	1.0090419	1.0135712	1.0113877	1.0090121	0.99657245		1.0061224	1.0049571	0.99313649	1.007103	1.004396	1.0022064	0.99888913	1.007103	1.0088764	1.0057633	1.0063752	1.0064847
	17275.171	1.0029045	1.0122685	1.0050825	1.0081386	1.0167796	1.0077115	1.0144015	1.0218818	0.98378352	1.0041298	0.99971822	1.0092129	0.99793674	1.0197929	1.0007699	1.0121973		1.0075878	1.0041656	0.97004708	1.0085925	1.0098418	1.0102724	1.0028065	1.0085925	1.0032307	0.99827041	1.0060561	1.0018555
	17277.605	1.0033632	0.99356398	1.0021042	1.0008844	1.0095147	1.0085816	1.0045698	1.0177066	1.0014962	1.005459	1.0042449	1.0120292	1.0027999	1.0027123	1.0031618	1.0055876		1.0035363	1.0062318	0.99664698	1.0010751	1.004068	1.0063921	0.99628947	1.0010751	1.0095584	1.0021249	1.0028153	1.0047317
	17280	1.0011246	1.0006403	1.0076934	1.0044426	1.0189119	1.0051424	1.0000086	1.0007378	0.99048187	1.0033592	1.0031108	1.0127004	1.0101911	0.99888639	1.006568	1.0093076		1.0059986	1.0039432	0.97636637	0.99471102	1.0102004	1.0010038	0.99731947	0.99471102	0.99561394	1.006136	0.99902969	1.0031128
	17282.435	1.0012471	1.0043878	1.0046747	1.0007711	1.0170259	1.0041771	1.0041924	0.99315908	0.9655961	1.0016531	1.0002608	1.0033212	1.001312	1.0022836	1.0070716	0.99200944		1.0037355	1.0028311	0.97526924	1.0015515	1.0073271	1.0041902	0.99429219	1.0015515	0.97962628	0.99715606	0.99665258	1.0008442
	17284.883	1.0025171	0.99976372	1.0048374	0.99939447	1.0150088	1.0056721	0.9981529	1.0023487	1.0037704	1.003265	0.99613695	0.99995138	1.0010611	0.99417466	1.0067849	1.0042298		1.0028746	1.0051236	0.99631085	0.99927608	1.0062796	1.0012691	0.99469435	0.99927608	1.0027746	0.9954087	0.9947485	0.99962204
	17287.333	0.99752937	1.0040247	1.0045747	0.9992788	1.0143018	0.99778015	0.99879397	0.99429373	0.98459592	0.99531046	0.99609636	1.0003629	1.0106713	0.99641718	1.0058087	0.99768201		1.0018204	0.99896283	0.98833362	1.0004044	1.0059031	0.99875644	0.99351801	1.0004044	0.9894757	1.0003878	0.99296855	0.99558604
	17289.809	0.99398215	0.99292356	0.99851693	0.99860659	1.0013574	0.99574738	0.99494231	0.99295074	0.98006249	0.99960751	0.99491508	1.0032367	1.0053623	0.99985661	1.0075204	0.99711728		0.99846355	0.99746763	0.98722805	0.9934554	0.99945362	0.99398282	0.99530709	0.9934554	0.98658745	0.99927134	0.9912216	0.99719736
	17292.273	0.99488709	0.99815455	0.99732	1.0063742	1.0007428	0.996791	0.99355996	1.0093914	1.0080882	1.0028603	1.0020078	0.99994968	0.99943873	1.0038713	0.99620812	0.99335969		0.99937492	0.99912378	0.98013882	0.99644884	1.001427	0.99658604	0.99152596	0.99644884	1.0082707	0.99478079	0.99123348	1.0023298
	17294.777	0.99734672	0.99700362	0.99762865	0.99856657	1.0000188	0.99997703	0.99556526	1.0018413	0.9640821	0.99765916	1.0010669	0.99886472	0.99759693	1.0003936	0.98724702	0.99979768		0.99790207	0.99853857	0.9723065	0.99092762	0.99870357	0.9966156	0.98874398	0.99092762	0.98334927	0.9934009	0.9921206	0.99923962
	17297.282	0.99913004	1.0141521	1.0001398	0.99464285	1.0025862	0.99678032	0.99174773	1.0121665	0.97315659	0.99811059	0.99709227	1.0013889	0.99886247	0.99689599	0.99415319	0.99937812		1.0000696	0.99579466	0.96990073	1.0025168	0.99909099	0.99536378	0.99016852	1.0025168	0.99304598	0.99533034	0.99073219	0.99750499
	17299.8	0.99585739	0.99512624	0.99691095	0.98715526	1.0012373	0.99456222	0.999292	1.0036051	0.99619505	0.99416814	0.98851306	1.0039258	0.99818953	0.99506039	0.98666445	0.99900772		0.99487012	0.99527865	0.9813517	0.99783212	0.99506513	0.99648413	0.98672453	0.99783212	0.99990988	0.99632226	0.98820996	0.99127331
	17302.333	0.99831797	1.0076136	0.99564129	0.99521173	0.99490144	0.99612101	0.98963688	1.0163164	0.97427657	0.99904284	0.99050654	1.0035353	0.99768292	0.99637978	0.98673762	0.98633016		0.99664601	0.99783615	0.98425354	0.99803579	0.99526924	0.99393428	0.9840024	0.99803579	0.99585662	0.99588033	0.98567381	0.9947445
	17304.866	0.99579278	0.98606885	0.99912038	0.99872876	0.99468588	1.0004488	0.98933228	1.0105567	1.0059058	0.99204975	1.0002521	1.0001494	0.98583221	0.98700765	1.0008088	0.99686283		0.99522051	1.0000246	0.99461413	0.98746611	0.99756791	0.99246586	0.9889989	0.98746611	1.0082022	0.98848937	0.98313696	0.99597331
	17307.426	0.99700841	1.0007644	0.99777368	0.99834211	0.99321171	0.99604041	0.99452508	1.0076745	0.95691367	0.99552091	0.99367527	1.0005056	0.97742729	0.99402149	1.0062066	0.99815116		0.99655209	0.99524253	1.0092863	0.99580431	0.99649999	0.99299293	0.99385087	0.99580431	0.98286394	0.98459956	0.98057297	0.99452339
	17309.987	0.99672349	0.98972969	0.99705237	0.99793707	1.0016963	0.99843214	0.99481652	0.95174601	0.96902989	0.99901944	0.98886426	0.99887221	1.0014174	0.99576005	0.99332185	0.99378525		0.99628528	0.99695832	1.0017839	0.99360325	0.99883134	0.99598868	0.98858467	0.99360325	0.96023573	0.99556647	0.97800828	0.99391001
	17312.575	0.99678565	1.0084266	0.99692392	1.0015389	0.99036329	0.9932959	0.99732798	0.98205632	0.95037125	1.0025694	0.99285156	1.0012895	1.0036231	0.99650283	0.99228334	0.99882443		0.99816984	0.99553732	1.0033554	1.0007025	0.99635726	0.99670319	0.98988228	1.0007025	0.96661645	0.99796843	0.97541654	0.99767851
	17315.163	0.99629496	1.0018434	0.99659015	0.99703898	1.0033622	0.99786901	0.99038968	0.99614128	1.0070271	0.99602023	0.99220554	1.0036043	0.99679812	0.98945553	0.99147567	1.0015942		0.99744925	0.99814055	0.99180176	1.0034728	0.99890547	0.9903923	0.9880116	1.0034728	1.0014176	0.9958315	0.97282401	0.99405327
	17317.779	0.9967986	0.99725187	0.99586862	1.0043449	0.99949037	0.99596588	0.99667518	1.0055977	1.0138078	0.99850822	1.0039187	1.0001497	1.0007472	0.99379344	1.0029581	1.0017444		0.99908992	0.99902363	1.0195952	0.99251973	0.99981803	0.99845693	0.99395308	0.99251973	1.0094902	0.99610763	0.97020433	1.001106
	17320.396	0.99967752	0.99317784	0.99990643	1.0032199	0.98632253	0.9940218	0.9969324	1.011608	0.99453884	1.0005877	1.0042247	0.99475245	0.99832994	0.99508286	1.0015715	1.00235		0.9976434	0.99693947	1.0199607	0.99480445	0.99670643	0.99583915	0.99416646	0.99480445	1.0033227	0.99228958	0.96758386	1.0023111
	17323.013	0.99631616	1.0007685	1.0003599	1.0039146	1.0032516	1.0011144	1.0002742	0.99885984	1.0102997	0.99696395	0.99946623	0.99394775	0.99943073	0.99375756	1.0010895	0.99156983		0.99924664	1.0022233	0.97943025	0.99926306	1.0024667	0.99793474	0.99085866	0.99926306	1.0044188	0.99249939	0.96496258	0.99813008
	17325.658	0.9934418	0.99727305	1.0027313	0.99775094	0.9993478	0.99780325	1.0079909	1.0094728	1.0250365	0.99537598	0.99593348	1.0050488	1.0049198	0.99588015	1.0029308	0.99321569		0.99835191	0.99913496	0.98808316	1.0009344	0.99998828	1.0024778	0.99283289	1.0009344	1.0170219	1.0007795	0.96231417	0.99558381
	17328.303	0.9995699	1.0030591	1.000247	1.0019838	1.0020742	1.0008528	0.9988497	1.0163066	1.0076551	0.99931573	0.99498496	0.99805928	1.0033775	0.99722144	0.99278099	1.0040853		1.0000291	1.0027479	1.0133836	1.0028581	1.0014019	1.0000737	0.99241179	1.0028581	1.0120458	0.9965977	0.95966495	0.99712423
	17330.962	1.0006255	1.0024158	1.0030167	1.0005786	1.0009833	1.0020525	1.0026545	1.0040552	0.9685141	1.0020576	1.0005314	0.99307208	1.0073093	1.0095064	0.99372886	0.99756706		1.0011858	1.0036166	0.98701117	1.0029184	1.0015522	1.0026645	0.99538683	1.0029184	0.98688669	0.99608383	0.95700171	1.0012179
	17333.649	1.0017134	0.9983776	1.0011025	1.0028633	1.0070369	1.0039638	0.99342385	1.0175888	0.9955934	1.0037128	1.0015976	0.99654898	1.003673	1.0083583	0.99351958	1.0006021		1.0018463	1.0012817	1.008866	1.0043372	1.0035544	0.99795534	0.99583245	1.0043372	1.0068357	0.99611219	0.95431123	1.0025754
	17336.323	1.0014383	0.99108368	1.0022234	1.0067331	0.99100846	1.0029715	0.99660661	1.0117185	1.0269924	1.0016555	0.98970706	0.98875003	1.0048396	0.99715132	1.0034641	0.99856313		0.99854115	1.0015188	1.0056222	0.99897908	1.0001315	0.99581561	0.99533406	0.99897908	1.0191472	0.99285733	0.95163317	0.99579426
	17339.037	1.0059197	0.99614092	0.99894476	1.0062535	1.0007923	1.0042198	1.0029811	1.0146622	0.99019949	1.0000647	0.99976936	0.99599706	1.002128	1.011829	1.0030071	0.99364656		1.0016486	1.0054169	1.0041667	0.99411281	1.001967	1.0031809	0.99904731	0.99411281	1.0027273	0.99520204	0.94891465	0.99986547
	17341.74	0.99853482	0.99509116	1.0005115	1.0034224	1.0021819	0.99861769	0.99528238	1.0130516	0.9819284	1.00608	0.99839072	1.0049523	1.0119305	0.99613234	1.003397	0.99497226		1.0007066	1.0016131	1.0052848	0.99519064	1.0020107	0.99912698	0.99430527	0.99519064	0.99788175	1.0045416	0.94620845	1.0022259
	17344.469	0.99942659	1.0002201	1.0052205	0.99934197	1.0018744	1.0013673	0.99592767	1.0107626	0.96987031	1.0009524	0.99720442	0.99829416	1.0023328	1.005302	0.99323031	1.0066437		1.0007975	1.0028423	1.0154976	0.99813758	1.0022002	1.0013357	0.99675547	0.99813758	0.99084477	0.99663817	0.94347501	0.99906445
	17347.226	1.0064533	1.0036391	1.0013311	1.00048	1.0077711	1.00166	0.99586477	1.0125113	1.0005972	1.0006246	1.0013797	0.99623822	1.0066146	1.0001271	0.99632227	0.99935448		1.0022152	1.0028835	0.99927089	1.0036218	1.0031078	0.99950034	0.99437668	1.0036218	1.0066051	0.99771255	0.94071432	1.0009546
	17349.957	1.0028156	1.0020001	1.0038145	1.0007314	1.0056023	1.0029655	0.99495525	1.006876	1.007063	1.0009869	1.0055564	0.99883997	1.0054112	1.009645	1.0011988	1.0023347		1.003157	1.0060026	0.99927351	1.0003948	1.0033589	1.0002124	1.0003802	1.0003948	1.0070298	0.99848172	0.93797918	1.0032063
	17352.689	1.0061161	1.0090692	1.0000549	0.99980614	1.0095423	1.001359	1.0074316	1.0085186	1.0271031	1.0063777	1.0000694	0.99724716	1.0058581	1.0077525	1.0016983	0.99834295		1.0037819	1.0010522	1.0131456	1.0046234	1.0030078	1.004971	0.9990035	1.0046234	1.0176087	0.99796949	0.93524313	1.0032194
	17355.488	1.0096248	0.99629526	1.0009063	1.0033562	1.0081528	1.0052517	0.99738656	1.0139791	1.0223912	1.0028099	1.0004101	1.0012092	1.0030765	1.0065883	1.0020725	0.99726707		1.0031236	1.0045239	1.0059627	0.99917251	1.0040493	0.99998421	0.99859417	0.99917251	1.018106	0.99864299	0.93244009	1.0015887
	17358.287	1.0077451	1.0066716	1.0031457	1.003118	1.0127241	1.0018632	0.9933908	1.006673	1.0041218	1.0067796	0.99628743	1.0074894	0.99993543	1.0016614	1.0002912	0.9991875		1.0042957	1.0030618	1.0125307	1.0056403	1.006202	0.99716638	0.99687336	1.0056403	1.0054824	1.0002975	0.92963614	1.0015746
	17361.075	1.0019567	1.0024167	1.0012761	1.0029981	1.0063927	1.0029455	1.0039331	1.0041183	0.96750405	1.0029018	0.99900012	1.0045585	0.99420312	0.99675223	1.0009412	1.0028258		1.0018275	1.0030951	0.99841192	1.0035614	1.0034887	1.0020921	0.99651509	1.0035614	0.98634234	0.99608581	0.92684451	1.0009444
	17363.85	1.0020902	1.0012684	1.0038965	1.0008479	1.0020593	1.0031895	1.0045041	1.0040054	0.99694186	1.0086464	1.0016106	0.99920639	1.0099381	0.99846609	0.99894272	1.0042337		1.0024771	1.0039289	0.99641962	1.0032332	1.002292	1.0031111	0.99684965	1.0032332	1.0006362	1.0012052	0.9240653	1.005141
	17366.705	1.0026294	1.0091489	0.99883059	1.0035837	1.0045442	0.99948902	1.0125112	0.99599158	0.96303259	1.0046091	1.0014858	1.0032195	1.0046545	1.0060184	1.0022896	1.005946		1.0035129	0.9985268	1.0006748	1.0102043	1.0022403	1.0066619	1.0012663	1.0102043	0.98003054	1.0006833	0.92120567	1.0030429
	17369.548	1.0049257	1.0015861	1.0011447	1.0098098	0.99615455	0.99964066	1.0138853	0.99553677	0.98950459	1.0028715	1.0077287	1.007305	1.0014597	1.0027018	0.99701835	1.0073465		1.0028762	1.0008515	1.0077182	1.0097442	1.0024296	1.0062662	0.998634	1.0097442	0.99267999	1.0012071	0.91835836	1.0052414
	17372.393	0.99845262	1.0107369	1.0010758	1.0094201	1.0015527	1.0013263	1.0196459	1.008571	1.0049947	1.001305	1.0076713	1.0047158	0.99720583	1.0047653	1.0004469	0.99751919		1.0031983	1.0021374	1.0105663	1.0021779	1.0039955	1.0110544	0.99820992	1.0021779	1.006911	0.99789775	0.91551005	1.0044179
	17375.251	0.99963181	1.0006926	1.000055	1.0030598	0.98791987	0.99899659	1.0040655	1.0111232	0.97831437	1.0002276	0.9981339	1.0017123	0.99444472	1.0117517	1.0114369	0.99882528		1.0001793	1.000396	1.0020326	1.0016792	0.99722431	0.99995675	1.0052174	1.0016792	0.99521944	0.99511037	0.91264762	0.9991817
	17378.123	0.99478041	1.000517	1.0003644	1.0065678	1.001988	1.0025594	1.0049656	1.0129511	1.0095211	1.000465	1.0076519	0.99043051	0.99177645	1.0100848	0.99296686	0.98779435		0.99976156	1.0010177	0.99339397	1.0006028	1.0029475	1.0020834	0.99496202	1.0006028	1.0113658	0.98824056	0.90977096	1.0040121
	17381.01	0.99353645	1.0022214	0.99633844	0.99947429	0.99656385	1.0012824	0.99964193	1.0190713	1.0128833	0.99894537	1.0006266	0.9999111	0.99897023	0.99018719	0.99582704	0.99681826		0.99777104	1.0015293	0.99316639	0.9964036	0.99746627	0.99983472	0.99167739	0.9964036	1.0161343	0.99656566	0.90688009	0.99977342
	17383.884	0.99725509	1.0013383	1.0025053	0.99642313	0.99600091	0.99689207	1.0007404	0.99291389	0.98105782	0.99742739	0.99468422	0.99692624	1.0067288	1.0140524	0.99472577	1.002217		0.99935641	0.99772119	0.99217211	0.99722346	0.99839713	1.0007554	1.0009597	0.99722346	0.98728558	0.99895199	0.90400153	0.99607111
	17386.812	0.99999995	0.99450273	0.99821573	0.99950819	0.99868178	0.99927988	0.99482728	0.97046286	0.98693605	0.99777634	0.9966592	1.0019787	0.99542197	0.98956792	1.0002582	1.006025		0.99815871	1.0006139	1.0031802	0.9942367	0.99879384	0.99501207	0.99581806	0.9942367	0.97870148	0.99602868	0.90106889	0.99722977
	17389.728	0.99515516	1.0068086	1.0014826	0.99110631	0.99488956	0.99458804	0.99971722	0.98722719	1.0161419	0.99518053	0.99915217	1.0028128	1.0023624	0.99704828	1.009178	0.99552209		0.99867242	0.9974944	1.0005111	0.99961299	0.99591688	0.99873348	0.99912332	0.99961299	1.0013401	0.99987767	0.89814848	0.99715246
	17392.659	0.99568619	0.98688667	0.99591043	0.99614404	0.99336413	0.99594688	1.0048438	0.97755248	0.9753086	0.99488166	0.99814556	0.99581084	1.0038414	0.99536014	1.0013649	0.99749205		0.99552219	0.9970211	0.99731081	0.99476301	0.99517468	0.99983113	0.99625398	0.99476301	0.97666764	0.99717948	0.89521394	0.9965071
	17395.577	0.99790702	1.0031922	1.0036093	0.99526641	1.0001735	0.99800527	1.0028781	1.0007793	1.0005339	0.99616799	0.98909628	0.99699303	0.9943739	0.99876169	0.99720429	0.99597793		0.998052	0.99865147	0.9996158	1.0037317	0.99969524	0.99985985	0.99559263	1.0037317	1.0008187	0.99318787	0.89229161	0.99273502
	17398.562	1.0009339	0.99095099	0.99948527	0.99303344	1.0000043	1.0005287	0.99760364	1.0021978	1.0180357	0.99859542	1.0025941	1.0020578	0.98876647	1.0008379	1.0024777	0.99978055		0.99821235	1.0034627	0.99812704	0.99845804	0.99748724	0.99750228	0.99941431	0.99845804	1.0099756	0.99302926	0.88930179	1.0005355
	17401.522	0.99786475	0.99355038	0.99797185	0.99458323	0.99434909	0.99990277	0.99618328	0.99696795	0.98820397	0.99983962	0.99148792	0.99832236	0.99403592	0.99568106	1.0066526	0.9964968		0.99680888	0.99846837	0.99417565	0.99204636	0.99568303	0.9989117	0.99849024	0.99204636	0.99288038	0.99382131	0.88633761	0.99572991
	17404.509	0.99741714	1.0060066	0.99646739	1.0002633	0.99734971	0.9962029	0.99463882	1.0023916	1.0153832	0.99315771	1.0008496	0.99673202	0.98620072	1.0003189	0.99212986	1.0038555		0.99791778	0.99464595	0.99848135	0.99784423	0.99801225	0.99609786	0.99669871	0.99784423	1.0088166	0.98925036	0.88334578	0.99698739
	17407.498	0.9954799	0.9936132	0.99644531	1.0005095	0.99641949	0.99848723	0.99393495	1.0020165	1.0042345	1.0004299	0.99778984	0.99852742	1.0033905	1.0055082	1.0058405	1.0055673		0.99891883	0.99904755	0.99979586	0.99324073	0.99778167	0.99477541	1.0041427	0.99324073	1.0032827	0.99865283	0.88035296	0.99915181
	17410.514	0.99958533	0.99760308	0.9956834	0.99872601	0.99253296	0.99703427	0.99465806	0.98593493	0.9981414	0.99822004	0.99450837	0.99443587	1.0031428	0.99845862	0.98779111	0.99732111		0.99657337	0.99616994	1.0094124	0.99982722	0.99568649	0.99650512	0.99300492	0.99982722	0.99211514	0.99656021	0.87733239	0.99641603
	17413.531	0.99841729	0.98532646	0.99817676	0.99721165	0.99652914	0.99762503	0.99217089	0.96980084	0.99452781	0.99703428	0.99414017	0.99413768	0.99095652	1.0032157	0.99851637	1.000061		0.99597659	0.99620134	0.99470573	0.99187822	0.9973271	0.99534597	0.99945412	0.99187822	0.982129	0.99049822	0.87431092	0.99563842
	17416.549	1.0002368	1.0059285	0.99727719	0.99518214	0.99218313	0.99504332	0.9911864	0.98687614	1.0113778	0.99498515	0.99768052	0.99800294	0.99087946	0.99715901	0.991726	0.99995663		0.99705608	0.99548653	1.0180827	0.99730077	0.99496329	0.99337502	0.99498196	0.99730077	0.99906024	0.99245694	0.87128825	0.99636762
	17419.595	0.99885173	0.99993885	0.9979779	0.99484669	0.99695755	0.99662083	0.99576189	0.9881456	0.98040771	0.99566623	1.00592	1.0015799	0.99779719	0.99640721	0.99876907	1.0015743		0.99844126	0.99573122	1.0095628	0.99838893	0.99660818	0.99401081	0.99792942	0.99838893	0.98474954	0.9977064	0.86823794	1.0007801
	17422.642	0.99541028	0.9999635	0.99920708	0.99046769	0.99732449	0.99869042	0.99069399	0.97496541	1.0085992	0.99594139	0.99446566	0.99323083	0.99811141	0.99921356	1.0083112	1.0000355		0.99750008	0.99636085	0.98609217	1.0006343	0.99569466	0.99886608	1.0022381	1.0006343	0.99164416	0.99376733	0.86518653	0.99529621
	17425.716	1.0000667	1.0002137	0.99682462	0.99380907	0.9942754	0.99604295	0.99255894	0.98713533	0.97766842	0.99602022	1.0008514	1.0068304	1.003541	0.99633737	0.99773769	1.0032853		0.99833694	0.99815163	1.0197131	1.0030777	0.995004	0.99491541	0.99824819	1.0030777	0.98287913	1.0032846	0.86210748	0.99842348
	17428.792	0.99763586	0.99506725	0.99649552	0.99603883	0.99998551	0.99681385	0.98804617	0.99511157	0.98942012	0.99453969	0.99033113	1.0012884	0.99254275	0.99663225	0.99362766	1.0014349		0.99633628	0.99923034	0.97595685	0.99893978	0.99746015	0.99320445	0.99646974	0.99893978	0.99259307	0.99519237	0.85902722	0.99255733
	17431.882	1.0010497	0.99721453	0.99952157	0.99070371	0.99446157	0.99528047	0.99287135	0.99927904	1.0069306	0.99901438	1.0009091	0.99071233	0.99435053	0.99767424	0.99701221	0.99986484		0.9968562	0.99568949	1.0015029	0.99509533	0.99496593	0.99902794	0.99781314	0.99509533	1.0031761	0.99087704	0.85593254	1.000008
	17434.986	0.99895795	0.99401862	0.99480528	1.0007364	1.0020371	0.9967427	1.0054553	1.0005102	0.98423918	0.99878578	0.99742332	0.9929753	0.98527117	1.0141732	0.99563025	0.99733081		0.99778543	1.0001821	0.98576885	0.99715211	0.99909413	1.0022498	1.0024072	0.99715211	0.99283852	0.98761941	0.85282345	0.99817231
	17438.105	1.0013666	0.99256097	0.99867877	0.99580695	0.99499554	1.0003667	0.99870969	0.97368931	0.9886087	1.0000779	0.99255019	1.001844	0.98795589	0.99783933	0.99613659	1.0021618		0.99705506	1.0006076	0.98890456	1.0009569	0.9965588	0.99938434	0.99840664	1.0009569	0.98128955	0.99343114	0.84969993	0.99646129
	17441.225	0.99655581	1.0009577	0.99671216	0.99529184	0.99489185	0.99901135	1.0006979	0.95437762	0.9940923	0.99976094	1.0081237	0.9972788	0.98955305	0.99117555	0.99021596	1.0005922		0.99707405	0.99831321	0.98554564	0.99780291	0.99566704	0.99589827	0.99363789	0.99780291	0.97411517	0.99201036	0.84657521	1.0039116
	17444.373	0.99750548	0.99147098	0.9984622	0.99684275	1.0007294	0.99752157	0.99954195	0.96091217	1.0179292	1.0013721	0.99845485	0.99341057	0.99863706	1.0000199	1.0005625	1.0010095		0.99784868	0.99801376	1.0024595	0.99910632	0.99864853	0.99936961	1.0008308	0.99910632	0.98907271	0.99458542	0.84342264	1.0000002
	17447.522	0.99444091	1.0040443	0.99948296	0.99828351	1.0011269	1.0015	0.9912535	1.0075553	0.99882884	0.99943134	1.008043	1.0059395	0.99443044	0.99514548	1.0068795	1.0017213		1.0005543	1.0012471	0.97792835	1.004841	0.99960958	0.99662455	1.0018873	1.004841	1.0035737	0.99886767	0.84026898	1.0037202
	17450.699	1.003367	0.99457986	0.9988176	1.0078341	1.002666	0.99724138	0.99900473	0.98289319	1.0334269	0.99848569	0.99594261	0.99985814	1.006429	0.99589086	1.0055177	0.99408886		1.0002963	0.99820179	0.99924959	1.0042849	1.0030503	1.0009481	0.99976465	1.0042849	1.0077797	1.0017984	0.83708738	0.99730696
	17453.837	1.001488	1.0028166	1.0004618	0.99830991	0.99819068	1.0045072	1.0028388	1.0021596	1.0306695	0.99730395	1.0005401	0.99735961	1.0030601	0.9999625	0.99757515	0.99565969		1.0000488	0.99883909	0.98160407	0.99929525	0.99901803	1.002533	0.99871409	0.99929525	1.0163177	0.99897057	0.83394473	0.99898728
	17457.056	0.99756859	1.0116941	0.99967315	1.0007075	0.99368069	0.99873264	1.0079049	1.0080516	1.0114147	0.99990232	0.99995198	0.99793886	1.0043159	0.99342432	1.0026989	1.0018182		1.0003266	0.99638518	0.99601918	1.0029256	0.99809849	1.0026854	1.0001787	1.0029256	1.0099767	0.99995306	0.83072076	1.0000128
	17460.25	0.9968888	0.98873915	0.99763495	0.99991366	0.99980063	0.996699	1.006937	1.0166304	0.98889378	0.99951807	0.9992297	0.99186682	1.0072699	0.99831659	1.0015687	1.003543		0.99790271	0.99539849	1.0177735	0.99920629	0.99908644	1.0034203	1.0020202	0.99920629	1.0033947	0.99843245	0.82752223	0.99946544
	17463.458	0.99989372	0.99699144	0.99932132	0.9945491	0.99863878	0.99885639	1.0094942	1.0214812	1.0017213	0.99575711	1.0052561	1.0041837	1.0038744	0.99382841	1.002915	1.0004686		0.99913874	0.9956617	1.0025714	0.99567982	0.99753152	1.0042037	1.0003327	0.99567982	1.0121285	1.0029937	0.82430928	1.0005494
	17466.708	1.0015069	0.99729128	0.99937188	1.0029497	0.99636369	0.99996715	1.0027615	1.0066962	1.0310186	0.99730711	1.0013608	0.9946267	0.99534457	0.99295881	1.0003261	0.9939106		0.99849643	0.99682748	0.99961233	1.001252	0.99959937	1.0035901	0.99754663	1.001252	1.0188139	0.9941152	0.82105487	0.99942197
	17469.905	0.99997329	0.99523231	0.99682869	1.0007242	0.99613663	0.9963843	0.99608934	0.99970674	1.0330825	1.0008483	1.0033676	0.99700839	0.99815983	1.0000816	0.99882113	1.0019322		0.9986177	0.99879717	1.012771	1.0005969	0.99790667	0.9999349	1.0016044	1.0005969	1.0163152	0.99675815	0.81785283	1.0021857
	17473.171	1.0003513	1.0006359	0.99752919	0.9995019	0.99722888	0.99871701	1.0025177	0.99921075	0.99272979	1.0012206	1.0005922	0.9984107	1.0065657	0.99947718	1.0066955	1.002696		1.0003298	1.0000317	1.0214395	0.99742664	0.99808949	0.99977757	1.0047284	0.99742664	0.9964071	1.0016317	0.8145826	1.0010147
	17476.437	1.0002315	0.99948063	1.0037976	0.99861856	1.0008178	1.005493	1.0037521	1.0090877	1.0287152	0.99955704	1.0034326	1.0006064	1.0014802	0.99883227	1.0019763	1.0005288		1.0010986	1.0011033	1.0256231	0.99766301	1.0011196	1.0006838	1.002312	0.99766301	1.0189903	1.0003721	0.81131116	1.0015827
	17479.678	0.99957113	1.0060912	0.99841327	1.0015493	1.0064813	1.0002727	0.99378085	1.0071365	0.99335929	1.0034594	1.0054776	1.0000925	1.0063972	0.99900196	1.00212	0.99871569		1.0021941	0.9992114	1.0060227	0.99843872	1.0020401	0.99586217	1.0020906	0.99843872	1.0007742	1.0025639	0.80806526	1.0045695
	17482.988	0.99864461	1.0040188	0.99823262	0.99986982	1.0010933	0.99891521	1.0015894	1.0097451	0.98658156	0.99915429	1.0031646	1.0064309	1.0076269	1.0062595	1.0010286	0.99723553		1.0012813	0.99992614	0.99943151	1.0016848	0.99969338	1.0000246	1.0039218	1.0016848	0.99881075	1.0064039	0.80475106	1.0012544
	17486.312	0.99956436	1.0084826	1.0003032	1.003244	0.99989766	1.0040803	1.0018618	0.98707388	0.98956443	1.0006995	0.99571068	0.99854711	0.99923568	0.99937204	0.99737787	0.99723102		1.0008683	1.0035877	1.0004896	1.0021676	1.0011031	1.0030475	1.0003373	1.0021676	0.98870404	0.99842961	0.80142223	0.99835272
	17489.61	1.0003301	1.0007281	1.0013275	0.99933179	0.99355019	1.0019561	0.99885321	1.022315	1.023682	1.0004503	1.0086528	1.0014763	1.0014819	0.99616121	1.0074572	1.001922		1.0008042	1.00054	1.0000014	0.99908748	0.9981733	0.99809952	1.0044348	0.99908748	1.0233197	1.0010685	0.79811895	1.0045412
	17492.923	1.0010361	0.99370304	0.99966178	0.99509245	1.001245	0.99802822	0.99882258	1.0002259	1.0082225	1.00059	0.99895215	1.003297	0.99997949	0.99786955	0.99089553	1.0035598		0.99845383	0.99782574	1.0059631	0.99599321	0.99864793	1.0039654	0.99932838	0.99599321	1.0045232	1.0013148	0.79480104	0.9999083
	17496.264	1.0051428	1.0052811	0.99967216	0.99466891	1.0020445	1.0024567	1.0011815	1.0154437	1.0145717	1.0005356	0.99632804	1.0032536	1.0029749	0.99876331	1.001712	1.0007595		1.0011711	1.0006334	1.0204874	1.0013985	0.99876655	1.0014959	1.0031494	1.0013985	1.0153906	1.0028364	0.79145489	0.99858699
	17499.607	1.0031584	1.0166778	0.99849628	0.99427839	0.99357063	1.0013522	0.99041047	1.0058371	1.0248062	1.0035189	1.0017379	1.0031158	1.0039906	1.001812	0.99980794	0.9941688		1.0015067	1.000261	1.0209024	1.0055355	0.9955156	0.99753091	1.0019041	1.0055355	1.0154586	1.0033468	0.78810744	1.0027737
	17502.964	1.0018377	1.0166281	0.9990226	0.99803674	1.0021211	0.99935808	0.99201517	1.0026764	1.0219848	0.99937839	0.99782315	0.99817857	1.0104059	1.0046016	0.99822658	0.99175619		1.001943	0.9982217	1.0173883	1.0110475	0.99968675	0.99507688	1.0017833	1.0110475	1.0125046	1.0040704	0.78474537	0.99874966
	17506.336	1.0006119	0.99339556	0.99779118	1.0007667	1.0107257	1.0000144	0.99116984	0.96451691	0.99292582	0.99921871	0.99954652	1.0025277	0.99579307	1.0045453	0.99584869	0.99704333		0.99991892	1.0002027	1.0107851	1.0008268	1.002898	0.99429734	1.0023991	1.0008268	0.97897477	0.99921384	0.78136848	0.99952525
	17509.722	0.99767988	1.0225343	0.99826859	1.0013091	1.0018549	0.9971377	0.99023279	0.98448943	1.0124069	1.0028414	0.99733168	1.0063574	0.99676445	0.99693589	1.001922	0.994337		1.0020181	0.99705125	1.0106276	1.0056447	1.0004291	0.99830222	1.001541	1.0056447	0.99851629	1.0016476	0.77797676	1.0002642
	17513.11	0.9985751	1.0038187	0.99633816	0.99699514	0.99633941	0.999145	0.99274569	1.0068077	1.0021224	1.000606	1.004133	1.000926	1.0001418	1.0063019	0.99790486	0.99917249		0.9997225	0.9982742	1.0202781	1.0003985	0.99656998	0.99520217	1.004641	1.0003985	1.0049591	1.0006911	0.77458384	1.0025024
	17516.513	1.001583	1.006259	0.99520823	0.99337318	1.0006691	1.0006947	0.98970962	1.0001568	1.0357247	1.0013331	0.9986048	1.0009074	1.0119644	1.0011918	0.99647689	0.99880713		1.0002617	0.99829043	1.0127826	1.0017942	0.99633894	0.99512021	1.0024145	1.0017942	1.0179477	1.0065207	0.771176	1.0001397
	17519.944	1.0019787	1.0060331	0.99613402	0.99898918	0.98956973	0.99694717	0.99340218	1.0037457	1.0038348	0.99884117	1.0066604	1.0054649	1.0097556	1.0070515	1.0041882	0.99630965		1.0007994	0.99972343	1.0209229	1.003392	0.99497881	0.99721931	1.0068199	1.003392	1.0043806	1.0078145	0.76773992	1.0028687
	17523.376	1.0002217	1.024302	0.99320972	1.0013253	0.99551919	0.99906896	0.99550915	0.99720809	1.0416267	1.002203	0.99892055	1.0094255	1.008501	1.003146	0.99915819	1.0023207		1.002856	0.99835225	1.0282696	1.0048627	0.99664269	1.0004934	1.0053312	1.0048627	1.019336	1.009253	0.76430254	1.0007674
	17526.81	1.0022056	1.0099362	0.99573022	1.0012137	0.99752792	0.99943693	0.9961404	0.98647579	1.0025042	1.0020924	1.0035013	0.99626078	1.0076798	1.0018524	0.99695668	0.99899225		1.001182	0.99982014	1.0272934	1.0075561	0.99813147	0.99567385	1.0033534	1.0075561	0.99480423	1.0023633	0.76086375	1.0029571
	17530.286	1.0011796	0.99903628	0.99923663	1.0010008	1.0012959	0.99951003	1.0002449	1.0032895	1.0380238	1.0033708	1.0013846	0.99838978	0.99815329	1.0017279	1.0022535	0.99496023		1.0003011	1.0008483	1.0323148	1.0003681	1.0004837	1.0008533	1.0044096	1.0003681	1.0207005	0.99882784	0.75738311	1.0025602
	17533.736	1.0052581	1.0054665	0.99687527	0.99717427	0.99622886	1.002064	1.0014906	0.97931076	1.0176485	0.99766826	1.0047003	1.009434	1.001504	0.99626295	0.99332364	0.99102007		1.0000533	1.0009196	1.0196583	1.0053123	0.99677552	1.0027518	0.99828845	1.0053123	0.99854483	1.0060589	0.7539281	1.0013231
	17537.241	1.0091882	1.006943	0.99667515	0.99764673	0.99227902	1.0012905	0.99700729	0.96888708	1.0395376	0.99828357	1.0007151	1.0057951	1.001197	1.0023454	1.0013006	0.99171727		1.0007355	0.99835603	1.020993	1.0072594	0.99559176	0.99830944	1.0037196	1.0072594	1.0039008	1.0041282	0.75041771	0.99966481
	17540.72	1.006501	1.0017816	0.99933111	0.99768838	0.99564978	0.99872208	0.99280584	0.97206325	1.0265946	1.0005098	0.99548259	0.99657012	0.99277463	0.99265131	1.0026913	1.0012864		0.99913852	0.99818393	1.0324669	1.0015878	0.99760585	0.99405748	1.003607	1.0015878	0.99922321	0.99551921	0.74693295	0.99820832
	17544.228	1.0015591	0.99641509	0.99645076	1.004624	0.99855421	1.0011212	0.9914149	0.96357242	1.0302902	1.000715	0.99856303	0.99717261	1.0065015	0.99509633	0.99950697	0.99357473		0.99935225	0.99884298	1.0226252	1.0024432	0.99980266	0.99605796	1.0014036	1.0024432	0.99665726	1.0026388	0.74341976	0.99983955
	17547.724	0.99992977	0.9911567	0.99781977	1.0023546	0.99364325	0.9995797	1.0022615	0.96698484	1.0111929	1.0011707	0.99567048	0.99757623	1.0014296	0.99854703	1.0052325	0.99637296		0.99821284	0.99786225	1.0369394	0.996901	0.99798517	0.99777749	1.0056109	0.996901	0.98914396	1.0004302	0.73991868	0.9986434
	17551.262	0.99547787	1.0006793	0.99816425	0.99416557	0.99497316	1.0042441	0.99130714	0.97595595	1.0266172	1.0004939	1.0015222	1.0009909	1.0024492	1.0012356	1.0051251	1.0001316		0.99932958	1.0007673	1.0416161	0.99905716	0.99581255	0.99469049	1.0076429	0.99905716	1.0012079	1.0027049	0.73637554	1.0011996
	17554.828	0.99738617	0.99447453	0.99829229	0.99228877	1.0081292	1.0034452	0.99337852	0.99139688	1.0212292	0.99788662	0.99722718	1.0028166	0.99822614	1.0016137	0.99271901	0.99330167		0.9982379	0.99981376	1.0219064	1.0011214	0.9994252	0.99696308	1.0014516	1.0011214	1.0065089	1.0016696	0.73280396	0.99777868
	17558.356	0.9985656	0.99421697	0.99855269	0.99423969	1.0014588	0.99912635	0.99359856	0.96966659	1.016966	1.0030837	0.99726211	1.0074404	1.0036916	1.003351	0.99683485	0.99865114		0.99906294	0.99711338	1.0489355	0.99815517	0.99805767	0.99822756	1.0051647	0.99815517	0.99340173	1.0067033	0.72927153	1.0004096
	17561.925	0.99988266	1.0065769	0.99757602	0.99468135	1.0023432	1.0004805	0.99485706	0.98596624	1.0262704	1.0011253	0.99884176	1.0068814	1.0091074	0.99490865	0.99101149	0.9972837		1.0000017	1.0002023	1.0485013	1.0057168	0.99813985	0.99817131	0.99988096	1.0057168	1.0062119	1.0091649	0.72569705	1.0002056
	17565.509	1.000003	1.0069045	0.99956258	0.99763324	0.99585382	1.0019765	0.99386481	0.97999071	1.0246361	1.0011418	0.99702996	1.0124169	0.99781344	1.0025485	0.99648937	0.99322057		1.0002571	1.0018858	1.038059	1.0021608	0.99773407	0.9983416	1.0036668	1.0021608	1.0023752	1.0064629	0.72210754	0.99932798
	17569.108	1.0027231	1.0093855	0.99822259	0.99233792	1.0027099	0.99665631	1.0007736	0.97648012	1.02055	0.99862424	0.99840871	1.0051646	1.0085545	1.0032586	1.0096139	0.9914153		1.001333	1.0006331	1.0394021	1.0103076	0.99770171	1.0024549	1.0085711	1.0103076	0.99860164	1.0082021	0.71850301	0.99873675
	17572.709	0.99809397	0.99125205	0.99576932	1.0025562	0.99402879	0.99456547	1.0011625	0.9892108	1.0375962	1.0006004	1.0000413	1.0074786	1.0026696	1.0099599	0.99776988	0.99247129		0.99830218	0.99480382	1.0516729	1.0039878	0.99747217	1.0034204	1.0068449	1.0039878	1.013413	1.0065495	0.71489698	1.0005463
	17576.325	0.99820615	1.0016861	0.99652587	0.99683415	1.0103156	0.99697871	1.0002339	0.98199603	1.0240941	0.99985721	1.0009683	0.99563865	1.0123498	0.9981875	1.0018029	0.99794779		1.000438	0.99855446	1.0393226	0.99995404	1.0010124	1.0003851	1.0058955	0.99995404	1.0031611	1.0054807	0.71127592	1.0006335
	17579.942	1.0005901	1.0021404	0.99825383	0.99484703	0.99584722	0.99798647	1.0014089	0.97570024	1.035257	0.99908589	1.000432	1.0096647	1.0030432	1.0037416	0.994109	0.99443561		0.99925947	0.99814598	1.0461469	1.0015143	0.99636914	1.0014208	1.0041904	1.0015143	1.0053969	1.0079981	0.70765336	0.9999829
	17583.601	0.99992045	0.99442673	0.99696666	0.99544747	0.99419924	0.99928288	0.99932196	0.98714769	1.0330266	1.0024516	1.0073663	1.0010954	0.99877948	1.0026027	1.0114447	0.99370811		0.99924005	0.99953912	1.0553998	0.999759	0.9955763	1.00032	1.0103076	0.999759	1.0101604	1.0017065	0.70398854	1.0051106
	17587.235	0.99756096	0.99970117	0.99889534	0.99636293	0.99411073	0.99956229	0.9907314	0.98623945	1.0442903	0.99904658	1.0007356	1.0069692	1.0035905	1.0074095	1.0135857	0.9964485		1.0002743	1.0002391	1.0255782	1.0043645	0.99652195	0.99556813	1.0136408	1.0043645	1.0151946	1.0070806	0.70034936	1.0001218
