# Supplementary material for: Adsorption of rare earth elements in regolith-hosted clay deposits
Source: Nat Commun. 2020 Sep 1;11:4386. doi: 10.1038/s41467-020-17801-5 (PMC7463018; doi:10.1038/s41467-020-17801-5)
Supplement: Supplementary file 8 — Supplementary Data 5 [file 41467_2020_17801_MOESM8_ESM.zip › Supplementary Data 5_ATHENA files/Y XAS/MAD238-217_all Y Single and Merged.nor]

# XDI/1.0 Demeter/0.9.25
# Demeter.output_filetype: multicolumn normalized mu(E)
# Element.symbol: Y
# Element.edge: k
# Column.1: k
# Column.2: energy
# Column.4: 83395_MAD238A-hotspot.dat
# Column.5: _83396_Mad238A-hotspot-best.dat
# Column.6: 83397_MAD238A-hotspot.dat
# Column.7: 83398_MAD238A-hotspot.dat
# Column.8: 83399_MAD238A-hotspotmargin.dat
# Column.9: 83400_MAD238A-hotspotmargin.dat
# Column.10: 83401_MAD238A-hotspotmargni.dat
# Column.11: 83402_MAD238A-midgreys.dat
# Column.12: 83403_MAD238A-midgreys.dat
# Column.13: 83404_MAD238A-midgrey_1.dat
# Column.14: 83405_MAD238A-midgreys.dat
# Column.15: 83406_MAD238A-midgreys.dat
# Column.16: 83407_MAD238A-midgreys.dat
# Column.17: 83408_MAD238A-background.dat
# Column.18: 83409_MAD238A-background.dat
# Column.19: 83410_MAD238B-hotspot.dat
# Column.20: 83411_MAD238B-hotspot.dat
# Column.21: 83412_MAD238B-hotspot.dat
# Column.22: 83413_MAD238B-hotspot.dat
# Column.23: 83414_MAD238B-hotspot.dat
# Column.24: 83415_MAD238B-midgrey.dat
# Column.25: 83416_MAD238B-midgrey.dat
# Column.26: 83417_MAD238B-background.dat
# Column.27: 83418_MAD238B-background.dat
# Column.28: 83419_MAD217A-background.dat
# Column.29: 83420_MAD217A-background.dat
# Column.30: 83421_MAD217A-background.dat
# Column.31: 83422_MAD217A-background.dat
# Column.32: 83423_MAD217A-hotspot.dat
# Column.33: 83424_MAD217A-hotspot.dat
# Column.34: MAD238_pyrochlore_merge
# Column.35: MAD238_zircon_merge
# Column.36: MAD238_83407-08-15_kaolinite_merge
# Column.37: MAD217_83419-20-22_kaolinite_merge
# Column.38: MAD217_83421-23-24_zircon_merge
#------------------------
#  "energy  83395_MAD238A-hotspot.dat  _83396_Mad238A-hotspot-best.dat  83397_MAD238A-hotspot.dat  83398_MAD238A-hotspot.dat  83399_MAD238A-hotspotmargin.dat  83400_MAD238A-hotspotmargin.dat  83401_MAD238A-hotspotmargni.dat  83402_MAD238A-midgreys.dat  83403_
  16838.600       0.34283834E-02   0.33153711E-02   0.39112875E-02   0.38274855E-02   0.31654972E-02   0.31256728E-02   0.34484116E-02   0.41551097E-02   0.30468647E-02   0.33214630E-02   0.28821487E-02   0.37304728E-02   0.49746066E-02  -0.21186244E-02   0.27661930E-01   0.34340509E-02   0.27476565E-02   0.33068791E-02   0.32504889E-02   0.28144636E-02   0.45553740E-02   0.46790324E-02  -0.45762818E-01   0.68794827E-01   0.19151719E-02   0.46421120E-01   0.55432066E-02   0.23695666E-01   0.30983264E-02   0.30661494E-02   0.31024444E-02   0.34418561E-02   0.38303623E-02   0.23401961E-01   0.40151034E-02
  16843.596       0.31123281E-02   0.28885205E-02   0.35153287E-02   0.33804744E-02   0.28051988E-02   0.29279973E-02   0.76049971E-03   0.36571073E-02   0.30379630E-02   0.23242677E-02   0.48956554E-02   0.28379811E-02   0.10946599E-01   0.88162478E-02   0.10200548E-02   0.31558993E-02   0.25247943E-02   0.27885486E-02   0.28511683E-02   0.23123535E-02   0.50341199E-02   0.35471263E-02   0.16845111E-01   0.33965192E-01   0.25416654E-02  -0.12974513E-01   0.44521446E-02   0.12375623E-01   0.27926463E-02   0.29536689E-02   0.27368813E-02   0.30543810E-02   0.57539230E-02   0.18417799E-03   0.35025161E-02
  16848.595       0.26894859E-02   0.25894398E-02   0.31271305E-02   0.30143121E-02   0.25040037E-02   0.21316253E-02   0.13629851E-02   0.40786384E-02   0.27366187E-02   0.25721188E-02   0.31476954E-02   0.24654914E-02   0.27114839E-02   0.10161951E-01   0.10576534E-01   0.27380109E-02   0.21883949E-02   0.26337440E-02   0.23712296E-02   0.10492911E-02   0.33737036E-02   0.35633669E-02   0.63668303E-03  -0.12690088E-02   0.25648735E-02  -0.11873790E-01   0.41771748E-02   0.19344502E-01   0.25285207E-02   0.23795712E-02   0.22398547E-02   0.27661196E-02   0.34320991E-02   0.29090896E-02   0.31224739E-02
  16853.597       0.22831412E-02   0.22212789E-02   0.26621896E-02   0.26365478E-02   0.21274585E-02   0.20632950E-02   0.30471475E-02   0.29197808E-02   0.24221664E-02   0.21723060E-02   0.30549420E-02   0.27195969E-02   0.63797120E-03  -0.33034901E-02   0.36755413E-02   0.23386796E-02   0.17999042E-02   0.21732641E-02   0.20663227E-02   0.32032775E-02   0.32179166E-02   0.20787119E-02  -0.12959665      -0.14491840E-01   0.15362932E-02   0.15797044E-01   0.34678997E-02  -0.30680845E-01   0.21532590E-02   0.21261679E-02   0.22904169E-02   0.26451855E-02   0.21782830E-02  -0.47681629E-02   0.26668761E-02
  16858.615       0.19033832E-02   0.18573788E-02   0.22423830E-02   0.22196925E-02   0.17495943E-02   0.19214822E-02   0.32192620E-02   0.24019684E-02   0.18762896E-02   0.16233226E-02   0.21404853E-02   0.18931528E-02  -0.26691883E-02  -0.26015529E-02  -0.24430807E-02   0.19899982E-02   0.15534659E-02   0.17498812E-02   0.16763937E-02   0.10670471E-02   0.26491593E-03   0.21272140E-02  -0.65470879E-01   0.69035473E-02   0.74374006E-03   0.52782040E-01   0.30531424E-02  -0.38950143E-01   0.18018548E-02   0.17749497E-02   0.16425840E-02   0.22369539E-02  -0.54252186E-03   0.44947861E-02   0.22853109E-02
  16863.585       0.15485466E-02   0.15485047E-02   0.18741116E-02   0.18315646E-02   0.14754524E-02   0.19188759E-02   0.18524960E-02   0.25474256E-02   0.16092381E-02   0.14675882E-02   0.36153452E-02   0.16789612E-02  -0.58187328E-02  -0.36901852E-02   0.47087679E-02   0.16755123E-02   0.11540693E-02   0.12993222E-02   0.13728370E-02   0.61804182E-03  -0.15204831E-02   0.13857303E-02  -0.71209214E-01   0.16093814E-01   0.14156392E-02  -0.12414764E-02   0.23083985E-02   0.18590555E-01   0.15598879E-02   0.13840600E-02   0.13072174E-02   0.21398601E-02  -0.24330486E-02   0.59911054E-02   0.18167607E-02
  16868.584       0.11884616E-02   0.11983543E-02   0.14670211E-02   0.14408915E-02   0.10482921E-02   0.13335847E-02   0.12955356E-02   0.17451051E-02   0.12474361E-02   0.13939076E-02   0.32841832E-02   0.13247367E-02   0.16401024E-02   0.25658633E-02   0.15982622E-01   0.13149925E-02   0.91273109E-03   0.12601228E-02   0.12846397E-02  -0.53731867E-04   0.31050033E-02   0.10589915E-02   0.33202569E-01  -0.27743009E-04   0.85002042E-03   0.25995576E-01   0.16126955E-02   0.78976797E-02   0.11291020E-02   0.13835469E-02   0.91272315E-03   0.17024941E-02   0.26859824E-02   0.11218316E-01   0.14319299E-02
  16873.598       0.85041527E-03   0.83494178E-03   0.10858595E-02   0.98093867E-03   0.76818075E-03   0.75370867E-03   0.12861336E-02   0.82019129E-03   0.88575040E-03   0.89122203E-03  -0.42372838E-03   0.99185673E-03   0.60610466E-02  -0.31241235E-04   0.18442051E-01   0.92442869E-03   0.81408582E-03   0.81857982E-03   0.99119360E-03  -0.64632857E-03   0.80892043E-03   0.48773239E-03  -0.48381521E-01   0.22620326E-01   0.64820314E-03  -0.45911369E-02   0.15841527E-02   0.11906767E-01   0.82412212E-03   0.75446425E-03   0.52073387E-03   0.80137083E-03   0.13168218E-02   0.24192942E-02   0.11020251E-02
  16878.603       0.51185570E-03   0.48142171E-03   0.75140978E-03   0.67828125E-03   0.44283418E-03   0.87460422E-03  -0.58292751E-03  -0.17297777E-04   0.27073880E-03   0.91550663E-03   0.72165343E-03   0.11586489E-02   0.72080770E-02   0.18592479E-02  -0.10162752E-01   0.64072797E-03   0.27723208E-03   0.54385255E-03   0.59806733E-03  -0.62514858E-04  -0.83607305E-04   0.57205866E-03  -0.58313535E-01   0.66234789E-02   0.44414906E-03   0.14484516E-01   0.13710354E-02  -0.84048214E-02   0.59031485E-03   0.41511808E-03   0.37743586E-03   0.41721903E-03   0.91106117E-03   0.19092915E-02   0.83117058E-03
  16883.598       0.14707212E-03   0.17758372E-03   0.37239887E-03   0.30656815E-03   0.73245982E-04   0.13733303E-03   0.61260469E-03   0.93771870E-03   0.46702204E-03  -0.12402248E-03   0.15170871E-03  -0.39194713E-03   0.12375658E-03  -0.79532010E-02   0.27432037E-02   0.35299301E-03   0.21650087E-03   0.40574134E-03   0.32421630E-03   0.14605294E-02   0.16771515E-03   0.16369925E-02   0.17303256E-01   0.11475834E-01  -0.35197926E-04  -0.53522538E-01   0.58347566E-03   0.14119556E-02   0.15113262E-03   0.18875294E-03   0.37452957E-03   0.39357795E-03  -0.45761500E-03  -0.17302662E-01   0.33724844E-03
  16888.596      -0.15842397E-03  -0.17486798E-03  -0.68282734E-05  -0.49403183E-05  -0.59955883E-04  -0.42087156E-03   0.24781620E-02  -0.94348117E-03  -0.89794222E-04  -0.61306479E-03   0.13194417E-02   0.31613906E-03  -0.40051033E-02   0.83394919E-02  -0.20286907E-01  -0.92415944E-04  -0.27154923E-03  -0.77950110E-05  -0.93377846E-04  -0.24593334E-03  -0.92537508E-03  -0.36132122E-03   0.10787834      -0.47449150E-01  -0.13071763E-02   0.21293988E-01  -0.19272457E-03   0.43518564E-01  -0.17354608E-03  -0.13165101E-04  -0.17956213E-03   0.24451286E-03  -0.81130829E-03   0.20967889E-01  -0.10634242E-03
  16893.584      -0.44792093E-03  -0.43168599E-03  -0.36335708E-03  -0.38551951E-03  -0.40444394E-03  -0.32365587E-03   0.28805127E-02  -0.81327179E-03  -0.17887137E-03  -0.49030232E-03  -0.16227025E-02  -0.33185406E-03   0.76134625E-02   0.45219545E-02  -0.26200643E-01  -0.36708920E-03  -0.46071350E-03  -0.45338796E-03  -0.53275582E-03  -0.14056648E-02  -0.38992868E-02  -0.12863449E-02   0.98588922E-01  -0.66028488E-01  -0.78754709E-03  -0.54662075E-01  -0.28775397E-03   0.34838084E-02  -0.32423967E-03  -0.26974622E-03  -0.60361854E-03  -0.12411417E-03  -0.18172025E-02  -0.17308975E-01  -0.28271452E-03
  16898.601      -0.75465332E-03  -0.76619508E-03  -0.71372671E-03  -0.60868717E-03  -0.67091472E-03  -0.57014401E-03   0.11218658E-02  -0.12400306E-02  -0.52905847E-03  -0.54250078E-03  -0.14899419E-04  -0.18031458E-02  -0.24077519E-02   0.72429646E-02  -0.20283079E-01  -0.61640718E-03  -0.54339336E-03  -0.67743811E-03  -0.83975427E-03   0.68388478E-03  -0.73072995E-03  -0.11119757E-02   0.23884997E-01  -0.65138901E-01   0.39523436E-04   0.59476272E-02  -0.10485230E-02  -0.30366203E-01  -0.57901045E-03  -0.64684222E-03  -0.47186997E-03  -0.32657658E-03  -0.46936193E-03  -0.81235197E-02  -0.75599644E-03
  16903.595      -0.10445549E-02  -0.10690912E-02  -0.10717219E-02  -0.95954629E-03  -0.95966076E-03  -0.71010122E-03  -0.60274845E-03  -0.21312410E-02  -0.12458728E-02  -0.63147707E-03  -0.21964407E-02  -0.69084480E-03  -0.14954005E-02   0.14271112E-01   0.86565008E-03  -0.89344798E-03  -0.70281791E-03  -0.84053439E-03  -0.86425175E-03  -0.35481573E-04  -0.22893567E-02  -0.67512046E-03  -0.64084311E-01   0.85171159E-02  -0.13350127E-02   0.16530037E-01  -0.16800571E-02  -0.23990523E-01  -0.89894476E-03  -0.76600232E-03  -0.82612803E-03  -0.11880321E-02  -0.10864231E-02  -0.29047172E-02  -0.11219772E-02
  16908.580      -0.13102432E-02  -0.12249115E-02  -0.13536172E-02  -0.13140422E-02  -0.12227334E-02  -0.17526449E-02  -0.21410331E-02  -0.10012602E-02  -0.11384527E-02  -0.99607220E-03  -0.37335040E-02  -0.15534585E-02   0.38165823E-02  -0.28921674E-01   0.11622214E-01  -0.11047830E-02  -0.11990528E-02  -0.13918909E-02  -0.12832661E-02  -0.19782455E-02  -0.10961915E-02  -0.11849416E-02   0.10835482      -0.40066890E-01   0.79375373E-04  -0.17668592E-01  -0.21842475E-02   0.19587560E-01  -0.11547789E-02  -0.88702433E-03  -0.13323346E-02  -0.17397240E-02  -0.21703090E-02   0.70621270E-03  -0.14245732E-02
  16913.606      -0.15981382E-02  -0.15748826E-02  -0.17353239E-02  -0.15383074E-02  -0.14874913E-02  -0.96830858E-03  -0.23464273E-02  -0.22948494E-02  -0.14784860E-02  -0.14715057E-02  -0.18608492E-02  -0.12604327E-02  -0.19080356E-02  -0.50218713E-02  -0.16814552E-02  -0.14455473E-02  -0.13301284E-02  -0.14186518E-02  -0.14576511E-02   0.50807528E-03  -0.87253906E-03  -0.14328613E-02   0.76955389E-01   0.49106025E-01  -0.18790393E-02  -0.15842777E-01  -0.30219595E-02   0.15097403E-01  -0.14067696E-02  -0.15259590E-02  -0.11546211E-02  -0.17238034E-02  -0.12129646E-02  -0.76968944E-03  -0.20105493E-02
  16918.597      -0.18287048E-02  -0.18061261E-02  -0.20398435E-02  -0.19559155E-02  -0.17111272E-02  -0.10007123E-02  -0.23527297E-02  -0.27373243E-02  -0.18098328E-02  -0.16706601E-02  -0.13774392E-02  -0.16174208E-02   0.57451133E-02   0.11745903E-01  -0.15255525E-02  -0.17890013E-02  -0.17434120E-02  -0.17678879E-02  -0.15776356E-02  -0.16383469E-02  -0.14208470E-02  -0.19424071E-02   0.10749678      -0.17796816E-01  -0.24107597E-02  -0.42460693E-02  -0.23073534E-02  -0.13113168E-01  -0.15847539E-02  -0.18024057E-02  -0.17375481E-02  -0.18741340E-02   0.49304948E-03  -0.64277226E-02  -0.19316921E-02
  16923.603      -0.20851762E-02  -0.19465822E-02  -0.22263564E-02  -0.21001548E-02  -0.18733520E-02  -0.18256350E-02  -0.29908357E-02  -0.16934219E-02  -0.18864182E-02  -0.18566369E-02  -0.45397144E-02  -0.18668744E-02  -0.38022192E-02  -0.10250602E-01  -0.84503049E-02  -0.19861954E-02  -0.18965671E-02  -0.21057091E-02  -0.19430405E-02  -0.33943402E-02  -0.40335296E-02  -0.25770434E-02   0.64800428E-01  -0.21438271E-01  -0.21686727E-02  -0.20034288E-02  -0.30413236E-02   0.25707343E-01  -0.20455076E-02  -0.17718214E-02  -0.21553625E-02  -0.24605578E-02  -0.42691737E-02   0.73179369E-02  -0.23289491E-02
  16928.600      -0.22624916E-02  -0.22351429E-02  -0.23948388E-02  -0.23389664E-02  -0.20147700E-02  -0.20025577E-02  -0.27314639E-02  -0.32519230E-02  -0.19594790E-02  -0.20347787E-02  -0.38477786E-02  -0.26576898E-02  -0.12364657E-01  -0.99598244E-02  -0.12692350E-01  -0.22096896E-02  -0.18133793E-02  -0.19610557E-02  -0.18376628E-02  -0.10691155E-02  -0.33526378E-02  -0.34026026E-03   0.17197805E-01   0.17960466E-01  -0.21626321E-03  -0.22417890E-01  -0.33976838E-02   0.55038581E-02  -0.20347040E-02  -0.18356852E-02  -0.19234872E-02  -0.26125980E-02  -0.48422884E-02  -0.54727207E-02  -0.24739193E-02
  16933.524      -0.24324997E-02  -0.23556215E-02  -0.26519339E-02  -0.25586534E-02  -0.22094126E-02  -0.25241066E-02  -0.30441468E-02  -0.31181983E-02  -0.25411953E-02  -0.24499937E-02  -0.22722083E-02  -0.23862484E-02  -0.74342563E-02  -0.15286753E-01   0.17218796E-01  -0.23730425E-02  -0.20048378E-02  -0.20942677E-02  -0.21304414E-02  -0.27450436E-02  -0.23595194E-02  -0.28844533E-02  -0.24135730E-02   0.11433873E-01  -0.24733088E-02   0.98643868E-02  -0.40093905E-02  -0.49763057E-02  -0.22494276E-02  -0.26245136E-02  -0.23294046E-02  -0.26712189E-02  -0.36929371E-02   0.97116775E-03  -0.30218334E-02
  16938.250      -0.25599918E-02  -0.24996089E-02  -0.28687925E-02  -0.29838980E-02  -0.23233808E-02  -0.25297974E-02  -0.33851648E-02  -0.19022640E-02  -0.21708550E-02  -0.20721970E-02  -0.18087093E-02  -0.27293490E-02  -0.68681799E-02  -0.42395836E-02  -0.16433460E-01  -0.25225791E-02  -0.21036373E-02  -0.18021713E-02  -0.22757780E-02  -0.11829546E-02   0.13537468E-02  -0.30155943E-02  -0.17579769      -0.29355760E-01  -0.19262341E-02  -0.24272753E-01  -0.40537378E-02  -0.41224926E-01  -0.23967435E-02  -0.24369020E-02  -0.22202866E-02  -0.24012991E-02   0.47063304E-04  -0.22085071E-01  -0.30310140E-02
  16942.803      -0.26609676E-02  -0.25207031E-02  -0.30111958E-02  -0.30509728E-02  -0.24462147E-02  -0.19711923E-02  -0.33865258E-02  -0.32738548E-02  -0.24013544E-02  -0.25178544E-02  -0.25689499E-02  -0.30925332E-02  -0.11104346E-01   0.32444338E-02  -0.12636850E-01  -0.26803535E-02  -0.22160996E-02  -0.25981667E-02  -0.25543828E-02  -0.21076420E-02  -0.31434619E-02  -0.19294782E-02   0.11774403       0.36504288E-02  -0.18020965E-02   0.20889224E-02  -0.47911284E-02  -0.31059471E-01  -0.25169121E-02  -0.24384263E-02  -0.24300648E-02  -0.27533333E-02  -0.35755021E-02  -0.99451071E-02  -0.33254183E-02
  16947.195      -0.27448843E-02  -0.26216503E-02  -0.31151518E-02  -0.31460146E-02  -0.23699513E-02  -0.22041617E-02  -0.25781328E-02  -0.31921979E-02  -0.28307831E-02  -0.26321891E-02  -0.51972612E-02  -0.23600469E-02  -0.31691212E-02   0.40128333E-02  -0.12625159E-01  -0.27876345E-02  -0.19995600E-02  -0.27659906E-02  -0.25396315E-02  -0.61804967E-03  -0.35493953E-02  -0.41455019E-02   0.99721641E-01   0.37832684E-01  -0.16391714E-02  -0.33484793E-01  -0.41831220E-02  -0.84941130E-02  -0.25802487E-02  -0.26564372E-02  -0.22397880E-02  -0.30949072E-02  -0.27512408E-02  -0.14115006E-01  -0.32233930E-02
  16951.399      -0.28925882E-02  -0.27123069E-02  -0.32491723E-02  -0.31063939E-02  -0.25457182E-02  -0.27456473E-02  -0.34336026E-02  -0.38018761E-02  -0.29154674E-02  -0.28325706E-02  -0.28493418E-02  -0.25416620E-02  -0.54599673E-02   0.53397719E-02  -0.26160385E-01  -0.27492540E-02  -0.22680794E-02  -0.25373286E-02  -0.26665325E-02  -0.13416761E-02  -0.13003340E-02  -0.28567413E-02  -0.10508074       0.19273969E-01  -0.44795100E-03  -0.60786791E-01  -0.42959415E-02  -0.82356952E-02  -0.26688509E-02  -0.23935124E-02  -0.23856782E-02  -0.31399014E-02  -0.11651318E-02  -0.22660199E-01  -0.32096381E-02
  16955.455      -0.29343855E-02  -0.27745353E-02  -0.32576669E-02  -0.32079518E-02  -0.26078208E-02  -0.33290725E-02  -0.36211747E-02  -0.40323907E-02  -0.26412951E-02  -0.23074376E-02  -0.40107058E-02  -0.29129256E-02  -0.26167891E-02  -0.64356629E-02   0.93019052E-02  -0.29464298E-02  -0.22570219E-02  -0.25476042E-02  -0.26527721E-02  -0.19668723E-02  -0.22486378E-02  -0.43955940E-02   0.11383680      -0.53587445E-02  -0.23672809E-02   0.19966695E-01  -0.44609016E-02   0.37081400E-02  -0.26351726E-02  -0.25721069E-02  -0.25354599E-02  -0.33451271E-02  -0.22757220E-02   0.73832852E-02  -0.33198061E-02
  16959.337      -0.29931247E-02  -0.26887498E-02  -0.33158274E-02  -0.34363892E-02  -0.26314301E-02  -0.25224827E-02  -0.43114023E-02  -0.38123517E-02  -0.29344546E-02  -0.27706647E-02  -0.42344050E-02  -0.27975623E-02  -0.39555675E-02   0.51786160E-03  -0.25907289E-02  -0.29204637E-02  -0.20863826E-02  -0.27623775E-02  -0.23144617E-02  -0.23651376E-02   0.15253484E-03  -0.27337672E-02   0.35508812E-01   0.37355010E-02  -0.23781509E-02   0.13168491E-01  -0.45244362E-02  -0.42895017E-02  -0.25687659E-02  -0.26814441E-02  -0.26189647E-02  -0.34240133E-02  -0.77021160E-04   0.26116477E-02  -0.33617116E-02
  16963.005      -0.29349538E-02  -0.27333251E-02  -0.33724556E-02  -0.35152983E-02  -0.26043731E-02  -0.25933877E-02  -0.37488025E-02  -0.38100174E-02  -0.25894569E-02  -0.25566867E-02  -0.43856291E-03  -0.23998648E-02   0.15200185E-02   0.28646567E-02   0.37186608E-02  -0.29909901E-02  -0.18432253E-02  -0.26372920E-02  -0.24644847E-02  -0.44099167E-03  -0.62630452E-03  -0.36525669E-02  -0.98889102E-02  -0.81689385E-01  -0.20190283E-02  -0.82858034E-02  -0.42627990E-02   0.12738676E-01  -0.25173079E-02  -0.26593367E-02  -0.23108314E-02  -0.27041426E-02   0.21854760E-03   0.13055481E-02  -0.32556149E-02
  16966.549      -0.27959453E-02  -0.24918995E-02  -0.32638806E-02  -0.31992612E-02  -0.23822312E-02  -0.31992174E-02  -0.34961172E-02  -0.22371219E-02  -0.23271473E-02  -0.20104721E-02  -0.38401697E-02  -0.31434448E-02  -0.74814654E-02   0.15438482E-01  -0.22671326E-01  -0.28159707E-02  -0.20724519E-02  -0.24949510E-02  -0.24226417E-02   0.54345043E-03  -0.35825513E-02  -0.36102698E-02  -0.44385744E-01  -0.81918678E-02  -0.13874455E-02   0.87317603E-02  -0.44030782E-02  -0.24251403E-02  -0.25708723E-02  -0.25867640E-02  -0.19646921E-02  -0.29443730E-02  -0.25097304E-02   0.21248935E-02  -0.33015627E-02
  16969.918      -0.26247264E-02  -0.24230983E-02  -0.31634041E-02  -0.29625008E-02  -0.23811436E-02  -0.22142268E-02  -0.32389028E-02  -0.29187277E-02  -0.26849315E-02  -0.22900754E-02  -0.50926265E-02  -0.24243171E-02  -0.35087403E-02  -0.47848410E-03   0.29395524E-03  -0.28490886E-02  -0.22181966E-02  -0.26766276E-02  -0.23915115E-02  -0.25841542E-02  -0.62437685E-03  -0.33411571E-02   0.95680851E-02   0.12128202E-02   0.31053246E-03   0.95895172E-02  -0.46206505E-02  -0.30250684E-01  -0.24369328E-02  -0.24253673E-02  -0.23753921E-02  -0.31658254E-02  -0.65367124E-03  -0.62146668E-02  -0.32813889E-02
  16973.137      -0.25201059E-02  -0.23721889E-02  -0.29974997E-02  -0.29887870E-02  -0.22518422E-02  -0.26223051E-02  -0.13813938E-02  -0.16195275E-02  -0.25613573E-02  -0.22961108E-02  -0.39345224E-02  -0.22585647E-02  -0.64646925E-02   0.30987773E-02  -0.14383285E-01  -0.26078664E-02  -0.16685007E-02  -0.25606825E-02  -0.24929419E-02  -0.18355804E-02  -0.26074562E-02  -0.23397113E-02  -0.78428940E-01  -0.13853775E-01  -0.72588467E-03  -0.26042013E-01  -0.37555593E-02  -0.87827137E-02  -0.22401482E-02  -0.25375277E-02  -0.21439987E-02  -0.25212215E-02  -0.23719115E-02  -0.11170740E-01  -0.29691681E-02
  16976.168      -0.21782082E-02  -0.21280169E-02  -0.28598792E-02  -0.28004543E-02  -0.20365300E-02  -0.22920190E-02  -0.21448807E-02  -0.24204323E-02  -0.25280874E-02  -0.23646942E-02  -0.21941209E-02  -0.24188382E-02  -0.12787378E-02  -0.54570683E-02   0.53831284E-03  -0.24721772E-02  -0.16464033E-02  -0.23376319E-02  -0.21989515E-02  -0.16744252E-02   0.23282282E-03  -0.27412112E-02   0.87243030E-01  -0.81289158E-01  -0.24274114E-02  -0.14802539E-01  -0.38911512E-02  -0.10859570E-01  -0.22068531E-02  -0.19880875E-02  -0.19262921E-02  -0.24562512E-02   0.50266167E-04  -0.87332063E-02  -0.28246304E-02
  16979.035      -0.20079394E-02  -0.19315140E-02  -0.26040053E-02  -0.24441665E-02  -0.18789194E-02  -0.18552837E-02  -0.22553094E-02  -0.29927559E-02  -0.17060137E-02  -0.22547670E-02  -0.11357839E-02  -0.25352216E-02  -0.44391630E-03   0.63752765E-02   0.15196595E-02  -0.25887340E-02  -0.15562068E-02  -0.20109280E-02  -0.21192084E-02  -0.79265036E-03   0.11049880E-03  -0.34540996E-02  -0.18014929      -0.59923478E-02  -0.99348469E-03  -0.17920900E-01  -0.30837144E-02   0.82034470E-02  -0.19712018E-02  -0.20721547E-02  -0.16205262E-02  -0.22018647E-02   0.84230319E-03  -0.29439012E-02  -0.25083922E-02
  16981.752      -0.17257083E-02  -0.17439218E-02  -0.25009669E-02  -0.25408737E-02  -0.17086646E-02  -0.23513342E-02  -0.10395460E-02  -0.16554693E-02  -0.16863205E-02  -0.19409651E-02  -0.30909541E-02  -0.18151134E-02   0.25903541E-02   0.65939468E-02  -0.62196228E-03  -0.20531612E-02  -0.98929180E-03  -0.20240668E-02  -0.17545049E-02  -0.13265569E-02  -0.50061779E-03  -0.26712754E-02  -0.25635433E-01  -0.16438803E-01  -0.93498455E-03   0.30723618E-02  -0.21570727E-02  -0.23963781E-01  -0.17563326E-02  -0.19280599E-02  -0.15260577E-02  -0.20662821E-02   0.79147143E-03  -0.66108096E-02  -0.20825891E-02
  16984.305      -0.14109792E-02  -0.14575870E-02  -0.20501195E-02  -0.18357449E-02  -0.13791194E-02  -0.17807979E-02  -0.24944190E-02  -0.27792569E-02  -0.19230219E-02  -0.14878622E-02  -0.27708628E-02  -0.20282302E-02  -0.18365134E-02  -0.21978953E-01  -0.14178213E-02  -0.18088682E-02  -0.10440753E-02  -0.15824238E-02  -0.15714982E-02  -0.32353939E-02   0.11689719E-03  -0.31665247E-02   0.41289755E-01   0.28987024E-02  -0.13859406E-02   0.12399767E-02  -0.21440429E-02   0.13600735E-01  -0.13775473E-02  -0.14657413E-02  -0.14965358E-02  -0.22927351E-02  -0.11478731E-02   0.51037561E-02  -0.18020648E-02
  16986.695      -0.10775005E-02  -0.10973793E-02  -0.21742555E-02  -0.19485668E-02  -0.11995097E-02  -0.19382714E-02  -0.17387973E-02  -0.20069014E-02  -0.13194471E-02  -0.15204325E-02  -0.25863367E-02  -0.13213382E-02  -0.36701848E-02  -0.86379206E-02   0.78973874E-02  -0.17458147E-02  -0.74888125E-03  -0.15342932E-02  -0.13787757E-02  -0.16870755E-03  -0.32363278E-02  -0.12285364E-02   0.46987678E-02   0.85074927E-01  -0.11728798E-02  -0.77550023E-02  -0.12657573E-02  -0.29368991E-01  -0.14156947E-02  -0.13922043E-02  -0.88722646E-03  -0.19500813E-02  -0.31843942E-02  -0.12037032E-01  -0.14991259E-02
  16988.921      -0.82011306E-03  -0.80569806E-03  -0.17372178E-02  -0.14973013E-02  -0.86460986E-03  -0.12332955E-02  -0.27930593E-02  -0.91741248E-03  -0.14520231E-02  -0.77847980E-03   0.12763709E-03  -0.85629707E-03   0.17090519E-02  -0.22853727E-03   0.95476781E-02  -0.14902781E-02  -0.71333851E-03  -0.13319985E-02  -0.12360689E-02  -0.30724208E-02  -0.23015717E-02  -0.21461455E-02   0.34708433E-01   0.14746589E-01  -0.18730211E-03   0.54092419E-01  -0.89234645E-03   0.95646553E-02  -0.96210815E-03  -0.10594053E-02  -0.10761262E-02  -0.13706386E-02  -0.11640885E-02   0.21749196E-01  -0.11164802E-02
  16991.008      -0.28008336E-03  -0.42314938E-03  -0.15042128E-02  -0.13575460E-02  -0.59371282E-03  -0.98026009E-03  -0.21870124E-04  -0.15117400E-02  -0.11527052E-02  -0.43653814E-03  -0.12014079E-02  -0.12259948E-02  -0.12283625E-01  -0.15393484E-01   0.58276593E-02  -0.12377686E-02  -0.49493292E-03  -0.10264211E-02  -0.77371388E-03  -0.14797503E-02  -0.12426261E-02  -0.29162679E-03   0.21933906E-01  -0.31541682E-01   0.61113639E-03  -0.20721289E-01   0.14549582E-03   0.77758626E-03  -0.78821546E-03  -0.79512469E-03  -0.54260783E-03  -0.10933766E-02  -0.31748014E-02  -0.52722130E-02  -0.62650915E-03
  16992.932       0.13870698E-03  -0.19835943E-03  -0.11370528E-02  -0.89786699E-03  -0.22008932E-03  -0.83035050E-03   0.31679748E-03  -0.92558372E-03  -0.58377978E-03  -0.11489541E-04   0.13207162E-03  -0.86672383E-03   0.37396359E-02   0.11819069E-01   0.27014299E-01  -0.81469814E-03   0.33863224E-04  -0.64997951E-03  -0.51249787E-03   0.14539962E-02  -0.28687700E-02  -0.10737656E-02   0.18450648E-01   0.40662735E-02   0.14493524E-02  -0.15964908E-01   0.13145822E-03  -0.17570801E-01  -0.61773946E-03  -0.27940172E-03   0.27033191E-03  -0.53703147E-03  -0.52983233E-03  -0.98864501E-02  -0.40568183E-03
  16994.703       0.46284848E-03   0.19398675E-03  -0.10049788E-02  -0.36361085E-03   0.22356722E-04  -0.45632466E-03   0.48078118E-03   0.41709570E-03  -0.40511414E-03   0.15758455E-03   0.13376409E-02   0.41628534E-04   0.35640434E-02  -0.19649437E-03   0.25239684E-02  -0.83490309E-03   0.51722960E-03  -0.19985587E-04  -0.36758205E-03   0.24758871E-03  -0.18245417E-02   0.25369679E-04  -0.59250213E-01   0.65719302E-01  -0.17818113E-03   0.54480867E-02   0.56156257E-03   0.42485616E-01  -0.13343314E-03  -0.42470127E-03   0.30611207E-03   0.19868433E-04  -0.49228367E-03   0.16263712E-01  -0.15075529E-03
  16996.311       0.74124727E-03   0.54143820E-03  -0.17982291E-03  -0.55372451E-03   0.43945592E-03   0.38236744E-03   0.17249115E-03   0.54235365E-03  -0.17202036E-03   0.38905296E-05   0.33944714E-03   0.45935585E-03   0.92458533E-03  -0.13033128E-01   0.57145762E-02  -0.15815172E-03   0.75047255E-03   0.17914178E-03   0.80198474E-04   0.13495781E-02   0.28037448E-03   0.99364292E-05  -0.10171056      -0.30769595E-01   0.10032296E-02   0.10929624E-01   0.36745172E-03  -0.24847595E-01   0.32533355E-03   0.25780394E-03   0.82020454E-03   0.10892053E-04  -0.11242558E-05  -0.35386083E-02   0.16322936E-03
  16997.767       0.10775894E-02   0.81441293E-03   0.49522877E-04   0.30445188E-03   0.70026035E-03   0.91100037E-04   0.15673328E-02   0.30823007E-03   0.86394688E-04   0.11672341E-02   0.62552685E-05  -0.88672792E-04   0.21264266E-02  -0.77913636E-03   0.19412170E-02   0.78249654E-04   0.91119776E-03   0.21301442E-03   0.56530299E-03   0.11441560E-02  -0.77055819E-04  -0.64631085E-03   0.83007001E-01   0.11113612E-01   0.28672349E-02   0.34390365E-01   0.10958289E-02  -0.23732186E-01   0.39838189E-03   0.54232165E-03   0.11154346E-02   0.30893868E-03   0.68086313E-03   0.52463830E-02   0.52384937E-03
  16999.071       0.13646518E-02   0.11607743E-02   0.28620062E-03   0.64025804E-03   0.10878182E-02   0.42023313E-03   0.19051837E-02   0.62272238E-03   0.43087747E-03   0.11911087E-02   0.31755070E-02   0.86079121E-03  -0.91120225E-02  -0.10834901E-01  -0.62847643E-02   0.27728112E-03   0.11134699E-02   0.48574655E-03   0.63796191E-03   0.67374732E-03  -0.25153261E-02   0.21604248E-03  -0.45217571E-01   0.10774882E-01   0.14589181E-02   0.49591030E-02   0.79786022E-03   0.36517356E-02   0.72438801E-03   0.72268660E-03   0.12779804E-02   0.98426360E-03  -0.34084536E-02   0.41100297E-02   0.59228993E-03
  17000.224       0.19259781E-02   0.15737118E-02   0.67451915E-03   0.74675946E-03   0.12393678E-02   0.78249616E-03   0.15023024E-02   0.88735282E-03   0.52259728E-03   0.11903185E-02   0.29697501E-02   0.67579021E-03  -0.25170783E-02   0.98489050E-02   0.29453522E-03   0.49410992E-03   0.10709974E-02   0.11356365E-02   0.83819058E-03  -0.65808295E-03  -0.28793178E-02   0.32018250E-04   0.72373463E-01   0.65496833E-02   0.18174160E-02  -0.31500201E-01   0.71823010E-03   0.73873821E-01   0.11936047E-02   0.94745265E-03   0.13432151E-02   0.99078235E-03  -0.14884021E-02   0.15441418E-01   0.79487063E-03
  17001.250       0.21440378E-02   0.17356429E-02   0.10958643E-02   0.10350048E-02   0.14377937E-02   0.79330556E-03   0.19290445E-02   0.15683649E-02   0.36338979E-03   0.13640463E-02   0.22565934E-02   0.78348732E-03  -0.25440508E-02   0.11304918E-01  -0.50041614E-02   0.51870694E-03   0.15382205E-02   0.11545450E-02   0.12114343E-02   0.11787236E-02  -0.18522622E-02   0.11688766E-02   0.22701786E-01  -0.14775686E-01   0.21725542E-02   0.18040732E-01   0.11835284E-02   0.57421921E-02   0.12527454E-02   0.11697905E-02   0.18393514E-02   0.11147735E-02  -0.56205393E-03   0.93985175E-02   0.10428201E-02
  17002.099       0.25196316E-02   0.21224517E-02   0.13287359E-02   0.11617957E-02   0.18196761E-02   0.11970704E-02   0.13202508E-02   0.66592359E-03   0.92976329E-03   0.10790636E-02   0.15153961E-02   0.79926884E-03   0.33952114E-03   0.48601920E-02   0.89667952E-02   0.11451789E-02   0.17804948E-02   0.15370981E-02   0.15558807E-02   0.15177171E-02   0.65143829E-03   0.87349730E-03   0.62214387E-01   0.31262492E-01   0.62538689E-03  -0.39470942E-02   0.14632118E-02  -0.22121127E-01   0.15300117E-02   0.13653029E-02   0.21910005E-02   0.92528061E-03   0.14061203E-02  -0.76499762E-02   0.12929586E-02
  17002.796       0.26787934E-02   0.22881392E-02   0.14343750E-02   0.11606350E-02   0.19135238E-02   0.13641201E-02   0.35019590E-02   0.17018228E-02   0.12724191E-02   0.18611974E-02   0.11422380E-02   0.19995367E-02   0.53784828E-02   0.13262772E-01   0.23996428E-01   0.93535187E-03   0.19283583E-02   0.22297525E-02   0.17011864E-02   0.24941032E-02   0.32335660E-02   0.18450016E-02   0.59242219E-01   0.56819014E-01   0.27281386E-02   0.12017096E-01   0.19371246E-02   0.12216675E-01   0.15145199E-02   0.14746911E-02   0.23936169E-02   0.15356994E-02   0.46487024E-02   0.97520371E-02   0.14839943E-02
  17003.404       0.30994577E-02   0.25155686E-02   0.17920269E-02   0.19822703E-02   0.21446296E-02   0.17566536E-02   0.21175393E-02   0.26603066E-02   0.17751261E-02   0.15762344E-02   0.24749754E-02   0.13651617E-02   0.64056464E-02  -0.95650365E-02   0.70668526E-02   0.16515871E-02   0.23197527E-02   0.16654964E-02   0.20861311E-02   0.36731759E-02   0.19618949E-02   0.16806963E-02   0.41053694E-01  -0.15183569E-01   0.12933844E-02  -0.68279107E-02   0.20933734E-02  -0.92957411E-02   0.18377424E-02   0.16544542E-02   0.30156944E-02   0.18069019E-02   0.23418558E-02  -0.41181512E-02   0.17009871E-02
  17003.910       0.30293063E-02   0.27019284E-02   0.18713445E-02   0.17577397E-02   0.23925403E-02   0.18533703E-02   0.19338769E-02   0.21195683E-02   0.11938988E-02   0.21986265E-02   0.56104588E-02   0.21869962E-02   0.75577714E-04  -0.15713561E-02  -0.44929754E-02   0.16593483E-02   0.20476862E-02   0.23783662E-02   0.22469539E-02   0.20242999E-02  -0.32765511E-02   0.25005974E-02  -0.44347844E-01   0.20394612E-01   0.12753882E-02   0.21020704E-01   0.26063275E-02   0.34732083E-01   0.20499942E-02   0.22213400E-02   0.27409307E-02   0.21392179E-02  -0.18995114E-02   0.19730226E-01   0.21249442E-02
  17004.417       0.30646827E-02   0.29257637E-02   0.21039405E-02   0.21227176E-02   0.25641827E-02   0.17675667E-02   0.38521761E-02   0.25704797E-02   0.15200356E-02   0.19139460E-02   0.41224272E-02   0.15926147E-02   0.61186044E-02   0.75905361E-02   0.81791177E-02   0.15787806E-02   0.25794584E-02   0.24828490E-02   0.19518829E-02   0.27871584E-02   0.45126516E-02   0.17274523E-02   0.54181260E-01  -0.50594113E-01   0.20810702E-02   0.14243782E-01   0.21005271E-02   0.58741093E-02   0.20122195E-02   0.21611563E-02   0.29995326E-02   0.23267649E-02   0.51601725E-02   0.81777849E-02   0.19329543E-02
  17004.886       0.35177548E-02   0.31520008E-02   0.22520085E-02   0.19976082E-02   0.27988860E-02   0.20339408E-02   0.26776481E-02   0.26037470E-02   0.16239030E-02   0.28246572E-02   0.32828985E-02   0.21316463E-02   0.58363962E-02  -0.46985200E-03   0.18506326E-01   0.20632617E-02   0.27319515E-02   0.21779362E-02   0.24250943E-02   0.25316532E-02   0.96247958E-03   0.25808600E-02   0.15786061E-01   0.16949777E-02   0.20166938E-02  -0.21881683E-01   0.27736631E-02   0.91194430E-02   0.23987071E-02   0.22041126E-02   0.31569027E-02   0.22433121E-02   0.20594515E-02  -0.27510174E-02   0.22903216E-02
  17005.393       0.37224080E-02   0.31396893E-02   0.25227608E-02   0.21916501E-02   0.28301444E-02   0.17733620E-02   0.31078128E-02   0.29314601E-02   0.19471205E-02   0.23842214E-02   0.32123763E-02   0.22532232E-02   0.29560974E-02   0.39507336E-02   0.70143734E-02   0.23940244E-02   0.30758340E-02   0.26790623E-02   0.22928860E-02  -0.83733154E-03   0.21446730E-04   0.14106383E-02  -0.10469908      -0.40076404E-01   0.18395908E-02  -0.24140723E-01   0.27987515E-02  -0.17308653E-01   0.23228015E-02   0.25208682E-02   0.27639777E-02   0.23374850E-02   0.12247542E-02  -0.12337620E-01   0.23852744E-02
  17005.913       0.39348452E-02   0.34641784E-02   0.25513662E-02   0.27963019E-02   0.29795649E-02   0.21111676E-02   0.30533103E-02   0.31214958E-02   0.20070346E-02   0.24211953E-02   0.31670536E-02   0.27223048E-02   0.35126311E-02   0.84724292E-02   0.83167529E-02   0.24923679E-02   0.33133864E-02   0.28386346E-02   0.25824246E-02   0.95373860E-03  -0.39942827E-03   0.25747408E-02   0.49117136E-02  -0.55219955E-01   0.21730841E-02   0.27662941E-01   0.30984428E-02   0.24506579E-01   0.25242056E-02   0.28347718E-02   0.32753590E-02   0.24530939E-02   0.12540437E-02   0.18903578E-01   0.26557304E-02
  17006.445       0.41521276E-02   0.37539008E-02   0.27324245E-02   0.27597600E-02   0.32221292E-02   0.28288561E-02   0.18456753E-02   0.33688711E-02   0.24456142E-02   0.30868056E-02   0.39492592E-02   0.27172955E-02   0.81429532E-02   0.14750684E-01   0.86440229E-03   0.24507693E-02   0.36626172E-02   0.29094460E-02   0.26295996E-02   0.22197842E-02   0.28974300E-02   0.25488657E-02   0.34871120E-01   0.51410533E-01   0.17013690E-02  -0.80800966E-02   0.37406617E-02  -0.12636915E-01   0.28004041E-02   0.29172689E-02   0.35900932E-02   0.27414516E-02   0.48243354E-02  -0.54829154E-02   0.29923591E-02
  17006.901       0.42320886E-02   0.38755162E-02   0.30954061E-02   0.32731635E-02   0.32812828E-02   0.36749630E-02   0.33419148E-02   0.52231595E-02   0.25659126E-02   0.34615057E-02   0.23043632E-02   0.29226332E-02   0.12779672E-01   0.19279797E-02   0.19783687E-01   0.24494189E-02   0.38306384E-02   0.31368304E-02   0.28510210E-02   0.26496395E-02   0.31200393E-02   0.34402916E-02  -0.86539619E-01   0.71775511E-01   0.29530463E-02   0.16305139E-01   0.41330403E-02  -0.15646293E-02   0.27324997E-02   0.30912929E-02   0.38429950E-02   0.31692189E-02   0.49299867E-02   0.67016903E-02   0.31564352E-02
  17007.396       0.45359831E-02   0.41042289E-02   0.31925900E-02   0.30964536E-02   0.35285921E-02   0.19841475E-02   0.38163673E-02   0.28541786E-02   0.27377392E-02   0.34353145E-02   0.16368507E-03   0.25866325E-02   0.76388241E-02  -0.11656704E-01   0.12864884E-01   0.26392588E-02   0.40589238E-02   0.29838396E-02   0.34367399E-02   0.34293372E-02   0.54257910E-02   0.24718786E-02  -0.10386887      -0.38867027E-01   0.14809692E-02  -0.42127945E-01   0.35601789E-02  -0.23047583E-01   0.31031746E-02   0.31039858E-02   0.40821720E-02   0.24222393E-02   0.51484732E-02  -0.18906160E-01   0.30922923E-02
  17007.890       0.48542282E-02   0.43640924E-02   0.36225535E-02   0.34973941E-02   0.38380191E-02   0.33518100E-02   0.46568263E-02   0.40754512E-02   0.31835776E-02   0.34206036E-02   0.20892330E-02   0.27501645E-02   0.82783623E-02  -0.43003229E-02   0.22190721E-01   0.26940315E-02   0.43483102E-02   0.34328371E-02   0.33766602E-02   0.45259233E-02   0.37161468E-02   0.31160558E-02   0.30575272E-01  -0.55024872E-01   0.25382638E-02   0.10393226E-01   0.45058180E-02   0.12337129E-01   0.34675827E-02   0.33067463E-02   0.45104428E-02   0.32931904E-02   0.43470718E-02   0.88379951E-02   0.35955529E-02
  17008.372       0.50394809E-02   0.44559918E-02   0.38827828E-02   0.35455552E-02   0.39521027E-02   0.30550110E-02   0.53328501E-02   0.38045251E-02   0.32424592E-02   0.37199716E-02   0.47487836E-02   0.28077137E-02  -0.42266630E-03  -0.17267801E-02   0.67659540E-02   0.22527450E-02   0.46196810E-02   0.35508409E-02   0.36234366E-02   0.44723452E-02   0.34719058E-02   0.22312713E-02  -0.47830376E-02  -0.16626968E-02   0.42736211E-02   0.39362017E-01   0.49135006E-02   0.16310000E-02   0.36358923E-02   0.33049484E-02   0.45281833E-02   0.37664765E-02   0.31354675E-02   0.15852193E-01   0.37883040E-02
  17008.892       0.52734887E-02   0.47715414E-02   0.40440072E-02   0.34853623E-02   0.41263222E-02   0.33774490E-02   0.44883854E-02   0.32877348E-02   0.33389435E-02   0.40561632E-02   0.48265408E-02   0.35637997E-02   0.57122112E-02  -0.26704119E-02   0.87761658E-02   0.27697790E-02   0.45642413E-02   0.34207455E-02   0.39452662E-02   0.49932079E-02   0.23688560E-02   0.44198407E-02  -0.13500861       0.18596552E-02   0.39017135E-02   0.28855788E-01   0.50051141E-02   0.18150212E-01   0.36238019E-02   0.38585050E-02   0.48116883E-02   0.36987846E-02   0.30468441E-02   0.17738686E-01   0.39990717E-02
  17009.399       0.54512578E-02   0.51278561E-02   0.43938582E-02   0.38086101E-02   0.43335080E-02   0.40699364E-02   0.58084369E-02   0.43539619E-02   0.30567637E-02   0.43350284E-02   0.76055169E-02   0.46370257E-02  -0.59016275E-02   0.52415816E-02   0.22471180E-01   0.32557957E-02   0.44099174E-02   0.40045809E-02   0.39386510E-02   0.44971990E-02   0.48806561E-02   0.32721992E-02   0.59949002E-01   0.21347425E-01   0.39523835E-02  -0.15645962E-03   0.56310335E-02   0.15925513E-01   0.39052617E-02   0.37646277E-02   0.50134708E-02   0.45096598E-02   0.39868684E-02   0.73943382E-02   0.42697223E-02
  17009.893       0.57383381E-02   0.51601530E-02   0.45790444E-02   0.42135213E-02   0.46427160E-02   0.36547879E-02   0.53482460E-02   0.44589973E-02   0.36031790E-02   0.40144525E-02   0.61952427E-02   0.38744734E-02   0.10041367E-01   0.11609914E-01   0.94970175E-02   0.35917954E-02   0.50961067E-02   0.38959108E-02   0.41720446E-02   0.77743658E-02   0.35089576E-02   0.39926989E-02  -0.51347501E-02  -0.71193699E-01   0.40404563E-02   0.35220963E-01   0.53668191E-02   0.21609585E-01   0.41249734E-02   0.40646658E-02   0.57678694E-02   0.43262068E-02   0.54696471E-02   0.21052666E-01   0.43547788E-02
  17010.401       0.61133081E-02   0.54962397E-02   0.48073707E-02   0.39094172E-02   0.49726748E-02   0.42932650E-02   0.50106403E-02   0.44299592E-02   0.39468170E-02   0.50091398E-02   0.66339124E-02   0.35284872E-02  -0.32545024E-02   0.18778430E-01   0.47009018E-02   0.41425837E-02   0.53447649E-02   0.45959502E-02   0.45710823E-02   0.75977161E-02   0.46929964E-02   0.44586898E-02   0.12004511      -0.28568935E-02   0.35471901E-02   0.23612958E-01   0.62249858E-02   0.75355791E-02   0.42898581E-02   0.42968226E-02   0.59384443E-02   0.46543589E-02   0.49966760E-02   0.12384543E-01   0.47730152E-02
  17010.895       0.62434772E-02   0.57773592E-02   0.49873629E-02   0.52063539E-02   0.51283785E-02   0.37532069E-02   0.67564115E-02   0.59805342E-02   0.41214805E-02   0.44383391E-02   0.70394915E-02   0.44678156E-02   0.48397231E-02  -0.14228161E-02   0.18527363E-01   0.32725192E-02   0.52320781E-02   0.50178149E-02   0.46976392E-02   0.51746783E-02   0.59595243E-02   0.52217730E-02   0.75677704E-01  -0.11080016E-01   0.41223955E-02  -0.12504640E-01   0.58480205E-02   0.19730693E-01   0.43478990E-02   0.45658362E-02   0.57076946E-02   0.50222171E-02   0.58750735E-02   0.46278090E-02   0.47591970E-02
  17011.403       0.65167762E-02   0.61023142E-02   0.50853415E-02   0.48016143E-02   0.52330903E-02   0.49007319E-02   0.64679874E-02   0.46506549E-02   0.44022976E-02   0.51771215E-02   0.76289457E-02   0.53318680E-02   0.35248721E-02   0.27068013E-02   0.16323329E-01   0.42042289E-02   0.53139514E-02   0.51884442E-02   0.47807677E-02   0.50045676E-02   0.57904242E-02   0.60912451E-02  -0.66796536E-01   0.47219932E-01   0.51304447E-02   0.20897573E-01   0.69001707E-02   0.36945603E-01   0.47956324E-02   0.48429383E-02   0.58855287E-02   0.52071770E-02   0.58327391E-02   0.21762298E-01   0.53491799E-02
  17011.897       0.68195152E-02   0.61842513E-02   0.55397535E-02   0.51644018E-02   0.56131417E-02   0.45819081E-02   0.64877607E-02   0.62220161E-02   0.47298228E-02   0.51482548E-02   0.51025333E-02   0.49404659E-02  -0.39637942E-02   0.31358553E-02   0.56679014E-02   0.48719213E-02   0.53775527E-02   0.54637108E-02   0.50209212E-02   0.51983324E-02   0.62637912E-02   0.71982744E-02  -0.41932211E-01  -0.63977841E-01   0.33686591E-02  -0.10857764E-01   0.68680611E-02  -0.42457941E-02   0.48572499E-02   0.52651390E-02   0.62311933E-02   0.50777737E-02   0.51788926E-02  -0.30238863E-02   0.54994287E-02
  17012.405       0.70551612E-02   0.66371721E-02   0.57744609E-02   0.54017941E-02   0.58024867E-02   0.48214442E-02   0.64366215E-02   0.62477655E-02   0.48106397E-02   0.53575240E-02   0.75479152E-02   0.50713161E-02   0.15393728E-01   0.18325109E-01   0.91381497E-02   0.45643766E-02   0.57543616E-02   0.59466386E-02   0.51893922E-02   0.50040944E-02   0.43399165E-02   0.45156576E-02  -0.70486715E-01   0.36525656E-01   0.46277581E-02  -0.19477956E-01   0.69587365E-02   0.82879524E-02   0.54193444E-02   0.52073407E-02   0.63435109E-02   0.55325035E-02   0.73030661E-02  -0.13034613E-02   0.56974136E-02
  17012.899       0.71452294E-02   0.68137193E-02   0.59524491E-02   0.54638758E-02   0.61658551E-02   0.58805096E-02   0.73287968E-02   0.59706199E-02   0.48592710E-02   0.59728717E-02   0.35433183E-02   0.56853635E-02  -0.22461466E-02   0.14277591E-01   0.14658178E-01   0.53984934E-02   0.68201832E-02   0.61086907E-02   0.56158298E-02   0.43745238E-02   0.66332200E-02   0.53880512E-02  -0.42163311E-01  -0.49587419E-02   0.52189097E-02  -0.43795979E-01   0.74556135E-02  -0.48726018E-02   0.54881191E-02   0.53234318E-02   0.64644582E-02   0.54659393E-02   0.64788538E-02  -0.13539689E-01   0.59244880E-02
  17013.394       0.74563703E-02   0.71096887E-02   0.63810957E-02   0.54801669E-02   0.64118273E-02   0.62734625E-02   0.69632839E-02   0.55750590E-02   0.52287683E-02   0.55626142E-02   0.49239589E-02   0.56754085E-02   0.13945390E-02   0.72686744E-02   0.33359585E-02   0.49929841E-02   0.61544130E-02   0.58440943E-02   0.57562623E-02   0.50340734E-02   0.47141464E-02   0.58135137E-02  -0.34010144E-01   0.87171287E-01   0.56183081E-02   0.21326024E-01   0.75209518E-02  -0.32726758E-01   0.57009576E-02   0.59533112E-02   0.66842702E-02   0.55148238E-02   0.49944378E-02  -0.14951014E-02   0.62238511E-02
  17013.889       0.80671271E-02   0.75336270E-02   0.68908660E-02   0.60092898E-02   0.68841150E-02   0.52313110E-02   0.70158602E-02   0.60237124E-02   0.58697311E-02   0.62769986E-02   0.70054415E-02   0.59220645E-02  -0.73732407E-03  -0.21046023E-03   0.94133520E-02   0.50778573E-02   0.63693510E-02   0.62611476E-02   0.57717731E-02   0.60300656E-02   0.42866604E-02   0.60777418E-02  -0.27848290E-01  -0.44786762E-02   0.62365547E-02  -0.40772741E-01   0.81140483E-02   0.11465406E-01   0.58192473E-02   0.62624523E-02   0.72112791E-02   0.59533025E-02   0.38935289E-02  -0.67696564E-02   0.65721849E-02
  17014.396       0.81963426E-02   0.79355004E-02   0.71277466E-02   0.65105894E-02   0.68058839E-02   0.65349902E-02   0.74736750E-02   0.71917508E-02   0.59755304E-02   0.63392247E-02   0.67679102E-02   0.59775227E-02   0.76510855E-02   0.87240014E-02   0.20629976E-01   0.63304378E-02   0.65197513E-02   0.68098481E-02   0.62833824E-02   0.65438886E-02   0.29825570E-02   0.67707256E-02   0.21225193E-01   0.19624347E-01   0.62112362E-02   0.10599304E-01   0.81323663E-02   0.48456305E-01   0.64979591E-02   0.66079993E-02   0.77186165E-02   0.63837596E-02   0.45641232E-02   0.21522355E-01   0.69071898E-02
  17014.904       0.84152720E-02   0.83226494E-02   0.75443434E-02   0.67223090E-02   0.73242487E-02   0.61852031E-02   0.76007105E-02   0.75415850E-02   0.62374615E-02   0.68806370E-02   0.76091200E-02   0.67907634E-02   0.15515907E-02   0.21485271E-01   0.11416248E-01   0.67463206E-02   0.71339339E-02   0.79857013E-02   0.69639195E-02   0.66741580E-02   0.46027582E-03   0.69458619E-02   0.11122960      -0.62267135E-01   0.65537546E-02   0.29843816E-02   0.79315474E-02   0.18981922E-01   0.64942818E-02   0.66556551E-02   0.80173540E-02   0.67286060E-02   0.25620159E-02   0.10926744E-01   0.68619413E-02
  17015.399       0.91894247E-02   0.87867840E-02   0.78440180E-02   0.75446551E-02   0.77465646E-02   0.67960165E-02   0.68592890E-02   0.76953531E-02   0.63289321E-02   0.71530928E-02   0.10743680E-01   0.68763498E-02   0.29971823E-02   0.11492462E-01   0.71540552E-02   0.71426890E-02   0.77070327E-02   0.76898795E-02   0.70322929E-02   0.61600306E-02   0.52348447E-02   0.80536134E-02  -0.69177564E-01   0.30763487E-01   0.53712297E-02   0.27485043E-01   0.82696430E-02   0.29852981E-01   0.70140169E-02   0.71286355E-02   0.83928058E-02   0.73106691E-02   0.59094948E-02   0.21706164E-01   0.73071371E-02
  17015.906       0.97246755E-02   0.90937694E-02   0.83044046E-02   0.86230747E-02   0.82055790E-02   0.64789297E-02   0.84445542E-02   0.63173135E-02   0.74954496E-02   0.73501099E-02   0.64256721E-02   0.67966198E-02   0.94635955E-02   0.75328306E-02   0.27885617E-01   0.71590999E-02   0.77815215E-02   0.80857431E-02   0.73633346E-02   0.65886824E-02   0.64551580E-02   0.80250605E-02  -0.92756556E-02   0.32760160E-01   0.77905058E-02   0.12969278E-01   0.78656924E-02   0.28247444E-01   0.77588061E-02   0.75446132E-02   0.88653139E-02   0.68802066E-02   0.75014323E-02   0.17163514E-01   0.75581195E-02
  17016.388       0.10371576E-01   0.94980844E-02   0.86401072E-02   0.81796099E-02   0.83779628E-02   0.79467490E-02   0.79627511E-02   0.79872733E-02   0.75359973E-02   0.76018583E-02   0.76694932E-02   0.76369745E-02   0.14656746E-01   0.78275894E-02   0.91131715E-02   0.79515668E-02   0.84239602E-02   0.86139634E-02   0.77564993E-02   0.80485478E-02   0.44024189E-02   0.81241181E-02   0.37742175E-01   0.58161392E-02   0.84688596E-02   0.37243238E-01   0.81774777E-02   0.16443564E-01   0.79301100E-02   0.81521233E-02   0.93991224E-02   0.75756261E-02   0.65939054E-02   0.21056941E-01   0.79218780E-02
  17016.896       0.10721385E-01   0.10114289E-01   0.92675637E-02   0.89613636E-02   0.89009149E-02   0.74895053E-02   0.89403881E-02   0.77089874E-02   0.72206685E-02   0.87721120E-02   0.92686157E-02   0.67590679E-02   0.11113988E-01   0.14742536E-01   0.39257139E-01   0.82016062E-02   0.82282291E-02   0.10283523E-01   0.79512909E-02   0.87349473E-02   0.72329059E-02   0.71095450E-02   0.17472653E-01  -0.46620270E-01   0.74088124E-02  -0.12373027E-01   0.78716639E-02   0.20669822E-01   0.82436257E-02   0.82653765E-02   0.99523301E-02   0.79252229E-02   0.87747149E-02   0.61210578E-02   0.79614836E-02
  17017.404       0.10789359E-01   0.10406435E-01   0.94276882E-02   0.89042153E-02   0.92785839E-02   0.82295131E-02   0.96598079E-02   0.88968139E-02   0.75179579E-02   0.87281931E-02   0.10339855E-01   0.78406810E-02  -0.25994941E-02   0.43029659E-02   0.92846378E-02   0.89833903E-02   0.81436079E-02   0.11218459E-01   0.84092172E-02   0.78245549E-02   0.96862124E-02   0.91750577E-02  -0.73985697E-01  -0.22287309E-01   0.10013283E-01  -0.12073867E-01   0.77642163E-02   0.19735429E-01   0.83703018E-02   0.83585730E-02   0.10010735E-01   0.84860029E-02   0.80920697E-02   0.72289811E-02   0.79982377E-02
  17017.886       0.11541012E-01   0.10721785E-01   0.10008968E-01   0.10246513E-01   0.97660519E-02   0.84927581E-02   0.11225794E-01   0.89138475E-02   0.84111469E-02   0.90302310E-02   0.84009290E-02   0.89427252E-02   0.11353133E-01  -0.69351909E-02   0.26349070E-01   0.84485420E-02   0.92114869E-02   0.10453427E-01   0.88735402E-02   0.91546474E-02   0.50162733E-02   0.94690410E-02   0.14835762      -0.31958682E-01   0.96540222E-02   0.16330805E-01   0.87100216E-02   0.27550584E-01   0.90138339E-02   0.88527749E-02   0.10642608E-01   0.87869679E-02   0.57298238E-02   0.18354739E-01   0.86942257E-02
  17018.394       0.12156492E-01   0.11455021E-01   0.10602759E-01   0.10200731E-01   0.10402981E-01   0.92249590E-02   0.95733198E-02   0.10208433E-01   0.86487889E-02   0.85445422E-02   0.90038258E-02   0.82066737E-02   0.11121044E-01   0.87424080E-02   0.23880290E-01   0.94240404E-02   0.96298473E-02   0.97899047E-02   0.91502203E-02   0.92668132E-02   0.98178329E-02   0.97027934E-02   0.78141570E-01  -0.38570368E-01   0.87053183E-02   0.30139187E-02   0.85594795E-02   0.22463927E-01   0.92662149E-02   0.93987731E-02   0.11141424E-01   0.89591791E-02   0.10379637E-01   0.12264196E-01   0.89096145E-02
  17018.901       0.12658907E-01   0.11903740E-01   0.11009370E-01   0.10666675E-01   0.10446618E-01   0.94103737E-02   0.12999313E-01   0.10870751E-01   0.89789836E-02   0.95267456E-02   0.85492949E-02   0.99691995E-02   0.14023052E-01   0.15146659E-01   0.11458681E-01   0.10017611E-01   0.10603892E-01   0.10557213E-01   0.94894150E-02   0.12317738E-01   0.10960425E-01   0.82930910E-02  -0.90821408E-01   0.54247951E-01   0.85914567E-02  -0.17418166E-01   0.84562175E-02   0.47124767E-01   0.96946009E-02   0.97275592E-02   0.12053044E-01   0.98337363E-02   0.12209808E-01   0.13633636E-01   0.91273645E-02
  17019.396       0.13412850E-01   0.12457697E-01   0.11340969E-01   0.10976963E-01   0.11119598E-01   0.97233853E-02   0.11245936E-01   0.10248680E-01   0.89801787E-02   0.99918712E-02   0.12193421E-01   0.10165862E-01   0.11651509E-01   0.18524700E-01   0.22455339E-01   0.10378958E-01   0.10925308E-01   0.10604864E-01   0.10046993E-01   0.10146477E-01   0.92574784E-02   0.11210633E-01   0.52049797E-02   0.43612533E-01   0.96055724E-02   0.13343921E-01   0.85658498E-02   0.14096963E-01   0.10411304E-01   0.10169207E-01   0.12079034E-01   0.10172258E-01   0.10756061E-01   0.13222232E-01   0.95503944E-02
  17019.904       0.13901058E-01   0.13070785E-01   0.12056111E-01   0.11855819E-01   0.11800311E-01   0.10328945E-01   0.11595542E-01   0.11495368E-01   0.98907752E-02   0.10976318E-01   0.14198201E-01   0.10875611E-01   0.11518674E-01   0.92287175E-02   0.23038620E-01   0.11229130E-01   0.11450841E-01   0.11184416E-01   0.10403422E-01   0.11918369E-01   0.10998086E-01   0.97870632E-02   0.19228050      -0.34403900E-02   0.11702780E-01  -0.18423157E-02   0.91523733E-02   0.29251535E-01   0.10693913E-01   0.10669042E-01   0.12965588E-01   0.11121651E-01   0.11522646E-01   0.14043236E-01   0.10007158E-01
  17020.399       0.14573858E-01   0.13599415E-01   0.12418312E-01   0.12764931E-01   0.12349216E-01   0.11485238E-01   0.11210561E-01   0.11466869E-01   0.10164170E-01   0.12045171E-01   0.13341754E-01   0.10455467E-01   0.86299823E-02   0.27631448E-01   0.27798908E-01   0.12086439E-01   0.11830804E-01   0.12096608E-01   0.11674395E-01   0.13278140E-01   0.91763419E-02   0.10187000E-01   0.17755929E-01  -0.42563919E-01   0.11468761E-01  -0.19400482E-02   0.94218129E-02   0.42987908E-01   0.11219361E-01   0.11140822E-01   0.13747775E-01   0.11355571E-01   0.10877578E-01   0.18276393E-01   0.10429060E-01
  17020.894       0.15422282E-01   0.14102070E-01   0.13249503E-01   0.13248382E-01   0.12640240E-01   0.11487412E-01   0.11905542E-01   0.12768151E-01   0.11054717E-01   0.11447556E-01   0.12060529E-01   0.12013228E-01   0.11494656E-01   0.26227211E-01   0.25693926E-01   0.12296338E-01   0.12474362E-01   0.12612057E-01   0.11855705E-01   0.12673318E-01   0.92811069E-02   0.10335850E-01   0.78219914E-01  -0.27817419E-02   0.12259320E-01   0.90913136E-02   0.93547930E-02   0.40194831E-01   0.11431607E-01   0.11843742E-01   0.14127924E-01   0.11586836E-01   0.11260344E-01   0.21363442E-01   0.10712443E-01
  17021.402       0.15938946E-01   0.14791391E-01   0.14021938E-01   0.13690107E-01   0.13365406E-01   0.11791129E-01   0.14668428E-01   0.11849127E-01   0.11226743E-01   0.12457918E-01   0.13901941E-01   0.12204267E-01   0.10297694E-01   0.44435963E-02   0.20437384E-02   0.12764102E-01   0.13541597E-01   0.12323683E-01   0.12446106E-01   0.11882042E-01   0.11584169E-01   0.12426689E-01   0.12113239      -0.47147331E-01   0.14240044E-01   0.29368620E-01   0.10214959E-01   0.33753394E-01   0.11812487E-01   0.12494337E-01   0.14479197E-01   0.12473568E-01   0.11521267E-01   0.26335482E-01   0.11343914E-01
  17021.898       0.16637725E-01   0.15380775E-01   0.14504731E-01   0.15274211E-01   0.13895031E-01   0.12649208E-01   0.15025346E-01   0.13429803E-01   0.12103442E-01   0.12871671E-01   0.14061924E-01   0.12112278E-01   0.80578932E-02   0.23493217E-01   0.38646657E-01   0.13150353E-01   0.14121480E-01   0.13158175E-01   0.12946196E-01   0.12058564E-01   0.12284806E-01   0.10911959E-01   0.46554066E-01   0.21045984E-01   0.13477847E-01   0.15659601E-01   0.10279274E-01   0.23904752E-01   0.12719845E-01   0.13072510E-01   0.15133080E-01   0.13160838E-01   0.13011576E-01   0.18549781E-01   0.11860120E-01
  17022.406       0.17287754E-01   0.15803307E-01   0.15717663E-01   0.15606606E-01   0.14455257E-01   0.13144058E-01   0.14811228E-01   0.14074360E-01   0.12504712E-01   0.13917057E-01   0.15226872E-01   0.12615506E-01   0.34549607E-02   0.17554555E-01   0.30629731E-01   0.13289950E-01   0.13209979E-01   0.13255922E-01   0.13167387E-01   0.12718198E-01   0.13083064E-01   0.11853021E-01   0.10358435       0.79610301E-02   0.11322662E-01  -0.15890139E-01   0.10145775E-01   0.19918473E-01   0.13523283E-01   0.13749486E-01   0.15703817E-01   0.13546672E-01   0.12615171E-01   0.60469467E-02   0.12310551E-01
  17022.901       0.17532608E-01   0.16637528E-01   0.16411823E-01   0.13622031E-01   0.14904499E-01   0.13827867E-01   0.16434305E-01   0.15285647E-01   0.13619383E-01   0.13960529E-01   0.17424509E-01   0.13454301E-01   0.90050075E-02   0.10355151E-02   0.21182751E-01   0.13566474E-01   0.15135350E-01   0.14049605E-01   0.14132824E-01   0.15542292E-01   0.13448255E-01   0.14634032E-01  -0.12478881      -0.27224086E-01   0.12454218E-01  -0.15229350E-01   0.10863505E-01   0.15034809E-01   0.13944328E-01   0.14128701E-01   0.16186757E-01   0.14780795E-01   0.12635249E-01   0.48122922E-02   0.12817147E-01
  17023.396       0.18611268E-01   0.17369828E-01   0.16868298E-01   0.17401914E-01   0.15660792E-01   0.15056041E-01   0.17267072E-01   0.15058718E-01   0.13979918E-01   0.14368329E-01   0.17689561E-01   0.14200730E-01   0.16459801E-01  -0.58654705E-02   0.27246752E-01   0.14692874E-01   0.15450021E-01   0.14349861E-01   0.14394964E-01   0.16973003E-01   0.14804546E-01   0.14092380E-01  -0.10121313       0.37058600E-01   0.16553740E-01  -0.59152712E-02   0.10720325E-01  -0.74400820E-02   0.14666110E-01   0.14882099E-01   0.17619549E-01   0.15262876E-01   0.14258846E-01   0.20222438E-02   0.13258063E-01
  17023.917       0.19271949E-01   0.18044102E-01   0.17614103E-01   0.17661402E-01   0.16432482E-01   0.15629670E-01   0.16103881E-01   0.15837198E-01   0.14888473E-01   0.15022800E-01   0.14368394E-01   0.14831991E-01   0.10728942E-01   0.22005536E-01   0.20003421E-01   0.15164535E-01   0.16263029E-01   0.15311503E-01   0.15012422E-01   0.14216709E-01   0.15389416E-01   0.14803819E-01  -0.73397741E-02  -0.64066794E-01   0.17797886E-01   0.31457639E-01   0.11264429E-01   0.45441137E-01   0.14995682E-01   0.15662591E-01   0.17631678E-01   0.15152856E-01   0.15756020E-01   0.32387702E-01   0.13820635E-01
  17024.400       0.20250199E-01   0.18868748E-01   0.18133323E-01   0.18063407E-01   0.17122987E-01   0.15193595E-01   0.15177667E-01   0.16178686E-01   0.15243736E-01   0.16151939E-01   0.15909619E-01   0.15357590E-01   0.85283643E-02   0.14723109E-01   0.14873043E-01   0.17017458E-01   0.16600970E-01   0.15887650E-01   0.15330259E-01   0.18183485E-01   0.14139555E-01   0.16078227E-01   0.83221173E-01   0.55781973E-02   0.14213084E-01   0.73014118E-02   0.12201102E-01  -0.15061897E-01   0.16113524E-01   0.16033189E-01   0.19054327E-01   0.15487589E-01   0.13995090E-01   0.42136549E-02   0.14624528E-01
  17024.895       0.21341802E-01   0.19650528E-01   0.19456111E-01   0.19357333E-01   0.17819141E-01   0.16571259E-01   0.17865818E-01   0.15345382E-01   0.15674421E-01   0.16443108E-01   0.16477542E-01   0.16301996E-01   0.17414553E-01   0.83158395E-02   0.10400065E-01   0.17630927E-01   0.17459453E-01   0.16510004E-01   0.16215621E-01   0.17646490E-01   0.16253097E-01   0.14077623E-01  -0.11365114      -0.21158535E-01   0.17290153E-01   0.21491549E-02   0.12782145E-01   0.54876478E-01   0.17053034E-01   0.16706027E-01   0.19816032E-01   0.16258178E-01   0.16466261E-01   0.25930399E-01   0.15355832E-01
  17025.403       0.22107334E-01   0.20477838E-01   0.20150470E-01   0.20260118E-01   0.18683622E-01   0.16398342E-01   0.21210884E-01   0.18756074E-01   0.16266629E-01   0.17242319E-01   0.21052702E-01   0.16718302E-01   0.19427758E-01   0.17802164E-01   0.30823047E-01   0.17207673E-01   0.17318791E-01   0.17432460E-01   0.17204491E-01   0.20018240E-01   0.18723252E-01   0.14825280E-01  -0.13867645E-01  -0.17350149E-01   0.19248680E-01   0.33694350E-01   0.13005991E-01   0.80968383E-01   0.17253707E-01   0.17477330E-01   0.20672858E-01   0.18037106E-01   0.19320004E-01   0.44972385E-01   0.15754720E-01
  17025.898       0.23105726E-01   0.21530318E-01   0.21116388E-01   0.20992492E-01   0.19531562E-01   0.17636726E-01   0.19333573E-01   0.18702982E-01   0.16407858E-01   0.17984734E-01   0.20380365E-01   0.17128425E-01   0.12050074E-01   0.28378595E-01   0.27413589E-01   0.18018232E-01   0.17747998E-01   0.17986458E-01   0.17888329E-01   0.20321420E-01   0.15422583E-01   0.16622296E-01  -0.39011705E-01  -0.91270680E-02   0.18213722E-01   0.11001455E-01   0.13954409E-01   0.33013664E-01   0.18423398E-01   0.18131032E-01   0.21483812E-01   0.18028272E-01   0.16384355E-01   0.21783254E-01   0.16680416E-01
  17026.394       0.24154239E-01   0.22493524E-01   0.22099547E-01   0.21830385E-01   0.20598616E-01   0.18159993E-01   0.19790015E-01   0.19278696E-01   0.17200584E-01   0.18927495E-01   0.19957760E-01   0.18177486E-01   0.19250321E-01   0.21765584E-01   0.32193878E-01   0.19757159E-01   0.18407618E-01   0.18559144E-01   0.18505576E-01   0.19553069E-01   0.16373741E-01   0.19932586E-01   0.22664880E-01   0.53946800E-01   0.19539392E-01   0.16533720E-01   0.14857269E-01  -0.23713369E-01   0.19382326E-01   0.19151663E-01   0.22284870E-01   0.18533015E-01   0.17689704E-01   0.58394995E-02   0.17643083E-01
  17026.902       0.25034570E-01   0.23713384E-01   0.22801538E-01   0.23204049E-01   0.21247212E-01   0.17873597E-01   0.20502529E-01   0.19970293E-01   0.18358208E-01   0.19311527E-01   0.18368642E-01   0.18325066E-01   0.14800256E-01   0.17736428E-01   0.13193380E-01   0.20285036E-01   0.20417230E-01   0.19744186E-01   0.19586646E-01   0.20726717E-01   0.16019901E-01   0.19281241E-01   0.37097864E-01   0.31348771E-01   0.18436596E-01   0.13357343E-01   0.15119329E-01   0.11262345E-01   0.20260600E-01   0.20088488E-01   0.23264499E-01   0.18973432E-01   0.16547585E-01   0.15275775E-01   0.18331846E-01
  17027.410       0.26494444E-01   0.24836080E-01   0.24299657E-01   0.23102168E-01   0.22396008E-01   0.19593888E-01   0.22349392E-01   0.21241217E-01   0.19708044E-01   0.20451717E-01   0.20316618E-01   0.20104413E-01   0.12936946E-01   0.35439967E-01   0.25639735E-01   0.22323645E-01   0.21237070E-01   0.20775165E-01   0.20493814E-01   0.18057737E-01   0.15743740E-01   0.20237797E-01  -0.12580116E-01   0.10932128E-01   0.21014235E-01   0.50357112E-01   0.16019855E-01   0.15935499E-01   0.20870240E-01   0.20778509E-01   0.23823823E-01   0.20420514E-01   0.17223640E-01   0.30019482E-01   0.19070916E-01
  17027.906       0.27804609E-01   0.25900769E-01   0.25661464E-01   0.24152669E-01   0.23623180E-01   0.21975162E-01   0.24469733E-01   0.23172558E-01   0.21266800E-01   0.21628288E-01   0.19835273E-01   0.21324100E-01   0.14721259E-01   0.14496099E-01   0.29302291E-01   0.22792081E-01   0.21591846E-01   0.22019218E-01   0.21069415E-01   0.20831508E-01   0.18874200E-01   0.20763612E-01   0.66958773E-01  -0.26045477E-01   0.21896297E-01   0.24964056E-01   0.16650851E-01   0.27281788E-01   0.22174328E-01   0.22292336E-01   0.25161042E-01   0.21716375E-01   0.18601813E-01   0.25598750E-01   0.20213001E-01
  17028.402       0.28912648E-01   0.27217462E-01   0.27357243E-01   0.26274977E-01   0.24440497E-01   0.21190795E-01   0.24556085E-01   0.22417326E-01   0.21858019E-01   0.22895960E-01   0.22781399E-01   0.21427517E-01   0.21684819E-01   0.12175453E-01   0.13456621E-01   0.24078777E-01   0.23937914E-01   0.23012785E-01   0.22556157E-01   0.20814996E-01   0.19284727E-01   0.21860500E-01   0.89711272E-01  -0.57586025E-01   0.26382474E-01   0.50339887E-01   0.17539964E-01  -0.53631798E-02   0.23143282E-01   0.22921826E-01   0.26412442E-01   0.22532456E-01   0.19723262E-01   0.25062208E-01   0.21053874E-01
  17028.897       0.30050854E-01   0.28510501E-01   0.28369382E-01   0.26053327E-01   0.25686207E-01   0.23587038E-01   0.25958341E-01   0.22972954E-01   0.22319567E-01   0.24896070E-01   0.25427589E-01   0.22721310E-01   0.20605874E-01   0.18233081E-01   0.23859952E-01   0.25597667E-01   0.25428022E-01   0.23436142E-01   0.23807917E-01   0.22598117E-01   0.19612343E-01   0.21537812E-01  -0.52821626E-01  -0.48054840E-02   0.25526958E-01   0.41758209E-01   0.19073663E-01   0.42145597E-01   0.23843274E-01   0.23952339E-01   0.27499428E-01   0.24102417E-01   0.20232637E-01   0.37316204E-01   0.22147666E-01
  17029.406       0.31544160E-01   0.30314271E-01   0.30124361E-01   0.26697438E-01   0.27022820E-01   0.24559269E-01   0.24656945E-01   0.25166560E-01   0.23556215E-01   0.24953920E-01   0.23905737E-01   0.24676147E-01   0.19812055E-01   0.30443687E-01   0.27352649E-01   0.27560340E-01   0.25028828E-01   0.25561337E-01   0.24976749E-01   0.25592021E-01   0.22618808E-01   0.25032320E-01  -0.17269151      -0.94057979E-02   0.24367482E-01   0.25592447E-01   0.19888190E-01   0.23671427E-01   0.25334290E-01   0.25440454E-01   0.29272720E-01   0.24278548E-01   0.23309251E-01   0.25930265E-01   0.23411391E-01
  17029.889       0.33187941E-01   0.31451832E-01   0.31970610E-01   0.30384112E-01   0.28263103E-01   0.25255293E-01   0.26712897E-01   0.25097682E-01   0.25075808E-01   0.26617727E-01   0.26331223E-01   0.26063510E-01   0.19914799E-01   0.18985080E-01   0.18026492E-01   0.28155343E-01   0.26227778E-01   0.26880983E-01   0.26088554E-01   0.28815885E-01   0.25476286E-01   0.25094459E-01   0.11864512       0.34514035E-01   0.29246911E-01  -0.35037936E-01   0.21567245E-01   0.56910127E-01   0.26584883E-01   0.26863053E-01   0.31291911E-01   0.25642235E-01   0.24855588E-01   0.17974832E-01   0.24867498E-01
  17030.397       0.35373890E-01   0.33050395E-01   0.33626865E-01   0.30720222E-01   0.29686292E-01   0.27917628E-01   0.27958168E-01   0.27026455E-01   0.26155038E-01   0.26977868E-01   0.29737544E-01   0.26813605E-01   0.29287890E-01   0.26399591E-01   0.39959136E-01   0.29152820E-01   0.28721118E-01   0.28481925E-01   0.27201721E-01   0.27022245E-01   0.24040077E-01   0.27046064E-01   0.56511906E-01   0.11618674E-01   0.29125516E-01   0.54470482E-01   0.22448834E-01   0.42034378E-01   0.28063521E-01   0.28456062E-01   0.32122518E-01   0.27527826E-01   0.25495096E-01   0.42703483E-01   0.26185957E-01
  17030.918       0.37573041E-01   0.34944295E-01   0.35474472E-01   0.34929322E-01   0.31309436E-01   0.28879007E-01   0.30260856E-01   0.30126562E-01   0.27783811E-01   0.29133753E-01   0.29234778E-01   0.28765726E-01   0.22603073E-01   0.27104452E-01   0.54282891E-01   0.31113082E-01   0.29224872E-01   0.30430778E-01   0.28499594E-01   0.27355583E-01   0.24645246E-01   0.27865044E-01   0.48040254E-02   0.23583695E-01   0.31440448E-01   0.31871399E-01   0.24249305E-01   0.51887951E-01   0.29787515E-01   0.29626633E-01   0.34193479E-01   0.28982603E-01   0.25101410E-01   0.38489750E-01   0.27754515E-01
  17031.401       0.39331753E-01   0.36828791E-01   0.37365553E-01   0.35133399E-01   0.32648236E-01   0.29314298E-01   0.30687445E-01   0.32734269E-01   0.28706627E-01   0.29908075E-01   0.31601909E-01   0.29516113E-01   0.22430898E-01   0.34623161E-01   0.50274610E-01   0.32789074E-01   0.29689948E-01   0.31542347E-01   0.29872405E-01   0.31914858E-01   0.26019708E-01   0.28875802E-01   0.12976832       0.55184854E-01   0.29818533E-01   0.24933095E-01   0.25507225E-01   0.83878353E-02   0.31316462E-01   0.31407207E-01   0.36186162E-01   0.30115463E-01   0.26687506E-01   0.21975425E-01   0.29280385E-01
  17031.897       0.41314971E-01   0.39060910E-01   0.39316721E-01   0.36344882E-01   0.34768196E-01   0.30814339E-01   0.30409885E-01   0.32481021E-01   0.30185575E-01   0.32131349E-01   0.32348979E-01   0.30550354E-01   0.23840323E-01   0.42916508E-01   0.65843438E-01   0.34270078E-01   0.32989210E-01   0.33728307E-01   0.31730322E-01   0.31670210E-01   0.29317137E-01   0.31394759E-01   0.16641198       0.22434186E-02   0.34175640E-01   0.71767775E-02   0.25884127E-01   0.50645811E-01   0.32704047E-01   0.33457235E-01   0.37620604E-01   0.31378266E-01   0.30001573E-01   0.31555387E-01   0.30554613E-01
  17032.406       0.43582017E-01   0.41167728E-01   0.41121155E-01   0.40734765E-01   0.36821757E-01   0.33630916E-01   0.36185826E-01   0.34167563E-01   0.32887670E-01   0.33914152E-01   0.33519853E-01   0.33355789E-01   0.29591117E-01   0.24587621E-01   0.50687966E-01   0.36663315E-01   0.35253421E-01   0.34388727E-01   0.33332473E-01   0.35100495E-01   0.30128720E-01   0.29828870E-01   0.10968429       0.36594771E-01   0.35187163E-01   0.40814919E-01   0.27914610E-01   0.59661961E-01   0.34681256E-01   0.35090257E-01   0.40347707E-01   0.33987983E-01   0.30240939E-01   0.46048778E-01   0.32440708E-01
  17032.902       0.45871279E-01   0.43621170E-01   0.43824314E-01   0.43285342E-01   0.39074345E-01   0.36411052E-01   0.34603352E-01   0.35309569E-01   0.34185595E-01   0.35602532E-01   0.39409699E-01   0.35185517E-01   0.36957530E-01   0.16333177E-01   0.48897378E-01   0.38005990E-01   0.36572095E-01   0.37110215E-01   0.35872823E-01   0.35667882E-01   0.31317588E-01   0.34186664E-01   0.17653560      -0.90098191E-02   0.38259467E-01   0.67987268E-01   0.29653158E-01   0.23310769E-01   0.36789925E-01   0.36999301E-01   0.42329303E-01   0.35784987E-01   0.31682163E-01   0.44026394E-01   0.34360788E-01
  17033.397       0.49118978E-01   0.46423513E-01   0.46669969E-01   0.44995754E-01   0.41336675E-01   0.37547473E-01   0.38823732E-01   0.37839245E-01   0.35832062E-01   0.37420647E-01   0.36150293E-01   0.37406186E-01   0.34866025E-01   0.24962921E-01   0.40748600E-01   0.41545425E-01   0.39160543E-01   0.38562181E-01   0.37103161E-01   0.36236647E-01   0.32794288E-01   0.36611205E-01   0.41504386E-01   0.73537723E-01   0.42537122E-01   0.43068923E-02   0.31851490E-01   0.47073333E-01   0.38704456E-01   0.39260974E-01   0.44777554E-01   0.37295394E-01   0.33117564E-01   0.32204057E-01   0.36514037E-01
  17033.893       0.52641511E-01   0.49069836E-01   0.49433836E-01   0.47290489E-01   0.43836695E-01   0.39587763E-01   0.39023204E-01   0.39656834E-01   0.39013547E-01   0.39807147E-01   0.39850777E-01   0.39066261E-01   0.36174756E-01   0.37387083E-01   0.56798798E-01   0.43628998E-01   0.41582892E-01   0.41242619E-01   0.39486162E-01   0.41111003E-01   0.36668928E-01   0.38025137E-01  -0.37974510E-01   0.69018216E-01   0.42226293E-01   0.34661979E-01   0.33899454E-01   0.57013460E-01   0.41285432E-01   0.41563232E-01   0.47802696E-01   0.39574025E-01   0.37180236E-01   0.45048425E-01   0.38808455E-01
  17034.389       0.55477140E-01   0.52066529E-01   0.52794149E-01   0.49611297E-01   0.46582325E-01   0.42713741E-01   0.43527455E-01   0.41631547E-01   0.40848615E-01   0.42730572E-01   0.43629122E-01   0.42086279E-01   0.33824994E-01   0.40628990E-01   0.47192725E-01   0.45915549E-01   0.44257584E-01   0.43690383E-01   0.42283866E-01   0.45477927E-01   0.41553492E-01   0.40199611E-01   0.94916164E-01   0.47210377E-01   0.46778225E-01   0.13436633E-01   0.35843163E-01   0.43822696E-01   0.44034844E-01   0.44103092E-01   0.50824767E-01   0.42559328E-01   0.40944127E-01   0.35570026E-01   0.41222270E-01
  17034.898       0.58974719E-01   0.56022452E-01   0.56531846E-01   0.53545729E-01   0.49555358E-01   0.46280559E-01   0.43916528E-01   0.44943002E-01   0.43393409E-01   0.45181047E-01   0.45816670E-01   0.44160620E-01   0.36205846E-01   0.41668554E-01   0.50155554E-01   0.49271025E-01   0.47551886E-01   0.47057797E-01   0.44371263E-01   0.47896732E-01   0.42577494E-01   0.44263916E-01   0.84016713E-01   0.59205017E-01   0.47656222E-01  -0.18637115E-01   0.39259116E-01   0.39234232E-01   0.46483031E-01   0.47513733E-01   0.54301130E-01   0.45103822E-01   0.42154263E-01   0.23699983E-01   0.44324679E-01
  17035.394       0.63241587E-01   0.59683354E-01   0.61238220E-01   0.59198656E-01   0.52754975E-01   0.48611594E-01   0.49511271E-01   0.48935695E-01   0.46927559E-01   0.48352356E-01   0.50009180E-01   0.47361062E-01   0.45768549E-01   0.54191555E-01   0.63954600E-01   0.51610173E-01   0.50899182E-01   0.51768997E-01   0.47493863E-01   0.51131973E-01   0.44313725E-01   0.45953420E-01   0.14147233E-02   0.29979780E-01   0.48936650E-01   0.27935691E-01   0.40764869E-01   0.37762773E-01   0.49801791E-01   0.50010071E-01   0.58269629E-01   0.48856350E-01   0.45643130E-01   0.39094494E-01   0.46770928E-01
  17035.903       0.67604460E-01   0.64033434E-01   0.64698373E-01   0.61567128E-01   0.56682400E-01   0.52036714E-01   0.51107359E-01   0.53282530E-01   0.49931863E-01   0.52437612E-01   0.53674306E-01   0.50174400E-01   0.46921649E-01   0.51559732E-01   0.43948075E-01   0.56974062E-01   0.53672315E-01   0.52922622E-01   0.50776417E-01   0.51023679E-01   0.44223004E-01   0.51142236E-01   0.85122617E-01   0.10804238       0.48749232E-01   0.89939285E-01   0.44490306E-01   0.60703398E-01   0.52783728E-01   0.53873300E-01   0.61562719E-01   0.52139966E-01   0.45559302E-01   0.67222868E-01   0.50303414E-01
  17036.399       0.72683740E-01   0.68948514E-01   0.70130276E-01   0.67262994E-01   0.60612793E-01   0.55293802E-01   0.55216698E-01   0.55440098E-01   0.53106129E-01   0.54745376E-01   0.55375466E-01   0.54607866E-01   0.51988082E-01   0.68382334E-01   0.64873083E-01   0.62740767E-01   0.54786033E-01   0.56182828E-01   0.54307872E-01   0.56225602E-01   0.50306672E-01   0.53050530E-01   0.87628494E-01   0.45511066E-01   0.54311694E-01   0.83957637E-01   0.46836993E-01   0.55863500E-01   0.57051641E-01   0.58142560E-01   0.66898919E-01   0.54695464E-01   0.52161665E-01   0.65481699E-01   0.53928248E-01
  17036.882       0.79023953E-01   0.74212103E-01   0.76050555E-01   0.72342459E-01   0.65047958E-01   0.60523584E-01   0.60609881E-01   0.58166928E-01   0.57313961E-01   0.58694070E-01   0.60896417E-01   0.57911523E-01   0.56190085E-01   0.52368565E-01   0.81187613E-01   0.66776784E-01   0.60245828E-01   0.61602205E-01   0.57972655E-01   0.57936526E-01   0.58287321E-01   0.55648882E-01  -0.31031868E-01   0.24767921E-01   0.60961150E-01   0.36766559E-01   0.51330823E-01   0.74883097E-01   0.60754858E-01   0.62016985E-01   0.71613420E-01   0.59334064E-01   0.58010957E-01   0.58849085E-01   0.57974832E-01
  17037.404       0.85090355E-01   0.80979304E-01   0.83808128E-01   0.78443511E-01   0.70579335E-01   0.65911035E-01   0.63401618E-01   0.64390915E-01   0.62673679E-01   0.64232624E-01   0.63405149E-01   0.61991652E-01   0.64642191E-01   0.68378619E-01   0.76905312E-01   0.74120157E-01   0.64999511E-01   0.67436483E-01   0.62449412E-01   0.61821710E-01   0.61905595E-01   0.61150470E-01   0.10688951       0.72717522E-01   0.68341853E-01   0.71816553E-01   0.56282391E-01   0.84242890E-01   0.66581864E-01   0.67438122E-01   0.77918705E-01   0.64026045E-01   0.63115578E-01   0.75151024E-01   0.63388872E-01
  17037.900       0.92521670E-01   0.88384408E-01   0.92278276E-01   0.87704725E-01   0.76561548E-01   0.72382949E-01   0.69690122E-01   0.70335548E-01   0.67817854E-01   0.70316929E-01   0.70406414E-01   0.68420944E-01   0.60344994E-01   0.56821949E-01   0.72785934E-01   0.81429068E-01   0.70534111E-01   0.71424120E-01   0.67157184E-01   0.65338188E-01   0.60796637E-01   0.68158585E-01   0.13915405E-01  -0.10083621       0.79121328E-01   0.67563814E-01   0.61340912E-01   0.86610152E-01   0.71876152E-01   0.74327159E-01   0.85133356E-01   0.70118109E-01   0.60906113E-01   0.78488621E-01   0.69151297E-01
  17038.396       0.10308989       0.98662581E-01   0.99746315E-01   0.98408881E-01   0.84624525E-01   0.77887046E-01   0.76467365E-01   0.76536571E-01   0.75132346E-01   0.76808817E-01   0.75168020E-01   0.76033149E-01   0.75876578E-01   0.57318860E-01   0.73434166E-01   0.90405375E-01   0.77922147E-01   0.78559425E-01   0.73749628E-01   0.70880754E-01   0.66763557E-01   0.72112107E-01   0.59852801E-01   0.76934623E-01   0.82050717E-01   0.63782916E-01   0.67207486E-01   0.80183832E-01   0.78475741E-01   0.81696457E-01   0.94033977E-01   0.76492684E-01   0.67907562E-01   0.76077584E-01   0.75780657E-01
  17038.905       0.11518683       0.10976002       0.11383158       0.11063926       0.93982303E-01   0.88476817E-01   0.85089392E-01   0.85916930E-01   0.83642329E-01   0.84417126E-01   0.83896118E-01   0.83554243E-01   0.79598709E-01   0.80014628E-01   0.81211262E-01   0.10204075       0.87801350E-01   0.88305425E-01   0.81069024E-01   0.80502549E-01   0.77250885E-01   0.79290887E-01  -0.24698390E-01   0.51923247E-01   0.94223405E-01   0.53816037E-01   0.74437705E-01   0.81008922E-01   0.87793871E-01   0.91139877E-01   0.10579823       0.85639202E-01   0.78103493E-01   0.77087333E-01   0.84467795E-01
  17039.414       0.13010390       0.12525593       0.12994625       0.12606063       0.10581249       0.10037927       0.96493416E-01   0.96675422E-01   0.94271826E-01   0.96537533E-01   0.93687023E-01   0.93516866E-01   0.88836531E-01   0.84649843E-01   0.10269790       0.11706831       0.10405146       0.99048784E-01   0.88658886E-01   0.87599782E-01   0.82316769E-01   0.90780783E-01   0.15827186       0.14708439       0.10855339       0.62472276E-01   0.82735217E-01   0.90964365E-01   0.96997609E-01   0.10268179       0.11977404       0.97455586E-01   0.84220446E-01   0.88022198E-01   0.94174887E-01
  17039.898       0.15138700       0.14329700       0.14873503       0.14409007       0.11956671       0.11510094       0.10981082       0.10675641       0.10749030       0.10613549       0.10434834       0.10619977       0.10031037       0.10071380       0.10277823       0.13380131       0.11720131       0.11370456       0.10180644       0.99165845E-01   0.99610552E-01   0.10191600       0.10358154       0.82278899E-01   0.12599729       0.10242997       0.94445804E-01   0.11701972       0.10994908       0.11766335       0.13713478       0.10965732       0.10003228       0.11571905       0.10742531
  17040.407       0.17087411       0.16685690       0.17279729       0.16791406       0.13831735       0.13236581       0.12493779       0.11931060       0.12194423       0.12211506       0.11910066       0.12042068       0.10124696       0.11987111       0.14293607       0.15714215       0.12949566       0.13058660       0.11502247       0.11470633       0.11249488       0.11279987       0.15372834       0.11885102       0.15067082       0.13229259       0.10622562       0.13451422       0.12637024       0.13520424       0.15871265       0.12431597       0.11178500       0.13929649       0.12271408
  17040.903       0.19722953       0.19259375       0.19859112       0.18768982       0.16109453       0.15140855       0.14259598       0.14057758       0.13930479       0.14199526       0.13360082       0.13776276       0.12553541       0.13917152       0.14866389       0.18141291       0.15089529       0.15091767       0.13221233       0.12909957       0.12854748       0.13064611       0.16952670E-01   0.11221273       0.17087011       0.12207815       0.12368571       0.12901259       0.14296446       0.15325277       0.18137262       0.14312554       0.12895218       0.14111615       0.14012908
  17041.399       0.22995179       0.22409191       0.22766945       0.22314977       0.18454166       0.17428162       0.15975464       0.16162614       0.15467392       0.16302220       0.14924836       0.15641125       0.14221586       0.12452086       0.16023781       0.21156183       0.17484996       0.17298551       0.14850288       0.14850272       0.14326040       0.14637449       0.30048311       0.16205204       0.19510761       0.18181352       0.14223685       0.11127920       0.16081019       0.17435064       0.21101044       0.16279213       0.14219258       0.16309993       0.15934637
  17041.896       0.26184550       0.25328822       0.25775595       0.24729099       0.21003974       0.19651664       0.18110177       0.18180250       0.17508261       0.18141172       0.17397057       0.17378658       0.16197185       0.14768810       0.16320037       0.24571596       0.19178093       0.19732852       0.16810877       0.16530880       0.16647587       0.16855347       0.23265465       0.18551884       0.22995693       0.12927940       0.16234670       0.19716997       0.18164124       0.19548688       0.23864842       0.18350102       0.16459997       0.18573625       0.18009536
  17042.405       0.29071023       0.28435506       0.28416430       0.26272474       0.23496672       0.21913066       0.19930856       0.20231743       0.19286662       0.20379083       0.19231195       0.19313457       0.18674311       0.18129406       0.19630770       0.27177631       0.22150762       0.22522109       0.18558454       0.18096384       0.18126408       0.18582267       0.22281750       0.20912226       0.24716717       0.14851638       0.18445796       0.15449917       0.19921686       0.21432701       0.26249897       0.20494031       0.18205665       0.18546458       0.19979782
  17042.889       0.32169642       0.31268380       0.30930707       0.30517120       0.25944938       0.24411820       0.21636748       0.22162314       0.21262654       0.22579509       0.20947349       0.21293601       0.20221340       0.20394526       0.21876393       0.29992599       0.24414046       0.24425972       0.20445686       0.20500165       0.20332502       0.21264266       0.26493254       0.29159792       0.27544370       0.18670580       0.20400548       0.20242479       0.22397487       0.24053499       0.29226650       0.22542499       0.20290940       0.22154024       0.22322661
  17043.398       0.35172957       0.34027993       0.33890277       0.33436015       0.28347021       0.26863089       0.23719409       0.24634906       0.23638014       0.24378165       0.23212781       0.23427484       0.21889540       0.20806234       0.23329304       0.32728014       0.26315119       0.27090348       0.22629384       0.22257228       0.22317239       0.23995751       0.26629723       0.30270366       0.28901047       0.24180128       0.23409974       0.21877302       0.24734239       0.26347609       0.31908365       0.24746220       0.22130599       0.24984940       0.24876407
  17043.907       0.37266423       0.36718241       0.37097059       0.35543394       0.31163701       0.29738087       0.26427261       0.27179863       0.26383729       0.27170406       0.25108999       0.26023809       0.24040218       0.24050766       0.26948233       0.36224651       0.28877515       0.28766701       0.24675727       0.24588140       0.24219855       0.27112542       0.39757242       0.32632043       0.31641285       0.22987475       0.26237836       0.23990742       0.27180098       0.28650645       0.34555437       0.27349798       0.24145011       0.26200159       0.27409106
  17044.404       0.40460800       0.38885769       0.39948122       0.38924869       0.33674291       0.32016713       0.29300947       0.30017600       0.29214896       0.29450078       0.28106691       0.28564129       0.25708679       0.26516710       0.26076770       0.39065280       0.32139034       0.30883756       0.26825578       0.26195051       0.27187048       0.29871134       0.32496512       0.31691476       0.34190624       0.23363000       0.28900774       0.27206721       0.29924716       0.31411300       0.37221873       0.30105062       0.26910880       0.28288269       0.30144459
  17044.887       0.43280147       0.41902570       0.43210828       0.41283021       0.36753639       0.35258409       0.31727665       0.32346748       0.32371236       0.31843120       0.30638814       0.31796212       0.28544586       0.28538987       0.30434718       0.41861250       0.33102719       0.33473741       0.29294836       0.28648304       0.30631208       0.33572491       0.28683131       0.30472823       0.36420890       0.29734983       0.32007827       0.31567598       0.32840517       0.34478750       0.39998700       0.32569355       0.30144447       0.32503743       0.33178644
  17045.397       0.46141356       0.45035566       0.45547096       0.44160442       0.39842199       0.38206540       0.35401246       0.35804887       0.35844876       0.35008859       0.34441554       0.35489113       0.33082808       0.32722449       0.37859050       0.43697191       0.38279546       0.36721146       0.32378185       0.32343036       0.33937541       0.36494618       0.35820476       0.26331569       0.38465627       0.35455345       0.35813047       0.31562564       0.36042823       0.38091643       0.42780915       0.36254164       0.33666792       0.35115472       0.36727442
  17045.919       0.49587413       0.48547808       0.48755028       0.46794169       0.43724855       0.42207861       0.39061166       0.39361849       0.40021441       0.38638950       0.38146051       0.39885716       0.38059185       0.38017877       0.39163805       0.48590843       0.42379004       0.40729927       0.35590586       0.36702531       0.37717077       0.40318277       0.47795970       0.43576373       0.43036383       0.38799707       0.39517321       0.34553467       0.39949842       0.42149429       0.46446408       0.40105718       0.37680723       0.38824915       0.40642525
  17046.403       0.53007236       0.52083282       0.52434160       0.49643107       0.47344081       0.45660499       0.42932258       0.43629448       0.44245301       0.42638692       0.41959891       0.44803635       0.40366597       0.40694657       0.42296969       0.52547007       0.46710149       0.44014530       0.39583063       0.41951209       0.42799353       0.45303381       0.65610896       0.46739683       0.45952783       0.42362958       0.44266471       0.41043180       0.43930360       0.46602903       0.50217433       0.44117267       0.42207821       0.43038697       0.45034339
  17046.899       0.57021920       0.56312705       0.56986329       0.52516141       0.51714853       0.49270157       0.47630785       0.48483455       0.49021982       0.47132068       0.47501530       0.49394397       0.48045428       0.47377523       0.49626138       0.55774145       0.50976648       0.48832148       0.44334665       0.47071152       0.48133572       0.50493380       0.66992745       0.48169500       0.50921219       0.45048997       0.49202849       0.51062793       0.48599400       0.51235328       0.54209208       0.48742975       0.47921923       0.48903780       0.49800221
  17047.396       0.61316980       0.60405768       0.61270280       0.55720340       0.56495491       0.54994638       0.52814673       0.54597705       0.54471585       0.52480402       0.52602888       0.54818628       0.54727596       0.49898195       0.53927988       0.61013946       0.56908615       0.53499808       0.48689206       0.53005825       0.53323348       0.54968076       0.63969072       0.57122658       0.54212861       0.56476346       0.54624258       0.52612238       0.53335086       0.56689244       0.58705290       0.54317587       0.53127024       0.54302432       0.55016919
  17047.906       0.66205489       0.65062960       0.65457158       0.60641062       0.61900737       0.60401981       0.59334298       0.59958839       0.59904792       0.57208814       0.58386233       0.61116494       0.60447264       0.57593751       0.59468784       0.65676532       0.61169944       0.58723171       0.54222940       0.58586275       0.58766733       0.61065542       0.57548251       0.58717911       0.60812541       0.58610392       0.59912367       0.59828678       0.58872955       0.62282045       0.63508114       0.59709154       0.58742299       0.59595486       0.60499435
  17048.390       0.70936010       0.70376754       0.70591680       0.64096309       0.66615404       0.65379604       0.65319392       0.64888646       0.65157170       0.64110171       0.63693154       0.66470490       0.66696715       0.65542126       0.71571244       0.69458016       0.66580970       0.64359595       0.59995364       0.66611414       0.65139616       0.65706909       0.68844231       0.65679627       0.65091723       0.65813177       0.65097191       0.65505902       0.64868667       0.68082313       0.68567597       0.65258999       0.65146348       0.65289431       0.66175026
  17048.899       0.75890131       0.76602933       0.75563876       0.70118525       0.72935245       0.71251164       0.70635113       0.71828376       0.70494085       0.71101132       0.70493605       0.71463430       0.73311995       0.70842003       0.73419761       0.75421628       0.74020322       0.71297659       0.66908059       0.73840354       0.71974179       0.70781134       0.81734658       0.78865714       0.71524356       0.74868553       0.70852107       0.73817073       0.71144273       0.74458072       0.74445883       0.71671532       0.71806919       0.73187249       0.72327700
  17049.396       0.81403181       0.82201979       0.81337188       0.76742537       0.78424824       0.76963339       0.77239527       0.78605937       0.75734756       0.78942872       0.75964904       0.77248056       0.83140327       0.76509303       0.82920219       0.79450294       0.80006199       0.77954653       0.74519524       0.82783054       0.78282408       0.76076846       0.80765290       0.84352240       0.76223553       0.81777426       0.76339721       0.79040199       0.77776809       0.80495828       0.80509228       0.77931958       0.78533662       0.78761279       0.78397049
  17049.918       0.86413099       0.88118942       0.86582678       0.81855568       0.85161663       0.83935989       0.83844762       0.85859631       0.81302336       0.87468373       0.84360875       0.83207133       0.89106720       0.85683977       0.88913984       0.88175277       0.86547457       0.87293279       0.83209085       0.91763816       0.88454039       0.80877992       0.79150896       0.95518649       0.79367404       0.86797109       0.82204499       0.85580721       0.84230106       0.86961299       0.86989806       0.85090865       0.88023726       0.83651975       0.84679488
  17050.390       0.92708737       0.94093069       0.91228977       0.89834071       0.91313401       0.89653833       0.91090042       0.92755336       0.86122686       0.95331255       0.90099064       0.89170828       0.97792800       0.92706903       0.96139488       0.91572557       0.92777140       0.95741086       0.91778502        1.0084697       0.95816181       0.84392503        1.0690168        1.0765240       0.90507713       0.95738219       0.87200184       0.95894605       0.90461270       0.93138292       0.93201754       0.91472142       0.95508673       0.93737359       0.90500530
  17050.887       0.98141395        1.0103348       0.96885333       0.95896029       0.98195978       0.97479137       0.99836414        1.0181633       0.90683336        1.0473536       0.98429306       0.95085720        1.0769561        1.0064747        1.0336224       0.97549925        1.0063041        1.0512767        1.0178330        1.1041419        1.0280102       0.88916539        1.1371073        1.1234753       0.93827845        1.0392537       0.92410449        1.0289400       0.97423394        1.0015069       0.99789418       0.99476439        1.0291776       0.99877785       0.96905415
  17051.396        1.0379731        1.0871152        1.0193199       0.98755858        1.0568784        1.0450848        1.0729539        1.0906979       0.95740560        1.1603098        1.0815836        1.0115772        1.1745770        1.1205839        1.1098161        1.0297643        1.1017142        1.1726523        1.1306634        1.2289124        1.1126554       0.92587736        1.3229329        1.2503078       0.96629717        1.1115600       0.98429924        1.1184795        1.0502585        1.0801431        1.0629787        1.0770518        1.1170900        1.0617739        1.0408920
  17051.906        1.0894510        1.1668282        1.0488989        1.0507519        1.1231784        1.1209233        1.1721858        1.1846670        1.0090635        1.2647117        1.1866746        1.0856139        1.2794528        1.1896589        1.1379364        1.0752671        1.2004206        1.3017505        1.2562690        1.3527294        1.1923541       0.96510850        1.3988115        1.3295501        1.0747233        1.2105956        1.0489593        1.1950819        1.1291444        1.1554518        1.1283663        1.1672840        1.1985434        1.1560277        1.1140237
  17052.403        1.1489472        1.2307901        1.0902845        1.1032433        1.2010381        1.1805004        1.2739060        1.2872900        1.0613784        1.3855010        1.2664771        1.1542076        1.3827209        1.2713365        1.2598736        1.0983492        1.2680375        1.4625385        1.3922330        1.4728458        1.2401972        1.0157079        1.4113908        1.4769754        1.1324115        1.2817565        1.1178730        1.2868357        1.1994089        1.2279740        1.1883032        1.2511177        1.2564717        1.2292237        1.1847854
  17052.900        1.2045426        1.3039678        1.1273746        1.1222667        1.2787938        1.2611276        1.3768830        1.3767527        1.1206548        1.5050339        1.3941994        1.2406061        1.5047767        1.3728897        1.3283459        1.1283363        1.3674582        1.5918561        1.5007482        1.5832835        1.3012842        1.0486946        1.5993145        1.5313694        1.1610994        1.3379158        1.1904732        1.3701775        1.2853328        1.3122788        1.2423863        1.3483908        1.3282603        1.2850274        1.2659462
  17053.385        1.2460160        1.3675966        1.1503758        1.0921664        1.3520219        1.3235631        1.4841499        1.4713366        1.1819987        1.6064488        1.5024720        1.3250030        1.6140573        1.4431131        1.3169828        1.1696981        1.4364227        1.8083725        1.6435331        1.6866735        1.3278689        1.1150479        1.6374692        1.6539052        1.1396190        1.4352726        1.2819175        1.4158992        1.3692284        1.4078116        1.2827482        1.4352489        1.3687484        1.3253714        1.3562416
  17053.894        1.3019518        1.4168179        1.1944265        1.1517913        1.4230275        1.3917787        1.5745082        1.6068148        1.2797954        1.6788717        1.6145040        1.4171098        1.7057794        1.5493962        1.4017758        1.2277352        1.5030934        1.8864429        1.7460738        1.7292855        1.3458548        1.1966431        1.6592877        1.6032230        1.2119137        1.4341041        1.3849211        1.5097248        1.4484713        1.4812737        1.3342009        1.5275092        1.4028533        1.3820115        1.4419072
  17054.417        1.3569769        1.4531205        1.2577976        1.2331922        1.4969027        1.4799383        1.6635210        1.6489436        1.3797896        1.7306121        1.7007377        1.5165941        1.7442172        1.6211517        1.4672480        1.3072223        1.5709149        1.8947574        1.8307858        1.7416664        1.3868168        1.3292540        1.7559682        1.7865362        1.2956814        1.6638895        1.4910100        1.5362060        1.5306885        1.5460108        1.3887247        1.6026765        1.4451153        1.4909839        1.5264852
  17054.901        1.3846440        1.4705414        1.3494469        1.3855939        1.5448243        1.5549513        1.6995332        1.6977911        1.4900559        1.7428787        1.7563099        1.5828856        1.7576089        1.6438351        1.4602917        1.3817174        1.6679817        1.8283618        1.8564186        1.6811849        1.5123281        1.4594360        2.0109096        1.7296268        1.3347886        1.6295065        1.5802325        1.5777006        1.5916352        1.5808303        1.4391166        1.6652628        1.5483043        1.5082773        1.5878142
  17055.399        1.4069244        1.4617084        1.4292545        1.5175277        1.5681452        1.5924262        1.7012510        1.7096694        1.5798391        1.7086447        1.7495499        1.6304759        1.7186425        1.6803994        1.4896573        1.4742153        1.6477931        1.7174873        1.8319638        1.6126423        1.6075978        1.5968752        1.9314813        1.8273726        1.4261491        1.7248123        1.6290059        1.6296101        1.6245762        1.5871214        1.4805268        1.6766883        1.6195269        1.5874477        1.6174933
  17055.883        1.4192552        1.4479397        1.4545424        1.5899838        1.5690792        1.6037136        1.6729957        1.6855565        1.6382166        1.6499646        1.6898020        1.6296247        1.6956134        1.7407206        1.4837889        1.4776820        1.6032699        1.6275307        1.7623522        1.5845572        1.6193888        1.6858861        1.8655281        1.8667810        1.4057942        1.6943381        1.6474405        1.6947660        1.6181931        1.5674000        1.4924440        1.6556246        1.6312846        1.5926795        1.6141698
  17056.406        1.4059714        1.4120386        1.4791521        1.6082362        1.5466507        1.5963675        1.6065934        1.6341445        1.6368431        1.5718289        1.6434928        1.6062515        1.6525088        1.6814776        1.4047215        1.4467933        1.5007390        1.5198515        1.6719850        1.5105840        1.6279238        1.7205917        1.7584069        1.7908921        1.4553082        1.7211788        1.6030847        1.6216566        1.5732184        1.5189483        1.4739681        1.6050565        1.6284840        1.5928573        1.5691024
  17056.903        1.3859052        1.3916619        1.4642798        1.5890471        1.5092226        1.5720999        1.5411256        1.5848060        1.6000329        1.4920293        1.5628819        1.5536608        1.6342414        1.6765318        1.3936096        1.4362008        1.4756014        1.4457875        1.5728116        1.4922248        1.6334574        1.6955619        1.6465669        1.7750515        1.4553922        1.6948607        1.5521473        1.6716838        1.5061021        1.4668429        1.4567766        1.5531924        1.6262653        1.6011895        1.5122216
  17057.375        1.3655608        1.3796653        1.4428833        1.5561743        1.4701635        1.5400743        1.4795897        1.5020939        1.5408658        1.4338248        1.4890981        1.4959415        1.6037149        1.6702308        1.3957444        1.4842845        1.4271697        1.4217354        1.5032353        1.4556973        1.5754190        1.5931701        1.6135106        1.7004132        1.4094863        1.6627615        1.4921443        1.6064683        1.4485836        1.4121028        1.4443053        1.4935192        1.5791782        1.5535899        1.4546156
  17057.898        1.3439710        1.3695188        1.4144818        1.4798423        1.4246053        1.4971837        1.4172238        1.4376649        1.4663949        1.3759858        1.4416673        1.4301173        1.6177698        1.6348894        1.3734082        1.4535055        1.4075787        1.3895484        1.4312079        1.4252557        1.5565419        1.5285791        1.6285660        1.7055948        1.3654467        1.6210470        1.4295459        1.5427795        1.3707029        1.3626938        1.4114523        1.4405665        1.5636827        1.5039294        1.3911627
  17058.408        1.3321765        1.3562556        1.3778034        1.4154882        1.3869411        1.4457624        1.3755279        1.3780501        1.3985643        1.3422191        1.3639468        1.3687879        1.5594928        1.5553054        1.3725289        1.4311415        1.3954117        1.3693251        1.3734971        1.4038394        1.5289874        1.4239068        1.4947518        1.5756908        1.3695287        1.5464492        1.3654003        1.4967873        1.3227453        1.3219760        1.3832229        1.3911724        1.5290816        1.4654323        1.3400773
  17058.905        1.3143574        1.3417846        1.3502888        1.3675015        1.3530742        1.4068640        1.3301595        1.3368315        1.3343951        1.3043808        1.3204388        1.3221243        1.5625429        1.5056197        1.3181038        1.4063878        1.3771045        1.3667515        1.3280754        1.3857454        1.4697272        1.3637936        1.4417944        1.5062984        1.3471581        1.4923503        1.3215933        1.4816703        1.2743600        1.2852426        1.3581896        1.3496567        1.4800547        1.4349338        1.2974230
  17059.390        1.2987521        1.3275759        1.3310300        1.3110223        1.3240675        1.3700386        1.3003000        1.2984582        1.2900302        1.2862320        1.2903656        1.2787443        1.4956380        1.4725003        1.4009442        1.3741084        1.3270894        1.3354406        1.3036033        1.3762952        1.4582781        1.2991659        1.3742567        1.4946845        1.3205712        1.4572537        1.2750856        1.4360882        1.2439303        1.2592788        1.3337142        1.3141178        1.4580069        1.3994558        1.2628573
  17059.900        1.2800935        1.3070159        1.3078558        1.2752730        1.3015350        1.3331016        1.2691722        1.2830995        1.2456583        1.2741374        1.2730946        1.2558736        1.4458560        1.4270271        1.3772635        1.3268738        1.3272237        1.3202833        1.2840055        1.3424376        1.4047740        1.2618066        1.4298043        1.4306428        1.2922287        1.4519432        1.2436449        1.3632766        1.2254360        1.2424586        1.3039285        1.2916988        1.4065887        1.3650147        1.2402626
  17060.436        1.2568521        1.2814862        1.2818623        1.2340249        1.2800651        1.3100426        1.2583449        1.2639373        1.2179009        1.2692413        1.2524686        1.2251866        1.4167540        1.4218177        1.3315448        1.3549111        1.3201368        1.3074079        1.2768941        1.3610342        1.3704600        1.2245142        1.4222581        1.4443336        1.2872893        1.4261148        1.2181788        1.4056305        1.2118849        1.2277003        1.2924009        1.2752925        1.3750326        1.3679867        1.2222813
  17060.895        1.2466391        1.2654365        1.2685957        1.2026799        1.2619186        1.2837300        1.2470671        1.2672192        1.2060619        1.2627074        1.2478853        1.2125792        1.4003635        1.4171831        1.3175089        1.3428299        1.3040176        1.3070988        1.2760267        1.3293406        1.3529888        1.2226922        1.2174713        1.4270083        1.2761766        1.3425527        1.2015337        1.3239591        1.2128559        1.2185736        1.2733489        1.2647671        1.3586261        1.3094756        1.2139905
  17061.405        1.2278464        1.2431634        1.2497183        1.1880577        1.2455598        1.2664891        1.2408899        1.2518772        1.1896702        1.2589323        1.2586526        1.2004075        1.3551388        1.3756908        1.2922604        1.2776848        1.2824713        1.2905808        1.2773151        1.3163819        1.3349516        1.2014341        1.3057709        1.3917212        1.2557090        1.3694991        1.1908565        1.3142075        1.2085623        1.2117547        1.2479783        1.2547598        1.3354544        1.3084884        1.2067033
  17061.903        1.2072669        1.2228075        1.2258766        1.1872955        1.2362291        1.2581857        1.2358795        1.2645140        1.1825619        1.2571989        1.2707552        1.2026864        1.3459008        1.3198858        1.2775084        1.2548515        1.2416639        1.2949838        1.2782354        1.2606518        1.3064940        1.1909155        1.3513661        1.3420535        1.2236557        1.3169321        1.1843148        1.3097797        1.2134947        1.2080181        1.2240313        1.2492697        1.3079914        1.2782463        1.2049127
  17062.401        1.1881549        1.2040544        1.2038682        1.1847451        1.2202321        1.2461022        1.2335636        1.2473296        1.1908404        1.2548308        1.2496124        1.1974129        1.3185730        1.3079996        1.2959977        1.2195633        1.2323871        1.2638611        1.2776239        1.2579168        1.2809440        1.1891424        1.2832715        1.3897605        1.2340945        1.3254174        1.1785738        1.1692348        1.2083680        1.2067560        1.2073399        1.2412157        1.2832112        1.2385003        1.2008545
  17062.898        1.1716910        1.1876441        1.1867964        1.1795887        1.2076100        1.2293970        1.2224325        1.2474098        1.1919869        1.2677563        1.2364239        1.1905238        1.2804013        1.2920358        1.2282648        1.2394215        1.2382618        1.2466064        1.2693926        1.2486967        1.2673125        1.1960433        1.2300894        1.3715332        1.2055502        1.2609496        1.1852284        1.2465644        1.2091225        1.2050317        1.1999528        1.2382425        1.2661208        1.2333018        1.2027510
  17063.396        1.1638397        1.1690035        1.1703342        1.1254271        1.1976534        1.2233253        1.2302588        1.2460309        1.1958165        1.2464868        1.2407262        1.2089377        1.2831065        1.2681854        1.2362993        1.2229462        1.2190875        1.2493207        1.2627055        1.2092642        1.2515512        1.1980090        1.3004838        1.2755660        1.1816819        1.2805963        1.1887347        1.2177043        1.2079083        1.2036671        1.1745232        1.2336091        1.2524696        1.2223297        1.2030574
  17063.894        1.1434045        1.1526432        1.1440675        1.1308447        1.1865814        1.2121359        1.2295966        1.2558103        1.1925413        1.2465714        1.2525860        1.2116152        1.2528069        1.2143475        1.2207553        1.1863878        1.2269894        1.2417303        1.2520419        1.1979692        1.2323372        1.1952623        1.2890082        1.2674747        1.1873085        1.2018749        1.2007095        1.1731018        1.2124914        1.2046242        1.1569923        1.2355714        1.2301105        1.1850039        1.2089082
  17064.391        1.1214317        1.1392317        1.1390600        1.1307944        1.1756433        1.1967078        1.2413724        1.2553802        1.2147970        1.2367646        1.2447278        1.2265085        1.2507235        1.2328311        1.2180899        1.1553045        1.2053046        1.2528161        1.2413883        1.1817406        1.2326404        1.2297350        1.2578065        1.2111501        1.1861860        1.2407467        1.2109321        1.2196921        1.2155780        1.2072098        1.1424105        1.2326394        1.2307690        1.2112713        1.2141966
  17064.902        1.1066716        1.1231278        1.1186074        1.1182462        1.1614829        1.1961097        1.2406629        1.2580792        1.2173659        1.2356960        1.2664907        1.2294646        1.2242377        1.1801759        1.1642590        1.1366651        1.2008826        1.2170844        1.2256316        1.1755638        1.2044463        1.2321091        1.1626939        1.2616196        1.1722479        1.2089033        1.2370100        1.1446813        1.2243281        1.2072781        1.1276746        1.2355417        1.2013598        1.1711948        1.2258781
  17065.400        1.0971730        1.1092127        1.0896170        1.0790398        1.1508899        1.1831480        1.2560720        1.2634122        1.2325441        1.2267871        1.2652701        1.2445865        1.2192985        1.1773873        1.1011168        1.1184911        1.1802692        1.2036876        1.2089198        1.1744044        1.1778495        1.2469907        1.3274113        1.1562950        1.1609421        1.1967711        1.2439046        1.1656125        1.2320898        1.2075670        1.1092387        1.2344872        1.1793675        1.1703682        1.2308700
  17065.910        1.0755758        1.0938674        1.0925507        1.0618602        1.1370160        1.1876093        1.2529801        1.2616747        1.2438246        1.2198469        1.2862691        1.2510875        1.1931648        1.1506921        1.1394610        1.0962585        1.1864265        1.1970899        1.1915360        1.1437729        1.1671072        1.2622561        1.2901325        1.1082279        1.1614710        1.1461417        1.2635449        1.1190997        1.2251082        1.2086797        1.0919481        1.2388618        1.1655640        1.1383150        1.2353819
  17066.395        1.0677363        1.0797848        1.0733369        1.0312725        1.1238265        1.1678826        1.2467508        1.2529696        1.2520417        1.2007676        1.2717059        1.2564964        1.1648837        1.1412087        1.0971744        1.0827231        1.1657358        1.1837197        1.1724903        1.1425645        1.1431697        1.2627660        1.1290894        1.1243889        1.1491110        1.1393644        1.2727469        1.1094461        1.2268507        1.1994818        1.0775800        1.2272671        1.1419837        1.1287665        1.2360496
  17066.893        1.0496272        1.0632424        1.0484892        1.0282498        1.1101195        1.1632320        1.2447088        1.2409187        1.2471258        1.1806727        1.2729850        1.2549226        1.1670287        1.1087380        1.1140649        1.0473099        1.1377900        1.1464938        1.1464940        1.1214613        1.1149993        1.2651163        1.1117894        1.1211164        1.1272460        1.0840086        1.2770468        1.0948213        1.2199353        1.1918152        1.0577988        1.2171585        1.1178854        1.0982941        1.2326090
  17067.391        1.0409447        1.0485002        1.0471651        1.0072363        1.0950409        1.1425669        1.2298828        1.2281922        1.2393110        1.1677390        1.2489539        1.2451238        1.1438549        1.1048669        1.0772058        1.0165469        1.1353902        1.1176965        1.1210142        1.0853063        1.1085434        1.2406839        1.3785366        1.1383458        1.1336460        1.0699800        1.2721617        1.0725017        1.2062872        1.1767413        1.0390742        1.2034755        1.1093816        1.0883629        1.2213719
  17067.902        1.0228860        1.0342924        1.0220774       0.97659972        1.0789280        1.1200010        1.2071627        1.2054010        1.2228114        1.1289455        1.2282104        1.2357238        1.0999001        1.1074137        1.0723780        1.0208453        1.1142114        1.0799363        1.0966355        1.0690822        1.0924375        1.2315917        1.1530712        1.1392949        1.1022504        1.0870367        1.2628956        1.0920440        1.1759545        1.1581130        1.0224710        1.1796839        1.0907820        1.0900948        1.2019052
  17068.412        1.0108337        1.0221459        1.0133715       0.99954603        1.0619552        1.1109092        1.1771222        1.1867886        1.1967419        1.1072399        1.1963129        1.2089598        1.0835968        1.0789381        1.0493692        1.0286564        1.0945000        1.0594742        1.0640829        1.0589681        1.0719549        1.2124102        1.3311067        1.0848709        1.0923190        1.0030351        1.2308434        1.0635090        1.1567108        1.1367013        1.0204361        1.1572007        1.0704466        1.0504922        1.1774767
  17068.885        1.0029497        1.0094964        1.0041856       0.93362190        1.0467839        1.0886632        1.1483126        1.1482571        1.1713899        1.0757628        1.1663122        1.1806174        1.0644796        1.0823223        1.0185456       0.99781845        1.0722514        1.0401933        1.0469717        1.0464509        1.0667966        1.1882407        1.1834394        1.0535756        1.0782877        1.0289815        1.2030808        1.0508792        1.1326071        1.1130343       0.99733729        1.1286219        1.0638813        1.0492301        1.1523439
  17069.408       0.99590283       0.99885809       0.98774859       0.94559626        1.0305432        1.0660700        1.1059616        1.1192400        1.1410093        1.0453708        1.1240175        1.1567865        1.0637267        1.0425430        1.0538070       0.97085226        1.0532989        1.0208252        1.0162191        1.0253909        1.0627586        1.1710943        1.1538750        1.1033757        1.0572064        1.0594401        1.1710370        1.0448108        1.0993259        1.0876679       0.98567735        1.0978815        1.0575064        1.0503416        1.1221034
  17069.894       0.98770031       0.99148494       0.98446077       0.98235758        1.0149129        1.0509178        1.0899751        1.0842879        1.1241889        1.0182209        1.1053524        1.1180162        1.0423440        1.0466752       0.98440033       0.97429284        1.0379665        1.0107539       0.99427051        1.0199060        1.0297835        1.1441391        1.2293758        1.1011791        1.0524241        1.0020163        1.1435565        1.0405051        1.0787804        1.0622176       0.98831492        1.0770223        1.0299541        1.0282685        1.0974653
  17070.404       0.98501409       0.98277426       0.98129349       0.95285444        1.0003754        1.0248686        1.0537525        1.0612858        1.0850642       0.99087806        1.0725117        1.0971296        1.0374849        1.0086188       0.98607275       0.95452638        1.0104816       0.98410813       0.96838765        1.0144966        1.0343568        1.1044893        1.1430859       0.97692211        1.0318224        1.0079289        1.1166510       0.98045884        1.0467751        1.0398390       0.97680963        1.0465890        1.0297764        1.0034749        1.0702898
  17070.903       0.97838309       0.97491798       0.98074466       0.93568546       0.98852173        1.0064311        1.0350335        1.0369207        1.0705504       0.96609760        1.0425673        1.0728132        1.0303733        1.0183018       0.99400996       0.97377746        1.0044750       0.98766502       0.95066382       0.99768863       0.99653545        1.0942033        1.1973906        1.0484027        1.0211840        1.0606762        1.0889529       0.95585667        1.0240695        1.0201594       0.97186600        1.0269599       0.99937273        1.0092892        1.0468602
  17071.401       0.96864438       0.97105315       0.97723939       0.92560134       0.97706419       0.99064414        1.0104243       0.99558707        1.0512376       0.94625444        1.0264752        1.0525131        1.0013017       0.99332810       0.99860750       0.98698697       0.99599184       0.95159071       0.93076736       0.98356711       0.98212701        1.0711141       0.90720121        1.0068726        1.0037634        1.0118768        1.0726790       0.99793842        1.0021638        1.0021006       0.96719778        1.0060833       0.98236777        1.0009794        1.0280584
  17071.899       0.96346094       0.96680809       0.97614393       0.95865960       0.96786363       0.98671791       0.99228060       0.98843673        1.0266744       0.92958937        1.0192156        1.0340613       0.98370215       0.97232648       0.96700331       0.97888389       0.98089455       0.93914315       0.91357718       0.98289109       0.99728470        1.0477623       0.97282084       0.99054154        1.0056349       0.98550218        1.0456317       0.98072099       0.98493923       0.99005855       0.96948667       0.99273202       0.99068220       0.98744618        1.0092313
  17072.384       0.96486555       0.96470694       0.97085206       0.94256285       0.96243174       0.97581579       0.97170753       0.97267636        1.0145702       0.91419536       0.99247669        1.0199406       0.97827934       0.99576248       0.93378949       0.98313818       0.97416227       0.92260675       0.90090524       0.97056312       0.97033024        1.0398708        1.0428724        1.0080130        1.0043263       0.93539368        1.0358618       0.96926040       0.97388540       0.97487077       0.96447702       0.97730187       0.96994593       0.96658695       0.99718096
  17072.895       0.96366595       0.96127020       0.97628351       0.95598971       0.95534295       0.97107399       0.95861961       0.95763789        1.0089998       0.90721033       0.97538806        1.0075784       0.97538942       0.96974325       0.90250696       0.96048925       0.94994059       0.91696225       0.88640085       0.95133790       0.97487427        1.0238253       0.95802104        1.0131499        1.0006994        1.0045101        1.0195433       0.93472293       0.96168372       0.96498439       0.95988411       0.96483447       0.97137084       0.97686293       0.98434902
  17073.393       0.95635386       0.95979846       0.97271209       0.92888870       0.95298097       0.96280584       0.95103488       0.94873840       0.98905219       0.89893878       0.96076239        1.0071603       0.95430181       0.95630711       0.93996571       0.96732946       0.95051203       0.92155031       0.87835839       0.95528712       0.97071897        1.0145476       0.93950124       0.98730652       0.98252656       0.98494037        1.0161900       0.97110028       0.94633591       0.95729353       0.95512251       0.95512491       0.96455601       0.97384828       0.97552361
  17073.815       0.95927354       0.95625728       0.97243434       0.89696888       0.94603138       0.96762818       0.94744974       0.94338032       0.99261219       0.89513379       0.94372997       0.99534537       0.95162172       0.96038726       0.97907853       0.95593056       0.92004097       0.90716736       0.87202812       0.96254083       0.96575916        1.0064337        1.0520022       0.92859524       0.96811678       0.94836964        1.0096906       0.92769488       0.94171699       0.95050266       0.94898144       0.94771063       0.96051796       0.94558757       0.96954352
  17074.326       0.96237684       0.95317123       0.96342262       0.96038200       0.94194138       0.95985760       0.94404558       0.94109066       0.98492725       0.88756393       0.94426440       0.98866041       0.95525792       0.94144825       0.94364340       0.95534133       0.93889875       0.90915770       0.86961136       0.95694666       0.95540938        1.0016237       0.97372184        1.0514830       0.96672532       0.93469240        1.0051843       0.93520737       0.93788238       0.94166720       0.95700095       0.94636645       0.95155922       0.94259809       0.96378907
  17074.850       0.96374170       0.95543375       0.96714753       0.93375484       0.93640968       0.95341448       0.93037081       0.93141161       0.98028833       0.88226401       0.94910254       0.97476133       0.94522589       0.93809418       0.93095928       0.92369409       0.92341530       0.89382344       0.86234014       0.93650193       0.95028760        1.0000325       0.88227670       0.94364393       0.97083913       0.90709207       0.99721544       0.95672646       0.93273220       0.93719693       0.94514279       0.93913168       0.94560835       0.94195076       0.95789017
  17075.425       0.96090496       0.95578416       0.96962618       0.94158420       0.93505979       0.95599777       0.92675320       0.92538615       0.96783792       0.88184271       0.92498308       0.96912862       0.93113098       0.93364344       0.91093097       0.96150757       0.93227571       0.89866123       0.85522607       0.92425324       0.92729806       0.98140905        1.1479780       0.95803732       0.96034101       0.90215109       0.98758809       0.91529993       0.92772092       0.92948407       0.95069481       0.93407552       0.92544280       0.92308740       0.95043037
  17076.026       0.95845136       0.95503010       0.95952942       0.94386731       0.92956414       0.94109335       0.91866698       0.91649160       0.96192455       0.87853651       0.91965818       0.95390098       0.93030035       0.92654649       0.97187880       0.95557361       0.92143973       0.89067631       0.85336672       0.92488260       0.92215702       0.97787745       0.86201994       0.93967010       0.95296472       0.91669552       0.97048616       0.91878552       0.91943893       0.92293294       0.94798482       0.92589013       0.92079218       0.92662887       0.93972011
  17076.652       0.95146926       0.95452707       0.96072135       0.94478798       0.92669921       0.93420509       0.91181976       0.90762838       0.94000446       0.87855646       0.92077097       0.93940936       0.92287322       0.92091256       0.90351930       0.96074130       0.92943947       0.88648259       0.85030060       0.91277916       0.91006728       0.96721433       0.98939678       0.93776601       0.94103135       0.89961582       0.95555853       0.89225473       0.90659119       0.91565064       0.94594270       0.92062161       0.90981286       0.90820465       0.92802777
  17077.342       0.95355573       0.94962978       0.95220949       0.94485290       0.92149887       0.92684698       0.90220712       0.90017196       0.93283400       0.87497256       0.89619775       0.92494424       0.92370329       0.91763835       0.93221808       0.95512941       0.91163949       0.88344515       0.85248385       0.90443872       0.91302120       0.95341798       0.95027015       0.90303080       0.93681320        1.0014542       0.93492414       0.97517951       0.89711002       0.90930191       0.94175667       0.90963231       0.91189033       0.96812108       0.91583479
  17078.083       0.94939812       0.94786393       0.95305086       0.95669015       0.91505621       0.91732525       0.88914905       0.88798821       0.91707532       0.87439915       0.89520400       0.91588740       0.91226864       0.89891562       0.88744210       0.94928812       0.87838661       0.88654751       0.85454565       0.89524134       0.90311317       0.92178462       0.96843778        1.0093222       0.93844239       0.94003635       0.91023068       0.86316217       0.88766053       0.89981143       0.94038411       0.89737877       0.90143957       0.91122468       0.90124445
  17078.876       0.94244712       0.94220765       0.94941040       0.93903508       0.91066695       0.90562580       0.88212406       0.88058522       0.89456835       0.87703341       0.87140606       0.89822853       0.92580259       0.91020902       0.93966177       0.95141370       0.88795512       0.88948259       0.86020974       0.90317852       0.91243333       0.90200887        1.0325754        1.0186777       0.91966541       0.89433368       0.88986849       0.92181167       0.88083476       0.89565266       0.93642636       0.88872782       0.91142200       0.90889044       0.89076067
  17079.745       0.93761163       0.93575799       0.93182888       0.91050590       0.90506817       0.90328558       0.86770032       0.88023908       0.88067198       0.88450695       0.87361082       0.87985398       0.91718166       0.90983707       0.90725269       0.94690017       0.89511604       0.90949607       0.86946258       0.89326420       0.89894337       0.87897338       0.92981879       0.83649821       0.91428082       0.88432764       0.87244668       0.91670149       0.87111585       0.89038395       0.92449420       0.88664585       0.89976363       0.90237960       0.87992111
  17080.628       0.92791063       0.92791932       0.93391998       0.91271514       0.89873810       0.89488063       0.87427113       0.87390895       0.86474950       0.88975057       0.86391734       0.86622960       0.91428039       0.89301666       0.92429201       0.93824740       0.88866646       0.90729748       0.88005654       0.90907313       0.91035537       0.86716399       0.82391954       0.87542085       0.91414415       0.93048030       0.85306218       0.94073189       0.86696679       0.88860001       0.92348812       0.88171852       0.90698098       0.92565206       0.87145198
  17081.612       0.92288790       0.92044921       0.91103144       0.90236300       0.89353917       0.87833371       0.86773838       0.88501495       0.86374406       0.89149813       0.86364323       0.86285914       0.89688345       0.88227776       0.89169357       0.91142075       0.88885926       0.92105566       0.89120998       0.89954449       0.90970025       0.85944548       0.90737556       0.89854844       0.91286418       0.90805710       0.84633256       0.87858960       0.87525331       0.88770567       0.90985056       0.87999813       0.90355199       0.89717679       0.87166615
  17082.635       0.92249908       0.91352565       0.91288864       0.91237533       0.89311480       0.88418490       0.87091686       0.87526734       0.85425051       0.90507440       0.87992344       0.85518670       0.89814150       0.87652930       0.92431593       0.92147729       0.88949687       0.90838781       0.90720079       0.90210033       0.89951640       0.85005453       0.86493510       0.94478697       0.88869009       0.93265994       0.84048525       0.91142771       0.88159908       0.88952897       0.91270984       0.88300766       0.89525830       0.90764970       0.87243452
  17083.684       0.91706529       0.90832481       0.90071349       0.89046209       0.89614183       0.88437329       0.87885841       0.89381018       0.86244283       0.91446224       0.87858214       0.86136057       0.88794340       0.86498064       0.92182973       0.91009913       0.89532305       0.91619249       0.92412159       0.90283560       0.89711900       0.85801047       0.90249192       0.90480128       0.89864134       0.86272336       0.84790106       0.89608954       0.88989204       0.89963837       0.90351396       0.88989927       0.89123831       0.88324314       0.88105679
  17084.759       0.91580772       0.90847010       0.91296814       0.90968532       0.90239729       0.88848376       0.89355926       0.90543043       0.87500101       0.92981160       0.90091192       0.86914819       0.89339169       0.88895820       0.93472151       0.90836974       0.86859591       0.94951652       0.94299684       0.90334278       0.90073079       0.85259095       0.87175185       0.90271013       0.88866306       0.84971298       0.85460487       0.86800531       0.90162671       0.91013514       0.90836357       0.89761694       0.89641257       0.86682728       0.89072067
  17085.808       0.92411822       0.91210062       0.92028989       0.89355142       0.91179556       0.89586153       0.90917560       0.91971385       0.88188790       0.94707034       0.91274604       0.88359602       0.91252157       0.89969964       0.89529498       0.90271607       0.90657423       0.95567091       0.96130045       0.90698010       0.90501706       0.86927205        1.0173198       0.93837940       0.89057179       0.90821992       0.86745914       0.90101288       0.91124751       0.91868814       0.90855435       0.91357423       0.90311579       0.89717023       0.90108428
  17086.870       0.92587758       0.91869964       0.93295948       0.92954113       0.92367244       0.91352268       0.92240016       0.93181818       0.89796770       0.95969738       0.92998494       0.90013821       0.91592279       0.91426005       0.91920199       0.90882450       0.91104910       0.94386656       0.97690735       0.92012573       0.91362865       0.87766691       0.82821379       0.93322438       0.88521716       0.92631613       0.87312788       0.93649257       0.91830561       0.92978281       0.92123658       0.92697312       0.91139757       0.91333045       0.90906777
  17087.983       0.93432412       0.93057124       0.94391567       0.92415142       0.93757606       0.92549843       0.93297124       0.94956645       0.91257484       0.97433008       0.93669326       0.90951060       0.93402829       0.91040830       0.98145510       0.92750733       0.92816850       0.95642103       0.99293107       0.94262397       0.92495801       0.89321397       0.91054882       0.89022414       0.89767590       0.94119451       0.89203966       0.92504502       0.93069038       0.94395101       0.93238906       0.94034683       0.92259850       0.91840255       0.92421613
  17089.084       0.94889679       0.94275533       0.95451563       0.95002473       0.95085140       0.93708282       0.95300870       0.95492195       0.91761900       0.98275797       0.94909643       0.92138416       0.95293990       0.92989791       0.93015461       0.92521380       0.94788827       0.99120443        1.0088550       0.95403058       0.94168081       0.90520079       0.99625373       0.93314621       0.91903976       0.95960752       0.90852777       0.88370363       0.93999055       0.95553080       0.94441857       0.95218187       0.93972904       0.91810709       0.93671009
  17090.197       0.96504495       0.95885083       0.95645469       0.95683499       0.96651301       0.95363090       0.96725715       0.97175911       0.93727070       0.99428114       0.96734260       0.93911074       0.97741037       0.94794916       0.94881960       0.93343564       0.95684950       0.99251330        1.0188981       0.97270157       0.96594636       0.92879147        1.0172885       0.88792321       0.93189994       0.98383463       0.92271564       0.94725846       0.95129747       0.96981558       0.95570736       0.96738010       0.96351658       0.95187505       0.94999849
  17091.324       0.97035966       0.97650621       0.98865067       0.96740122       0.98703603       0.97500085       0.98203542       0.98668411       0.96106233        1.0069218       0.99314230       0.96545362       0.98932872       0.99039181        1.0102774       0.97265854       0.96474503        1.0170615        1.0358209       0.99711894       0.96225297       0.94767399        1.1165435       0.84739718       0.96046428        1.0284670       0.94349030        1.0403794       0.97502296       0.98557138       0.97721525       0.98475689       0.96545254        1.0061158       0.97013118
  17092.464       0.99360629       0.99577894        1.0003466        1.0377689        1.0069616       0.98646785       0.99997987        1.0132225       0.98087534        1.0279663        1.0052697       0.98489960        1.0210678        1.0300267       0.97472674       0.97788771        1.0109245        1.0339806        1.0582208        1.0273065        1.0152174       0.97186297       0.97224506       0.96539425       0.97703932        1.0686911       0.96787312       0.97706187        1.0077938        1.0022502        1.0038134        1.0069618        1.0139429        1.0048426       0.99480185
  17093.616        1.0171237        1.0205365        1.0176131        1.0218973        1.0294471        1.0159150        1.0253062        1.0311007        1.0082768        1.0577877        1.0381067        1.0060576        1.0164776        1.0087634        1.0367897        1.0020738       0.99935233        1.0564670        1.0866105        1.0339050        1.0331075        1.0062581        1.0100156        1.1178187       0.98727722        1.0389839       0.99380474        1.0581577        1.0252848        1.0223308        1.0171913        1.0287454        1.0261808        1.0250246        1.0160198
  17094.794        1.0391884        1.0402466        1.0478359        1.0491597        1.0502071        1.0305686        1.0525503        1.0563093        1.0234661        1.0785843        1.0564713        1.0256720        1.0637396        1.0622772        1.0299201        1.0150229        1.0423769        1.0890593        1.1100793        1.0847820        1.0519916        1.0225880        1.1291708        1.1110175        1.0142975        1.0561194        1.0116344        1.0536241        1.0439970        1.0403462        1.0443027        1.0522506        1.0510725        1.0382684        1.0342472
  17095.960        1.0514062        1.0550440        1.0523248        1.0543303        1.0651039        1.0719942        1.0751585        1.0789669        1.0393878        1.1021774        1.0812249        1.0421206        1.0788102        1.0678307        1.0653905        1.0378478        1.0611880        1.1029805        1.1257219        1.0781393        1.0648821        1.0360589        1.1490813        1.0818402        1.0197775        1.0346628        1.0330929        1.0723941        1.0548855        1.0568127        1.0530940        1.0765058        1.0637338        1.0391237        1.0505549
  17097.164        1.0615209        1.0658848        1.0654679        1.0861173        1.0765621        1.0680528        1.0794831        1.0896908        1.0515641        1.1141941        1.0969697        1.0551146        1.0962085        1.0889172        1.0502447        1.0580302        1.0496180        1.1171269        1.1383037        1.0815589        1.0758300        1.0482958        1.1857222        1.1414720        1.0193041        1.1532245        1.0404604        1.1087174        1.0691379        1.0665110        1.0679734        1.0822527        1.0761622        1.0903793        1.0610144
  17098.343        1.0700240        1.0757564        1.0825192        1.0912106        1.0811695        1.0886513        1.0820670        1.0934925        1.0593756        1.1125592        1.0978149        1.0603489        1.1037826        1.0954719        1.0900639        1.0319756        1.0579733        1.1182312        1.1327992        1.0941412        1.0873185        1.0502644        1.0598269        1.2753921        1.0317366        1.0647984        1.0461720        1.1719965        1.0808034        1.0683101        1.0724752        1.0883169        1.0867688        1.0861673        1.0674155
  17099.573        1.0738493        1.0819313        1.0839718        1.0933708        1.0839848        1.0827579        1.0825397        1.0849480        1.0577000        1.1092850        1.1000269        1.0585110        1.1492404        1.1217816        1.0992293        1.0428369        1.0771058        1.1106646        1.1274300        1.1003876        1.0889663        1.0599927        1.0943030        1.2446859        1.0434267        1.1183158        1.0477230        1.1399622        1.0702261        1.0718122        1.0775879        1.0886621        1.0960277        1.0971874        1.0655527
  17100.791        1.0757470        1.0852269        1.0801008        1.0517677        1.0879578        1.0897288        1.0901806        1.0824256        1.0553536        1.1053312        1.0890486        1.0596214        1.1317089        1.1306473        1.0970176        1.1011874        1.0801419        1.1305149        1.1165644        1.1004176        1.1001839        1.0565070        1.1277761        1.1946763        1.0399109        1.1460930        1.0445428        1.1235003        1.0699129        1.0688997        1.0806028        1.0883229        1.1028838        1.0997887        1.0634096
  17102.021        1.0769920        1.0893238        1.0756646        1.0731817        1.0868059        1.0927875        1.0787897        1.0766572        1.0556278        1.1059536        1.0780959        1.0531381        1.1243586        1.1495137        1.1111447        1.1076263        1.0944879        1.1364698        1.1052006        1.1102310        1.0863965        1.0454257        1.1024034        1.1749548        1.0360864        1.1293452        1.0437836        1.1005867        1.0636259        1.0667056        1.0870203        1.0868995        1.0926473        1.0855618        1.0603118
  17103.278        1.0856488        1.0934522        1.0971121        1.0856112        1.0866390        1.0874933        1.0731865        1.0734736        1.0604634        1.0962342        1.0803278        1.0596183        1.1337826        1.1393549        1.0838387        1.0885747        1.0881291        1.1152338        1.1010180        1.1098992        1.1104838        1.0568579        1.0640716        1.1566331        1.0283857        1.1688884        1.0496936        1.0768501        1.0643014        1.0655769        1.0915611        1.0835784        1.1121415        1.0880749        1.0621265
  17104.534        1.0896828        1.0962885        1.1031252        1.0913098        1.0861123        1.0856163        1.0718473        1.0723563        1.0557224        1.0908089        1.0829337        1.0587513        1.1445382        1.1376980        1.1415667        1.1161320        1.0629715        1.1351768        1.0897875        1.1242503        1.1182224        1.0518009        1.2758151        1.1509668        1.0447769        1.1371073        1.0536929        1.1328901        1.0670670        1.0661747        1.1016215        1.0782476        1.1195701        1.1010786        1.0645782
  17105.816        1.0871356        1.0990280        1.0953453        1.0724788        1.0853343        1.0935928        1.0712289        1.0765918        1.0547262        1.0823090        1.0726463        1.0516845        1.1319087        1.1410764        1.1081820        1.1160096        1.0832884        1.1018265        1.0831239        1.1158062        1.1151593        1.0465497        1.0629455        1.1787576        1.0470455        1.0965546        1.0532916        1.0499722        1.0572321        1.0628378        1.0958143        1.0799485        1.1157434        1.0613679        1.0600318
  17107.125        1.0789828        1.0989992        1.1010127        1.0936979        1.0861203        1.0878442        1.0641588        1.0643646        1.0573822        1.0777501        1.0701277        1.0518866        1.1339464        1.1164027        1.1319054        1.1009441        1.0976922        1.1015083        1.0757093        1.1226556        1.1110744        1.0541207        1.1276139        1.2432209        1.0480974        1.1317361        1.0466579        1.1432829        1.0530843        1.0586005        1.0975648        1.0777967        1.1111848        1.1042850        1.0550019
  17108.395        1.0867884        1.0977965        1.0908436        1.0938411        1.0846861        1.0769240        1.0566425        1.0613182        1.0536281        1.0735253        1.0546267        1.0551328        1.1450465        1.1111801        1.0979840        1.1147538        1.0957344        1.0952940        1.0711794        1.1107228        1.1163846        1.0487795        1.0767762        1.2009344        1.0381475        1.1526035        1.0447159        1.1000011        1.0495126        1.0568565        1.0973150        1.0710717        1.1165507        1.0936461        1.0526044
  17109.703        1.0834880        1.0976863        1.1047643        1.1032312        1.0852651        1.0792618        1.0542723        1.0573750        1.0526465        1.0665663        1.0604949        1.0621015        1.1066063        1.1223721        1.1226253        1.1061816        1.0914800        1.0915784        1.0730525        1.1033282        1.1160815        1.0518174        1.1846381        1.2026673        1.0289675        1.1659275        1.0521304        1.1625947        1.0544559        1.0581436        1.0979760        1.0696103        1.1114481        1.1158050        1.0571177
  17111.038        1.0804180        1.0908563        1.0832569        1.0987512        1.0851927        1.0790849        1.0628122        1.0599977        1.0629546        1.0665969        1.0705396        1.0651615        1.1061119        1.0945767        1.1031108        1.0967286        1.0910545        1.0854116        1.0773399        1.0835962        1.0989632        1.0574049        1.2260429        1.1285893        1.0721385        1.1126729        1.0574344        1.0852609        1.0571336        1.0636940        1.0871685        1.0739903        1.0964124        1.0868071        1.0616278
  17112.360        1.0802458        1.0859075        1.0804174        1.0664834        1.0855662        1.0737779        1.0745746        1.0710885        1.0797986        1.0704652        1.0727923        1.0740005        1.1005176        1.1093193        1.0915288        1.1031986        1.0849675        1.0973708        1.0800601        1.0883654        1.0944895        1.0739267        1.2632811        1.1183121        1.0851332        1.1331712        1.0687662        1.1493387        1.0587467        1.0689531        1.0823579        1.0789040        1.0930659        1.1192021        1.0677061
  17113.695        1.0735394        1.0767819        1.0734949        1.0902224        1.0857548        1.0914351        1.0840572        1.0796316        1.0902380        1.0800990        1.1013966        1.0909208        1.0791406        1.0809971        1.0859209        1.0884931        1.1016753        1.0865263        1.0828745        1.0657711        1.0928118        1.1004015        1.2225287        1.1869167        1.0734676        1.1142145        1.0871329        1.0597645        1.0699370        1.0756794        1.0763298        1.0933900        1.0870664        1.0793320        1.0798242
  17115.068        1.0577122        1.0659737        1.0759889        1.0845168        1.0827294        1.0870404        1.0903403        1.0914495        1.1061274        1.0850023        1.1084992        1.1051478        1.0835609        1.0782755        1.0930067        1.0839103        1.0973352        1.0781709        1.0826844        1.0572770        1.0956397        1.1193796        1.0298892        1.1529177        1.0896089        1.0818020        1.1052064        1.1094910        1.0784702        1.0828394        1.0692036        1.0987200        1.0897013        1.0904477        1.0911008
  17116.442        1.0426109        1.0568935        1.0410421        1.0539493        1.0751243        1.0931330        1.1066783        1.0971046        1.1092766        1.0782475        1.1109393        1.1126800        1.0772721        1.0700253        1.0685198        1.0838642        1.0930356        1.0732559        1.0780184        1.0500714        1.0826399        1.1240542        1.2236328        1.1122756        1.0788563        1.0755398        1.1213944        1.0385698        1.0976895        1.0845370        1.0530988        1.1019497        1.0779740        1.0612828        1.1034933
  17117.829        1.0335131        1.0435686        1.0469531        1.0627037        1.0649472        1.0853323        1.1131348        1.1031560        1.1195380        1.0780951        1.1074105        1.1218018        1.0638069        1.0301054        1.0469511        1.0560006        1.0830153        1.0685825        1.0690956        1.0437754        1.0608738        1.1203783        1.0077665        1.0967411        1.0749257        1.0940776        1.1321225        1.0262270        1.0962356        1.0826621        1.0461400        1.1020250        1.0562910        1.0620488        1.1059562
  17119.216        1.0251189        1.0349029        1.0460246        1.0245949        1.0486301        1.0763800        1.1027812        1.0915129        1.1131678        1.0607473        1.1017926        1.1162591        1.0663477        1.0422959        1.0478546        1.0204401        1.0743588        1.0677721        1.0545519        1.0484808        1.0423155        1.1320326        1.0668673        1.0287829        1.0690155        1.0854306        1.1299136        1.0165708        1.0893720        1.0758659        1.0316964        1.0921845        1.0426822        1.0539649        1.1006208
  17120.629        1.0118238        1.0211399        1.0309567        1.0390194        1.0372062        1.0686413        1.0869628        1.0835526        1.1063903        1.0538095        1.0985240        1.1021417        1.0496020        1.0213123        1.0087129        1.0064052        1.0355509        1.0461777        1.0423819        1.0229346        1.0427161        1.1266864        1.0725655        1.1107238        1.0514221        1.0108486        1.1183181        1.0512394        1.0754945        1.0641061        1.0205220        1.0796639        1.0393887        1.0349615        1.0881859
  17122.042        1.0127359        1.0137692        1.0210953        1.0364929        1.0257284        1.0482691        1.0734552        1.0757831        1.0933995        1.0404491        1.0868612        1.0834072        1.0541592        1.0083999        1.0107258        1.0251932        1.0155485        1.0269264        1.0303799        1.0108186        1.0226159        1.1021467        1.0666042        1.0478295        1.0467522        1.0236855        1.1031703       0.98104808        1.0568588        1.0507769        1.0185065        1.0653448        1.0235072        1.0143951        1.0724266
  17123.495        1.0071469        1.0033986        1.0123896       0.99320110        1.0151416        1.0354492        1.0540848        1.0584422        1.0744820        1.0246911        1.0606699        1.0597082        1.0084417        1.0081898       0.99493436        1.0000010        1.0175645        1.0229452        1.0203030       0.99484244        1.0230401        1.0775715       0.98786436        1.0620947        1.0246019        1.0550123        1.0740738       0.99067903        1.0380377        1.0365307        1.0003781        1.0497964        1.0169268        1.0206511        1.0516381
  17124.947        1.0001870       0.99562970        1.0068888       0.99919111        1.0051679        1.0132465        1.0318330        1.0342637        1.0428620        1.0108907        1.0472006        1.0371480       0.98963069       0.97463046       0.98920941        1.0139421       0.99720277        1.0196616        1.0122712       0.98131589       0.99589630        1.0606152       0.89883411        1.0421678        1.0164467        1.0545042        1.0507044       0.99623006        1.0276554        1.0237028       0.99808850        1.0285448       0.99106134        1.0193136        1.0360542
  17126.399       0.99152459       0.99098754        1.0008528        1.0065200       0.99601372        1.0088594        1.0145624        1.0160646        1.0252009        1.0078045        1.0174690        1.0204397       0.97943488       0.98297233       0.99306485       0.98233567       0.99528894       0.99158071        1.0064388       0.98056939       0.98154614        1.0362177       0.98641760        1.0561997       0.98693576        1.0110519        1.0245049       0.97669858        1.0169174        1.0097011       0.99072328        1.0152739       0.97899726       0.98891592        1.0190051
  17127.865       0.98782327       0.98383468       0.98460844       0.97067602       0.98718985       0.99205554       0.99471165        1.0003275       0.99958427       0.99035570       0.99713852        1.0034688       0.98255812       0.98443456       0.98806511       0.98938544       0.99726178       0.99779762       0.99742592       0.97966218       0.99247209        1.0049970        1.0080488       0.84632200       0.98001216       0.97136243        1.0033232       0.93916116        1.0000936       0.99648630       0.98129138       0.99894453       0.98796547       0.96104916        1.0018884
  17129.331       0.98402868       0.97903999       0.97931684       0.99902105       0.97898190       0.98822080       0.97673214       0.99118330       0.98645894       0.98353350       0.98871711       0.98564314       0.98025737       0.98044341       0.96832610       0.98379327       0.98824783       0.98295885       0.99138156       0.98651440       0.99223670       0.99604906       0.99845489       0.96169128       0.98301233       0.95325009       0.98978673       0.94755908       0.98668238       0.98681277       0.98391294       0.98912187       0.98730290       0.95877326       0.98963655
  17130.810       0.97249343       0.97456346       0.98936499       0.98415419       0.97624568       0.97488557       0.96923905       0.97958705       0.98299381       0.98357803       0.97504805       0.98382740       0.97009663       0.98692519       0.93585413       0.98898585       0.97085876       0.96491767       0.98070153       0.95564702       0.98332871       0.98421972        1.0421218       0.93443474       0.98004468       0.92227900       0.97878150       0.93378352       0.97647484       0.98296855       0.97619208       0.97948901       0.97927892       0.94301884       0.98125008
  17132.328       0.97508750       0.97156880       0.97112257       0.99420748       0.97190651       0.97555757       0.96861223       0.97183282       0.97190333       0.97755199       0.96243215       0.97087365       0.95771326       0.95689294       0.95205991       0.97096230       0.94519827       0.97529325       0.98173624       0.97048460       0.97628094       0.97853160       0.93786531       0.96740681       0.96993106       0.98664802       0.97481188       0.94536414       0.97692717       0.97926858       0.97424347       0.97043386       0.97006852       0.96488130       0.97882640
  17133.846       0.96947206       0.97047363       0.97259558       0.97306636       0.96802168       0.97252793       0.97481332       0.96955507       0.96535945       0.97880364       0.97165062       0.97389552       0.97451295       0.93853287       0.95114382       0.95791377       0.94688850       0.96789681       0.97748779       0.96956482       0.97943515       0.97943744       0.89901388        1.0204501       0.96945716       0.95447088       0.96956157       0.93725761       0.97155129       0.97493899       0.96754634       0.97129659       0.97362973       0.95137290       0.97386023
  17135.378       0.96956540       0.96889204       0.97166897       0.98775834       0.96935535       0.96636872       0.96707435       0.97177036       0.96624118       0.98194432       0.96578879       0.96949240       0.95681064       0.95679989       0.92018086       0.97539200       0.92615164       0.95716144       0.97657721       0.95817388       0.97602252       0.97480672       0.96646637       0.97588341       0.97445437       0.96221368       0.96695845        1.0121525       0.97497827       0.97749690       0.97060706       0.96648127       0.96976536       0.98046836       0.97493419
  17136.922       0.97230789       0.96911700       0.97371646       0.99783129       0.96700993       0.97321384       0.97312857       0.97683195       0.96103932       0.98354432       0.97639437       0.97069984       0.94677476       0.95116328       0.95091515       0.94927478       0.94737880       0.96279459       0.97819884       0.97355079       0.97120711       0.97584267        1.1381790       0.96790474       0.96702908       0.97511260       0.95812568       0.96898897       0.98020793       0.97800741       0.97133826       0.97302663       0.96430128       0.96797816       0.97388990
  17138.480       0.97466658       0.97134016       0.96939468       0.95755901       0.97165257       0.96636671       0.97029822       0.98185128       0.96974543       0.98644196       0.97101335       0.96901428       0.94124710       0.95621139       0.95196365       0.94645331       0.91118216       0.96988703       0.98268263       0.97620529       0.97665382       0.96213896       0.93901428       0.89543168       0.96565012       0.96807430       0.95645766       0.92938648       0.98127115       0.97847310       0.96466925       0.96811150       0.96815325       0.95206040       0.97382565
  17140.038       0.97107359       0.97470548       0.97334183       0.99021713       0.97369926       0.97299984       0.97109169       0.98142841       0.97000504       0.98805788       0.97735164       0.97580811       0.93935507       0.95986571       0.98146484       0.98147479       0.92640580       0.97195296       0.98217420       0.97539990       0.96592966       0.96835132        1.0489682       0.89789086       0.96503010       0.98217142       0.96167637       0.92641904       0.97948602       0.97952659       0.97641057       0.97238910       0.95962227       0.95556412       0.97532015
  17141.634       0.98101883       0.97653322       0.96587031        1.0131538       0.97444027       0.97803512       0.97877177       0.98062341       0.97670021       0.99057831       0.98334658       0.96924311       0.96005346       0.96680992       0.95285203       0.97425234       0.95430092        1.0002982       0.98299704       0.97378157       0.97839372       0.97595695        1.1106597       0.99071159       0.96652827       0.98176964       0.96461424       0.97553049       0.97927034       0.98056875       0.97947713       0.98024697       0.97280081       0.97224107       0.97656684
  17143.206       0.98499719       0.98323986       0.97757573       0.97977710       0.97808476       0.97972312       0.98139130       0.99079741       0.98041825       0.99241121       0.97639804       0.97275025       0.96966815       0.98038082       0.89180402       0.98412281       0.96715179       0.97549744       0.98600189       0.97273497       0.97704485       0.98077523       0.80258171       0.90028966       0.95760917       0.92382699       0.96875192       0.96976385       0.97924262       0.98208875       0.97912653       0.98396710       0.97392466       0.94815772       0.97847036
  17144.816       0.97778249       0.98583809       0.99422376       0.99913894       0.98081714       0.97877684       0.98745033       0.98420164       0.98573590       0.99555547       0.99112319       0.97495014       0.98843116       0.95321041       0.94975453        1.0039294       0.94741731       0.99581227       0.99302714       0.98847104       0.98385366       0.97538228       0.95259059        1.0346717       0.98265151       0.96888711       0.97068105       0.95442009       0.98998745       0.98551727       0.99026026       0.98423097       0.98013505       0.96634488       0.98380723
  17146.440       0.99260285       0.98998887        1.0065049       0.98945107       0.98766665       0.98746943       0.98600085       0.99065048       0.98918956        1.0043803       0.99179466       0.98077777       0.97789879       0.98320008       0.94191077       0.99161109       0.95287553       0.98855426       0.99819230       0.98101369       0.99425787       0.97394392       0.97007231       0.99165042       0.95621874       0.94820612       0.97414438       0.96264527       0.99425964       0.98463291       0.99056662       0.98881138       0.98894058       0.95354394       0.98606409
  17148.063       0.99505389       0.99344975        1.0046453        1.0023345       0.99200451       0.99052797       0.98768969       0.99229709       0.98267427        1.0032217       0.97567162       0.98063925       0.99814782       0.96780541       0.97130782       0.98932811       0.99078857       0.99638954        1.0073960       0.99318315       0.98101518       0.97741371       0.85904043        1.0815496       0.98993065       0.96047689       0.96755483        1.0131440       0.98876852       0.98548085       0.99503355       0.99171052       0.98017138       0.98553257       0.98231858
  17149.688       0.99509892       0.99423665        1.0053262       0.99061322       0.99678065       0.98483566       0.98711571       0.99649704       0.98086452        1.0022002       0.98834135       0.98427248       0.97699933       0.99137717       0.98886025        1.0057299       0.99596934        1.0198654        1.0116990        1.0044155       0.99777903       0.97400558       0.99424330       0.95099129       0.96969002        1.0111019       0.96610825        1.0416954       0.98793268       0.98649715       0.99793877       0.99358134       0.99204105        1.0050637       0.98188332
  17151.338       0.99508241       0.99779781       0.99740180        1.0337023        1.0013712       0.99391630       0.98910430       0.99778537       0.98745294       0.99967373       0.98665547       0.98244755       0.99779280       0.99489486        1.0096142        1.0093015        1.0006232        1.0161038        1.0163645       0.98776321       0.99215700       0.97631629       0.93098182       0.96107253       0.97560922       0.96686801       0.96727138       0.97796578       0.98621032       0.99193663        1.0022075       0.99633227       0.99087367       0.97165858       0.98350244
  17153.014       0.99512957        1.0000644       0.99711198        1.0302860        1.0038754       0.99231942       0.98286356       0.98848039       0.98921024        1.0043306       0.97881338       0.98300174        1.0004309        1.0154629       0.99838593       0.99834921       0.98400115       0.99827695        1.0230857       0.99090058        1.0035351       0.96369275        1.1299484       0.88197830       0.97527300       0.98847866       0.96757066        1.0169404       0.99588117       0.98843569        1.0006866       0.99132567        1.0015231       0.99122931       0.98563502
  17154.691        1.0021483        1.0053279        1.0141032        1.0196779        1.0067492       0.99706519       0.99339690       0.98488691       0.98676946       0.99936226       0.97383353       0.98234483       0.99347246       0.98897879        1.0241393        1.0028289        1.0022543        1.0246588        1.0219129        1.0055508        1.0116823       0.96940064        1.1508418       0.98554455       0.98793577        1.0096464       0.97201641        1.0080590       0.99258860       0.99123682        1.0069775       0.99377351        1.0053017       0.99952561       0.98696164
  17156.381        1.0077682        1.0097528        1.0207341        1.0323446        1.0092476       0.99521661       0.98541403       0.99259593       0.98106149        1.0027192       0.98843114       0.98664390       0.99593163        1.0069411        1.0089108        1.0164608       0.98507500        1.0129451        1.0180153        1.0030413        1.0101002       0.97748116        1.0703663       0.98823219       0.97860042       0.97982561       0.97339128        1.0030249       0.98822431       0.99049913        1.0137122       0.99274159        1.0056159       0.98487999       0.98572124
  17158.084        1.0137337        1.0119738        1.0245990        1.0375535        1.0092343        1.0020967       0.98568858       0.98855111       0.99075359       0.99919297       0.98148220       0.98490203        1.0158145        1.0274352       0.99636380        1.0171638        1.0144371        1.0059121        1.0135294        1.0072643        1.0091478       0.98862399       0.97087748       0.92261323       0.99005757        1.0673904       0.97914724        1.0270316       0.98840667       0.99231251        1.0174091       0.99726851        1.0088949        1.0257217       0.98828173
  17159.787        1.0178989        1.0155937        1.0253892        1.0419316        1.0136854        1.0028622       0.98189713       0.98560044       0.98919044       0.99832946       0.98556887       0.98657581        1.0096434        1.0116752       0.99924866        1.0138801        1.0129265        1.0142268        1.0103209        1.0144952        1.0002617       0.98007777        1.0471056       0.96066140       0.98764100        1.0525186       0.97751843        1.0830384       0.99187948       0.99308307        1.0202275       0.99641261       0.99999009        1.0382798       0.98914304
  17161.543        1.0193968        1.0187294        1.0231951        1.0318495        1.0125653        1.0092608       0.99250766       0.98718708       0.99267689       0.99766718       0.98021052       0.98919584        1.0155338        1.0150098        1.0025520        1.0240694        1.0196959        1.0075518        1.0064036        1.0248604       0.99919879       0.99361832        1.0227017       0.97620251       0.98892795        1.0094581       0.98388008        1.0420765       0.99404711       0.99428175        1.0223833       0.99967864        1.0001758        1.0111522       0.99238179
  17163.260        1.0153700        1.0210682        1.0322746        1.0354694        1.0105103       0.99843976       0.99097931       0.99566423       0.98842630        1.0028904       0.98005353       0.98935786        1.0297374        1.0301251       0.97387903        1.0161676        1.0125451        1.0125638        1.0062376        1.0240295        1.0205269       0.99652214       0.97443619        1.0594442        1.0033687        1.0079691       0.98169840        1.0465498       0.99447013       0.99388010        1.0227716       0.99818348        1.0200538        1.0169402       0.99166231
  17164.990        1.0130211        1.0214551        1.0253532        1.0380318        1.0129255        1.0023935       0.99854862       0.99554756       0.99767841        1.0032023       0.98307194       0.99112975        1.0162922        1.0356920       0.96846561        1.0110656        1.0013206        1.0115441        1.0054449        1.0138341        1.0147164        1.0041981        1.0886164        1.0444417        1.0024048       0.98043799       0.98635171        1.0722064       0.99722875       0.99739523        1.0191883       0.99999478        1.0140704        1.0160285       0.99528493
  17166.772        1.0181250        1.0233222        1.0416078        1.0169099        1.0132855        1.0109427       0.99567288       0.99355251       0.99549849        1.0043239       0.99403903        1.0030213        1.0025809        1.0059178       0.99340882        1.0032093        1.0134639       0.99780178        1.0095956        1.0129733        1.0253751        1.0096223       0.97277669        1.0484302        1.0042342        1.0362677       0.99035596        1.0769392        1.0016938        1.0003725        1.0180991        1.0036659        1.0186995        1.0366121       0.99909937
  17168.529        1.0257674        1.0254092        1.0399736        1.0423593        1.0151834        1.0238067        1.0047876        1.0084329       0.99723383        1.0131673       0.99056950       0.99827547        1.0135343        1.0218531       0.99878149        1.0320857        1.0110810        1.0006283        1.0193815        1.0274658        1.0321444       0.99927137        1.1025061       0.97956810        1.0110182        1.0347072       0.99402345        1.0152013        1.0030782        1.0032754        1.0308919        1.0095953        1.0265036        1.0180160        1.0017538
  17170.325        1.0253098        1.0235666        1.0437295        1.0439101        1.0195685        1.0219951        1.0052681        1.0142824        1.0050217        1.0151478        1.0028571        1.0065286        1.0038992        1.0122535        1.0243536        1.0598787       0.98010516        1.0123897        1.0281337        1.0198903        1.0236706        1.0107795        1.1267270       0.98395870       0.99793060        1.0293836        1.0037516       0.99852832        1.0109180        1.0098178        1.0347618        1.0089597        1.0180222        1.0063931        1.0097911
  17172.135        1.0206816        1.0240524        1.0413075        1.0621878        1.0240921        1.0229607        1.0137369        1.0210696        1.0229005        1.0221165        1.0118745        1.0077166        1.0225722        1.0267729       0.95170462        1.0428967       0.98919331        1.0126908        1.0359294        1.0317304        1.0225931        1.0215356        1.0882474       0.95229448        1.0064095       0.98739510        1.0081896       0.99514129        1.0130902        1.0146938        1.0358641        1.0173850        1.0206267       0.99416891        1.0136405
  17173.931        1.0269483        1.0215552        1.0374806        1.0406746        1.0280325        1.0251214        1.0208956        1.0280714        1.0152715        1.0289115        1.0240864        1.0119816        1.0142781        1.0132872        1.0013963        1.0522680        1.0031885        1.0166570        1.0380384        1.0002223        1.0287866        1.0243396        1.0246598       0.99721690        1.0086635        1.0486996        1.0165748        1.0617612        1.0250906        1.0172734        1.0286100        1.0233926        1.0235447        1.0373841        1.0212800
  17175.754        1.0228832        1.0203317        1.0273120        1.0392991        1.0251328        1.0313348        1.0270622        1.0323842        1.0197353        1.0306892        1.0310211        1.0252454        1.0161031        1.0352300       0.97063317        1.0415967        1.0178062        1.0209134        1.0442814        1.0186360        1.0329146        1.0411049        1.0011251       0.99608915        1.0134644        1.0132778        1.0236940        1.0188810        1.0320184        1.0226163        1.0271094        1.0297522        1.0285135        1.0130138        1.0277244
  17177.617        1.0212228        1.0166970        1.0316180       0.98064504        1.0257771        1.0309243        1.0246796        1.0337070        1.0373082        1.0318504        1.0296022        1.0232891        1.0070575        1.0274310       0.94958387        1.0459772        1.0157214        1.0199977        1.0436642        1.0107205        1.0199299        1.0333526       0.96453474        1.0326262       0.99955372        1.0223142        1.0258956        1.0063859        1.0339901        1.0231102        1.0166197        1.0317441        1.0165457        1.0072698        1.0292939
  17179.427        1.0223314        1.0149191        1.0268323       0.97891253        1.0235746        1.0379792        1.0305532        1.0432654        1.0327476        1.0360058        1.0351828        1.0253210        1.0152247        1.0105526       0.98837163       0.99607184        1.0184358        1.0226911        1.0420271       0.99459184        1.0201054        1.0385827       0.99237756       0.93596618        1.0037341        1.0047630        1.0278057        1.0209299        1.0403349        1.0245654        1.0044605        1.0360115        1.0166486        1.0076781        1.0325262
  17181.303        1.0274302        1.0151572        1.0222779       0.98626250        1.0217404        1.0287024        1.0278669        1.0380469        1.0352140        1.0362428        1.0358405        1.0222174       0.98881352        1.0076998       0.93876816       0.99178402        1.0201842        1.0095871        1.0420528        1.0295118        1.0173615        1.0314373        1.1495074        1.0274240        1.0087291        1.0238387        1.0349325        1.0381455        1.0398679        1.0267544        1.0109136        1.0342884        1.0108005        1.0213976        1.0354701
  17183.167        1.0223401        1.0103813        1.0133457        1.0443910        1.0224977        1.0328734        1.0263359        1.0363142        1.0420476        1.0345094        1.0297918        1.0300427       0.99302663        1.0098257       0.97906547       0.98411072        1.0259869        1.0333635        1.0399557        1.0138435        1.0279764        1.0451101        1.0915824        1.0291363       0.98902960        1.0269053        1.0369936        1.0354273        1.0373796        1.0249661        1.0135814        1.0350333        1.0198917        1.0149960        1.0347158
  17185.044        1.0204152        1.0086200        1.0197486        1.0086853        1.0179758        1.0300032        1.0271106        1.0344769        1.0342079        1.0295762        1.0219622        1.0285574       0.99414150        1.0017263        1.0290860        1.0289892        1.0176430        1.0107803        1.0348917       0.99958857        1.0209336        1.0447584        1.0217243       0.93120408        1.0184212        1.0022318        1.0346727        1.0254583        1.0263724        1.0253296        1.0131987        1.0303805        1.0139436        1.0132484        1.0303682
  17186.947        1.0132760        1.0022944        1.0232997        1.0019301        1.0144601        1.0174470        1.0212356        1.0285547        1.0302005        1.0233616        1.0232286        1.0251553       0.98566608        1.0087754       0.94345083        1.0300880        1.0222078       0.99423070        1.0284661       0.98775263        1.0215049        1.0465937        1.0677723       0.91394124        1.0074775        1.0197068        1.0277132        1.0041849        1.0240623        1.0202313        1.0086545        1.0261898        1.0137194        1.0082493        1.0255516
  17188.863        1.0150930        1.0102204        1.0090566       0.98035141        1.0088086        1.0205470        1.0193674        1.0206302        1.0148946        1.0218426        1.0048413        1.0184231       0.99815198       0.99720681       0.98026716       0.99559782        1.0210362        1.0027092        1.0223420       0.98513166        1.0026803        1.0236654       0.96469476       0.92108171       0.99986565        1.0041564        1.0228554       0.94853283        1.0146713        1.0146204       0.99816315        1.0200048       0.99971153       0.98226914        1.0189196
  17190.793        1.0129833        1.0285450        1.0120617       0.95359766        1.0048691       0.98630113        1.0139660        1.0153044       0.99278829        1.0221455        1.0131656        1.0133159        1.0032280       0.98842966        1.0103230       0.99170151        1.0289728        1.0292793        1.0194240        1.0036946       0.98883957       0.98684444        1.0194292        1.0202158       0.99369342        1.0028621        1.0208230        1.0192034        1.0066981        1.0168310       0.99935942        1.0128062       0.98884433        1.0032621        1.0163607
  17192.710        1.0296144       0.99751345        1.0258515        1.0699769        1.0207344        1.0217189        1.0037818        1.0093840        1.0505457        1.0013855       0.99910147        1.0184869       0.94193693        1.0043342       0.94343770        1.0410730       0.96390506       0.95654986        1.0105146       0.97609008        1.0350243        1.0567377        1.0483433       0.94464821        1.0009329        1.0435990        1.0217562       0.99096088        1.0400887        1.0142691        1.0222284        1.0094377        1.0183189        1.0098304        1.0268817
  17194.641        1.0006669       0.97728119        1.0056108        1.0282021        1.0031831        1.0125660       0.98711679        1.0102582        1.0409650       0.99258363        1.0002921        1.0082434       0.95889087       0.99093782       0.94813192        1.0365239       0.96959568       0.95033465        1.0000101       0.97440967        1.0207512        1.0365801       0.97884656        1.0287596        1.0033724       0.99380656        1.0162325       0.94887265        1.0225595        1.0013673        1.0027234        1.0041785        1.0084169       0.98017187        1.0148624
  17196.611       0.99092500       0.98988180       0.96054224       0.98662374       0.98758006       0.99327037       0.99356232       0.99073070       0.99528210        1.0018601       0.99396653       0.99432763       0.97484686       0.97115640       0.93663312       0.98912823        1.0029012       0.99541705       0.99675460        1.0020869       0.99206676       0.97895130       0.93364505        1.0050062        1.0065266       0.94487439        1.0048032        1.0005967       0.99675510       0.99420271       0.98553170       0.99807439       0.98650755       0.98216563       0.99999414
  17198.581       0.97772744       0.98674247       0.97117403       0.94299283       0.98251418       0.99709477       0.98253135       0.98007206       0.98460276       0.98935650       0.98509005       0.98570477       0.98258738       0.99838481       0.97047886        1.0027484       0.99427748       0.99333666       0.99243099        1.0027106       0.99047391       0.97188010        1.1401349       0.94184958        1.0098258        1.0368257       0.99181089       0.97770488       0.98665219       0.99127843       0.97971045       0.98976713       0.98807228        1.0061967       0.99128230
  17200.565       0.98061971       0.98585607       0.98237763       0.97723808       0.98259897       0.98270738       0.97696415       0.97937359       0.98434737       0.98382717       0.96935042       0.98914571       0.98955441       0.95800198       0.98462649       0.98720267       0.99365876       0.98514382       0.98731872       0.98500732       0.98890329       0.96623581       0.97775950       0.97638970       0.99113054       0.96403498       0.98324040        1.0114255       0.98340617       0.99017755       0.98208252       0.98357827       0.98520315       0.98704957       0.98694985
  17202.563       0.98303118       0.98367731       0.97887815       0.97731167       0.97895913       0.98511611       0.97944006       0.97222493       0.98431928       0.98003984       0.97442022       0.98320909       0.97448724       0.98853867       0.96143560       0.99487324       0.99235306       0.99589867       0.98565114       0.98638006       0.98779384       0.96404785        1.2145717       0.94967735        1.0050668       0.96031688       0.98973608        1.0043761       0.97913494       0.98771556       0.98306599       0.98322285       0.98421776       0.98812203       0.98685564
  17204.560       0.97843116       0.98340265       0.97215575       0.94637914       0.97989734       0.98350778       0.97719836       0.98199736       0.97762548       0.97892144       0.96699128       0.98186424       0.97220833       0.96868815       0.95705608       0.98628791       0.98604583       0.98082878       0.98430663       0.98304562       0.98509933       0.97304385       0.97062639       0.95998725       0.99258091       0.94829469       0.98136438       0.96199421       0.97656802       0.98311752       0.97402774       0.98096866       0.98054057       0.96628802       0.98164757
  17206.585       0.98252198       0.98731146       0.97265811       0.99512203       0.97648348       0.98905442       0.97726314       0.97454359       0.98541324       0.97866703       0.97301988       0.98125207       0.96986722       0.94638198       0.94120070       0.99348526       0.97287739       0.98657408       0.98238986       0.99172040       0.98467391       0.96829414       0.89536300       0.99416451       0.99080806        1.0179900       0.98397321       0.99764381       0.98250154       0.98522181       0.98619105       0.98072619       0.97841985       0.99995327       0.98519129
  17208.622       0.98845492       0.98833638       0.97024107       0.99557269       0.97799558       0.99038441       0.97958423       0.98680128       0.98381570       0.98405292       0.97872651       0.98622682       0.97460232       0.96583004       0.94910446       0.99046517       0.99218908       0.97326259       0.98222083       0.98601985       0.97478270       0.97119009       0.81165576       0.96133216       0.99664837       0.97702902       0.98518836       0.96171404       0.98578456       0.98541564       0.98558267       0.98711825       0.97250662       0.97678141       0.98674968
  17210.660       0.97952962       0.98878472       0.98809986       0.96532344       0.98134160       0.99158172       0.98673237       0.98159175       0.98615899       0.98411746       0.98586666       0.98614161       0.96287309       0.96122089       0.95451669        1.0110865       0.98391390       0.97867025       0.97926614       0.98771976       0.97625731       0.98750784        1.0194919       0.92883909       0.96633019       0.96911607       0.99311565       0.97966194       0.98815491       0.98811487       0.98583571       0.98772715       0.97181308       0.97016871       0.99106044
  17212.699       0.99060589       0.98918956       0.97684997       0.98534603       0.98098230       0.99381736       0.98474175       0.98082842       0.99070006       0.99047395       0.97630218       0.98769529       0.97678991       0.95645725       0.96271285       0.99791975       0.97966833       0.98680287       0.98089049       0.99249155       0.97735472       0.98576205        1.1004762       0.95455252       0.95830812       0.99874267       0.99176247       0.96883600       0.98972755       0.98532569       0.98781805       0.98721403       0.97428163       0.97367095       0.99019965
  17214.777       0.98215568       0.98958510       0.97155430       0.97232005       0.98017360       0.99060572       0.98591245       0.98013881       0.99004128       0.98517422       0.98142679       0.98695876       0.97855352       0.97214089       0.89811863        1.0066397       0.97960689       0.98832708       0.97920030       0.98824883       0.97497548       0.98091076       0.89353235       0.93066700       0.98141458       0.96043358       0.99019990       0.98423840       0.98810840       0.98555405       0.98419008       0.98666679       0.97366522       0.97386031       0.98919706
  17216.856       0.98712015       0.98754095       0.98523920       0.98387045       0.98010578       0.98052596       0.98294417       0.97503111       0.98747772       0.98389675       0.97043289       0.97903111       0.98497662       0.97400829       0.95775397       0.99253183       0.97323520       0.98029372       0.98135824       0.98084463       0.99170246       0.98216415       0.99279169       0.89726372       0.97630368       0.97106955       0.99015430        1.0061965       0.98762214       0.98388241       0.98530586       0.98099491       0.98798048       0.98289987       0.98843171
  17218.948       0.98958820       0.98900129       0.99549522        1.0156392       0.97845602       0.98062793       0.97708657       0.97254939       0.97327573       0.98011324       0.96458457       0.98344286       0.94834796       0.98507299       0.97365032       0.98397246       0.98858789       0.98558872       0.97698778        1.0008057       0.98549918       0.97679551       0.87323233       0.92479802       0.98021046       0.98918531       0.98143172       0.96516939       0.98266683       0.98017024       0.99484990       0.97857182       0.97882305       0.97661566       0.98261683
  17221.028       0.98410028       0.98473954       0.94918144        1.0116469       0.98026330       0.98477958       0.97388294       0.97610036       0.98863888       0.97948054       0.97397321       0.98030896       0.98547215       0.96819638       0.93828296       0.99826394       0.99184312       0.98048335       0.97980098        1.0091758       0.99275848       0.98574765       0.90670264       0.93684260       0.98546119        1.0072557       0.97984990       0.96941508       0.98683279       0.98266228       0.98864667       0.98312083       0.98854885       0.98578482       0.98429817
  17223.160       0.98813286       0.98251800       0.99548953        1.0006795       0.98250378       0.98561241       0.97423460       0.97036770       0.99136410       0.97748309       0.96175244       0.98102633       0.96817013       0.97329736       0.94689507       0.97790969       0.99209075       0.96838719       0.98407359       0.99767388       0.98454303       0.98943655       0.93350766        1.0056387       0.98423784       0.97897424       0.98139523       0.93870710       0.99579424       0.98054301       0.98953871       0.98082998       0.98002583       0.96587157       0.98708595
  17225.305       0.98782978       0.98613988       0.98478038       0.99280475       0.97895176       0.98330481       0.97553449       0.97747730       0.98681355       0.97919443       0.96543433       0.98451600       0.99222626       0.95752118       0.95551748       0.98591082       0.98574561       0.98128335       0.98802887        1.0034991       0.99173778       0.98181746       0.95953884        1.0314021       0.95204077       0.97297132       0.98134115       0.98270500       0.98978901       0.98271865       0.98931161       0.98090343       0.98802337       0.96760913       0.98577189
  17227.452       0.98883311       0.98910194       0.97128777        1.0127787       0.98587307       0.99068092       0.97683816       0.97882568       0.98868581       0.98359715       0.97335897       0.98134646       0.97164668       0.97438209       0.97433696        1.0033629       0.98875103       0.97381864       0.98708258       0.97896259        1.0004276       0.98984557       0.96282153       0.94243405       0.98599094       0.95094026       0.98629530       0.94580714       0.99326120       0.98559962       0.98988243       0.98477362       0.99324010       0.95994612       0.98953554
  17229.585       0.99206140       0.98883445       0.99084085        1.0087744       0.98437449       0.98895413       0.98013195       0.98107517       0.98049621       0.98764852       0.97191183       0.98510298       0.98321738       0.97547563        1.0187816       0.97377917       0.98161125       0.98471725       0.99489307       0.98331130       0.99616171       0.98906625       0.93920194       0.90376295       0.98135418       0.98650516       0.98419456       0.98970807       0.99415008       0.98825839       0.98877661       0.98347049       0.99150679       0.98390528       0.98999805
  17231.746       0.98370871       0.98946282       0.99660342        1.0174902       0.98824831       0.99032163       0.98380361       0.98739538       0.98204069       0.99129274       0.98076084       0.98793857       0.98230714        1.0167689        1.0155354       0.98909441       0.98681327        1.0101897       0.99890832       0.97484229        1.0055848       0.98746261       0.96817619       0.92808411       0.98845843       0.98292305       0.98280591       0.95849899       0.99331735       0.98993868       0.99104906       0.98783574        1.0015724       0.97519555       0.98983521
  17233.907       0.98905332       0.99167849       0.99821631        1.0091987       0.99018357       0.99460366       0.97957847       0.97813439       0.98433827       0.99557395       0.97271591       0.98207804       0.98360238       0.96657746       0.99525134       0.98232498       0.99101390       0.99991954        1.0029106       0.99043183        1.0045401       0.98701834       0.93484028       0.99796876       0.98002883        1.0022868       0.98454963        1.0055889       0.99942048       0.99192754       0.99267358       0.98688236       0.99768777       0.99447201       0.99307813
  17236.107       0.99209837       0.99444971        1.0048706        1.0322401       0.99060819       0.99793604       0.98162788       0.98543955       0.99013942       0.99708971       0.98746305       0.98626116       0.97951383       0.97811475       0.93921295       0.96934513       0.99891410        1.0060145        1.0073406       0.97813407        1.0019882       0.97499366       0.94240975       0.87903656       0.98503796       0.99918096       0.98545708       0.96180146        1.0052361       0.99377799       0.99438684       0.99297637       0.99587451       0.98061235       0.99590982
  17238.321       0.99555714       0.99629890       0.99603647       0.99160568       0.99356726       0.99736659       0.98340387       0.98591837       0.99389932       0.99871326        1.0015438       0.99040118       0.99116117       0.97317569       0.98633685       0.98633947       0.99162712        1.0035162        1.0117377        1.0095481       0.98858029       0.99369388       0.91825676        1.0290648       0.98604528       0.93418216       0.98687074       0.98677411        1.0029510       0.99467044       0.99510520       0.99496036       0.98664284       0.96789542       0.99591819
  17240.523        1.0014968       0.99872996       0.99487041        1.0209584       0.99782060        1.0039425       0.99457873       0.98923020       0.98290798        1.0051889       0.98851912       0.98527903       0.97783733       0.99003958       0.97788327        1.0228491        1.0090101        1.0132419        1.0138689       0.98537011        1.0055329       0.98503150        1.0822345       0.95336893       0.98157607       0.98382278       0.98447992       0.99503936       0.99957172       0.99642223        1.0032428       0.99791353       0.99928265       0.98542752       0.99456479
  17242.751       0.99964977       0.99968780       0.99184042        1.0043889       0.99928748        1.0000768       0.98713648       0.99026524       0.98855298        1.0047018       0.99391182       0.98582263        1.0082751        1.0125646       0.94691284        1.0106381        1.0044792        1.0168208        1.0177656       0.99231697       0.99715923       0.97871634       0.98869309       0.88789541       0.99910103        1.0334283       0.99218887       0.98834372       0.99772031       0.99422294       0.99897522       0.99727736       0.99822643        1.0055047       0.99576500
  17244.967       0.98940082        1.0017013        1.0034536       0.99300692        1.0021623        1.0007871       0.99394019       0.99289777       0.99225999        1.0069998       0.98890830       0.98676076       0.99887421       0.98706746       0.93823538        1.0134801        1.0131904        1.0125024        1.0158480        1.0067439        1.0125126       0.97997928       0.84561356       0.99469920       0.99869808        1.0204810       0.98971821       0.93562205       0.99524326       0.99655829        1.0005274        1.0000937        1.0075324       0.98357007       0.99488267
  17247.235        1.0006900        1.0019717        1.0156448        1.0193396        1.0018260        1.0041642       0.98549276       0.99564523       0.99559207        1.0043033       0.98078265       0.98968215        1.0017563       0.99715195       0.94243407        1.0162558        1.0132754        1.0441189        1.0129614       0.99988766       0.99270196       0.98237775        1.0029761       0.97164377        1.0000171       0.98958591       0.98563881       0.96118486       0.99654464       0.99893848        1.0081857       0.99867888       0.99284640       0.98246282       0.99472557
  17249.478        1.0095255        1.0040788        1.0000098        1.0302227        1.0012711        1.0040613       0.98944731       0.99453802       0.99213726        1.0042764       0.98514612       0.99154381        1.0065254        1.0105048       0.98764546        1.0144798        1.0119320        1.0179928        1.0140432       0.98900502       0.99966086       0.98652998        1.1198354        1.0177480        1.0065028        1.0171753       0.98851336        1.0164916       0.99779904       0.99731527        1.0071233       0.99897593       0.99989099        1.0119800       0.99555228
  17251.774        1.0069304        1.0055692        1.0002903       0.98905011        1.0012864        1.0024994       0.99380340       0.99106953       0.98683515        1.0095642       0.98036962       0.99212832       0.98498735       0.98519663       0.95170238       0.99540523        1.0088780        1.0225770        1.0158755       0.98597016        1.0049750       0.98944616       0.99761237       0.88579909       0.99318506        1.0307161       0.99240494       0.98491516        1.0074346       0.99869985       0.99648180       0.99773471       0.99960321        1.0015936        1.0005138
  17254.057        1.0074866        1.0043024        1.0082642       0.99931860        1.0041685        1.0039089       0.99212575       0.99188419       0.99426958        1.0057848       0.98493453       0.99410235       0.98795226       0.97328915        1.0166941        1.0020273        1.0123131        1.0139571        1.0160962       0.98306379        1.0085341       0.99426724       0.96020825       0.98121377       0.99024696       0.97518918       0.99549915        1.0191948        1.0071459       0.99970712        1.0000259       0.99946274        1.0020890       0.99359738        1.0017714
  17256.368        1.0075945        1.0065457        1.0135222        1.0102489        1.0043633        1.0118857       0.99773915       0.99347382        1.0044174        1.0066545       0.98886987       0.99405657        1.0053047       0.99741532       0.98973071       0.96674514        1.0107101        1.0014903        1.0129247        1.0040311        1.0070275        1.0004667       0.75214518       0.94277633       0.98003430        1.0204344        1.0042244       0.93732473        1.0057334        1.0019525        1.0007410        1.0035220        1.0048260       0.97829869        1.0049516
  17258.665        1.0063187        1.0055823        1.0167690        1.0175628        1.0039757        1.0061825       0.99674584        1.0033482       0.99464135        1.0094564       0.99292314       0.99881152        1.0097982       0.96876007        1.0074396        1.0180850        1.0173728        1.0031516        1.0120186       0.98238310        1.0046634       0.99161535       0.86096284        1.0639568       0.99134702       0.95249420        1.0003584       0.97224677       0.99983111        1.0054728        1.0070716        1.0044881        1.0017216       0.97090157        1.0028436
  17260.989        1.0024991        1.0058135       0.99812168       0.97803348        1.0042418        1.0075500        1.0012725        1.0048065        1.0076677        1.0092335       0.99251336       0.99573425        1.0009482       0.99569221       0.97426686        1.0064982        1.0148653        1.0179481        1.0179180       0.99507972        1.0027308        1.0040940       0.95111095        1.0042345       0.99578296        1.0027028        1.0015219       0.97391361        1.0030771        1.0042036       0.99700378        1.0069345        1.0007545       0.98961144        1.0038761
  17263.301        1.0093262        1.0061463       0.99915666        1.0160393        1.0066739        1.0059358       0.99334297        1.0037840        1.0016673        1.0080042       0.98241365       0.99531015       0.99944291       0.98135622        1.0110975        1.0230481        1.0192645        1.0146064        1.0148651        1.0173376       0.99907659       0.99874066       0.93244050        1.0027551       0.99386752       0.98900615       0.99882020       0.98825262        1.0068621        1.0038929        1.0111450        1.0035364       0.99674820       0.98921329        1.0041172
  17265.666        1.0080218        1.0048504        1.0008697        1.0204141        1.0047833       0.99844240       0.99481976        1.0038218        1.0005753        1.0069747       0.99477838       0.99418574       0.98296734       0.98817644       0.98979199        1.0232029        1.0178279        1.0109697        1.0130659       0.99492051       0.99729512       0.99617270       0.90696966       0.94804046       0.98622028        1.0031440       0.99956869       0.98126556        1.0093118        1.0008812        1.0080379        1.0039146       0.99358223       0.98907339        1.0041620
  17268.032        1.0102450        1.0066595        1.0030745        1.0185047        1.0031437        1.0021679       0.98997910        1.0005193        1.0005974        1.0023140       0.98966940       0.99660312       0.99330623       0.99772956        1.0391427        1.0071942        1.0040954        1.0059729        1.0134669        1.0024112        1.0010195       0.99154490       0.83754972       0.88393077       0.97692069        1.0118694        1.0000541        1.0008764        1.0006525        1.0008395        1.0073547       0.99988437       0.99852298       0.99541507        1.0013983
  17270.398        1.0081856        1.0042940       0.98006747        1.0004953        1.0037359        1.0063617       0.98745190       0.98867117       0.99614424        1.0003733       0.98500556       0.99338175       0.98811123        1.0125886       0.95055603        1.0216394       0.99710765        1.0084312        1.0108332        1.0284781       0.99548083       0.98502792       0.78563064       0.94839128       0.95621553       0.99001883       0.99885833       0.99152133       0.99851076        1.0016778        1.0065488       0.99582345       0.99444048       0.97821464        1.0005454
  17272.778       0.99491859        1.0003048        1.0023903        1.0107957        1.0028170        1.0111669       0.98147756       0.98824133        1.0059729       0.99777524       0.97991908       0.99402315       0.99461523       0.99997420       0.98663128        1.0002348        1.0002835       0.99829624        1.0088808        1.0002219        1.0056110       0.99894886       0.88357382       0.94890547       0.98202736       0.98624868       0.99614736       0.99702627        1.0000141        1.0003793        1.0008625       0.99631307        1.0025826       0.98726411       0.99969005
  17275.145        1.0005309       0.99884952       0.97949207        1.0103585        1.0015520       0.99744879       0.98084966       0.99562385       0.99717262       0.99663916       0.98093282       0.99479176       0.98512710       0.96717881       0.95429126        1.0108357       0.96766719       0.99169587        1.0097194        1.0061557        1.0093084        1.0039557       0.96460510        1.0453023       0.98977711       0.94788577       0.99579820       0.97310312       0.99568403        1.0004708        1.0004364       0.98932643        1.0021064       0.96930739       0.99817417
  17277.605        1.0021387       0.99701933        1.0210443        1.0055781       0.99900173        1.0062362       0.98193747       0.98917254       0.99778846       0.99918759       0.99121799       0.99525340       0.98345934       0.99731591       0.97440893       0.99412112       0.97755679       0.98865826        1.0060788       0.99184985        1.0006410       0.99397211       0.94042410       0.88042690       0.99422555       0.97456252       0.99632680       0.98400500        1.0006204        1.0017042        1.0013691       0.99313526       0.99706327       0.98327884        1.0003441
  17280.000       0.99869252       0.99534992       0.96330426        1.0235070       0.99922095        1.0006775       0.98970435       0.99433219        1.0049723       0.99515292       0.97664044       0.99723055        1.0063536       0.96665589       0.93306123       0.99922377       0.99060582       0.99985354       0.99997785        1.0093036        1.0074332       0.99189802       0.91071360       0.89730734       0.99277525        1.0309954        1.0007204       0.96454023        1.0012391        1.0027497       0.99766454       0.99439033        1.0035513       0.99509091        1.0023669
  17282.435        1.0004598       0.99431037        1.0134431       0.98563647       0.99617408        1.0011374       0.99210190       0.99425100        1.0053378       0.99715029       0.98724142       0.99902126        1.0060711       0.95811031       0.98751114       0.98781971       0.97145030        1.0028416       0.99600387       0.98847607        1.0030156       0.99997002       0.90674637       0.97134365        1.0049716        1.0180366        1.0086665       0.97110523       0.99565326        1.0010781       0.99448125       0.99390617       0.99944872       0.99704191        1.0025790
  17284.883       0.99946502       0.99420069        1.0142482        1.0155668       0.99221573        1.0072991       0.99160576        1.0017514        1.0136906       0.99356975       0.98372610       0.99937724       0.99888033        1.0139376       0.99525264        1.0009590       0.99218466       0.99398551       0.99157643       0.99067464       0.99693694        1.0040078       0.79841207       0.97576431       0.99811897       0.92308268        1.0083529       0.96505630       0.99590227        1.0022737        1.0019687       0.99889714       0.99728867       0.96136988        1.0029389
  17287.333       0.99415031       0.99458762        1.0015001        1.0297287       0.99097680        1.0025710       0.98925879        1.0017067        1.0072498       0.99306638       0.99471423       0.99918165       0.95984722        1.0001594        1.0316257       0.99173959       0.99410580       0.99845271       0.98826461        1.0017363       0.98522058        1.0079118       0.93524678        1.0220427        1.0008811        1.0018120        1.0132067        1.0102920       0.99985806        1.0017310        1.0017046       0.99868561       0.98182033        1.0031591        1.0056840
  17289.809       0.99002297       0.99326299       0.98833507        1.0261860       0.99124265        1.0088517       0.99242081       0.99816816        1.0114070       0.99362881       0.98643446        1.0023600       0.97972220        1.0039950        1.0229778        1.0005834       0.97861007       0.99066669       0.98645288       0.99609742       0.99539762        1.0158181        1.0628243       0.94781636        1.0062057       0.96896606        1.0096843       0.97224152       0.99515333        1.0013420       0.99856819       0.99678719       0.99282483       0.98162309        1.0027857
  17292.299       0.98053384       0.99164227       0.98874643        1.0119502       0.99304385        1.0052956       0.99201093       0.99629044        1.0132078       0.98925086       0.98128496        1.0010175       0.97007188        1.0002547        1.0292189        1.0019815       0.98119961       0.99002351       0.98949470       0.98370131       0.99329215        1.0190265       0.84641259       0.88004655        1.0023181        1.0068373        1.0129019        1.0194813       0.99626846        1.0000037       0.99261022       0.99517598       0.98967845        1.0086012        1.0037696
  17294.777       0.98923286       0.98971977       0.99415905        1.0110482       0.99072150       0.99234466       0.98132137       0.98975439        1.0108754       0.98708791       0.98237096       0.99850634       0.97644047       0.98930012        1.0147748        1.0082940       0.99900148        1.0006802       0.98858537       0.98971876       0.99915485        1.0140004       0.78091268       0.98230264       0.99611695       0.96760876        1.0100284       0.98525772       0.99497580       0.99950033       0.99654922       0.99287455       0.99451755       0.98219628        1.0021889
  17297.282       0.99103667       0.99168179       0.97574713        1.0219192       0.99276669        1.0042386       0.98948526       0.98520194        1.0126239       0.99000089       0.98285839        1.0000460       0.95597509       0.99046558        1.0052160        1.0245932       0.97393556       0.99421493       0.98831824       0.99146491       0.99364733        1.0041373       0.95861405       0.89182034       0.99541517       0.97854752        1.0082388        1.0223998       0.99550104       0.99672646       0.99893495       0.99222021       0.98746826       0.99794410        1.0008205
  17299.800       0.99583000       0.99194266        1.0122099        1.0073112       0.99523630       0.99340802       0.98358437       0.98934700        1.0014231       0.99170939       0.98065277       0.99793271       0.98231104       0.97725719        1.0138721        1.0045889        1.0005577        1.0060908       0.99063980       0.98514779       0.98301772       0.99200080       0.87240041       0.98773995        1.0018629       0.97355882        1.0035876       0.99862246       0.98942594       0.99569642       0.99904670       0.99253326       0.98175144       0.99044946       0.99687753
  17302.333       0.99347605       0.99295480        1.0037794        1.0139673       0.99536582       0.99343206       0.97791200       0.99160273       0.99631846       0.98929848       0.96931204       0.99067733       0.98704368       0.98397656       0.97034208        1.0013387       0.99763962       0.98458670       0.99353740       0.97358429       0.99490996       0.99843355       0.95289084       0.86852778        1.0051265       0.96252960       0.99793554       0.94700258       0.98626701       0.99481305       0.99608095       0.98889287       0.99230106       0.97101835       0.99361300
  17304.879       0.99271322       0.99294515       0.98736153       0.98825184       0.99228512       0.99727100       0.98095095       0.99067780        1.0002517       0.98958605       0.97137947       0.99637182       0.97689880       0.96796726       0.95159797       0.99681832       0.98958651       0.98584972       0.99783246       0.98883695       0.98964860       0.98584886       0.96634124       0.97150155        1.0037046       0.99374785       0.99339756       0.97311206       0.99095972       0.99481397       0.99074799       0.98946417       0.98574030       0.98946348       0.99364615
  17307.426       0.99329782       0.99288155       0.95943964        1.0047629       0.99404694       0.99220769       0.97748875       0.98547169       0.99116107       0.99366404       0.97439001       0.99230812       0.97667862       0.98456964       0.94649285        1.0007900        1.0017421       0.99336403       0.99745361       0.97398281       0.99124069       0.99289854        1.0643207       0.85298205        1.0000569       0.97274302       0.99440845       0.94862475       0.98830447       0.99335254       0.98714372       0.98891637       0.98807726       0.97320270       0.99258913
  17310.000       0.99764680       0.99525682       0.98970488        1.0030848       0.99429694       0.99169591       0.98428062       0.98795816       0.99935130       0.98868478       0.97326093       0.99593046       0.96310332       0.97547868       0.99571785        1.0187682        1.0026990       0.99913362       0.99968105       0.98860361       0.98547831       0.99342191       0.95048633       0.96491985       0.98979304       0.96231038       0.99674199       0.98474889       0.98781623       0.99484071       0.99844476       0.99058508       0.98109450       0.97829343       0.99368429
  17312.575        1.0016453       0.99513353       0.96829881        1.0039174       0.99557850       0.99783101       0.98813707       0.99096339       0.98629708       0.99433139       0.98037761       0.99743333       0.98086904       0.97689287       0.99203403       0.99233540       0.99870330       0.99803978       0.99642787       0.99546197       0.99426546       0.99256557       0.81333517       0.89064542        1.0046359       0.98380878       0.99545403       0.96673340       0.99198792       0.99464754       0.99243069       0.99180488       0.99060400       0.98443870       0.99456454
  17315.163       0.99972674       0.99333158        1.0062920        1.0094160       0.99700128       0.98723996       0.98265243       0.98764459       0.98850104       0.99566190       0.98117660       0.99258220       0.98178720       0.98092450        1.0065315        1.0183296       0.99593839       0.98472174       0.99986059       0.99329235       0.99802922       0.98856280       0.93238413       0.97745202       0.99268506       0.97624674       0.99382018       0.95276420       0.99413395       0.99510543        1.0030147       0.98921107       0.99400805       0.97333503       0.99486960
  17317.740       0.99655696       0.99745471        1.0082023        1.0063894       0.99396517       0.98783539       0.97617988       0.98437284       0.98165221       0.99008916       0.97096356       0.99243564        1.0059234       0.94398464        1.0016024        1.0026416       0.99441321       0.98934939       0.99746239       0.97505133       0.98505393       0.98734425       0.76492028       0.98063168       0.99132700       0.95974265       0.98858273       0.93560258       0.98872911       0.99081963       0.99736313       0.98446198       0.98459178       0.96176105       0.98986675
  17320.383       0.99870439       0.99754197        1.0171369        1.0156019       0.99790599       0.99847545       0.97290041       0.98671771       0.99126720       0.99097870       0.99763258       0.98589640       0.98424799       0.97480316       0.99206190        1.0077935       0.99952392       0.99023960       0.99901554       0.99338270       0.99072003       0.98058295       0.90378841       0.94217785       0.97840607        1.0017803       0.98453687       0.98166497       0.98685062       0.99220883        1.0046682       0.99183680       0.98818521       0.98611832       0.98833269
  17323.013        1.0020292       0.99694887        1.0179394        1.0221369       0.99748737       0.99453007       0.97842005       0.98508974       0.98671774       0.98929390       0.97823346       0.98360993       0.98316764       0.98333068       0.99752519        1.0055094       0.98929507       0.98706079       0.99854696       0.97798753       0.99984868       0.98298734       0.90116100        1.0309873       0.98135522       0.95844630       0.98683773       0.98795880       0.99126336       0.99189937        1.0034182       0.98665299       0.99587612       0.97547862       0.99044629
  17325.658        1.0026115       0.99513756       0.97233548        1.0229695       0.99926553       0.98914246       0.97571544       0.98767210       0.99179878       0.99049248       0.98227273       0.98923841       0.97360686       0.99915819       0.96314066       0.99592532       0.99638341       0.98428793       0.99935207       0.99675065       0.99944651       0.98855169       0.91995338       0.89607054       0.98353505       0.96858745       0.98419782       0.95786306       0.99482970       0.99278986       0.99731333       0.98832928       0.99531361       0.96958860       0.99101706
  17328.316       0.99855690       0.99537919       0.98046144        1.0026223       0.99907593       0.99729488       0.97752187       0.99090837       0.98863701       0.99318928       0.97167545       0.98652002       0.98073559       0.96745032       0.99907117        1.0186199        1.0022637       0.98271547        1.0031797        1.0005442       0.99658924       0.99600764       0.84656607       0.99728833       0.98654329       0.98398474       0.99132297       0.96690816       0.98886627       0.99301864       0.99906564       0.98944810       0.99197301       0.97874000       0.99148812
  17330.962        1.0000622       0.99606778       0.99498195        1.0111941        1.0003226       0.99055761       0.98238405       0.98977253       0.99053147       0.99323436       0.97427398       0.98993262       0.99758481       0.98209516        1.0328709        1.0145234        1.0113669       0.98880339        1.0043652        1.0115206       0.99204518       0.99591400       0.98811701        1.0124502       0.99191018       0.99731534       0.98589733       0.99276105       0.99244801       0.99882757        1.0044264       0.99091621       0.99163004       0.99344018       0.99276952
  17333.662       0.99623044       0.99682717        1.0129789        1.0163770        1.0006209       0.98274255       0.98683991       0.99180008       0.98346648       0.99711639       0.97576988       0.99186058       0.97988633       0.98380341        1.0099782       0.98912375        1.0053506       0.99264565        1.0053129        1.0075909       0.99039401       0.99861846        1.0185429        1.0113421       0.99154983       0.97911344       0.99276516       0.99666885       0.99539539       0.99603512        1.0029089       0.98961999       0.98808061       0.98869315       0.99511671
  17336.336       0.99138617       0.99732107       0.96332026        1.0234538       0.99813875       0.98398078       0.98722981       0.99319467       0.99399105        1.0003276       0.97833689       0.98909435       0.99223227       0.96532491       0.99736203        1.0175152        1.0066911       0.98926677        1.0076332        1.0303630       0.99787349       0.99565695       0.91612660        1.0003196       0.99530996        1.0019472       0.99163308       0.97864909       0.99799740       0.99601421        1.0036271       0.99254893       0.99449995       0.99156635       0.99558020
  17339.037        1.0016438       0.99598555       0.99074590        1.0165038       0.99884074       0.98490868       0.99316104       0.99422689       0.99603496        1.0000836       0.98734440       0.99225966       0.98309050       0.97511163        1.0117361        1.0098547        1.0043066       0.98735459        1.0104542        1.0106639       0.99597570       0.99602343       0.92807183       0.99400208       0.96852628       0.96628670       0.99410966       0.94864126       0.99955899       0.99813305        1.0039810       0.99483974       0.99241427       0.96125340       0.99760490
  17341.740        1.0017171       0.99751452       0.97203276        1.0057912       0.99871925       0.99240318       0.98867358       0.99149720        1.0020604       0.99831607       0.98918088       0.99092614       0.97651084       0.99013422       0.98210352        1.0106871        1.0022695        1.0007855        1.0067786        1.0045334       0.99848242       0.98803300       0.97056832        1.0194350       0.98116878        1.0468219       0.99657100        1.0110322       0.99812212       0.99720177       0.99849130       0.99544880       0.99451675        1.0125667       0.99762584
  17344.482       0.99744048       0.99689344        1.0158053        1.0146198       0.99991415       0.99776859       0.99083887       0.99747195       0.98949262       0.99760560       0.98745202       0.99859186        1.0045012       0.96535928       0.95852346       0.99207320       0.99286506       0.98868402        1.0032071       0.99660601       0.99841528       0.99356064       0.83643413       0.96814471        1.0006832       0.93777814       0.99789591        1.0349779       0.99741177       0.99774044        1.0020238       0.99384695       0.99667555       0.99083330       0.99799110
  17347.212        1.0014229       0.99742477       0.99722791        1.0268218       0.99815304       0.99598389       0.98685629       0.99588420       0.98117601       0.99867398       0.98718395       0.99775234       0.98707196        1.0014039       0.97645667       0.98584076       0.98918366       0.98407717        1.0030486        1.0031166        1.0004556       0.99589805       0.87189114       0.95891177        1.0028783       0.99305803       0.99542322        1.0037472       0.99779926       0.99725287        1.0017759       0.99115844       0.99830023       0.99957042       0.99711078
  17349.957       0.99694966       0.99781423       0.98052392        1.0166650        1.0016992        1.0032169       0.98448919       0.99793393       0.98683766       0.99690577       0.98985792       0.99569682       0.98678082       0.97642988       0.99948990       0.98404056       0.99266742       0.98537482       0.99803605        1.0008645       0.99063397       0.99288763       0.76933706       0.97455036        1.0010389       0.93551232       0.99691797       0.98794662       0.99569961       0.99462396       0.99597480       0.99356093       0.98886122       0.97465082       0.99600950
  17352.715       0.99811838       0.99862531       0.95973831        1.0106304        1.0005235       0.99356736       0.98681980       0.99600343       0.98699212       0.99554470       0.98051592       0.99904996       0.99199315       0.99781215       0.97631786       0.96295255       0.99626416       0.98997092       0.99922286        1.0243458       0.99328202       0.99551400       0.81331104       0.93290968        1.0036575       0.98497337       0.99768771       0.95977165       0.99941543       0.99472231       0.99225956       0.99120430       0.99308499       0.98261195       0.99752125
  17355.501       0.99618143        1.0002856       0.99041550       0.99453646        1.0001357       0.99925889       0.98906672       0.99484771       0.99553317       0.99654921       0.99077058       0.99735568       0.99527437       0.97787656       0.96151010       0.95745932        1.0088333       0.98579532       0.99857124       0.98818222       0.99110228        1.0030475       0.91865795       0.96061132       0.99680754       0.97902723        1.0010525        1.0027306       0.99553712       0.99584765       0.98772958       0.99676631       0.99053268       0.99250390       0.99770504
  17358.261       0.99873683       0.99907516        1.0003440       0.99502629        1.0002131        1.0014884       0.99001781       0.99871826       0.99973398       0.99799120       0.98884628        1.0043283       0.99347049       0.99622162        1.0107446       0.96870607        1.0042444       0.98847084       0.99545039       0.99132207       0.98670828        1.0027829       0.96623020        1.0473280       0.98162323       0.98535260       0.99974636       0.95282328       0.99807695       0.99590219       0.99209112       0.99762335       0.98801051       0.97317817       0.99810256
  17361.075       0.99635295       0.99807063       0.99158897       0.99411679       0.99791809       0.99843218       0.98553715        1.0015075       0.99360496       0.99383426       0.99465576        1.0004158       0.98728857       0.99254675       0.98868786       0.98505169       0.99917568       0.98996167       0.99575900       0.99055406       0.98721717        1.0025799        1.0021712       0.93486670       0.98158657        1.0050797       0.99721351        1.0102761       0.99695911       0.99558094       0.99252647       0.99556073       0.98736839       0.99860887       0.99676672
  17363.903       0.99789067       0.99999957        1.0167703        1.0149388       0.99827205       0.99775471       0.99168378       0.98765450       0.99608049       0.99520557       0.98604772       0.99633152       0.98153066       0.97646906       0.98382050       0.98793899        1.0124614       0.99378717       0.99528448       0.98503880        1.0025179       0.99888020        1.0227985       0.97186693       0.99439342        1.0087731       0.99591319       0.95700897       0.99077119       0.99554914        1.0003274       0.99554315       0.99774193       0.98663595       0.99423268
  17366.692       0.99686533        1.0007895       0.99266685       0.98851533        1.0000336       0.99778153       0.99057501       0.99354375       0.99383811       0.99421330       0.98829140       0.99283681       0.99694075        1.0079267       0.96086213       0.99244161        1.0106199       0.99897554       0.99611569       0.98831743       0.99208088       0.99456140       0.94997356       0.94803511       0.98929787       0.97027254       0.99997302        1.0096308       0.99983167       0.99587314       0.99319960       0.99579894       0.99359483       0.98966023       0.99870532
  17369.548        1.0068832        1.0022304        1.0131010       0.99572286       0.99745245       0.99987967       0.99000209       0.99234820       0.99689858       0.99526831       0.98210782       0.99549574       0.98301998       0.98163507       0.95912429       0.97803609        1.0024552        1.0002366       0.99530954        1.0042778        1.0023907        1.0025047        1.0022548        1.0221081       0.99049678       0.99398020       0.99569746       0.97425925        1.0049609       0.99539427       0.99997246       0.99434484       0.99818763       0.98636408       0.99880940
  17372.419        1.0064661        1.0027002       0.98258407       0.97981583        1.0003147       0.99114760       0.98860417       0.99069280       0.99735118       0.99503622       0.98544395       0.99189650       0.97596629        1.0101348       0.97752810       0.96198138        1.0011290        1.0079694       0.99379410       0.99204133        1.0002336       0.99949669       0.96164840        1.0087506       0.99019688       0.97041185       0.99991313        1.0186270        1.0047323       0.99447399       0.98757971       0.99294051       0.99743814       0.99318862       0.99981323
  17375.238        1.0033067        1.0021997       0.99509855        1.0101646        1.0019196       0.99816619       0.98412843       0.99163934        1.0032592       0.99452167       0.98120167        1.0017818        1.0000209        1.0008216       0.97359192       0.99012991       0.99514439        1.0077914       0.99247521       0.99656246       0.99997395        1.0055222       0.87177424       0.97506812       0.98605323        1.0380074       0.99229491        1.0399008       0.99535600       0.99647509       0.99954072       0.99271492       0.99991326        1.0210012       0.99478066
  17378.123       0.99625058        1.0011931       0.99707351       0.99486023        1.0002003       0.99447316       0.98898361       0.99403263       0.99554681       0.99196610       0.97872195       0.99510190        1.0017278        1.0091140       0.99028667        1.0138608        1.0014458       0.99339021       0.99580813        1.0111505        1.0010870        1.0083070       0.94440394       0.96739932        1.0087133       0.97936202       0.99259125       0.98152945       0.99194555       0.99484512        1.0023701       0.99226660        1.0015953       0.99008056       0.99317352
  17381.010        1.0034003        1.0020195        1.0028490        1.0206787        1.0009002        1.0026051       0.98759223       0.98508593       0.99544890       0.99186818       0.98186597       0.99040084       0.99164446       0.99403045       0.96205853        1.0188506       0.98669116       0.98645276       0.99771489        1.0116299        1.0043187        1.0060920       0.98972579        1.0162610       0.99617291       0.96455067       0.99228030       0.98906592       0.99333248       0.99694900        1.0098717       0.99022251        1.0017426       0.98336930       0.99421501
  17383.897        1.0073898        1.0028342       0.96413980       0.99175390       0.99995043       0.99014444       0.98479954       0.98737396       0.99706608       0.99301089       0.98322466       0.99040074       0.98357191       0.98044181        1.0116538        1.0128427       0.99514078       0.99926286       0.99946765        1.0318937       0.99730923       0.99187618       0.99041763        1.0096772        1.0050672       0.99862473       0.98534641       0.94791908       0.99694131       0.99248895        1.0018150       0.99010058       0.99433427       0.98400402       0.99159137
  17386.826        1.0043051        1.0007408       0.96191495        1.0134551        1.0002991        1.0029683       0.97955959       0.98204332       0.99364093       0.98842165       0.97336092       0.98823263        1.0035746       0.99942565        1.0181964        1.0253679       0.98488047       0.98270189        1.0003948        1.0001299       0.99594044       0.99654092        1.0574291        1.0325916        1.0015944       0.99467681       0.98892674       0.97551255       0.99294056       0.99397158        1.0010103       0.98638954       0.99721282       0.99072859       0.99192471
  17389.728       0.99846966       0.99937388       0.97853184       0.99276301        1.0025826       0.99290576       0.98309149       0.97705057       0.99830951       0.99248022       0.98142169       0.98970702       0.98196920       0.97146808        1.0341024        1.0359401       0.97672968       0.98277734       0.99952061       0.98636672       0.99305920       0.99901777       0.91960272       0.96557463       0.98614184        1.0201919       0.99116240       0.96784413       0.99188200       0.99297756       0.99862187       0.98593605       0.99021512       0.99147509       0.99196438
  17392.659        1.0004917       0.99916999        1.0168812       0.97993936        1.0007165       0.98656991       0.98411190       0.98019438       0.99276961       0.99914982       0.97384117       0.98524641       0.98380118       0.97677071       0.95579003        1.0045713       0.99285622       0.99085712        1.0006809       0.99636989       0.99570441       0.99029616       0.95923258       0.96955808       0.99205879       0.99364514       0.98992848       0.99174382       0.99322194       0.99483274       0.99963184       0.98698429       0.99293923       0.99270272       0.99259820
  17395.590       0.99945104       0.99656685        1.0069391       0.98468130       0.99973683       0.99359354       0.98435107       0.98733841       0.99945493       0.99341614       0.98056523       0.99207109       0.99079488        1.0204760        1.0017980        1.0082095        1.0005795       0.98547002       0.99738849       0.98886766        1.0079570       0.99475342        1.0378108        1.0061884       0.99539269        1.0136508       0.99451973       0.99155444       0.99133836       0.99494309       0.99753619       0.99120979        1.0063900        1.0003820       0.99353245
  17398.549        1.0015328       0.99858939       0.98064344        1.0070496       0.99916624       0.99126032       0.98592049       0.98523685       0.99783103       0.99268876       0.99047368       0.98882702       0.99265342       0.99438736       0.99734894       0.99580211        1.0018189        1.0100887       0.99757316       0.99943085       0.99813575       0.99596172       0.91255654        1.0263615       0.98613742        1.0000524       0.99872021       0.97634448       0.99187578       0.99963408       0.99727566       0.99203399       0.99731983       0.98778251       0.99665297
  17401.535        1.0020375       0.99798687        1.0023504       0.97425542       0.99645063       0.99935062       0.98699954       0.99768101        1.0055389       0.99666245       0.99937919       0.99396155       0.98376897       0.99619781        1.0297651       0.96747288       0.99819053        1.0023872       0.99877407       0.99296285       0.99967529       0.99720232       0.99570751        1.0158442       0.99396912        1.0148893       0.99570535       0.97170362       0.99564780       0.99779748       0.98965017       0.99752835       0.99743592       0.99379592       0.99626991
  17404.523       0.98601673       0.99698480        1.0119207       0.97684215       0.99893228        1.0003214       0.99193166       0.99653051       0.99916475       0.99556894       0.99083941       0.99630114       0.98232082       0.99666035        1.0129707       0.99264076       0.99557052        1.0068938       0.99823831       0.99879284        1.0001932       0.99925528       0.98791242        1.0096931        1.0020793       0.99812781        1.0013404        1.0120440       0.99610442       0.99907386       0.99401001       0.99551185       0.99771510        1.0042270       0.99871049
  17407.498       0.99258240       0.99593930       0.97720413       0.97158297       0.99803221        1.0070513       0.99111326       0.99638641        1.0040646        1.0031333       0.99880773        1.0027502       0.99155486       0.97985789        1.0020550       0.98842889       0.97250542        1.0358997       0.99800636        1.0069610       0.99510256       0.99771878       0.94222481       0.95967181        1.0049998       0.99283958        1.0047415       0.97401103       0.99881253        1.0011727       0.98895772       0.99591057       0.99385895       0.99096777        1.0014274
  17410.514       0.99065620       0.99466530       0.96107238       0.97933037        1.0000681       0.98951748       0.99175746       0.99360081        1.0008885        1.0029839       0.99787481        1.0007598       0.98849252       0.99198033       0.97794026       0.99910148       0.98384752        1.0103885       0.99817864       0.99274504       0.98835825        1.0029775       0.96926334       0.99236020        1.0055541       0.99406326        1.0067123       0.96631273        1.0031464        1.0013403       0.98646036       0.99408534       0.98889712       0.98903496        1.0035685
  17413.531       0.99000245       0.99381789       0.99517136       0.98102618       0.99852875       0.99614498       0.99736108        1.0008246        1.0086329        1.0097231        1.0040133        1.0018840       0.99907969       0.98187791       0.96960834       0.97874627       0.99994056       0.99546470        1.0019254       0.99556034       0.99857529       0.99488462        1.0047464       0.91486348        1.0125300       0.98671954        1.0014019       0.99254123        1.0036384        1.0012985       0.98926170        1.0021095       0.99783021       0.99764782        1.0019216
  17416.549       0.99359709       0.99383057       0.99606022        1.0021062        1.0000769       0.99794842        1.0030678        1.0020202        1.0009446        1.0016680        1.0105207        1.0004492        1.0031042        1.0067305       0.99406430       0.97719968        1.0115289       0.99152384        1.0010085       0.98938179       0.99845828        1.0009616       0.89521575       0.93091032        1.0133662       0.97598351        1.0051344       0.92680903        1.0051069        1.0028488       0.99224542        1.0036611       0.99992196       0.97258300        1.0041558
  17419.582       0.99401924       0.99385308       0.99526193        1.0072380        1.0000642        1.0016872        1.0055427       0.99902689        1.0009489        1.0035037       0.99816087        1.0014438       0.99485696       0.98739378       0.95462065       0.98786310        1.0071520        1.0128272        1.0036047       0.98927935       0.99704789        1.0069321        1.0365007       0.94599661        1.0151732       0.97449071        1.0008046       0.96251184        1.0033309        1.0034367       0.99481176        1.0019971       0.99646191       0.98456614        1.0022941
  17422.655       0.99293351       0.99705828        1.0113411        1.0036659        1.0006403        1.0026497        1.0051899       0.99992934        1.0102333        1.0013996       0.99463194        1.0056766        1.0013212        1.0041162       0.98951801       0.99953246        1.0147263       0.99297670        1.0025623        1.0001973       0.99641382        1.0167958        1.0784924        1.0092026        1.0055117       0.96254969        1.0026181        1.0118395        1.0050635        1.0032155        1.0010139        1.0037424       0.99794677       0.99379829        1.0033776
  17425.716       0.98986829       0.99841218       0.98065631        1.0075525       0.99981827        1.0013586        1.0069103        1.0017074       0.99533252        1.0009437       0.99682011       0.99935549        1.0099775        1.0123082       0.99448349       0.99280770        1.0087392       0.99301116        1.0018729       0.98838423       0.99169501        1.0014885        1.1704130        1.0466503        1.0169381       0.97138035        1.0016125       0.95726075        1.0020171        1.0019571       0.99321178        1.0012772       0.99592785       0.98262604        1.0015926
  17428.805       0.99803257       0.99449238        1.0146969       0.99666015        1.0013629        1.0105244       0.99940449        1.0016637       0.99966943       0.99633310       0.99452920        1.0000737        1.0084130       0.99741031        1.0358127       0.98923845        1.0065287       0.98021166       0.99519192       0.98344070       0.99690684        1.0071839       0.98804036       0.93517442        1.0084293       0.98903067       0.99905630        1.0232170        1.0064066       0.99759029       0.99636691        1.0007871       0.99892615        1.0072595        1.0007101
  17431.882       0.99302633       0.99856430       0.99884125        1.0083052        1.0000991       0.99494823       0.99430243       0.99854436        1.0047320       0.99466651       0.99415274       0.99949149        1.0029857        1.0097024        1.0077903        1.0043043       0.98509944       0.98100532       0.99561726       0.97940306       0.99439020        1.0045882       0.98660405       0.98855521        1.0058826        1.0054268       0.99510964       0.99515747        1.0028773       0.99716272       0.99736191       0.99469425       0.99698974        1.0027104       0.99804542
  17434.986        1.0012638       0.99973994       0.99887615        1.0174924        1.0001930       0.99357567       0.99489788       0.99346354        1.0039407       0.99385086       0.99072161       0.99462740        1.0026345       0.98923305        1.0065135        1.0241302       0.98842887       0.98640651       0.99182390       0.99482821       0.98638943       0.99744497        1.1142105       0.95788671       0.99404536       0.99417036       0.99588105        1.0086995       0.99838098       0.99785906        1.0063351       0.99357053       0.98937336       0.99952557       0.99701164
  17438.092        1.0044857        1.0014453        1.0042512       0.96467882       0.99936176       0.99963788       0.98906381       0.99790711       0.99788646       0.99287216       0.98621491       0.99300740       0.99325553        1.0033822        1.0267325        1.0176455       0.98550698       0.98275040       0.99020859       0.97967573       0.99329838        1.0043697       0.99257852        1.0166539        1.0043428       0.98306847       0.99497792       0.98833125       0.99532997       0.99818931       0.99569112       0.99213755       0.99446934       0.99259717       0.99577575
  17441.225        1.0053691        1.0010610        1.0065886       0.97766430        1.0005111       0.99610835       0.98423909       0.99396076       0.99500461       0.99228714       0.99127365       0.99102233       0.99247990        1.0141056        1.0359777        1.0270318        1.0072480       0.98344525       0.99298326       0.99915744       0.99570101        1.0014833       0.95076719       0.96935321        1.0086659       0.98380335       0.99294588       0.98245349       0.99180610       0.99778102        1.0031361       0.99366614       0.99700956       0.99234145       0.99375894
  17444.373        1.0058633       0.99959554        1.0194811        1.0157713        1.0012063        1.0015430       0.98889860       0.99161167       0.99730442       0.99565338       0.98268921       0.99619484       0.99400187       0.99677197       0.98216313        1.0278662        1.0042319       0.98813576       0.99161678        1.0061418       0.99846760        1.0069737        1.0398152        1.0163591        1.0028937        1.0085092       0.99476510       0.97546706       0.99264821       0.99759241        1.0127678       0.99390141       0.99833071       0.99633885       0.99457261
  17447.522        1.0052943       0.99920042        1.0178589       0.99174515        1.0010463       0.99618591       0.99367551       0.99574790       0.99973904       0.99573650        1.0020966       0.99486259       0.98915532       0.99327245        1.0008788        1.0211351       0.99011745       0.98154826       0.99337608        1.0221750        1.0020579        1.0010478        1.0272463       0.98752683        1.0036594       0.96579169       0.99454402       0.97246744        1.0003276       0.99805914        1.0099085       0.99549571        1.0003343       0.98154364       0.99715765
  17450.686       0.99648290       0.99991572        1.0107440        1.0119691       0.99994321        1.0028454       0.99667944       0.99116452       0.99798258       0.99702798       0.99303132       0.99484739        1.0022094        1.0028375        1.0288273        1.0082490       0.98736749       0.98648976       0.99509383       0.99475339       0.99770624       0.99824966        1.0259302        1.0122031        1.0002585       0.98714328        1.0029494       0.96837792       0.99716363       0.99859958        1.0040602       0.99442585       0.99929257       0.98608866       0.99909737
  17453.851        1.0078977        1.0018347        1.0149501       0.97659377        1.0014306       0.99384579       0.99209348       0.99110213       0.99714271       0.99588720       0.99461157       0.99495446        1.0019329       0.98919991        1.0347281        1.0042057        1.0087524       0.98954544       0.99464057       0.98920314        1.0014632        1.0017310        1.0221924        1.0085229        1.0000452       0.99895630       0.99659295        1.0072581       0.99660185       0.99683044       0.99951928       0.99544170        1.0013908        1.0028723       0.99617538
  17457.070        1.0036459       0.99981931       0.99266529       0.94860096        1.0024475        1.0052413       0.98935665       0.99491393       0.99972498       0.99457295       0.99294598       0.99400939        1.0128319       0.99607464        1.0066134        1.0251747        1.0105288       0.98803372       0.99794493       0.99853812       0.99959046       0.99810906        1.0582759       0.99112220       0.99353594        1.0134941        1.0016928        1.0067578       0.99606406       0.99913253       0.99517611       0.99739352        1.0018674        1.0054054       0.99844021
  17460.250       0.99996946        1.0008994       0.99273341        1.0062864        1.0020553       0.99477330       0.99681630       0.99402967       0.99751546       0.99687866        1.0027599       0.99763974        1.0173337       0.99534755        1.0316011        1.0098688        1.0089743       0.99175393       0.99801494       0.99764632        1.0021733       0.99743556       0.98196969        1.0366611       0.99950981       0.97809380       0.99503843        1.0067793       0.99542750       0.99842491        1.0016690       0.99799475        1.0045027       0.99572156       0.99574305
  17463.458        1.0036958        1.0008181        1.0136636       0.97722983        1.0018564       0.99887059       0.99943563       0.99217226       0.99575294        1.0007667        1.0029926        1.0039469        1.0109821       0.99198647        1.0357763        1.0021373        1.0080578       0.99412412       0.99879312       0.99142147        1.0026159       0.99139235       0.97540029       0.96659626        1.0058826       0.98813833        1.0041958       0.99066618       0.99476461       0.99591386       0.99862257       0.99886151        1.0038092       0.99589347       0.99771927
  17466.695        1.0016460       0.99988839       0.98228625       0.99583824        1.0010455        1.0001309       0.99761127       0.99927658       0.99052017       0.99717082       0.99961378        1.0011300        1.0012311        1.0151474        1.0256292        1.0044816       0.99828247        1.0084725       0.99842138        1.0004940        1.0074238       0.98963812        1.1533510        1.0557776        1.0182057        1.0074330        1.0012151        1.0222381       0.99739044       0.99623070       0.99792079       0.99660820        1.0078445        1.0168168       0.99768256
  17469.932        1.0039067       0.99955252        1.0085733       0.99476081        1.0041076       0.98777723       0.99861700       0.99765884       0.99725543        1.0032060       0.99808096        1.0000378       0.99483548        1.0056010        1.0314238        1.0121067       0.97944658        1.0079802       0.99749348       0.98861841       0.99954356       0.99234785       0.98119482        1.0194036        1.0108951       0.96527632       0.99556383        1.0066024       0.99113566        1.0005066        1.0017422       0.99362772        1.0001269       0.99524745       0.99510811
  17473.171       0.99751064        1.0011183       0.99039896        1.0213082        1.0033376       0.98750755        1.0003104       0.99795944       0.99330727        1.0016145        1.0026258       0.99700343        1.0034249        1.0323819       0.99047695       0.98738542       0.97361370        1.0040493       0.99800775       0.99675911       0.99841666       0.99199019        1.1047628        1.0196433        1.0146416        1.0396315        1.0021919       0.97779399       0.99623357       0.99893276       0.99959346       0.99285016        1.0021559        1.0114880       0.99847428
  17476.437       0.99852317        1.0004022        1.0030118       0.99869352        1.0029514        1.0008414        1.0099722       0.99986521       0.99879831       0.99824967        1.0013831       0.99767334        1.0055859        1.0271850        1.0017238        1.0021538       0.98575803        1.0179314       0.99571181       0.99409182       0.99840545       0.99281178       0.94413381        1.0489391        1.0150380        1.0033757       0.99943315        1.0089075       0.99690523       0.99942816        1.0000099       0.99825427        1.0021405        1.0100982       0.99792129
  17479.692        1.0000333       0.99900694        1.0064598       0.99366570        1.0056788       0.99852594       0.99980831        1.0056335       0.98952901       0.99827582        1.0089080        1.0031951       0.99492089        1.0064814        1.0047092       0.98669804       0.99474718        1.0135258       0.99498401       0.97881821        1.0011425       0.99911036        1.0668834       0.93467106        1.0069879        1.0016060        1.0074071        1.0268283        1.0013008        1.0001644       0.99467746       0.99829675        1.0015647        1.0128206        1.0022779
  17483.001       0.99961126       0.99954604        1.0035905       0.97601479       0.99734493       0.99625008        1.0017786       0.99799324        1.0043814       0.99969568        1.0076275        1.0016596       0.98774482        1.0231563        1.0239942       0.98148231       0.97405936        1.0135866       0.99379382       0.98797863        1.0039647        1.0088600        1.0431223        1.0457848        1.0007067       0.99951442        1.0051516        1.0241885        1.0036936       0.99996901       0.99196060       0.99630094        1.0039503        1.0091539        1.0022339
  17486.271       0.99805615       0.99861641        1.0040272       0.99247730       0.99753201        1.0036404        1.0081558       0.99963746        1.0013401       0.99808858        1.0054935        1.0084649        1.0117291        1.0000443        1.0028725        1.0093866       0.98293167        1.0085106       0.99433929       0.98610249        1.0028936        1.0043992        1.1061673       0.98135981       0.99503116       0.98581934       0.99627564       0.99829731        1.0055048        1.0000310       0.99870043       0.99877407        1.0048758       0.99421646       0.99986893
  17489.597       0.99463043        1.0000154       0.99514775       0.99887636       0.99689462       0.99783305        1.0054902        1.0062529        1.0053047       0.99935621        1.0111370        1.0019295        1.0073320        1.0178319        1.0037640        1.0023208       0.99545503        1.0047786       0.99422094       0.99759096        1.0000633        1.0099405        1.0298924        1.0744974       0.98439348       0.99990754        1.0002266        1.0191609        1.0044743        1.0026605       0.99870503        1.0018262        1.0032211        1.0020992        1.0017002
  17492.923       0.99992961       0.99980730        1.0167453       0.99412186       0.99633756       0.98975311        1.0098266        1.0011790        1.0063588        1.0035072        1.0142380        1.0017781        1.0114032        1.0104282        1.0146185        1.0126135        1.0065507        1.0002081       0.99443124       0.98748800        1.0007236        1.0048785        1.0150357       0.99523815       0.97125825       0.95402411        1.0040382        1.0178048        1.0069221        1.0024700        1.0024006        1.0033062        1.0038511       0.98237601        1.0036960
  17496.264       0.99896358       0.99990387       0.98421150        1.0056248        1.0005179       0.99127278        1.0134992        1.0042226        1.0050419        1.0050863        1.0086651        1.0056961        1.0274639        1.0127194        1.0078035       0.99831573        1.0075350       0.99767837       0.99887833       0.99720982        1.0052129        1.0064622        1.0292087       0.99904218       0.97491298        1.0339049        1.0042996        1.0583028        1.0039289        1.0016472       0.99801899        1.0038322        1.0097769        1.0235129        1.0024904
  17499.607       0.99710501       0.99929581        1.0117044        1.0040381        1.0021493        1.0031877        1.0126748        1.0113897        1.0026332        1.0014516        1.0130793        1.0063575        1.0157315        1.0133963        1.0049761       0.98475307        1.0120360       0.99289813       0.99992151        1.0043877        1.0035872        1.0084933        1.1024025        1.0749477       0.98759962        1.0059212        1.0087845        1.0054633        1.0057011        1.0023486        1.0008722        1.0068210        1.0069732        1.0009387        1.0047915
  17502.991        1.0005790        1.0001091        1.0035729        1.0035115        1.0020059        1.0093709        1.0185230        1.0089625        1.0001301        1.0053021        1.0106034        1.0061454        1.0210662        1.0110921        1.0042036       0.99515194       0.99833393        1.0026830       0.99987998        1.0236740        1.0047956        1.0135754       0.97985182        1.0106256       0.99103173        1.0091337        1.0064524       0.99997982        1.0127813        1.0047238        1.0050984        1.0060346        1.0085436        1.0013595        1.0071451
  17506.336       0.99998726        1.0003617       0.99209015       0.99662814        1.0025297        1.0079543        1.0175461        1.0115951        1.0101273        1.0105055        1.0205733        1.0101306        1.0166083        1.0192040       0.99740041        1.0133146        1.0069695        1.0116609       0.99935166        1.0225961        1.0080576        1.0132355        1.0812000        1.0770508       0.97927154        1.0263775        1.0069977        1.0022494        1.0116484        1.0052867        1.0048478        1.0108587        1.0110664        1.0039673        1.0071144
  17509.722       0.99842707        1.0021436        1.0189181       0.99414205        1.0025659       0.99509295        1.0192243        1.0065843        1.0079467        1.0024375        1.0171258        1.0081422        1.0137773        1.0206713        1.0385609        1.0056290        1.0062030       0.99086586        1.0000703        1.0186210        1.0043640        1.0109213        1.0457334        1.0196210       0.98619364        1.0382510        1.0068011       0.99894592        1.0106581        1.0045946        1.0070112        1.0064581        1.0078988        1.0091435        1.0064535
  17513.110        1.0001058        1.0026334        1.0136016       0.99876393        1.0027884       0.99846433        1.0208168        1.0106035        1.0042059        1.0052774        1.0276380        1.0093209        1.0033952        1.0129529        1.0142886       0.98923263        1.0051849       0.99465588       0.99800887        1.0060788        1.0004779        1.0042014        1.1151908        1.0131784       0.99171034       0.98178197        1.0066713       0.99847768        1.0052279        1.0024666        1.0024655        1.0089222        1.0029373       0.99228212        1.0038762
  17516.513       0.99988729        1.0025536       0.99496167        1.0055293        1.0010749       0.99824513        1.0248797        1.0064031        1.0018416        1.0018974        1.0148149        1.0081298        1.0148923        1.0086513        1.0596794       0.97484428       0.99706720       0.99833262       0.99843059        1.0058066       0.99946515        1.0069533       0.96525108        1.0331525        1.0083657        1.0116515        1.0087479        1.0377174        1.0072117        1.0046771       0.99802487        1.0050077        1.0034630        1.0206110        1.0059372
  17519.944       0.99814626        1.0013653        1.0087467       0.98975705        1.0002635       0.99631769        1.0149291        1.0062094        1.0039562        1.0018361        1.0163377        1.0062828        1.0097859        1.0093690        1.0175986       0.96610886        1.0044899        1.0042857       0.99797579        1.0034442        1.0045849       0.99798867        1.0436102        1.0019933        1.0178664        1.0001676        1.0014679        1.0052048       0.99956077        1.0016554       0.99538253        1.0048056        1.0069044        1.0092005       0.99992130
  17523.376        1.0018732        1.0031252       0.99980086        1.0080821        1.0010104        1.0025457        1.0155770        1.0056025        1.0003642        1.0027702        1.0143393        1.0043228        1.0135881        1.0059943        1.0365579       0.95420415        1.0041933        1.0080986       0.99714068       0.99929210       0.99643706        1.0001077        1.0153695        1.0755578        1.0140986        1.0371334       0.99970608        1.0112566       0.99986202        1.0019875       0.99520382        1.0049578        1.0007563        1.0222606       0.99950831
  17526.824        1.0068900        1.0008419       0.97342340        1.0029802       0.99785951        1.0065177        1.0205307        1.0012748       0.99825740       0.99872341        1.0117751        1.0063519        1.0055445        1.0161226        1.0192794       0.98831767       0.99401101        1.0027011       0.99388018       0.99784157        1.0007097        1.0051920        1.0448748        1.0882939        1.0208870       0.99631609       0.99846423        1.0270653       0.99885066        1.0024343       0.99587413        1.0028657        1.0037552        1.0162509       0.99887896
  17530.286        1.0029276        1.0020839        1.0140570       0.99030362       0.99790723        1.0015263        1.0129261        1.0078420        1.0030410       0.99747298        1.0180587        1.0058011        1.0062879        1.0146989        1.0182902       0.99219618        1.0105830       0.99288227       0.99232238       0.98947731       0.99080739        1.0009395       0.94463397        1.0683624       0.99883127       0.99914322        1.0000989        1.0389587        1.0002206        1.0009345       0.99934229        1.0057456       0.99592465        1.0139124       0.99935090
  17533.749        1.0018241        1.0014479        1.0070660       0.99512155       0.99970608       0.99371036        1.0134167        1.0102196        1.0059627       0.99839303        1.0150782        1.0065205        1.0251348       0.99918369        1.0044492       0.99217557       0.99656047        1.0024073       0.99387602       0.99635616       0.99093461       0.99936679        1.1178786        1.0169439       0.97930640        1.0478570       0.99894688        1.0213527       0.99742892        1.0022434       0.99985125        1.0031081       0.99760710        1.0177331       0.99844988
  17537.227        1.0022664       0.99983911        1.0083662       0.99478143       0.99723689       0.99441258        1.0142378        1.0082536        1.0042279       0.99754450        1.0240801        1.0069016        1.0111936       0.99780381       0.99151395        1.0068162        1.0059487       0.99647141       0.99138442        1.0258563        1.0035436       0.99601674        1.0603083        1.0609820        1.0089542        1.0117257       0.99830012        1.0495784       0.99565800        1.0018392        1.0071726        1.0052721        1.0056910        1.0249842       0.99748086
  17540.734        1.0019986       0.99900535        1.0071230        1.0066049       0.99973273       0.99668293        1.0115778        1.0073444        1.0058963       0.99897638        1.0204070        1.0059291        1.0108351        1.0169723        1.0389742        1.0072502        1.0074786       0.99202543       0.99349109        1.0269034        1.0021568        1.0012009        1.1139062        1.0371484        1.0260471        1.0049489       0.99980308        1.0279803       0.99375344        1.0040872        1.0090137        1.0051823        1.0058164        1.0212774       0.99807203
  17544.228        1.0008850        1.0002208        1.0118553        1.0048237        1.0008550        1.0070799        1.0129104        1.0097552        1.0049903       0.99824589        1.0179875        1.0072601        1.0067842        1.0104203        1.0265334       0.99446674        1.0033838       0.99490397       0.99338300        1.0038710        1.0078698       0.99883012        1.0699523        1.0497529        1.0226954       0.99518752        1.0056935        1.0189947       0.99792276        1.0036440        1.0035881        1.0060011        1.0094212        1.0139812        1.0012606
  17547.751        1.0029732       0.99916660        1.0099177       0.99766967        1.0012332        1.0086928        1.0182779        1.0137263        1.0057647        1.0018634        1.0168314        1.0045144        1.0251342        1.0226924        1.0091208       0.99043946        1.0145935       0.99512039       0.99347892       0.99389629        1.0041439       0.99724735        1.0511940       0.98837668        1.0198354        1.0123255        1.0072327       0.99933374        1.0079348        1.0036071       0.99994153        1.0096041        1.0097731        1.0123147        1.0050832
  17551.262        1.0009360        1.0017555        1.0006076       0.99704844       0.99935906        1.0017620        1.0162249        1.0134507        1.0057435        1.0031606        1.0207719        1.0076230        1.0104107        1.0164732        1.0301390        1.0061980        1.0210252       0.99404249       0.99475293        1.0122489        1.0069902        1.0018044        1.0161013        1.0545995        1.0152587        1.0078927        1.0084722        1.0447965        1.0058785        1.0042043        1.0040716        1.0099060        1.0096778        1.0243653        1.0049838
  17554.815       0.99727540        1.0018802        1.0097263       0.99369726       0.99873413       0.99697127        1.0219628        1.0153452        1.0072816        1.0017550        1.0237254        1.0054092        1.0118050        1.0203288       0.98893143       0.99987437        1.0221358        1.0041864       0.99624777       0.99995165        1.0024827        1.0040664       0.98828305        1.0395357        1.0100628        1.0386127        1.0018098        1.0251076        1.0032818        1.0031494        1.0013676        1.0108746        1.0065775        1.0263040        1.0015099
  17558.329       0.99440844        1.0031010        1.0163078       0.99174771       0.99723768        1.0046824        1.0241736        1.0113668        1.0028743        1.0051343        1.0257865        1.0090013        1.0335147        1.0063680       0.96858911       0.99865498        1.0101254       0.99845197       0.99614842       0.99560529        1.0034412       0.99618988        1.0165236        1.0243088        1.0019180        1.0419823        1.0041430        1.0590735        1.0020763        1.0046279        1.0009584        1.0101263        1.0093975        1.0359761        1.0023550
  17561.925       0.99576481        1.0003737        1.0084179       0.97470635       0.99749774        1.0023896        1.0221459        1.0157216       0.99472308        1.0053695        1.0299847        1.0051865        1.0263491        1.0295803        1.0100719       0.99898059        1.0094121       0.99778810       0.99735528       0.99544244       0.99710701       0.99905145        1.1395963        1.0967726        1.0266170        1.0330469        1.0117752        1.0375294        1.0027537        1.0045832       0.99663423        1.0094482        1.0049592        1.0341813        1.0050909
  17565.496        1.0041124       0.99988561       0.99539516       0.97393576       0.99884351       0.99239202        1.0222507        1.0193314        1.0052222        1.0056403        1.0209173        1.0133354        1.0048583        1.0128476        1.0508904       0.99627703        1.0193535       0.99865584       0.99560454        1.0106447        1.0036272        1.0066298        1.0821030        1.0174750        1.0209512        1.0127375        1.0125147        1.0230147        1.0004256        1.0041143       0.99774529        1.0101665        1.0061636        1.0208355        1.0043767
  17569.095        1.0008618        1.0013313       0.99910328       0.97478588        1.0004214        1.0080438        1.0225469        1.0142987        1.0049386        1.0038662        1.0252185        1.0129093        1.0124674        1.0214654        1.0110240        1.0011189        1.0091438        1.0111997       0.99456754        1.0195634       0.99976048       0.99933553        1.0221328        1.0795442        1.0252597        1.0344505        1.0080241        1.0055565        1.0090650        1.0038967        1.0005100        1.0105526        1.0047123        1.0236625        1.0056641
  17572.709        1.0001034        1.0030670        1.0145183       0.98442630       0.99889246        1.0086753        1.0225331        1.0125451        1.0025767        1.0053481        1.0325781        1.0111155        1.0215227        1.0157035        1.0376648       0.98503519        1.0108541        1.0012339       0.99711560        1.0253847       0.99756476        1.0053699        1.1306386        1.0717225        1.0277721        1.0404509        1.0068053        1.0286064        1.0040631        1.0041183        1.0031513        1.0115072        1.0038501        1.0341737        1.0036320
  17576.352        1.0012904        1.0044477        1.0184371       0.98484176        1.0016131        1.0122507        1.0224386        1.0157569       0.99864392        1.0015073        1.0313170        1.0118046        1.0160254        1.0298372        1.0240216       0.98172949        1.0141320        1.0233147       0.99571284        1.0007001       0.99788417       0.99869195        1.0280524        1.0875161        1.0300692        1.0184820        1.0034803        1.0200214       0.99862137        1.0047265       0.99966680        1.0116120        1.0043118        1.0248355        1.0008779
  17579.942        1.0011412        1.0057549       0.97656683       0.98185783       0.99913956        1.0100627        1.0250111        1.0172595        1.0033135        1.0038961        1.0357785        1.0110791        1.0338206        1.0280604        1.0489641       0.99831736        1.0136770        1.0310281       0.99595603        1.0011033        1.0000776        1.0089370        1.1232424        1.0681180        1.0222716        1.0223596        1.0129013        1.0522181        1.0012643        1.0052187       0.99524854        1.0134113        1.0083858        1.0342563        1.0050483
  17583.588        1.0001164        1.0041161        1.0104193       0.98643655        1.0030519        1.0093266        1.0199459        1.0149620        1.0007879        1.0026885        1.0427408        1.0131465        1.0386192        1.0199028        1.0168733       0.99291954        1.0010120        1.0282181       0.99400864        1.0201284       0.99702142        1.0060817        1.0669775        1.0242675        1.0244952        1.0631953        1.0129636        1.0464000       0.99990095        1.0036423        1.0034783        1.0108672        1.0061460        1.0464633        1.0040657
  17587.208        1.0034244        1.0032263       0.98753399       0.99241333        1.0041009       0.99861446        1.0247920        1.0190244        1.0003408        1.0047197        1.0356983        1.0159916        1.0140775        1.0160411        1.0345090        1.0060039       0.98475038        1.0245555       0.99319636        1.0109921        1.0045517        1.0048877        1.1792301        1.0527052        1.0192700        1.0193132        1.0076006        1.0568304        1.0035263        1.0050019        1.0017465        1.0067708        1.0090965        1.0338562        1.0036508
  17587.235       0.99872162        1.0032196        1.0102012       0.99245807        1.0041088       0.99853427        1.0248283        1.0190548        1.0003374        1.0039130        1.0316926        1.0160130        1.0261335        1.0325540        1.0374623        1.0061018       0.98462844        1.0245281       0.99319028        1.0126657        1.0046081        1.0048788        1.1800704        1.1078005        1.0192305        1.0189848        1.0075603        1.0569089        1.0035535        1.0042421        1.0017335        1.0067402        1.0091188        1.0337605        1.0036477
