# Supplementary material for: Adsorption of rare earth elements in regolith-hosted clay deposits
Source: Nat Commun. 2020 Sep 1;11:4386. doi: 10.1038/s41467-020-17801-5 (PMC7463018; doi:10.1038/s41467-020-17801-5)
Supplement: Supplementary file 8 — Supplementary Data 5 [file 41467_2020_17801_MOESM8_ESM.zip › Supplementary Data 5_ATHENA files/Y XAS/Prepared clays.nor]

# XDI/1.0 Demeter/0.9.25
# Demeter.output_filetype: multicolumn normalized mu(E)
# Element.symbol: Y
# Element.edge: k
# Column.1: k
# Column.2: energy
# Column.4: 83210-211_Kst-fresh_merge
# Column.5: 83212-213_Kstd-Leached-merged
# Column.6: 83214-216_Kstd-ReAds_merged
# Column.7: 83316_powder_e_1.dat
# Column.8: 83317_powder_e_1.dat
# Column.9: 83320_powder_a_1_LJ316Fresh.dat
# Column.10: 83326_powder_b_1.dat
# Column.11: 83327_powder_b_1.dat
# Column.12: 83328_powder_c_1.dat
# Column.13: 83329_powder_b_1.dat
# Column.14: 83330_powder_b_1.dat
# Column.15: 83331_powder_c_1.dat
# Column.16: 83332_powder_b_1.dat
# Column.17: 83333_powder_d_1.dat
# Column.18: 83334_powder_d_1.dat
# Column.19: 83335_powder_f_1.dat
# Column.20: 83336_powder_f_1.dat
# Column.21: 83248_Y-solution_1.dat
# Column.22: merge_883316-17-pelletE_219fresh
# Column.23: merge_83326-27-29-30-32-pelletB_LJ316Res
# Column.24: merge_83328-31_pelletC_Mad341Res
# Column.25: merge_83333-34_pelletD_Mad341Fesh
# Column.26: merge_83335-36_pelletF_219Res
#------------------------
#  "energy  83210-211_Kst-fresh_merge  83212-213_Kstd-Leached-merged  83214-216_Kstd-ReAds_merged  83316_powder_e_1.dat  83317_powder_e_1.dat  83320_powder_a_1_LJ316Fresh.dat  83326_powder_b_1.dat  83327_powder_b_1.dat  83328_powder_c_1.dat  83329_powder_b_1.
  16838.612       0.14402660E-01  -0.21375553E-02  -0.59632226E-02   0.13255143E-02   0.86654064E-03   0.76328347E-03  -0.41348420E-02  -0.32416281E-01   0.15749014E-01   0.41669326E-01  -0.57111835E-01  -0.60147719E-02   0.43223260E-02  -0.20532356       0.42323261E-03  -0.44818422E-02   0.10798468E-01   0.81607213E-03   0.10943234E-02   0.16360584E-02   0.32413591E-02  -0.10050645       0.60998823E-02
  16843.596      -0.19571798E-01   0.52658287E-02  -0.56581785E-02  -0.30882278E-03   0.23713391E-02   0.39778664E-03   0.58928168E-02   0.56411541E-01   0.16178648E-01  -0.48095256E-02  -0.11223046       0.63287630E-02  -0.15032138E-02  -0.20566162       0.13387182E-02   0.35963896E-01   0.17852765E-01   0.72649323E-03   0.10418417E-02   0.27150438E-03   0.10517499E-01  -0.10033522       0.27538653E-01
  16848.595       0.19583852E-01   0.96456356E-03  -0.11657279E-01  -0.97574938E-03   0.75756510E-03   0.11710497E-02   0.26276244E-02   0.29350114E-01  -0.23442213E-01  -0.14954682E-01   0.42446780E-01  -0.39050916E-01   0.10491738E-01  -0.20600071      -0.21102509E-04  -0.35630126E-01  -0.40689778E-02   0.36924698E-03  -0.10228229E-03   0.44191504E-02  -0.32412037E-01  -0.10129787      -0.16340970E-01
  16853.597       0.34066029E-01  -0.12265411E-01   0.14053900E-01  -0.20807408E-02  -0.87210040E-04   0.18451278E-02   0.70359516E-02  -0.67527625E-01   0.36102393E-01   0.37406489E-01  -0.11978517       0.65616004E-02   0.16910560E-01  -0.20634001      -0.77479632E-04  -0.15110476E-01  -0.24194144E-01   0.37609643E-03  -0.10761939E-02   0.58328092E-02   0.19123087E-01  -0.10161164      -0.18987367E-01
  16858.590      -0.33084056E-01  -0.32018464E-01   0.31290655E-02  -0.11824839E-02   0.26508463E-03   0.12239395E-03   0.38621034E-02  -0.66144057E-01   0.21546708E-01  -0.29453812E-01   0.10644653      -0.95325350E-02   0.43627766E-02  -0.20667866      -0.16361679E-02   0.17484594E-01  -0.86984958E-02   0.18679766E-03  -0.45732132E-03  -0.39101730E-03   0.36832964E-02  -0.10267078       0.38537622E-02
  16863.598      -0.20239067E-01   0.18938157E-01  -0.11989949E-01   0.55534392E-02  -0.27546157E-02   0.11529153E-04  -0.75908623E-02  -0.98272701E-01  -0.54368114E-02  -0.88666099E-02   0.80101967E-03   0.10182784E-01   0.43102672E-02  -0.20701836      -0.14448825E-02   0.10620095E-02   0.28517566E-01   0.17320782E-03   0.13665666E-02  -0.87928876E-02   0.35383937E-02  -0.10286373       0.17661752E-01
  16868.596       0.30147954E-01   0.34540031E-01  -0.41647195E-02   0.26014387E-02   0.14082439E-03   0.27755260E-04  -0.74325327E-02   0.15309310E-01  -0.33829685E-01   0.58245445E-01   0.24523045E-02   0.33495668E-02  -0.13546298E-01  -0.20735742       0.93747377E-03  -0.11142066E-01   0.33780382E-01   0.99642232E-05   0.13604813E-02   0.27851104E-02  -0.12463459E-01  -0.10196290       0.15143142E-01
  16873.598       0.20986183E-02  -0.26625827E-01  -0.16157001E-01   0.13803479E-02   0.24480179E-02  -0.46641557E-03  -0.88921852E-02   0.15955485       0.84419494E-02   0.25826192E-02  -0.38985181E-01   0.18896169E-01  -0.80478877E-02  -0.20769669      -0.66752194E-03  -0.13611827E-01  -0.14229014E-01   0.35058469E-04   0.19180886E-02  -0.49553097E-03   0.14447131E-01  -0.10304779      -0.13468336E-01
  16878.615      -0.40079530E-01   0.23418268E-01   0.10832208E-01  -0.20632156E-02  -0.24887455E-02  -0.61860360E-03  -0.13349724E-02   0.40144198E-01   0.15973040E-01  -0.12005748E-02   0.88691719E-01   0.16867156E-01   0.30184623E-01  -0.20803700      -0.11932425E-03  -0.32129427E-01  -0.20609978E-01  -0.22919355E-03  -0.22779839E-02   0.11153403E-01   0.16483222E-01  -0.10306327      -0.25374675E-01
  16883.585      -0.71972952E-03   0.87572221E-02   0.18495887E-01  -0.94348252E-03  -0.43760281E-02  -0.87160105E-03   0.53871160E-02  -0.18916013E-02   0.78645429E-03  -0.15549826E-01   0.53841186E-01   0.23944750E-01  -0.23006904E-01  -0.20837413      -0.34535862E-03  -0.78653491E-03  -0.44691670E-03  -0.29298874E-03  -0.26736355E-02  -0.28270999E-02   0.14092078E-01  -0.10345778      -0.40103295E-03
  16888.596       0.16570441E-01   0.27938970E-01   0.23750831E-02  -0.27519806E-02  -0.93352559E-03  -0.14209521E-02   0.89253407E-02   0.44851052E-01  -0.51341876E-01  -0.66429635E-01  -0.74877633E-01  -0.30263185E-01  -0.19683501E-01  -0.20871400      -0.40211663E-03  -0.10963297E-01  -0.37457676E-02  -0.40319215E-03  -0.18360462E-02  -0.10888226E-01  -0.39128046E-01  -0.10377221      -0.69116065E-02
  16893.597      -0.19810736E-01   0.19144558E-01  -0.31091176E-02   0.27614741E-02   0.20449097E-02  -0.47640066E-03   0.38049779E-02  -0.81721610E-01   0.14271704E-01  -0.84074168E-02   0.15404690      -0.13268247E-01  -0.15720568E-01  -0.20905323      -0.14513675E-02   0.70660086E-01  -0.12563536E-01  -0.47233456E-03   0.23998576E-02  -0.64821387E-03  -0.15953791E-02  -0.10458033       0.23447522E-01
  16898.601      -0.11419411E-01   0.10435807E-02   0.65500372E-02  -0.61954532E-03   0.46824065E-02  -0.33830260E-03  -0.77047329E-02   0.79116749E-02  -0.48778431E-01  -0.60860567E-01  -0.96445980E-01  -0.20244774E-01   0.25124938E-01  -0.20939265      -0.18118163E-03   0.11242503E-01  -0.39342987E-01  -0.12272720E-03   0.20517064E-02  -0.11155916E-01  -0.32383191E-01  -0.10423310      -0.17874957E-01
  16903.595       0.92235802E-02  -0.12578012E-01  -0.21726512E-01  -0.79685364E-03  -0.18538453E-02  -0.62410039E-03   0.23718164E-02   0.38125365E-01  -0.14657584E-01  -0.15021148E-01   0.15241568       0.17709770E-01  -0.24697020E-01  -0.20973143       0.15023328E-02  -0.40554936E-01   0.26941258E-02  -0.45863530E-03  -0.13169513E-02   0.81607035E-03   0.39392016E-02  -0.10368055      -0.16728087E-01
  16908.618      -0.17504366E-01  -0.24311550E-01   0.72224278E-02  -0.80897163E-03   0.20026469E-02   0.93577186E-03   0.55064072E-02  -0.92596609E-01  -0.10287918E-01   0.34546782E-01   0.98165696E-01  -0.16001303E-02  -0.28871425E-02  -0.21007212       0.21775480E-03  -0.18421317E-01  -0.15901169E-01  -0.63039441E-03   0.60143097E-03   0.72751816E-02  -0.52505553E-02  -0.10460708      -0.17850245E-01
  16913.618      -0.22218767E-01  -0.25654833E-01  -0.47442072E-03  -0.74099962E-03   0.12278506E-02  -0.95334510E-03  -0.11550181E-02   0.12553150      -0.49061688E-02   0.11666532E-01  -0.72904427E-02   0.14063400E-01  -0.71906930E-02  -0.21041130       0.86663171E-03   0.22580924E-02   0.67243061E-02  -0.46770084E-03   0.25043636E-03   0.48443357E-02   0.59895226E-02  -0.10456956       0.38709449E-02
  16918.597      -0.49477149E-02  -0.14384251E-02   0.13210013E-01   0.94493309E-04  -0.35818529E-02  -0.49689515E-03  -0.40769762E-02  -0.93654741E-01   0.36458298E-01   0.22390251E-03  -0.23963480       0.26411718E-01  -0.10787165E-01  -0.21074899       0.18132968E-02   0.40046913E-01  -0.12911288E-01  -0.63495607E-03  -0.17481493E-02  -0.17880809E-01   0.30676261E-01  -0.10438846       0.89902181E-02
  16923.616       0.42540011E-02   0.13264487E-01   0.21602127E-01  -0.21302473E-02   0.86430773E-04  -0.86783266E-03  -0.10438575E-02   0.13109281       0.33672549E-01   0.58269032E-01  -0.44580351E-01   0.17144652E-01  -0.18656311E-01  -0.21108943      -0.19939812E-02   0.31043796E-02   0.17842563E-01  -0.74814796E-03  -0.10140288E-02   0.83965664E-02   0.24165282E-01  -0.10656504       0.10192801E-01
  16928.600      -0.25763961E-02  -0.22690654E-01  -0.10353985E-02   0.26076579E-04  -0.92512886E-03  -0.87760699E-03   0.61913555E-02  -0.13675540E-01  -0.42467734E-01  -0.14796221E-01   0.70548051E-01  -0.16903363E-01   0.19236147E-01  -0.21142752       0.27906343E-02   0.40912714E-01  -0.30631849E-01  -0.65071067E-03  -0.44878739E-03   0.74991332E-02  -0.27782035E-01  -0.10447437      -0.11046855E-02
  16933.499       0.28304629E-01  -0.94284796E-04   0.42144317E-01  -0.32598446E-03   0.17238243E-03  -0.14376216E-02   0.90794569E-02  -0.30582144E-01   0.89712550E-02  -0.24629965E-01   0.89681076E-01   0.65336829E-02  -0.13047072E-02   0.12629984E-02   0.18329519E-02   0.16847574E-01   0.10609327E-01  -0.23767060E-03  -0.75791790E-04   0.27982178E-02   0.75617399E-02   0.21803243E-02   0.11695420E-01
  16938.250       0.60515367E-01  -0.38642570E-02  -0.47215853E-02  -0.12506425E-02  -0.23945716E-02  -0.10403916E-02  -0.84726070E-02  -0.13841199      -0.22084509E-01  -0.29809837E-01  -0.28868724E-01   0.85001159E-02   0.47765533E-02   0.69767868E-03  -0.62606286E-04   0.25165410E-01   0.11955464E-01  -0.34996635E-03  -0.18281006E-02  -0.15343744E-01  -0.45152890E-02   0.84380248E-03   0.15925534E-01
  16942.803      -0.35263595E-02  -0.28402288E-01  -0.71830746E-02  -0.84399087E-03  -0.24093225E-02   0.23896137E-03  -0.18437729E-01  -0.10961994E-01  -0.22569759E-02   0.74319544E-03   0.13921940E-01  -0.15249555E-01   0.28664220E-01   0.91367163E-03  -0.93716162E-03  -0.41191451E-01   0.21973206E-01   0.17722064E-04  -0.16338586E-02  -0.30911514E-02  -0.97019197E-02   0.41329565E-03  -0.75463726E-02
  16947.195       0.61744442E-02  -0.23332932E-01  -0.16843400E-01  -0.13111814E-02  -0.15338792E-02  -0.35387395E-03  -0.50918093E-02   0.19929034E-02   0.11276787E-01   0.12315103E-01  -0.29002965E-01  -0.19324900E-01   0.38142970E-03  -0.17310209E-02  -0.58997504E-03  -0.16760805E-01   0.12528644E-01  -0.20934453E-03  -0.14245029E-02  -0.17180992E-02  -0.63202066E-02  -0.84957710E-03  -0.23569891E-02
  16951.399       0.79935166E-02   0.20975308E-01  -0.10600921E-01   0.47729849E-02   0.97005603E-03   0.11020161E-02  -0.49236293E-02   0.11791879       0.12421474E-01   0.14585680E-01  -0.21102978E-01   0.11070940E-02  -0.20498528E-01   0.56680988E-03   0.13855558E-04  -0.18932267E-01   0.28279773E-01   0.31858039E-04   0.28554057E-02  -0.57557227E-03   0.59085783E-02   0.51330009E-03   0.54643884E-02
  16955.430       0.13930744E-01  -0.34663635E-01   0.12111583E-01  -0.10234698E-02  -0.10694061E-02   0.11548516E-02  -0.47425710E-02  -0.33950218E-01   0.11084859E-01  -0.17978260E-01   0.41317626E-01   0.27565114E-02   0.19850228E-01  -0.11067560E-03  -0.15054575E-02   0.32183705E-01  -0.11469115E-02  -0.81659937E-04  -0.10301799E-02  -0.70482079E-03   0.62877207E-02  -0.67719929E-03   0.10858935E-01
  16959.324       0.13711791E-01   0.33965553E-01  -0.85024576E-02  -0.19855656E-02   0.23996470E-02   0.73809658E-03   0.62923716E-02  -0.55118220E-01   0.92523343E-02   0.97676353E-02   0.29270332       0.17033678E-01  -0.18520902E-01   0.17591181E-02   0.42421907E-03  -0.15192060E-01   0.24228443E-03   0.39364841E-03   0.22304398E-03   0.93930524E-02   0.13713235E-01   0.11372117E-02  -0.91730558E-02
  16963.018      -0.28926893E-01   0.43535103E-01  -0.15104342E-01  -0.79410028E-03   0.56463629E-03   0.11163372E-02   0.65208620E-02   0.86043797E-01   0.12445644E-01   0.26516455E-01   0.78904882E-01  -0.40587524E-02   0.14222211E-01  -0.18437897E-02   0.20547579E-02   0.96577288E-03   0.13678431E-01   0.58347628E-03  -0.11066821E-03   0.17642040E-01   0.29489099E-02   0.47960427E-04   0.53337963E-02
  16966.549       0.32209081E-02  -0.83706300E-02  -0.63943637E-02   0.84691671E-03   0.38837878E-03   0.23378090E-03   0.17968110E-02   0.64083239E-01   0.43412355E-01  -0.21887144E-01  -0.92276470E-01  -0.12033298E-01   0.27187402E-02  -0.10409547E-02  -0.19948102E-02   0.79484073E-02  -0.15863941E-02   0.59495603E-03   0.61452378E-03  -0.24893978E-02   0.11534381E-01  -0.16447095E-02  -0.39013348E-03
  16969.918      -0.89581208E-02  -0.11779625E-01  -0.60048845E-02   0.31069866E-03   0.11991836E-02   0.13686716E-02   0.11554191E-01  -0.10927415      -0.40976406E-01  -0.12566942E-01  -0.14890564      -0.22923746E-01  -0.10903727E-01  -0.19250752E-02  -0.19840403E-02  -0.97631588E-02  -0.22460465E-01   0.69208974E-03   0.75707544E-03  -0.88823599E-02  -0.30507012E-01  -0.21623103E-02  -0.19786276E-01
  16973.137      -0.30615587E-01   0.18611937E-01   0.54075733E-02   0.32968743E-02   0.17954173E-02  -0.38112910E-03  -0.18597616E-02   0.72152303E-02  -0.74122380E-02   0.37760153E-01  -0.17610151       0.13225888E-01   0.11357838E-01   0.13882860E-02   0.12265503E-02  -0.21158265E-01   0.36745929E-01   0.98604062E-03   0.25388397E-02   0.10153446E-02   0.44368270E-02   0.10332493E-02   0.78733860E-02
  16976.168      -0.10884764E-01   0.76048860E-02   0.22767923E-01   0.72393082E-03  -0.11691139E-02   0.11012452E-02   0.80157504E-02  -0.14983236       0.14074036E-01   0.81869089E-02  -0.12604240       0.73116249E-02  -0.43490602E-03   0.15726675E-02   0.12223188E-02   0.12797851E-01  -0.38041052E-01   0.12617027E-02  -0.23145926E-03  -0.60784833E-02   0.10174776E-01   0.10546616E-02  -0.19083765E-01
  16979.048       0.22224582E-01   0.50884113E-02  -0.25034545E-01  -0.47530100E-03   0.34295045E-02   0.12013251E-02   0.32971042E-02   0.21789756E-01   0.14633939E-01   0.18893846E-01  -0.39924121E-01   0.22351969E-01   0.61179842E-02  -0.13243540E-03   0.22506439E-03   0.28466350E-01   0.18914581E-01   0.14604003E-02   0.14909700E-02   0.54823021E-02   0.19056127E-01  -0.36760774E-03   0.19765697E-01
  16981.752       0.76713213E-02   0.34782214E-01   0.19740597E-02  -0.14204593E-02   0.41602784E-02   0.86895425E-03   0.83342558E-02   0.31085474E-01   0.87139965E-02  -0.35621657E-01  -0.73267487E-01   0.21836238E-01   0.17339320E-01  -0.29981793E-03  -0.12721671E-03   0.36527997E-01   0.34951456E-01   0.20160402E-02   0.13858180E-02   0.15528606E-02   0.16242237E-01  -0.68564728E-03   0.32132896E-01
  16984.305       0.36637154E-02   0.94957532E-02  -0.10156369E-01   0.24556017E-02   0.30157737E-02   0.18744125E-02  -0.65437656E-02   0.20481151E-01   0.12629286E-01   0.16774187E-01  -0.21810999       0.19615738E-02   0.43155459E-01  -0.13259252E-02   0.10755799E-02   0.48113002E-01  -0.14805435E-01   0.23844185E-02   0.27363626E-02   0.15682286E-02   0.65677420E-02  -0.66631787E-03   0.91106324E-02
  16986.695       0.31675736E-02   0.41989492E-01   0.10298088E-03   0.33967627E-02   0.25619758E-02   0.27200431E-02   0.20509271E-01  -0.35840014E-02  -0.77535298E-02  -0.94160301E-02   0.14618716E-01  -0.28808430E-02   0.50969966E-01   0.78410794E-03   0.33023755E-02  -0.18550622E-01  -0.23086458E-02   0.27817088E-02   0.29745317E-02   0.21535640E-01  -0.49662367E-02   0.14516434E-02  -0.13168751E-01
  16988.934       0.14351825E-01   0.41262605E-01   0.10074857E-01   0.22014499E-02   0.22524621E-02   0.25017410E-02   0.40973599E-02  -0.85537920E-01   0.46534833E-01  -0.80930080E-02  -0.26534118E-01  -0.16704975E-01   0.21040842E-01   0.54819539E-04   0.10295899E-02   0.29495551E-01  -0.22452457E-02   0.28509835E-02   0.22255796E-02   0.10458437E-02   0.10175273E-01  -0.99112194E-04   0.77877512E-02
  16990.996       0.15997857E-01   0.48411653E-01  -0.11463927E-01  -0.39517051E-03   0.21317146E-02   0.40924614E-02   0.75553318E-02   0.11415684       0.37035845E-01   0.74838314E-02   0.61648289E-01  -0.39176739E-03   0.71704878E-02   0.67329127E-03   0.20175724E-02   0.38989491E-01  -0.71244320E-02   0.32977225E-02   0.87661333E-03   0.14304808E-01   0.15510865E-01   0.65744326E-03   0.90738309E-02
  16992.932       0.14165860E-01   0.15169538E-01  -0.17503250E-01   0.54224932E-02   0.69756528E-02   0.25947932E-02   0.23609557E-01   0.46470908E-01   0.55594556E-01   0.79442960E-02  -0.12113687       0.59272662E-01   0.20355961E-01   0.11811710E-03   0.20108210E-02   0.17069644E-02   0.34131066E-02   0.37066627E-02   0.61772185E-02   0.15913517E-01   0.57692441E-01   0.32986804E-03  -0.12685961E-02
  16994.691       0.54778998E-01   0.55918016E-01   0.29011667E-03   0.22384933E-02   0.40857817E-02   0.37949541E-02   0.91372948E-02   0.27310721E-01   0.18292831E-01  -0.52470539E-01  -0.89661723E-01   0.23062521E-01   0.28148192E-01   0.26702755E-02   0.20223425E-02   0.49954030E-01  -0.15129857E-01   0.40074589E-02   0.31845494E-02   0.11152323E-02   0.21019234E-01   0.15820069E-02   0.92520271E-02
  16996.311       0.11386075E-01  -0.35643611E-01   0.19785385E-01   0.44388126E-02   0.57450594E-02   0.46275473E-02   0.15224695E-01   0.30734115E-01   0.44095041E-01   0.32600402E-01  -0.72258107E-01   0.15226407E-01   0.77374891E-01   0.25524644E-02   0.34129008E-02   0.42546796E-01  -0.21785772E-01   0.46649329E-02   0.50954007E-02   0.29507055E-01   0.27488202E-01   0.21739493E-02   0.20740324E-02
  16997.767       0.39909868E-01   0.16026219E-01  -0.22657737E-01   0.27385073E-02   0.61403419E-02   0.51809779E-02   0.12591855E-01   0.70696221E-01   0.48195760E-01   0.23965335E-01  -0.77391568E-01  -0.66163481E-02   0.28445609E-01   0.40507377E-02   0.37402479E-02   0.51024858E-01   0.26520388E-02   0.45953234E-02   0.44511155E-02   0.17149731E-01   0.16678755E-01   0.30629823E-02   0.19637184E-01
  16999.071       0.36173535E-02   0.11299898E-01  -0.20074225E-02   0.52385009E-02   0.77521138E-02   0.44427911E-02   0.14844903E-01  -0.19810496E-01   0.19558453E-01   0.34795170E-01  -0.84005239E-01  -0.13462176E-02   0.40275215E-02   0.13507811E-02   0.44147478E-02   0.57153469E-02   0.26286191E-01   0.53197568E-02   0.65130882E-02   0.10144402E-01   0.75291762E-02   0.19865399E-02   0.13274383E-01
  17000.224      -0.63987300E-02   0.64292977E-01   0.17596644E-01   0.65716787E-02   0.11058173E-01   0.47054841E-02   0.15356291E-01   0.80651038E-03   0.42246655E-01  -0.93058320E-02   0.18339814E-01   0.90874021E-02  -0.56739608E-02   0.31668861E-02   0.30472836E-02   0.13952018E-01   0.19370154E-01   0.53087932E-02   0.87707199E-02   0.61808275E-02   0.23133769E-01   0.22159872E-02   0.12886239E-01
  17001.250       0.25660264E-02   0.56298649E-01   0.23763093E-02   0.42385103E-02   0.43971254E-02   0.41207341E-02   0.44027367E-02   0.17671846       0.30357658E-01   0.82310546E-01  -0.25012020       0.12705813E-01   0.36679398E-01   0.10527237E-03   0.62231829E-02   0.48859863E-01  -0.24237959E-02   0.55001176E-02   0.43167186E-02   0.21446418E-01   0.20197205E-01   0.21978094E-02   0.15669083E-01
  17002.111       0.20441760E-01   0.26570403E-01  -0.21401521E-02   0.53061646E-02   0.93196043E-02   0.39493893E-02   0.10314078E-01   0.21446116E-01   0.17782803E-01  -0.95835891E-02   0.13076273       0.29417156E-01   0.18884138E-01   0.99271855E-03   0.44526837E-02  -0.15585015E-01   0.82700601E-02   0.60791091E-02   0.73269195E-02   0.14489778E-01   0.24453686E-01   0.17763758E-02  -0.63980611E-02
  17002.833       0.89764996E-02   0.27364515E-01   0.49281786E-02   0.87241295E-02   0.96005574E-02   0.49427086E-02   0.22745475E-01   0.87143777E-01   0.25855049E-01   0.72744372E-01  -0.23441577      -0.56981905E-02   0.18943412E-01   0.25766738E-02   0.61104422E-02   0.41448167E-01   0.18926751E-01   0.59144788E-02   0.91571631E-02   0.22502804E-01   0.81502396E-02   0.33839446E-02   0.24248707E-01
  17003.404      -0.52524212E-01   0.79734190E-01   0.26374991E-01   0.92222940E-02   0.92000007E-02   0.53938809E-02   0.26753473E-01  -0.13750892       0.41801900E-01   0.14527445E-01  -0.51557197E-01   0.19375323E-02   0.33077543E-01   0.36848968E-02   0.33557769E-02   0.45069414E-01   0.44218894E-02   0.64247035E-02   0.92092919E-02   0.17743740E-01   0.18875152E-01   0.25579183E-02   0.17833848E-01
  17003.910       0.17914364E-01   0.54144409E-01   0.19878225E-01   0.42456409E-02   0.60405359E-02   0.62606266E-02   0.99119367E-02   0.15913293       0.83890175E-01  -0.95905111E-02  -0.36511824E-01   0.18591345E-01   0.33469155E-01   0.14426133E-02   0.63626809E-02   0.42620811E-01  -0.84427031E-02   0.64745428E-02   0.52123820E-02   0.17173245E-01   0.45940023E-01   0.28919116E-02   0.94170957E-02
  17004.417       0.60007281E-02   0.22338758E-01   0.27810809E-02   0.92355660E-03   0.81160995E-02   0.75635485E-02   0.11440976E-01   0.76766213E-01   0.19726748E-01   0.23344182E-01  -0.29445993E-01   0.68003105E-02   0.35039751E-01   0.41156999E-02   0.75772076E-02   0.24691947E-01  -0.25555141E-01   0.66085787E-02   0.45568250E-02   0.19907998E-01   0.12288360E-01   0.48218778E-02  -0.62809317E-02
  17004.924       0.61243584E-01   0.28517879E-01   0.46584040E-01   0.58271415E-02   0.10669651E-01   0.79876923E-02   0.23029588E-02   0.10501768       0.36819559E-01   0.32035425E-01   0.80741916E-01   0.18057621E-01   0.11757409E-01   0.17991705E-02   0.72990544E-02   0.24990963E-01   0.25624812E-01   0.67030831E-02   0.82656557E-02   0.17009115E-01   0.26020547E-01   0.35138320E-02   0.21087589E-01
  17005.406       0.44172407E-01   0.45129726E-01   0.10550283E-01   0.87395753E-02   0.63667067E-02   0.70309918E-02   0.76501333E-02  -0.57274855E-01   0.25313527E-01   0.60739444E-01  -0.98492499E-01   0.36015187E-01   0.43968660E-01   0.49673529E-02   0.47644312E-02   0.32043715E-01   0.22009460E-01   0.68051403E-02   0.75420281E-02   0.17262387E-01   0.30627545E-01   0.39283713E-02   0.22088144E-01
  17005.913       0.51150000E-01  -0.20680416E-01   0.39548474E-01   0.58383148E-02   0.90171170E-02   0.62015659E-02   0.13819479E-01  -0.14553537E-01   0.10178674      -0.10836931E-01  -0.68197821E-01  -0.34779533E-02  -0.23453870E-02  -0.14039727E-03   0.50818242E-02   0.39295553E-01  -0.14089149E-01   0.72257252E-02   0.74413272E-02   0.28081255E-02   0.41271608E-01   0.14312502E-02   0.46654313E-02
  17006.394       0.31380106E-01   0.58630073E-01   0.11012385E-01   0.91149875E-02   0.74573474E-02   0.74958096E-02   0.36445961E-02  -0.63332561E-02   0.33477670E-01  -0.38904644E-03   0.49262784E-01   0.17316052E-02   0.28897359E-02   0.39217520E-02   0.70263902E-02   0.17362267E-02   0.12811802E-01   0.72319605E-02   0.83511054E-02   0.41111277E-02   0.15053521E-01   0.44366295E-02   0.32558414E-02
  17006.901       0.17151082E-01   0.44093508E-01   0.18016752E-01   0.59402159E-02   0.88755995E-02   0.67855933E-02   0.31368353E-01   0.78843899E-01   0.28859237E-01   0.15214242E-01  -0.12480706      -0.44104493E-02   0.40808679E-01   0.59754752E-02   0.51302423E-02   0.19564283E-01   0.17257852E-01   0.77322532E-02   0.73719184E-02   0.27166123E-01   0.10183897E-01   0.45384821E-02   0.13564109E-01
  17007.396       0.23548037E-01   0.20988731E-01  -0.13083090E-01   0.56649612E-02   0.84015118E-02   0.75476757E-02   0.21403171E-01   0.20288704E-01   0.44330376E-01  -0.22728855E-01  -0.55503790E-01   0.21353886E-01   0.34003951E-01   0.16522829E-02   0.50621317E-02   0.15713987E-01   0.27552099E-03   0.76585859E-02   0.70421934E-02   0.14436689E-01   0.31108729E-01   0.22913152E-02   0.25064538E-02
  17007.903       0.20011046E-01   0.63300909E-01   0.21043188E-01   0.99571265E-02   0.11514645E-01   0.60118286E-02   0.87246628E-02   0.11295355       0.47251509E-01   0.29954709E-01  -0.10642315      -0.15550517E-01   0.34192993E-01   0.53683140E-02   0.77603616E-02   0.72631709E-02   0.11832737E-01   0.80154982E-02   0.10740185E-01   0.17885823E-01   0.11141720E-01   0.54968982E-02   0.53425946E-02
  17008.410       0.38224903E-01   0.25412632E-01   0.15410670E-01   0.84440987E-02   0.99477738E-02   0.88973132E-02   0.17651428E-01   0.31190461       0.36968591E-01  -0.18001216E-01  -0.10685221       0.44859091E-01  -0.11675350E-02   0.45776852E-02   0.53864760E-02   0.25929329E-01   0.20529937E-01   0.80696151E-02   0.92004663E-02   0.15716381E-01   0.41496014E-01   0.39045476E-02   0.17834339E-01
  17008.917      -0.19980077E-02  -0.18381517E-01   0.42860786E-01   0.70487298E-02   0.85866553E-02   0.84945403E-02   0.18871670E-01   0.80664256E-01   0.22295391E-01  -0.28551409E-01   0.14193421       0.26791291E-01   0.10372093E-01   0.62926088E-02   0.57028967E-02   0.53765468E-01  -0.16328262E-01   0.85021418E-02   0.78219163E-02   0.17039293E-01   0.24862951E-01   0.49151395E-02   0.10701682E-01
  17009.424       0.18820848E-01   0.32447494E-01  -0.16331996E-01   0.85423143E-02   0.86643355E-02   0.77553267E-02   0.26052964E-01   0.85815415E-01   0.62684640E-01   0.29166272E-01   0.13017696       0.31881996E-01  -0.29559772E-01   0.57939630E-02   0.68425080E-02   0.36286940E-02   0.22958571E-01   0.84853567E-02   0.86257609E-02   0.20480654E-01   0.44964398E-01   0.52195892E-02   0.10075133E-01
  17009.906       0.51563033E-01   0.13265369E-01  -0.12324100E-01   0.91630394E-02   0.10524413E-01   0.77080656E-02   0.28981988E-01   0.92773339E-01   0.60015396E-01   0.20639779E-01   0.60311287E-01   0.14047119E-01  -0.23529791E-01   0.86455726E-02   0.68109034E-02   0.32070986E-01   0.40299749E-02   0.87991285E-02   0.97898642E-02   0.19697648E-01   0.33793641E-01   0.66309618E-02   0.11688902E-01
  17010.401       0.48711365E-01   0.14881928E-01   0.65706282E-01   0.82528448E-02   0.10108792E-01   0.92158464E-02   0.29414994E-01   0.31553862       0.44297724E-02  -0.35318071E-01   0.16614861       0.10673776E-01  -0.60192157E-02   0.69684877E-02   0.64391614E-02   0.44285155E-01   0.29716456E-01   0.95200455E-02   0.91862705E-02   0.29229651E-01   0.74969797E-02   0.55885494E-02   0.30849097E-01
  17010.883       0.18632368E-01   0.38357937E-01   0.42674887E-01   0.98859783E-02   0.90586758E-02   0.82543127E-02   0.28564479E-01   0.77564997E-01   0.33618355E-01   0.37293465E-01  -0.11319194      -0.98409544E-02   0.53704236E-02   0.77951783E-02   0.72551233E-02   0.16322325E-01   0.13325627E-02   0.90406854E-02   0.94672220E-02   0.21382542E-01   0.86121767E-02   0.64006342E-02   0.32424643E-02
  17011.403       0.32303419E-01  -0.17386376E-01   0.46523446E-01   0.15359076E-01   0.13712363E-01   0.88897343E-02   0.18819972E-01   0.12527171       0.60085914E-01   0.39826757E-01   0.36081749E-01   0.20650204E-01   0.28618903E-01   0.50600446E-02   0.83811841E-02   0.26429653E-02  -0.28365163E-02   0.95324341E-02   0.14527366E-01   0.29763510E-01   0.37404101E-01   0.55704239E-02  -0.51025674E-02
  17011.897       0.42573209E-02   0.41383460E-01   0.14634241E-01   0.10389426E-01   0.10333458E-01   0.99946889E-02   0.25607778E-01   0.11076200       0.94997530E-01   0.35035278E-01   0.46307340E-01   0.21611356E-02   0.17999219E-01   0.70084366E-02   0.87273560E-02   0.35505353E-02  -0.54596712E-02   0.97823240E-02   0.10447617E-01   0.30255630E-01   0.42245753E-01   0.67138321E-02  -0.62384488E-02
  17012.392       0.33719684E-01   0.21083739E-01   0.40568807E-01   0.95754595E-02   0.13951506E-01   0.10802012E-01   0.40359896E-01   0.12395614       0.53308362E-01   0.42884354E-01  -0.13113139       0.26843351E-01   0.48164589E-01   0.68636562E-02   0.10523784E-01   0.36692562E-01   0.13678273E-01   0.10245887E-01   0.11778810E-01   0.39641781E-01   0.38081042E-01   0.75240512E-02   0.19106563E-01
  17012.899       0.17535508E-01   0.19814658E-01   0.29935120E-01   0.11661688E-01   0.86976836E-02   0.10814948E-01   0.28174891E-01   0.66744093E-01   0.49872429E-01  -0.71567793E-02   0.30819894E-01  -0.15192096E-01   0.20833458E-01   0.68852944E-02   0.62388008E-02   0.39405804E-01   0.19351530E-01   0.10278989E-01   0.10253591E-01   0.23162173E-01   0.12461799E-01   0.53895786E-02   0.23502583E-01
  17013.394       0.64363282E-01   0.25424647E-01   0.90049031E-02   0.95194950E-02   0.10283170E-01   0.93135293E-02   0.21561129E-01   0.27442414E-01   0.63157139E-01  -0.93555521E-02  -0.15979650       0.12026368E-02   0.72517051E-01   0.71452093E-02   0.10163857E-01   0.36968142E-01   0.40001067E-01   0.10659182E-01   0.99024534E-02   0.21740843E-01   0.27533333E-01   0.73924636E-02   0.34180816E-01
  17013.914       0.24940839E-01   0.57405511E-02  -0.10777217E-01   0.13202031E-01   0.16437069E-01   0.96782936E-02   0.30016772E-01   0.11424600       0.37990372E-01   0.70867174E-02   0.57019294E-01  -0.10556839E-01   0.12202736E-01   0.86166537E-02   0.83729920E-02   0.46969935E-01  -0.17682691E-01   0.11065453E-01   0.14830361E-01   0.27185070E-01   0.10072679E-01   0.73020052E-02   0.56724526E-02
  17014.409       0.12009615E-01   0.35254239E-01   0.16384279E-01   0.89980891E-02   0.13943652E-01   0.11054719E-01   0.19802604E-01   0.98834485E-02   0.57047760E-01   0.26654411E-01  -0.65880661E-01  -0.49945615E-02   0.17496750E-01   0.75144125E-02   0.10487601E-01   0.23654131E-01   0.13673327E-01   0.11061133E-01   0.11488416E-01   0.16628040E-01   0.21373607E-01   0.77879204E-02   0.12748474E-01
  17014.904      -0.59666411E-05   0.52115541E-01  -0.31612217E-01   0.11867898E-01   0.15999543E-01   0.98813899E-02   0.37856820E-01  -0.15090160E-01   0.76511550E-01   0.40999465E-01  -0.45126520E-01  -0.14649249E-01   0.48218745E-01   0.84294312E-02   0.11478212E-01   0.53235527E-01   0.37989979E-02   0.11609845E-01   0.13846551E-01   0.35319649E-01   0.24102075E-01   0.87312125E-02   0.20604108E-01
  17015.399       0.54429628E-01   0.49522790E-01   0.13791061E-01   0.14159248E-01   0.10005568E-01   0.10974723E-01   0.27223500E-01   0.10476348       0.54038412E-01   0.83963721E-03   0.16911280       0.29438614E-01   0.33234813E-01   0.97294714E-02   0.91945270E-02  -0.13251724E-01   0.35675646E-01   0.11825358E-01   0.12064163E-01   0.33413046E-01   0.39882731E-01   0.83192050E-02   0.97241471E-02
  17015.906       0.13063657E-01   0.70064459E-01   0.55307080E-02   0.13559997E-01   0.11228623E-01   0.12267381E-01   0.29085072E-01   0.12766545       0.21293920E-01   0.21410775E-01  -0.79893306E-01  -0.19117534E-01   0.40114295E-01   0.78675326E-02   0.13519682E-01   0.32692237E-01  -0.36401035E-01   0.12251357E-01   0.12383223E-01   0.30659463E-01  -0.19476890E-02   0.94415119E-02  -0.11295281E-01
  17016.401       0.49910957E-03   0.10390767E-01  -0.23083758E-01   0.15363943E-01   0.15475442E-01   0.13093304E-01   0.33466365E-01   0.26322243E-01   0.10269364E-02   0.13659864E-01  -0.12646976       0.14154497E-01   0.23349388E-01   0.10587513E-01   0.11755061E-01   0.38359182E-01   0.12689943E-01   0.12534518E-01   0.15418192E-01   0.21633000E-01   0.85552231E-02   0.99392501E-02   0.19118685E-01
  17016.896       0.43261064E-01   0.40164179E-01  -0.77318606E-02   0.14188994E-01   0.10865849E-01   0.12261208E-01   0.53572355E-02   0.15029209       0.42811766E-01   0.28489767E-01   0.19068663E-01   0.44450390E-01   0.33603411E-01   0.10067416E-01   0.11306942E-01  -0.10271528E-01  -0.18160473E-01   0.12473507E-01   0.12512423E-01   0.22437474E-01   0.41791926E-01   0.94261337E-02  -0.19694303E-01
  17017.404       0.10688391E-01   0.96035890E-01   0.26473540E-02   0.13410090E-01   0.13927314E-01   0.11814300E-01   0.15951784E-02  -0.32873406E-01   0.74645066E-01   0.41197110E-01   0.33514329E-01   0.42750439E-02   0.20949048E-01   0.10202292E-01   0.97817808E-02   0.35846073E-01   0.89873065E-02   0.13299514E-01   0.13665912E-01   0.11878300E-01   0.34184012E-01   0.87859491E-02   0.15874995E-01
  17017.899       0.11163329E-01   0.62609176E-01  -0.19599498E-01   0.13312884E-01   0.16683660E-01   0.12598432E-01  -0.11024399E-01   0.20588216       0.52078800E-01   0.90011463E-02  -0.39352412E-01   0.95459039E-02  -0.14299757E-02   0.11191278E-01   0.13342595E-01   0.14809229E-01   0.21100626E-01   0.13382641E-01   0.15009572E-01   0.29066931E-02   0.27616686E-01   0.10983475E-01   0.13574379E-01
  17018.394       0.40302596E-01   0.39262885E-01  -0.95450495E-02   0.14689277E-01   0.19050459E-01   0.13972925E-01   0.53080674E-02   0.20523878       0.35361525E-01   0.37376163E-01  -0.34850438E-01  -0.76060558E-02   0.10230852E-01   0.11760467E-01   0.98200021E-02  -0.13837818E-01  -0.35541691E-02   0.14365821E-01   0.16809555E-01   0.18601422E-01   0.10650151E-01   0.96461273E-02  -0.13119146E-01
  17018.901       0.16963876E-01   0.49887617E-01   0.12924175E-01   0.14613598E-01   0.18323366E-01   0.13965224E-01   0.67998489E-02   0.53960961E-01   0.39701869E-01  -0.34952185E-01   0.68848914E-01   0.26433828E-01   0.33055535E-01   0.11421964E-01   0.12162675E-01   0.31095053E-01  -0.38236818E-01   0.14634098E-01   0.16481097E-01   0.11539247E-01   0.31771194E-01   0.10489254E-01  -0.13151692E-01
  17019.384       0.74729147E-02   0.31778757E-01   0.17463799E-02   0.15064272E-01   0.17790628E-01   0.14882506E-01   0.16600003E-01   0.18760228       0.20038211E-01   0.18756892E-01  -0.10489141       0.39292765E-01   0.26379350E-01   0.12507350E-01   0.12916820E-01   0.54148160E-01   0.98923324E-02   0.15106303E-01   0.16436194E-01   0.22188437E-01   0.31086752E-01   0.11400977E-01   0.24302620E-01
  17019.904       0.67752793E-02   0.29973077E-01   0.37194708E-01   0.14018634E-01   0.14560491E-01   0.13621624E-01   0.27508062E-01  -0.11859620       0.87806361E-01   0.43710301E-01  -0.95888726E-01   0.28375258E-01   0.22556389E-01   0.13452583E-01   0.12774336E-01   0.85689552E-01   0.68541104E-02   0.15354913E-01   0.14414232E-01   0.17646048E-01   0.53631262E-01   0.11794676E-01   0.36317742E-01
  17020.412       0.53402753E-01   0.36394309E-01   0.75382322E-02   0.18141598E-01   0.16544148E-01   0.15584463E-01   0.31411906E-01   0.14252565       0.83220989E-01   0.39149670E-02  -0.23561079E-01  -0.19347857E-02   0.53529401E-01   0.14666768E-01   0.11183088E-01   0.17805616E-01   0.56148801E-02   0.16359688E-01   0.17287292E-01   0.35068996E-01   0.34261875E-01   0.11679236E-01   0.59667137E-02
  17020.894      -0.21779265E-02   0.31157648E-01   0.11812011E-01   0.16603283E-01   0.16551756E-01   0.13989333E-01   0.12651901E-01   0.12290813       0.90455208E-01   0.65881454E-02  -0.39069884E-01   0.60386943E-02   0.25088238E-01   0.12878277E-01   0.15649775E-01   0.75605992E-01   0.19860547E-01   0.16333571E-01   0.16575323E-01   0.17513480E-01   0.41920645E-01   0.12914281E-01   0.39287216E-01
  17021.402       0.62183527E-01   0.41995854E-01  -0.11967509E-01   0.17302426E-01   0.20246363E-01   0.16435723E-01  -0.20456043E-02   0.25928082       0.36628526E-01  -0.57358914E-02  -0.68078698E-01  -0.69541938E-02  -0.23573793E-01   0.13048132E-01   0.14848459E-01   0.90033762E-02  -0.13107451E-01   0.16844846E-01   0.18783961E-01   0.16130802E-02   0.11563296E-01   0.12589258E-01  -0.77304929E-02
  17021.910       0.35642340E-01   0.16116242E-01   0.48588817E-01   0.19371776E-01   0.16767281E-01   0.16699401E-01  -0.23269270E-02   0.18723393       0.62184252E-01  -0.27370174E-02   0.20964925E-01   0.20310236E-01   0.16399755E-01   0.13010838E-01   0.15922239E-01   0.75185725E-02   0.11241870E-01   0.17464021E-01   0.18050450E-01   0.11273010E-01   0.37258349E-01   0.13093533E-01   0.40490041E-02
  17022.406       0.27661872E-01  -0.49756681E-02   0.34667777E-02   0.18098484E-01   0.22412094E-01   0.16718883E-01   0.41378844E-01   0.13063861       0.16094899E-01   0.13735923E-01  -0.56088394E-01  -0.11648268E-01   0.40738320E-01   0.15000412E-01   0.17409319E-01   0.59918348E-01  -0.54503495E-02   0.17620150E-01   0.20270223E-01   0.37201490E-01   0.13340569E-03   0.14825801E-01   0.17967659E-01
  17022.901       0.32423877E-01   0.31827997E-01  -0.49760492E-02   0.19883488E-01   0.18032602E-01   0.19510203E-01   0.23525216E-01  -0.74241909E-01   0.12773456E-01   0.49243248E-02   0.20652787E-01   0.41548761E-01  -0.19692742E-01   0.14460288E-01   0.18942594E-01   0.95328578E-01   0.24299494E-01   0.18668174E-01   0.18948741E-01   0.66049587E-02   0.29293561E-01   0.15305640E-01   0.49799179E-01
  17023.409       0.10178245E-01   0.26506378E-01   0.19314247E-01   0.23589694E-01   0.16680530E-01   0.17835005E-01  -0.22888835E-02   0.13440894       0.56643069E-01   0.83202025E-02  -0.25239092E-01  -0.28416857E-03   0.12503412E-01   0.16437855E-01   0.16807720E-01   0.45932895E-01   0.15390695E-01   0.19255186E-01   0.20102275E-01   0.79887608E-02   0.25067509E-01   0.15227984E-01   0.23468503E-01
  17023.917       0.25348072E-01   0.26437004E-01   0.26408605E-01   0.19412821E-01   0.22986484E-01   0.19736904E-01   0.13301063E-01  -0.80988229E-01   0.32343098E-01   0.70069238E-01   0.11222409       0.38791507E-01  -0.12191304E-01   0.15568985E-01   0.16250970E-01   0.47111136E-01  -0.87809729E-02   0.20219841E-01   0.21211656E-01   0.15547282E-01   0.36030992E-01   0.14501027E-01   0.10423963E-01
  17024.400       0.32869537E-01   0.50018369E-01   0.37327968E-02   0.23176009E-01   0.23640453E-01   0.19014629E-01   0.61819144E-02   0.12222804       0.32767513E-01   0.41537929E-01  -0.14053915       0.78290704E-02  -0.56409960E-02   0.17884721E-01   0.19572623E-01   0.19299968E-01   0.84123951E-02   0.20395218E-01   0.23407995E-01   0.85499996E-02   0.18417123E-01   0.17311594E-01   0.80952756E-02
  17024.895       0.76257619E-01   0.43120097E-01   0.19589743E-01   0.21906896E-01   0.20869170E-01   0.18901826E-01   0.46827712E-01   0.18326382       0.62931923E-01   0.77575415E-01   0.61438844E-01   0.64698738E-01   0.46142228E-01   0.17349935E-01   0.17088037E-01   0.19090685E-01  -0.20657810E-01   0.21004456E-01   0.21381894E-01   0.58129319E-01   0.63928081E-01   0.15861903E-01  -0.86063088E-02
  17025.403       0.46201798E-01   0.69960059E-01   0.36932266E-01   0.23533640E-01   0.24803633E-01   0.21277343E-01   0.37053304E-01   0.20917357       0.49460861E-01   0.15609765E-01  -0.62412713E-01   0.52666228E-01   0.60921260E-02   0.18659474E-01   0.20295709E-01   0.47734663E-01   0.42009002E-01   0.21912461E-01   0.24107714E-01   0.30526280E-01   0.51284200E-01   0.18039292E-01   0.39584175E-01
  17025.898       0.90252318E-01   0.24097354E-01   0.45703902E-01   0.22842408E-01   0.23574602E-01   0.20868897E-01   0.40131666E-01  -0.77676273E-01  -0.20764296E-02  -0.12093765E-01  -0.11454912E-02   0.66695376E-01   0.29504903E-01   0.19526839E-01   0.22124853E-01   0.25135210E-01   0.19335186E-01   0.22592533E-01   0.23233005E-01   0.22739943E-01   0.37430169E-01   0.19376100E-01   0.16771393E-01
  17026.394       0.52482542E-01   0.35570577E-01  -0.20741489E-02   0.21338240E-01   0.24214100E-01   0.21202218E-01   0.30543181E-01   0.66249549E-01   0.26704798E-01  -0.87341460E-02  -0.67487938E-01   0.24430485E-01   0.65750282E-02   0.22705794E-01   0.22717294E-01   0.26051170E-02   0.42860837E-01   0.23052383E-01   0.22785396E-01   0.16810261E-01   0.25379657E-01   0.21230891E-01   0.20318928E-01
  17026.902       0.20034663E-01   0.48382727E-01   0.18396280E-01   0.25405060E-01   0.23262692E-01   0.22368127E-01   0.31602188E-01   0.10095033       0.40309601E-01  -0.83631222E-02   0.91544421E-02   0.44609236E-01   0.40861180E-01   0.22805628E-01   0.20805961E-01   0.55529469E-01   0.11555955E-01   0.23974825E-01   0.24323359E-01   0.29758259E-01   0.42762011E-01   0.20349482E-01   0.26012842E-01
  17027.398       0.50444620E-01   0.27961143E-01   0.17985149E-01   0.28218495E-01   0.25470380E-01   0.24912005E-01   0.39044677E-01   0.26220660       0.98460024E-01   0.27957643E-01  -0.20739141E-01   0.36771620E-01   0.16970493E-01   0.21632394E-01   0.22396472E-01   0.21439722E-01   0.12323433E-01   0.25248010E-01   0.26831522E-01   0.39725242E-01   0.62986406E-01   0.20538817E-01   0.11177311E-01
  17027.906       0.19864639E-01   0.55441512E-01   0.13712594E-01   0.31005733E-01   0.27223111E-01   0.24808758E-01   0.33138743E-01  -0.25247468E-01   0.56087827E-01   0.10185270      -0.20795102       0.28721588E-01   0.38947959E-01   0.22808968E-01   0.23964181E-01   0.62871153E-02   0.18100859E-01   0.25780220E-01   0.29097424E-01   0.33320871E-01   0.40340994E-01   0.21900831E-01   0.77664136E-02
  17028.414       0.58779112E-01   0.45893882E-01   0.20680467E-01   0.28534819E-01   0.25739856E-01   0.26479029E-01   0.33884175E-01   0.81803799E-01   0.29783783E-01  -0.12293171E-01   0.11661524       0.44917051E-01   0.39522771E-01   0.21646015E-01   0.22434543E-01   0.46961973E-01   0.20674122E-01   0.26453734E-01   0.27124593E-01   0.33318705E-01   0.38462586E-01   0.20541617E-01   0.26961575E-01
  17028.885       0.45620213E-01   0.74699893E-01   0.13072030E-01   0.32061325E-01   0.26509874E-01   0.26984949E-01   0.19498347E-01   0.11851110       0.85676308E-01   0.37845870E-01   0.34645133E-02   0.37196914E-01   0.60481919E-01   0.24909093E-01   0.24131439E-01   0.34539126E-01   0.37954437E-01   0.27827106E-01   0.29275600E-01   0.35782171E-01   0.57794451E-01   0.23038989E-01   0.31273070E-01
  17029.393       0.54122095E-01   0.73258124E-01   0.22007809E-01   0.34642611E-01   0.28481006E-01   0.29012373E-01   0.39170424E-01   0.77267520E-01   0.14773561E-01   0.22623191E-01   0.12024596       0.24520428E-01   0.41054339E-01   0.25650418E-01   0.27486513E-01   0.33930691E-01   0.49896990E-01   0.29261323E-01   0.31535429E-01   0.41852885E-01   0.20355660E-01   0.25053378E-01   0.37883519E-01
  17029.901       0.73335585E-01   0.39849500E-01   0.46604519E-02   0.31458811E-01   0.38725660E-01   0.31412030E-01   0.28589996E-01   0.49411429E-01   0.27829204E-01   0.12712131E-01   0.12693467       0.43409549E-01   0.16431637E-01   0.25741439E-01   0.27185983E-01   0.55446923E-01   0.25240552E-01   0.30472149E-01   0.34831702E-01   0.28049948E-01   0.36764875E-01   0.24937968E-01   0.33211334E-01
  17030.397       0.18055323E-02   0.69163807E-01   0.13129507E-01   0.34453804E-01   0.37238868E-01   0.31475237E-01   0.28872138E-01   0.20919919       0.97636096E-01   0.70919794E-01  -0.37322925E-01   0.93796001E-02   0.28322927E-01   0.28116589E-01   0.30122254E-01   0.44317914E-01   0.13449281E-01   0.31289370E-01   0.35855105E-01   0.40528970E-01   0.48169073E-01   0.27586287E-01   0.21619895E-01
  17030.906       0.37423643E-01   0.38330722E-01   0.20733411E-01   0.35540716E-01   0.33503521E-01   0.33376608E-01   0.23374011E-01  -0.61958417E-01   0.86837765E-01   0.72370151E-01   0.96479548E-01   0.21124147E-01   0.61245570E-01   0.32052105E-01   0.31386607E-01   0.28307140E-01   0.33954041E-01   0.32838333E-01   0.34511927E-01   0.38654846E-01   0.49051056E-01   0.30188485E-01   0.26291563E-01
  17031.401       0.65225138E-01   0.36121937E-01   0.56370480E-01   0.40090898E-01   0.33085781E-01   0.32828232E-01   0.27099517E-01   0.14987500       0.61338664E-01   0.26373153E-01   0.18676260       0.98148252E-01   0.37403478E-01   0.31007871E-01   0.31233836E-01   0.84689681E-01   0.20800574E-01   0.34538465E-01   0.36558600E-01   0.40967198E-01   0.80759758E-01   0.29574559E-01   0.43387708E-01
  17031.897       0.77575727E-01   0.69523231E-01   0.22277172E-01   0.43256907E-01   0.38863067E-01   0.35655276E-01   0.35964313E-01   0.13371082       0.94564204E-01   0.35000066E-01  -0.13743946       0.56862764E-01   0.36812851E-01   0.30997408E-01   0.33840594E-01   0.40794372E-01   0.75127244E-01   0.35273404E-01   0.40983152E-01   0.33576550E-01   0.73249440E-01   0.30855987E-01   0.55153631E-01
  17032.406       0.40223391E-01   0.76755976E-01   0.63662822E-01   0.39391027E-01   0.40116123E-01   0.37202485E-01   0.51517814E-01   0.12528694       0.64941860E-01  -0.76623839E-02  -0.15089888       0.31200851E-01   0.40102699E-01   0.34931346E-01   0.32143960E-01   0.26295542E-01   0.39277258E-01   0.37067528E-01   0.39754205E-01   0.36016674E-01   0.45530660E-01   0.31982931E-01   0.28388484E-01
  17032.902       0.34609547E-01   0.69845738E-01   0.66146791E-01   0.42197016E-01   0.40347735E-01   0.39485244E-01   0.46032070E-01   0.47367832E-02   0.87395091E-01   0.33473482E-01   0.24387334       0.49021765E-01   0.60841229E-01   0.36261049E-01   0.37351022E-01   0.63206791E-01   0.39609458E-01   0.38986114E-01   0.41262871E-01   0.53221060E-01   0.65337833E-01   0.35234907E-01   0.44667668E-01
  17033.410       0.55815963E-01   0.21613954E-01   0.33119434E-01   0.44483775E-01   0.45189890E-01   0.39711167E-01   0.56929141E-01   0.10208744       0.73397104E-01   0.23314851E-01  -0.30159186E-01   0.23364744E-01   0.47586581E-01   0.36233849E-01   0.38638852E-01   0.29321743E-01   0.56161926E-01   0.41275767E-01   0.44837355E-01   0.48487388E-01   0.44622761E-01   0.35850828E-01   0.39287535E-01
  17033.906       0.64332833E-01   0.31245686E-01   0.58110100E-01   0.48463869E-01   0.46325091E-01   0.40573520E-01   0.41203653E-01   0.97383965E-01   0.75403288E-01  -0.41728423E-02   0.13286115       0.52812849E-01   0.43172624E-01   0.40829534E-01   0.41240877E-01   0.58337656E-01   0.45032877E-01   0.43339914E-01   0.47412139E-01   0.41319845E-01   0.62399872E-01   0.39452275E-01   0.45590057E-01
  17034.402       0.69665810E-01   0.54444544E-01   0.76389910E-01   0.52641629E-01   0.49713788E-01   0.46489881E-01   0.60566374E-01   0.58165652E-01   0.86775613E-01   0.51853255E-01   0.17113571       0.86488816E-01   0.70013681E-01   0.42357401E-01   0.41789019E-01   0.11980078       0.33668785E-01   0.44689011E-01   0.51115366E-01   0.64837914E-01   0.86052853E-01   0.40484201E-01   0.65925944E-01
  17034.923       0.36662388E-01   0.31268339E-01   0.61246566E-01   0.53779974E-01   0.49345090E-01   0.47636619E-01   0.58446511E-01  -0.16917164E-02   0.12257978       0.48837524E-01   0.15079726       0.79990654E-01   0.89773682E-01   0.44096826E-01   0.45888317E-01   0.57714626E-01   0.73067449E-01   0.47392203E-01   0.51542796E-01   0.64991884E-01   0.98154252E-01   0.43388049E-01   0.61249839E-01
  17035.407       0.75376171E-01   0.64791829E-01   0.56645991E-01   0.53465932E-01   0.53397605E-01   0.47978790E-01   0.64055872E-01   0.19566839       0.70415510E-01   0.38802394E-01   0.97269420E-01   0.24845062E-01   0.98219042E-01   0.45432930E-01   0.49561396E-01   0.85519581E-01   0.48547565E-01   0.49729828E-01   0.53429187E-01   0.75047271E-01   0.45579205E-01   0.45882173E-01   0.59400909E-01
  17035.890       0.83420813E-01   0.56571796E-01   0.81953868E-01   0.60129305E-01   0.54308597E-01   0.51960262E-01   0.54541418E-01   0.13549754       0.75576431E-01   0.70106062E-01  -0.13345377       0.62933327E-01   0.49277562E-01   0.47678281E-01   0.50553308E-01   0.59327752E-01   0.72364856E-01   0.52149310E-01   0.57193731E-01   0.53263490E-01   0.68289617E-01   0.47497118E-01   0.61516955E-01
  17036.399       0.68607149E-01   0.66899206E-01   0.87485187E-01   0.61586773E-01   0.59070896E-01   0.55506546E-01   0.42728662E-01   0.14451744       0.62292553E-01   0.12351403       0.17469475       0.61847894E-01   0.81489891E-01   0.47929663E-01   0.53867940E-01   0.71117291E-01   0.55421384E-01   0.55198148E-01   0.60316590E-01   0.72783940E-01   0.61623929E-01   0.49262762E-01   0.56992721E-01
  17036.895       0.75039669E-01   0.68011079E-01   0.54129695E-01   0.65963893E-01   0.63173433E-01   0.59696888E-01   0.48506186E-01   0.21210103       0.85890435E-01   0.79469074E-01  -0.26655092E-01   0.32381799E-01   0.79368067E-01   0.55222323E-01   0.58912627E-01   0.80892760E-01   0.63962880E-01   0.58537082E-01   0.64538810E-01   0.64837473E-01   0.55117473E-01   0.55440345E-01   0.66123742E-01
  17037.404       0.10227716       0.69456027E-01   0.76783345E-01   0.65982074E-01   0.66691326E-01   0.62273139E-01   0.59938994E-01   0.30866174       0.10083186       0.58927278E-01   0.10851533       0.89230243E-01   0.46511431E-01   0.57923679E-01   0.61612829E-01   0.46014681E-01   0.75514179E-01   0.61869686E-01   0.66401050E-01   0.69714249E-01   0.94142540E-01   0.58146808E-01   0.57443032E-01
  17037.913       0.10660261       0.11070577       0.39598105E-01   0.71513331E-01   0.75213663E-01   0.67967494E-01   0.68498150E-01   0.22669424       0.12300716       0.62251640E-01   0.51365222E-01   0.66404137E-01   0.68465244E-01   0.60746995E-01   0.65446903E-01   0.11414574       0.53888435E-01   0.66859646E-01   0.73375621E-01   0.73943211E-01   0.91085635E-01   0.61456331E-01   0.74840613E-01
  17038.396       0.60081181E-01   0.12564604       0.67533466E-01   0.77817570E-01   0.75456945E-01   0.74757614E-01   0.88838312E-01   0.13290539       0.80595300E-01   0.12226351       0.11103673E-01   0.87689412E-01   0.98778420E-01   0.66465969E-01   0.75869015E-01   0.10865293       0.52008236E-01   0.70954425E-01   0.76625531E-01   0.94923488E-01   0.84763144E-01   0.69518513E-01   0.71651639E-01
  17038.905       0.11808102       0.12705382       0.83683437E-01   0.86667670E-01   0.82415880E-01   0.77656753E-01   0.11288576       0.20036398       0.11792882       0.31136948E-01  -0.38394730E-01   0.11803392       0.13204798       0.71430647E-01   0.78707892E-01   0.11898800       0.71595881E-01   0.76995590E-01   0.84522573E-01   0.10269268       0.11796667       0.73423648E-01   0.86840833E-01
  17039.389       0.12314359       0.12622705       0.11179666       0.96198453E-01   0.89140321E-01   0.86678516E-01   0.61953189E-01   0.26090902       0.12873189       0.13585001      -0.29119756E-01   0.11156780       0.10415015       0.81098669E-01   0.89602217E-01   0.13116302       0.78710118E-01   0.83182922E-01   0.92639111E-01   0.88531369E-01   0.11883048       0.83712049E-01   0.96348329E-01
  17039.885       0.13500421       0.15535928       0.90808402E-01   0.10252304       0.10373992       0.96676182E-01   0.55978836E-01   0.28584373       0.12476816       0.99483407E-01   0.25328558       0.13233209       0.13634727       0.91462794E-01   0.94737910E-01   0.12789287       0.76219987E-01   0.92141582E-01   0.10313369       0.98506990E-01   0.12909231       0.91483550E-01   0.93484065E-01
  17040.394       0.59382405E-01   0.16520237       0.11652211       0.10815402       0.11659904       0.10487443       0.89092336E-01   0.17198755       0.16327674       0.10274308       0.22153877E-01   0.10921778       0.82049266E-01   0.98539653E-01   0.10773200       0.16595928       0.12177187       0.10296065       0.11235218       0.90765375E-01   0.13218438       0.10151052       0.13523773
  17040.903       0.18185765       0.15525628       0.15119757       0.12906913       0.12495374       0.12326639       0.12695863       0.29421594       0.17908963       0.10114701       0.53718714E-01   0.13968158       0.12113528       0.11709629       0.12525892       0.18029635       0.11198738       0.11347282       0.12699256       0.12657472       0.15641662       0.11958267       0.13723150
  17041.399       0.16185841       0.22912277       0.14699260       0.13779852       0.14443377       0.13372954       0.14077363       0.38124277       0.22122262       0.13211673       0.26872069       0.14618919       0.15715050       0.13159917       0.13775536       0.16903237       0.14080428       0.12782745       0.14113948       0.15798693       0.17808888       0.13314051       0.14816441
  17041.896       0.20098269       0.21460402       0.15915024       0.15804512       0.16089304       0.14968259       0.12928596       0.43835567       0.26280499       0.91186717E-01   0.11775418       0.15373269       0.15161810       0.14313524       0.15298990       0.19482018       0.18714648       0.14218992       0.15951433       0.14187447       0.20009238       0.14652787       0.18579391
  17042.405       0.21752992       0.22799035       0.15892009       0.17295881       0.18078315       0.16632147       0.13755029       0.35248766       0.22395136       0.13199772       0.33569376       0.19261745       0.13624006       0.15996764       0.17110233       0.25606185       0.19305354       0.15848056       0.17689882       0.15361850       0.20591686       0.16399185       0.21586603
  17042.927       0.23313052       0.25390872       0.18687269       0.19746463       0.19723678       0.18565753       0.17036418       0.31876580       0.29028377       0.18704039      -0.77432550E-02   0.24205097       0.16054439       0.17468164       0.19220849       0.20051369       0.21828252       0.17288015       0.19737156       0.17056334       0.26253492       0.18190860       0.20597293
  17043.398       0.24591963       0.21444647       0.21544238       0.20972048       0.21385401       0.20128647       0.19379002       0.18056794       0.29575589       0.16180367       0.23405662       0.25734567       0.17288989       0.19495728       0.20508355       0.26015136       0.23365628       0.18799401       0.21180042       0.18501696       0.27365191       0.19853188       0.24073821
  17043.894       0.25102492       0.23743571       0.21479983       0.23166680       0.22798410       0.21887249       0.23375443       0.30425685       0.32101255       0.44636522       0.31901635       0.28236997       0.22676686       0.21663016       0.22251454       0.29754862       0.22016536       0.20871126       0.23000658       0.26924115       0.29877406       0.21812773       0.24935656
  17044.404       0.26962196       0.30273158       0.25717499       0.25066772       0.25855851       0.24532775       0.30317081       0.18799617       0.31054317       0.29373519       0.22803817       0.31431841       0.22426212       0.23416592       0.24750684       0.34825528       0.32091003       0.22905258       0.25464087       0.27565895       0.31213890       0.23940263       0.32738533
  17044.913       0.36029311       0.32516926       0.31379594       0.28424295       0.28568731       0.27677779       0.31973306       0.30654105       0.32784345       0.37656564       0.44974844       0.32645974       0.29741425       0.26120589       0.27637920       0.36302683       0.31805050       0.25500788       0.28496740       0.32791033       0.32715577       0.26739938       0.33364404
  17045.397       0.35959404       0.34094401       0.33977384       0.31841386       0.31320080       0.30218661       0.21767659       0.39805741       0.42447048       0.31348979       0.24844167       0.34442269       0.35591478       0.29433764       0.31649838       0.34482900       0.38264400       0.28253336       0.31613910       0.27351176       0.37916568       0.30398704       0.36247276
  17045.906       0.40612225       0.36369654       0.39549835       0.35764047       0.35697490       0.35197126       0.21655170       0.43845538       0.45464672       0.38792594       0.51070196       0.38991462       0.36643394       0.33402455       0.35188707       0.40872414       0.42816145       0.32103772       0.35730134       0.29767646       0.41740942       0.34169331       0.41626285
  17046.403       0.48216868       0.46494732       0.43133732       0.40458571       0.40047778       0.39654033       0.20371285       0.61392858       0.45202037       0.32452455       0.42164725       0.44845754       0.28095471       0.37484021       0.39612565       0.45751251       0.48524831       0.36597878       0.40251167       0.26692022       0.45033892       0.38428991       0.46875771
  17046.899       0.53662446       0.46475144       0.48257877       0.46609259       0.44613161       0.44618170       0.38065174       0.60730192       0.51561836       0.38666827       0.47085418       0.53481617       0.33182330       0.43425077       0.44604598       0.54936297       0.49588616       0.42141672       0.45620390       0.38410708       0.52428117       0.43909118       0.51617515
  17047.409       0.62253253       0.55021544       0.50721927       0.52680190       0.50727240       0.50398289       0.37577656       0.76479999       0.60079748       0.42163629       0.66695034       0.53938643       0.43608180       0.48659021       0.50989894       0.54683639       0.59899882       0.47284832       0.51695594       0.42425925       0.56620040       0.49724254       0.57238771
  17047.906       0.69263396       0.61177503       0.60335588       0.59178279       0.56333390       0.56703472       0.41485091       0.66782912       0.65528628       0.44312972       0.61175107       0.59518469       0.45218502       0.53956266       0.57035219       0.58663757       0.60148783       0.53177979       0.57744180       0.44671923       0.62072112       0.55406453       0.59254939
  17048.403       0.71983189       0.69367660       0.69009685       0.64949616       0.63378313       0.62732551       0.41815202       0.64675348       0.68165561       0.46802064       0.87665540       0.61899683       0.51389784       0.59423921       0.63124844       0.67730162       0.68497265       0.59928112       0.64145161       0.47568899       0.64560144       0.61194509       0.67964665
  17048.899       0.84466836       0.71214621       0.76317849       0.72258795       0.69457640       0.69146879       0.45888787       0.88124501       0.69438355       0.47466927       0.77538380       0.67787946       0.86048235       0.66116607       0.69638811       0.71785276       0.76379307       0.66108155       0.70846678       0.58436683       0.68485427       0.67811465       0.74221702
  17049.396       0.90393621       0.82770759       0.79798987       0.78878528       0.76074554       0.76699412       0.40704577       0.75439001       0.78605705       0.47861700       0.88358836       0.74785404       0.68328524       0.72387206       0.76442517       0.78647683       0.81530617       0.73663374       0.77464962       0.51527915       0.76379203       0.74359887       0.80148620
  17049.918       0.95711371       0.91637125       0.87325262       0.86331216       0.84009222       0.84270145       0.59251176        1.0837236       0.83727700       0.56312417       0.97903693       0.80251391       0.58974643       0.79672092       0.84019526       0.91260830       0.89419828       0.80805709       0.85160343       0.62425504       0.81733323       0.81805033       0.90144544
  17050.390        1.0840017       0.99713983       0.92185013       0.93507070       0.90213453       0.89273096       0.71634262        1.0809886       0.88640250       0.68213359        1.1531641       0.85743016       0.85800952       0.86215817       0.90880757       0.92216099       0.98492162       0.87126931       0.91843778       0.77636218       0.86970279       0.88519561       0.95726769
  17050.899        1.2515453       0.97878497       0.96498478        1.0181347       0.96682245       0.96182828       0.77794321       0.94795300       0.96010371       0.61369738        1.0885466       0.88817981       0.64112453       0.93581840       0.98443918       0.97999322        1.0624278       0.95517556       0.99264795       0.74068874       0.91871455       0.96009733        1.0266309
  17051.396        1.2320952        1.0873267        1.0876219        1.0954234        1.0600053        1.0441047       0.96063413        1.0721455        1.0480558       0.66629498        1.3885775       0.91868810       0.64872947        1.0018611        1.0673488        1.0432229        1.2020796        1.0361908        1.0775318       0.86496469       0.97365012        1.0345568        1.1337449
  17051.893        1.3256785        1.1880263        1.0906542        1.1747040        1.1503064        1.1196683       0.94648923        1.2660974        1.0524384       0.57742576        1.4754792       0.99315208       0.99220776        1.0878226        1.1410971        1.1711541        1.3021157        1.1060335        1.1624021       0.93424296        1.0181106        1.1146102        1.2477631
  17052.403        1.4463221        1.2456321        1.1380175        1.2608935        1.2297177        1.2034984       0.82832647        1.2684377        1.1560643       0.73588663        1.5852165        1.0554505       0.51762423        1.1748941        1.2377224        1.2023660        1.4927556        1.1893673        1.2451754       0.79382153        1.0981799        1.2066104        1.3687049
  17052.887        1.5207029        1.3703740        1.2155997        1.3440648        1.3308943        1.2717325       0.72091008        1.3115522        1.2189712       0.58264605        1.7699042        1.1254087       0.62684027        1.2520278        1.3151468        1.3417759        1.6366928        1.2915935        1.3374198       0.74464042        1.1651370        1.2840547        1.5119532
  17053.385        1.6301271        1.4559680        1.2857492        1.4646389        1.4052722        1.3333811       0.75963999        1.5736659        1.2939456       0.67210335        1.8050215        1.1329473       0.51057475        1.3277377        1.3947469        1.3730852        1.8145190        1.3638748        1.4348467       0.76557450        1.2030756        1.3618645        1.6256790
  17053.907        1.6917224        1.4354929        1.3475102        1.5500677        1.4939151        1.4152871       0.80628127        1.6431624        1.3614640       0.57896705        1.6826177        1.2627153       0.61006079        1.4118923        1.4642967        1.4238093        1.9401495        1.4422975        1.5214737       0.79707087        1.3035919        1.4389097        1.7201319
  17054.404        1.7472541        1.4600261        1.3900565        1.6172971        1.5555848        1.4913239       0.64984359        1.5477217        1.4708481       0.66257784        1.6580954        1.3133806       0.65142804        1.4703129        1.5493556        1.4529241        1.9161389        1.5189031        1.5861893       0.73107007        1.3802785        1.5107385        1.7191949
  17054.901        1.7983999        1.4755716        1.4894451        1.6690422        1.6029753        1.5641732       0.85620653        1.8379609        1.4970711       0.83922852        1.6145214        1.4532323        1.1107657        1.5330465        1.6082158        1.6133793        1.8103368        1.5721799        1.6357476       0.97947501        1.4721817        1.5716782        1.7299165
  17055.399        1.6349306        1.5000692        1.5406380        1.7121006        1.6509734        1.6343542        1.0437761        1.7317125        1.5782365        1.0347204        1.6312114        1.6194510        1.1417213        1.5698952        1.6512507        1.6294802        1.7717728        1.6200462        1.6812873        1.1182097        1.6018469        1.6116865        1.7140268
  17055.921        1.6468179        1.4203769        1.6321307        1.7312959        1.6682951        1.6591087        1.4192632        1.2440662        1.6570451        2.2825707        1.8185509        1.6790565        1.9222239        1.5904456        1.6714316        1.6815036        1.6163037        1.6515038        1.6995383        1.6736090        1.6696166        1.6320970        1.6481852
  17056.406        1.6297608        1.3993556        1.6902422        1.7348743        1.6616147        1.6692963        1.6809728        1.4910377        1.6205229        2.0107373        1.8187239        1.7404870        2.0347322        1.5895184        1.6470160        1.6980331        1.6387528        1.6586198        1.6979470        1.8112729        1.6879247        1.6194713        1.6681860
  17056.903        1.5781064        1.4642181        1.7131929        1.7180252        1.6448634        1.6782304        1.9742568        1.3148019        1.6267222        2.1630912        1.5867152        1.7018826        2.1526381        1.5690857        1.6364314        1.6106844        1.4741443        1.6472358        1.6809947        2.0004038        1.6692805        1.6038984        1.5378946
  17057.388        1.4795083        1.4130560        1.6832365        1.6841211        1.6166921        1.6521448        1.7514233        1.3188632        1.5869071        2.2572183        1.6340320        1.6261795        2.5261199        1.5493044        1.6039697        1.5564589        1.4224391        1.6226911        1.6501284        1.9839529        1.6093720        1.5777582        1.4836234
  17057.910        1.4772900        1.3963207        1.5824346        1.6572941        1.5892242        1.6176208        1.8171379        1.4118841        1.4568574        1.5060604        1.7481361        1.5119680        1.8524335        1.5085930        1.5685006        1.5034587        1.3966941        1.5910107        1.6229824        1.7618087        1.4883277        1.5394346        1.4454097
  17058.395        1.4005905        1.2775718        1.5084323        1.6250103        1.5519215        1.5712268        1.5334474        1.7866913        1.4142351        1.5489406        1.5594057        1.3923290        1.6125789        1.4721139        1.5251904        1.4838866        1.3369938        1.5561331        1.5881695        1.5665014        1.4035012        1.4996121        1.4028670
  17058.905        1.3682279        1.1316000        1.3975135        1.5810627        1.4996153        1.5193657        1.4060165        1.3905119        1.3108964        1.3169387        1.4440542        1.4014876        1.3393991        1.4349856        1.4900375        1.4135250        1.3103770        1.5215639        1.5400101        1.3800348        1.3628885        1.4633874        1.3570813
  17059.390        1.3484075        1.2491785        1.3732660        1.5220111        1.4678917        1.4777344        1.2611426        1.2716940        1.3380960        1.2911977        1.3996318        1.3301964        1.2627290        1.3974948        1.4527270        1.3954395        1.2878921        1.4839717        1.4947301        1.2705119        1.3332693        1.4259055        1.3363036
  17059.900        1.3071818        1.2461482        1.3380813        1.4939897        1.4320638        1.4407469        1.2540601        1.0894013        1.2714171        1.1474563        1.4015911        1.2470887        1.0307864        1.3645366        1.4102563        1.3015490        1.2538296        1.4433354        1.4627749        1.1886726        1.2579031        1.3881394        1.2759290
  17060.385        1.3541799        1.1655111        1.3437741        1.4477808        1.4010672        1.3929241        1.1852280        1.1433461        1.2848410        1.1231843        1.5266159        1.2039159        1.0101938        1.3384482        1.3788207        1.2598731        1.2482083        1.4126319        1.4242126        1.1468805        1.2382684        1.3592767        1.2545403
  17060.882        1.3220849        1.1612009        1.3173788        1.4153877        1.3678946        1.3584966        1.1290320        1.3199109        1.2297840       0.89343008        1.4246074        1.2243113        1.1289344        1.2998870        1.3450028        1.2817025        1.3096460        1.3780212        1.3914454        1.1125185        1.2255854        1.3230496        1.2966300
  17061.405        1.2436159        1.1046143        1.2359647        1.3837262        1.3357661        1.3327505        1.1161443        1.2186510        1.2201026       0.92518044        1.4692727        1.1753484       0.96922684        1.2729423        1.3216586        1.2520956        1.2832818        1.3454983        1.3595496        1.0710739        1.1943201        1.2978465        1.2711245
  17061.903        1.2959066        1.1741810        1.2213275        1.3327668        1.2939158        1.3019325        1.2768073        1.2317787        1.1938299       0.98946748        1.3070214        1.1763841        1.3490232        1.2471295        1.3002845        1.2028358        1.2294158        1.3169235        1.3135955        1.2479600        1.1837428        1.2741815        1.2189485
  17062.388        1.2757789        1.1863702        1.2093020        1.3122495        1.2851076        1.2758833        1.1836768        1.1098408        1.1909969        1.1010151        1.3454609        1.1694396        1.1561978        1.2198744        1.2744684        1.2264467        1.2430277        1.2918745        1.2985749        1.1675887        1.1783662        1.2475842        1.2370066
  17062.911        1.2108831        1.2455852        1.2231621        1.2841920        1.2528067        1.2567657        1.0505241        1.2298386        1.2615903       0.96842861        1.1761668        1.1562115       0.95239970        1.2086883        1.2524348        1.2110471        1.2878493        1.2615497        1.2685547        1.0282655        1.2009652        1.2309722        1.2563104
  17063.409        1.2000015        1.1187471        1.2236944        1.2653370        1.2360001        1.2300762        1.1633030        1.1927554        1.1868218        1.1889432        1.5222570        1.1830761        1.1499166        1.1879622        1.2266863        1.1615814        1.3453696        1.2408782        1.2505459        1.1788328        1.1845896        1.2077004        1.2669890
  17063.881        1.2388695        1.0538065        1.2146197        1.2521040        1.2096146        1.2060358        1.0385459        1.1989249        1.1716624        1.2870056        1.2248956        1.2128942        1.0839637        1.1732616        1.2111570        1.2074150        1.2663465        1.2193601        1.2306850        1.1020500        1.1945716        1.1925554        1.2419855
  17064.404        1.2253584        1.0769453        1.1564992        1.2420679        1.2079224        1.1796156       0.84076616        1.1914398        1.1783075       0.84682506        1.3054121        1.1926572        1.0405137        1.1599778        1.1965410        1.2058074        1.2867258        1.1937544        1.2245027       0.92104092        1.1864944        1.1784620        1.2528921
  17064.889        1.1709113        1.0530505        1.1462328        1.2168015        1.1799425        1.1661458       0.93449003        1.0762000        1.1419556        1.1912308        1.2198507        1.1667000        1.2417888        1.1467074        1.1738885        1.2032144        1.2248930        1.1708940        1.1984224        1.0595875        1.1567768        1.1608430        1.2165450
  17065.412        1.1095742        1.0039488        1.1719651        1.1893272        1.1666707        1.1483546       0.80554404       0.91786849        1.2122665       0.88520893       0.97546947        1.1865629        1.4542476        1.1325768        1.1690589        1.3179183        1.2678447        1.1505949        1.1778919       0.97812319        1.1974334        1.1510788        1.2910684
  17065.897        1.1140349       0.95846011        1.1182852        1.1693058        1.1555732        1.1327587       0.99121485        1.1164673        1.1866111       0.97707421        1.3434978        1.1956032        1.5766592        1.1142907        1.1524800        1.2326370        1.1965002        1.1297747        1.1621688        1.1422816        1.1917189        1.1336034        1.2132170
  17066.395        1.1826163       0.93803463        1.0788763        1.1626831        1.1274671        1.1210159        1.1749190        1.1835713        1.2287058        1.3503627        1.0621844        1.1609718        1.3088944        1.1015863        1.1479354        1.2505311        1.2888916        1.1156767        1.1449066        1.2291084        1.1919986        1.1249347        1.2736488
  17066.919        1.0655540       0.96137827        1.0790907        1.1381865        1.0968165        1.1020517        1.0687878        1.1705360        1.2235377       0.97390270        1.2018759        1.2094131       0.99216985        1.0924865        1.1278605        1.1843941        1.1945302        1.0951431        1.1173321        1.0462869        1.2153304        1.1103468        1.1910432
  17067.391        1.0796368       0.99547791        1.0969884        1.1174422        1.0988534        1.0934363        1.0882772        1.0893358        1.1474550        1.0243848        1.2343305        1.2241486       0.81232098        1.0810715        1.1136628        1.1563865        1.2259635        1.0789228        1.1080680        1.0211755        1.1903917        1.0974041        1.1967240
  17067.902        1.0665470        1.0831769        1.0888378        1.0989169        1.0853872        1.0755659        1.1563125        1.2047071        1.1261575        1.0000877        1.2962120        1.1630431        1.3533714        1.0612567        1.0933405        1.1496876        1.1529590        1.0672840        1.0918761        1.1775973        1.1480460        1.0774143        1.1522222
  17068.412        1.0857898        1.0366248        1.0430189        1.0871441        1.0545971        1.0554903        1.1247042        1.2545131        1.1255635        1.1619951        1.3079643        1.1541473        1.1324905        1.0446315        1.0773859        1.1476892        1.1318203        1.0475846        1.0707361        1.1450480        1.1419333        1.0610871        1.1393119
  17068.898        1.0552980        1.0149124        1.0020299        1.0650148        1.0480988        1.0432860       0.98902251        1.1128147        1.1135598       0.73317801        1.1977816        1.0920561       0.82045851        1.0283676        1.0614540        1.1564094        1.1048635        1.0342180        1.0564839       0.92430075        1.1011445        1.0449234        1.1296797
  17069.396        1.0458172        1.0145476       0.98250828        1.0611758        1.0367211        1.0270060        1.0976718       0.77313139        1.0942988       0.88944208       0.96178843        1.0996256        1.0599108        1.0238829        1.0427023        1.0679131        1.2114991        1.0222420        1.0488459        1.0370632        1.0973039        1.0333545        1.1435932
  17069.906        1.0047522       0.96767663        1.0000061        1.0361310        1.0215628        1.0213341       0.96630472       0.83792481        1.1079191       0.91659769       0.96888011        1.1175283       0.90555562        1.0026455        1.0337112        1.0409549        1.0896220        1.0047129        1.0288516       0.94143595        1.1134133        1.0180243        1.0687005
  17070.417        1.0720047       0.98854228        1.0187218        1.0265793        1.0119435        1.0013239       0.78657990        1.2177628        1.0054173       0.85323625        1.0878106        1.0686755        1.1499430       0.99804537        1.0133825        1.1078944        1.1320239       0.99521905        1.0190398       0.90543929        1.0417193        1.0058817        1.1220833
  17070.903        1.0300269        1.0050235        1.0026163        1.0185855       0.99143376       0.99599775       0.93047564        1.0458574       0.96078461       0.76575530        1.2539866        1.0970596       0.98271378       0.98359419        1.0061665       0.99652490        1.0562962       0.98365306        1.0050940       0.93449257        1.0372709       0.99484740        1.0310289
  17071.388        1.0368127        1.0041313       0.99027456       0.99907141       0.98612661       0.98764201       0.96654570        1.3234515       0.99942924       0.85754437        1.1887533        1.0009149       0.97154319       0.97144622       0.98908346        1.0349849        1.0281317       0.97650771       0.99246601       0.97545205        1.0019645       0.98021568        1.0310771
  17071.899       0.97339805       0.95110160       0.97492990       0.99074340       0.97436029       0.97789900        1.1604214        1.2439385       0.99330695       0.86330404        1.2449518        1.0265770       0.95469040       0.95795530       0.97751732        1.0272445        1.0549191       0.96554130       0.98256829        1.0742293        1.0123752       0.96765405        1.0410608
  17072.384       0.99550660       0.91871610       0.98820918       0.98402510       0.96973261       0.96746648        1.1720393       0.91030693       0.98945003       0.86993458       0.89947159        1.0087468       0.90932213       0.95195814       0.97032409        1.0028445       0.95095565       0.95664619       0.97682103        1.0429039        1.0004110       0.96095381       0.97432505
  17072.895        1.0442427       0.91858193       0.97884953       0.97463504       0.96389073       0.95544618        1.0321871        1.2278020        1.0229986       0.82201431       0.87308436       0.98500438        1.0709935       0.94049399       0.96002820       0.96108990       0.92994927       0.94945610       0.96921470        1.0111599        1.0011100       0.95014101       0.94285649
  17073.393       0.99246115       0.89234286       0.91439892       0.96642002       0.95109074       0.94893402        1.0439834        1.2720676       0.94456559       0.88392824        1.2167663       0.98136511       0.83592094       0.92992859       0.94618852       0.94504111       0.90778847       0.94170395       0.95868923       0.98875970       0.96566428       0.93792227       0.92328755
  17073.802       0.97487931       0.92760919       0.95501737       0.95240032       0.95226411       0.94221992        1.0472620       0.87039234       0.98163890       0.76585461       0.86383798       0.96526613        1.0001879       0.92672047       0.94423193       0.98405566       0.95115469       0.93723387       0.95239008       0.97790829       0.97217786       0.93533034       0.96362785
  17074.326       0.98652933       0.91709908       0.99431217       0.94557910       0.95914848       0.93519886        1.0175017       0.89246741        1.0072010       0.88242144       0.98023807       0.97950197        1.2469988       0.91823952       0.93668562        1.0123768       0.90398079       0.92794008       0.95241131        1.0360270       0.99122983       0.92729640       0.95050779
  17074.837        1.0124924       0.91765257       0.98706716       0.94279282       0.94242752       0.92871061       0.99578496        1.1203583       0.96990499       0.78159234       0.97620745       0.92025873        1.0686899       0.90858310       0.93005739       0.96809903       0.92973673       0.92481414       0.94260295       0.98395634       0.94313864       0.91910468       0.94585452
  17075.425       0.92407054       0.89407609       0.96162839       0.92821154       0.92804090       0.92562916       0.87822612        1.0010866       0.93179631       0.83586051        1.0598724       0.92926844       0.96929844       0.90493564       0.92032258       0.93498652       0.88566682       0.91724785       0.92811985       0.90505521       0.93029406       0.91244022       0.90630509
  17076.026       0.92096293       0.92043312       0.96303291       0.92408388       0.92112533       0.91826828       0.61651811       0.94222684       0.87671652       0.87922658        1.3253071       0.96755581        1.0788460       0.90443650       0.91220338       0.92072777       0.89360621       0.90978575       0.92263821       0.80437942       0.92887505       0.90814534       0.90474034
  17076.665       0.89949605       0.96281253       0.95509158       0.92014544       0.91891743       0.90877402       0.73754622       0.98086301       0.91007879       0.68062761       0.84960812       0.91464999       0.94122599       0.89717939       0.90455010       0.92490851       0.90819571       0.90420599       0.91952097       0.79059025       0.91271304       0.90067514       0.91474108
  17077.329       0.94138584       0.96691885       0.90850717       0.91171410       0.91030154       0.90408615       0.80986800        1.0781204       0.93854157       0.69112267        1.0739542       0.86474543       0.75310096       0.88929597       0.89997272       0.90385987       0.86292489       0.90072222       0.91099551       0.80037152       0.89608318       0.89442084       0.88048707
  17078.083       0.89648471       0.89989028       0.91005338       0.91045418       0.90803593       0.90013339       0.71981484       0.89254693       0.89792451       0.69881153       0.94033022       0.87133911       0.91246416       0.88648808       0.89863429       0.94246111       0.88829165       0.89564913       0.90922999       0.77691881       0.88249498       0.89228587       0.91106852
  17078.863       0.92640356       0.89248075       0.94213750       0.90021743       0.90593094       0.89841013       0.71218771       0.90690806       0.90696468       0.77413410       0.91864102       0.86819960       0.78841793       0.88021467       0.89071830       0.84167494       0.88238627       0.89556135       0.90302747       0.75598701       0.88463643       0.88523162       0.86358309
  17079.720       0.90103535       0.94534541       0.96388825       0.90361565       0.89923566       0.89698920       0.80744551       0.86748002       0.92868409       0.93803275        1.0916116       0.88428266       0.78415435       0.87835468       0.88025704       0.90302639       0.85934972       0.89178590       0.90140295       0.83610692       0.90285721       0.87908600       0.87737856
  17080.666       0.94881646       0.86519050       0.95572759       0.89438294       0.89109596       0.89130114       0.92494696       0.71891977       0.87778763       0.70132395       0.87376641       0.86727114       0.80843500       0.87029391       0.88915811       0.91788229       0.86924469       0.88930043       0.89272533       0.85314290       0.87146396       0.87945545       0.88949990
  17081.612       0.94517058       0.87082448       0.95169322       0.88779145       0.87902968       0.88647336       0.95075021       0.63403836       0.85532365       0.81146732       0.96194752       0.81990377       0.83812387       0.86686358       0.88266809       0.90297031       0.89926442       0.88679236       0.88337076       0.88968933       0.83492184       0.87449235       0.90009193
  17082.648       0.90903313       0.89667193       0.88051980       0.88609898       0.89108785       0.88208307       0.88610578       0.80991809       0.92737339       0.69180507       0.82479173       0.89254946       0.68516277       0.86976851       0.88011513       0.89974802       0.89318139       0.88253666       0.88860768       0.80423220       0.90731164       0.87468541       0.89522357
  17083.684       0.86677573       0.87130313       0.92299476       0.88648293       0.88757871       0.88561169       0.88816044       0.92641212       0.95408291       0.89487962       0.76110043       0.82033034       0.81929228       0.86767004       0.88757642       0.90583453       0.91764065       0.88245848       0.88702981       0.86894227       0.87716544       0.87733488       0.91064895
  17084.746       0.88697309       0.93330200       0.93012655       0.89713793       0.88283613       0.88618004        1.0027736       0.73098732       0.93684460       0.74065175       0.88566763       0.86920888       0.65970886       0.87559803       0.89405683       0.89722585       0.88505550       0.88803551       0.88992549       0.86694383       0.89792568       0.88456641       0.88976226
  17085.808       0.93608225       0.91331559       0.91636791       0.90305589       0.89985763       0.89370675       0.77420934       0.67527604       0.91330722       0.80839770        1.0847533       0.86634199       0.79350501       0.88594531       0.89467342       0.89842935       0.89120750       0.89328067       0.90143885       0.79146298       0.88626877       0.89009014       0.89353147
  17086.870       0.90628982       0.93224536       0.95405763       0.92083801       0.91406500       0.90974311       0.77450193       0.72162575       0.99168688        1.0790717       0.80646146       0.89813014       0.75221210       0.89840288       0.91082916       0.95946750       0.87465737       0.90831324       0.91741950       0.81486378       0.93786933       0.90433955       0.91074624
  17087.970       0.94661412       0.99731517       0.89957326       0.92826152       0.92148427       0.92664424       0.90303792       0.98510678       0.91009119       0.87253456       0.96783234       0.93319715       0.80697415       0.91344110       0.91426033       0.93669340       0.93062924       0.92153154       0.92484087       0.88256439       0.92332354       0.91370615       0.93268840
  17089.084       0.98271521        1.0058555       0.90826597       0.95073829       0.93269533       0.93805058       0.94915173        1.0076100       0.94617107        1.0957752        1.1691378       0.91322408       0.94072690       0.93084398       0.93819471       0.99285321       0.91690647       0.93886573       0.94164045       0.98119479       0.92718830       0.93439859       0.94938461
  17090.185       0.97224110        1.0806028       0.92745510       0.95621467       0.95790485       0.95361376       0.94728606        1.1002112       0.98194242        1.0837436        1.0146186       0.92596000       0.83654849       0.94276727       0.96142612       0.97588768       0.96220325       0.95704819       0.95706191       0.95269618       0.94974919       0.95197823       0.96778178
  17091.324       0.97354576        1.0189898       0.98338347       0.98319122       0.97704838       0.97960365        1.1011420       0.72363737       0.93242673       0.82196806        1.0322594       0.94372981        1.1527341       0.97160497       0.97922034        1.0336913       0.94722929       0.97951172       0.98009012        1.0490605       0.93909744       0.97542095       0.98448284
  17092.464       0.99636915        1.0366038        1.0094924        1.0229478       0.99254718        1.0034844       0.75123066       0.82521896       0.95585826       0.81615150        1.0394627       0.99625350       0.87487023       0.99094976        1.0047038        1.0562884       0.96963743        1.0042892        1.0076224       0.80484280       0.97902589       0.99781437        1.0071099
  17093.642        1.0013340        1.0386504        1.0391948        1.0255747        1.0263785        1.0193042       0.85142939       0.87198753        1.0536656       0.81582490        1.2129602       0.99833472       0.88113106        1.0133577        1.0297336        1.0055664       0.98716322        1.0266557        1.0259741       0.86782249        1.0218155        1.0215741       0.99495836
  17094.794        1.0380747        1.0976343        1.0104094        1.0522714        1.0505308        1.0421104        1.0210277       0.98817369        1.0364511       0.83089115        1.1695751       0.96395046        1.0064590        1.0356431        1.0526422        1.1177640        1.0435358        1.0512959        1.0513888       0.99246241       0.99503656        1.0442261        1.0760332
  17095.960        1.0608287        1.0975154        1.0723331        1.0602405        1.0676314        1.0630381       0.96651194        1.1436271        1.0591906       0.94099481       0.99109251       0.97761247        1.2142066        1.0555850        1.0571570        1.1203547        1.0401294        1.0674470        1.0639592        1.0282251        1.0122562        1.0565285        1.0752266
  17097.151        1.0102557        1.1835279        1.0272158        1.0897112        1.0897897        1.0801218        1.1261042        1.1273046        1.1097047        1.1232412        1.1433468        1.0324099       0.88746435        1.0705771        1.0861410        1.0503999        1.1113673        1.0870616        1.0897449        1.0708689        1.0647470        1.0785199        1.0835687
  17098.381        1.0746366        1.0905552        1.0424631        1.1095678        1.1074154        1.0991167        1.0207527        1.2148968        1.0787664       0.78655278       0.82669856        1.0097966       0.97812501        1.0776347        1.0976792        1.0617360        1.0392999        1.1027761        1.1084784       0.97589659        1.0390777        1.0878235        1.0498788
  17099.547        1.0912400        1.0756077        1.0378941        1.1187443        1.1086847        1.1154616        1.0733520        1.2013174        1.0900572       0.83121496        1.0956768        1.0617942        1.1771665        1.0981474        1.1043750        1.0390773        1.0272464        1.1163764        1.1136873        1.0653502        1.0737627        1.1014997        1.0327334
  17100.791        1.1307690       0.99888571        1.0789690        1.1408997        1.1135714        1.1177131        1.1523772        1.0529182        1.0319152       0.78888477        1.1333757        1.0548535        1.1338358        1.1027080        1.1211512        1.1155717        1.0647056        1.1268802        1.1271222        1.0865491        1.0453802        1.1121527        1.0871481
  17102.021        1.0914985        1.0457453        1.0776982        1.1420264        1.1334005        1.1326531        1.1127024        1.1142080        1.0761293        1.0414157        1.0567438        1.1033669       0.94736279        1.1104055        1.1219218        1.1170657        1.1006309        1.1347553        1.1376736        1.0618151        1.0917322        1.1164171        1.1082642
  17103.278        1.0826406        1.1589130        1.0914814        1.1364874        1.1406196        1.1362505        1.1315269        1.3220849        1.0241452        1.0451673        1.1629550        1.0648655       0.80411923        1.1133490        1.1256784        1.1171319        1.0768164        1.1385990        1.1385638        1.0537316        1.0476059        1.1197714        1.0947327
  17104.534        1.0750815        1.0811361        1.0951437        1.1398225        1.1286554        1.1402194        1.0539157        1.1049218        1.0865652        1.4341476        1.0964796        1.0446735        1.0735261        1.1093072        1.1217584        1.0182229        1.0127727        1.1412546        1.1342431        1.1191247        1.0625294        1.1157812        1.0150939
  17105.804        1.0676980        1.0840726        1.1150769        1.1352723        1.1272003        1.1324820        1.0800395        1.1254311        1.1176254       0.79950855        1.1474993        1.0396997       0.90951075        1.1123676        1.1157195        1.1177294        1.0834509        1.1411696        1.1311988        1.0020995        1.0727894        1.1143167        1.0987782
  17107.086        1.1157732        1.0936930        1.0521500        1.1342833        1.1275002        1.1265881        1.1689208        1.2976868        1.0991060        1.0739920        1.1721448        1.0668249       0.95157481        1.1162024        1.1272189        1.0392210        1.0432743        1.1358007        1.1307644        1.1104129        1.0805031        1.1219760        1.0416299
  17108.395        1.0704093        1.1653671        1.0402648        1.1320220        1.1179850        1.1210993        1.1329687        1.1343584        1.1029675       0.94882073        1.0454663        1.0627737        1.1906997        1.1058140        1.1150795        1.0622642        1.1262352        1.1293310        1.1250676        1.1143783        1.0798172        1.1106924        1.0985187
  17109.690        1.1338066        1.0888848        1.0614697        1.1250307        1.1339239        1.1157353        1.0659250        1.1205189        1.0962859        1.1253405        1.1412474        1.0863640       0.83057132        1.1018705        1.1091848        1.1634802        1.1329360        1.1232571        1.1295066        1.0283770        1.0905335        1.1057046        1.1469382
  17111.012        1.1030607        1.0717687        1.1553762        1.1109527        1.1206032        1.1072390        1.3661868       0.89854103        1.1085615        1.2033342        1.1615943        1.0512676        1.2103934        1.0987797        1.0963656        1.0948451        1.1064280        1.1161201        1.1158074        1.2765978        1.0760877        1.0978268        1.1018900
  17112.372        1.0824973        1.0433903        1.0601733        1.1020719        1.1087792        1.0950410        1.2841163       0.95077998        1.0452723        1.1402450        1.1921483        1.1098283       0.95644781        1.0886005        1.1010367        1.0483513        1.0568291        1.1042232        1.1054981        1.1684805        1.0815560        1.0949344        1.0533504
  17113.707        1.0764395        1.1318665        1.0940063        1.0848161        1.1026302        1.0904403        1.2769080        1.0450473        1.0613402       0.99317277        1.3293218        1.0272939       0.89066910        1.0829242        1.0881397        1.0839397        1.0810880        1.0939291        1.0936873        1.1361356        1.0417252        1.0857356        1.0827049
  17115.068        1.0435435        1.1590561        1.0521554        1.0849951        1.0750270        1.0822911        1.2146872        1.2403005        1.0848420        1.0369453        1.0919394        1.0469415       0.91909724        1.0813856        1.0798924        1.1200684        1.0742162        1.0814813        1.0799665        1.1159449        1.0630113        1.0808309        1.0945617
  17116.455        1.0553337        1.1696548        1.0626940        1.0626379        1.0711731        1.0656439        1.1120245        1.0381284        1.0996112        1.0051533        1.2928063        1.0698302       0.83719864        1.0716775        1.0668726        1.1678686        1.0459363        1.0664470        1.0669338        1.0362314        1.0824465        1.0694736        1.0993127
  17117.829        1.0464652        1.1236555        1.0502929        1.0582826        1.0594871        1.0550078       0.88997160       0.96669088        1.1218711       0.90769052        1.1625838        1.0333844       0.88851854        1.0567817        1.0627704        1.0833612        1.1017989        1.0532147        1.0588843       0.90636843        1.0709673        1.0598882        1.0935596
  17119.216        1.0176528       0.99373165        1.0541047        1.0397766        1.0460054        1.0391859       0.66232172       0.79336094        1.0711214        1.0139345       0.96947209        1.0774836        1.0545205        1.0460006        1.0515056        1.0890026        1.0240477        1.0390376        1.0428666       0.82450302        1.0747299        1.0488856        1.0524406
  17120.629       0.98763572       0.94362429        1.0614774        1.0272945        1.0225969        1.0231587       0.97405665       0.95921631        1.0693691        1.1786161        1.1901825        1.0429147        1.1377211        1.0364156        1.0423873        1.0671579        1.0145798        1.0244098        1.0249222        1.0500675        1.0541180        1.0393792        1.0375308
  17122.042        1.0089865        1.0399934       0.99159780       0.99817064        1.0165650        1.0095274       0.99493437        1.1156541        1.0652910        1.1577936        1.0345433        1.0802566       0.92712084        1.0192090        1.0195404        1.0613079        1.0075961        1.0116603        1.0074522        1.0122210        1.0734867        1.0194830        1.0311393
  17123.482       0.96161382        1.0493996        1.0561687       0.99772724        1.0145046        1.0027729        1.0383317        1.0190089        1.0779602        1.0178290        1.0872899        1.0476299        1.0658573        1.0088175        1.0040072       0.99473865        1.0295242       0.99878168        1.0060220        1.0417140        1.0604171        1.0064741        1.0142851
  17124.947        1.0267210        1.0722932        1.0351322       0.99433829       0.99458806       0.98431457       0.96783270        1.2138729        1.0390470       0.99269707       0.88780788        1.0017045       0.97783588       0.99293142       0.98762099       0.99708706        1.0221207       0.98561265       0.99445940       0.98202441        1.0175401       0.99038398        1.0110754
  17126.387        1.0085183        1.1265596        1.0127751       0.98119363       0.97851575       0.97642202       0.94271991        1.0200861        1.0227707        1.1293443        1.2378967       0.98627225       0.98174168       0.98817733       0.98955319       0.98359888       0.98142983       0.97764885       0.97983950       0.99555490        1.0017497       0.98886914       0.98218467
  17127.852       0.94959078        1.0516165       0.98464547       0.96061774       0.97328924       0.97380545       0.86228642        1.1642724       0.99482386       0.86103018       0.98802402       0.93587281       0.80415525       0.97848328       0.97893368       0.98047004       0.99062192       0.96910152       0.96699875       0.86718857       0.96090047       0.97869296       0.98601736
  17129.331       0.96934599        1.0677976        1.0131810       0.97593971       0.97222917       0.96926405       0.90569572       0.94920961        1.0309856        1.1548115        1.0702403       0.93239495        1.0942226       0.96935481       0.96374647       0.98822223       0.99157455       0.96231558       0.97406529       0.99437824       0.97428002       0.96652739       0.98998737
  17130.823       0.99135335        1.0491111       0.98285958       0.97035149       0.95415517       0.96103367        1.0874668       0.92182375       0.93613518       0.98606530        1.1179038       0.97943606       0.86289043       0.97079073       0.96092105       0.95852897       0.96762583       0.95560797       0.96218518        1.0141534       0.96097919       0.96584398       0.96339231
  17132.328       0.95880887        1.0482954       0.97519389       0.95154949       0.94979228       0.96108799       0.99328278        1.0867467        1.0058286       0.84023507       0.90408913       0.98087995        1.0661705       0.96062027       0.96131337       0.96407180       0.98788227       0.95447250       0.95069889       0.98669306       0.99144688       0.96091105       0.97735192
  17133.846       0.95533621        1.0059260        1.0155058       0.94348342       0.95464816       0.95412303       0.97805960       0.80083034       0.97672030       0.97598337       0.85614757       0.94244648        1.1601306       0.96644832       0.96843059       0.96661230        1.0060923       0.95245440       0.94910535        1.0069205       0.95736484       0.96739315       0.98883574
  17135.365       0.95263636       0.94911864       0.99533389       0.95907638       0.95280895       0.95840298       0.93743685       0.60117189       0.96772204       0.89667136       0.92541379       0.98336520        1.3163014       0.96069500       0.96151788       0.93948338        1.0132580       0.95402833       0.95591369        1.0024229       0.97667052       0.96104967       0.98082643
  17136.922       0.99689124       0.94353125       0.99772794       0.95799155       0.94766098       0.96212242        1.1396379       0.83057443       0.94679989        1.1736836       0.76068391       0.98459493       0.86163411       0.96407037       0.96618804       0.95368316       0.96608460       0.95663592       0.95278136        1.0549107       0.96838124       0.96505578       0.96041437
  17138.480       0.94081752        1.0094623       0.96789538       0.96166675       0.95882916       0.95843950        1.2451297        1.0691306       0.93590364        1.4876494       0.99460709       0.96486255       0.81721658       0.96729392       0.96576668       0.97536601       0.99772584       0.96070920       0.96023253        1.1662372       0.95250639       0.96649161       0.98793066
  17140.025       0.99673166        1.0271882       0.92320842       0.97377039       0.97035378       0.96378351        1.1584678        1.1249130       0.97170995        1.2695687       0.79976166       0.95527389       0.88074188       0.97366191       0.97369859        1.0028907        1.0359501       0.96865708       0.97204438        1.0969747       0.96226985       0.97365163        1.0212401
  17141.621       0.96032751       0.99224157       0.93535587       0.96639238       0.96604066       0.96657890       0.89990112        1.1418195       0.97645889        1.1425918       0.98806512       0.95556864       0.78714123       0.97897801       0.97235316       0.89832244       0.97697097       0.97235403       0.96621092       0.92611836       0.96441202       0.97566152       0.94246543
  17143.206       0.92842760       0.93264047        1.0016325       0.96011186       0.98634495       0.97552327        1.0345078        1.1978441       0.96592823        1.3784697        1.0324487        1.0040843        1.0222651       0.98828838       0.98371000       0.99367523        1.0039328       0.97965060       0.97332734        1.0912571       0.98781629       0.98601053       0.99943914
  17144.816       0.96030455       0.95531162       0.98368550       0.98101757       0.97890341       0.98248930       0.88254123       0.98710127       0.97243089        1.2274581       0.82072308       0.94348418       0.91851642       0.97954586       0.98216414       0.95224096       0.95620180       0.98647459       0.97994797       0.94681845       0.95620932       0.98084389       0.95417525
  17146.427       0.97627613       0.97947116        1.0049461       0.97715352       0.97478584       0.98838739        1.1035069        1.1018107       0.96313384        1.6876663       0.73723523       0.98246261        1.1519983       0.99003277       0.98352929       0.97344682       0.98935975       0.98998517       0.97595623        1.1914759       0.97420230       0.98679910       0.98208319
  17148.063        1.0167199       0.95315576        1.0165881       0.98582696       0.99005802       0.99041757        1.0646644        1.0310077       0.93191872        1.3999197       0.67380159       0.95831765        1.1760058       0.99637814       0.98891695       0.97636305       0.97015027       0.99782501       0.98795497        1.1256325       0.94705182       0.99268580       0.97265474
  17149.700        1.0044067       0.99307406        1.0174122       0.99300707        1.0026771        1.0003906        1.0739845        1.0395785       0.93375630        1.2365487        1.0199529        1.0098207       0.86036664        1.0012507       0.99496148        1.0211977        1.0136668        1.0030602       0.99787595        1.0468617       0.97743265       0.99814690        1.0170101
  17151.338        1.0307408        1.0203051        1.0407548       0.98966345        1.0003320        1.0088281        1.1144010        1.0252158       0.98268261        1.2257541        1.1193932       0.96477032        1.1843943        1.0029419        1.0059099       0.95381141        1.0371496        1.0065914       0.99503559        1.1429872       0.97234843        1.0044510        1.0009799
  17153.001       0.98144396       0.97765673       0.97411509        1.0053568        1.0120187        1.0083105        1.1812553        1.0765379        1.0028986        1.2028580        1.0452827       0.97733800       0.91370382        1.0140172        1.0088115       0.98951251        1.0129576        1.0133426        1.0086820        1.1142480       0.98817043        1.0114795        1.0027861
  17154.691        1.0652755       0.96728621        1.0098115        1.0037377        1.0166499        1.0108344        1.2438919        1.1506913       0.98584800        1.0446073       0.99086064        1.0243625        1.0161094        1.0190656        1.0097982       0.99554999        1.0361383        1.0185144        1.0102405        1.1466581        1.0075398        1.0145156        1.0186275
  17156.381       0.97982671       0.96564926        1.0061499        1.0134343        1.0193324        1.0200999        1.2498284       0.90867229       0.96210013       0.83047617        1.0279612       0.97904995        1.0078391        1.0195039        1.0194029       0.97801712       0.97190512        1.0228635        1.0164025        1.1063673       0.97180293        1.0195189       0.97439610
  17158.084       0.99610354       0.95045334        1.0368075        1.0137094        1.0192638        1.0244098        1.0287356       0.66526836        1.0058909        1.3106814        1.0495921        1.0074595        1.0356329        1.0248643        1.0187681        1.0312267       0.98709571        1.0256166        1.0165044        1.0588165        1.0067527        1.0219050        1.0062737
  17159.787        1.0087052        1.0160649        1.0424696        1.0164162        1.0241393        1.0296921        1.0177038        1.1445917        1.0607128       0.89949214       0.98753164       0.97471380       0.83891775        1.0322616        1.0209189       0.96401186       0.93975129        1.0295239        1.0203037       0.96298948        1.0112472        1.0266985       0.94997901
  17161.517        1.0346623        1.0529319        1.0300880        1.0159321        1.0287837        1.0242388       0.75460543        1.2265734        1.0035382        1.1630625        1.0400667        1.0042505        1.0945340        1.0343714        1.0221869        1.0109181        1.0165191        1.0342452        1.0223523       0.92806427        1.0039085        1.0283955        1.0141769
  17163.260       0.96094370        1.0198594        1.0434139        1.0237509        1.0193692        1.0241803       0.82267750        1.0093683       0.98381219        1.0541730       0.75751781        1.0095989        1.0306761        1.0363488        1.0222802       0.97036800       0.97198089        1.0348000        1.0215389       0.91221902       0.99859384        1.0294427       0.97111758
  17164.990       0.95220958        1.0008906       0.97844753        1.0330347        1.0287991        1.0302143       0.81734589        1.1768027        1.0118763        1.2156375        1.0824770        1.0006408        1.1017982        1.0329502        1.0270742       0.98051061       0.99822743        1.0378296        1.0308963       0.97072231        1.0053803        1.0301159       0.99049904
  17166.772        1.0199981       0.97160801       0.97911788        1.0356896        1.0162771        1.0321135       0.99472807        1.1890753        1.0011500       0.98921706        1.1171342        1.0214057        1.4204281        1.0381901        1.0326506        1.0011787       0.96490764        1.0396162        1.0259032        1.1047921        1.0127529        1.0354837       0.98054390
  17168.542        1.0318728        1.0026208       0.99387392        1.0271054        1.0377271        1.0284654       0.99372608       0.95741380       0.97839900        1.2388981        1.0068998       0.99558249        1.1449160        1.0385485        1.0242023        1.0403902        1.0308120        1.0358658        1.0323429        1.0654420       0.98851389        1.0315074        1.0351965
  17170.351        1.0908139        1.0165574        1.0188673        1.0141153        1.0285458        1.0294415        1.0664279        1.0384060        1.0310500        1.2229073       0.84556459        1.0368615        1.1452060        1.0376728        1.0314559        1.0546832        1.0542920        1.0366345        1.0214044        1.0992482        1.0343512        1.0346780        1.0548115
  17172.122        1.0764024       0.98664715        1.0703442        1.0176942        1.0252618        1.0249331        1.0948951       0.97698130       0.97692830       0.99562465       0.94168547        1.0369402        1.2594129        1.0340350        1.0294490        1.0427097       0.98986020        1.0349827        1.0215789        1.1060654        1.0113810        1.0318649        1.0128934
  17173.918        1.0006519       0.99194926        1.0306844        1.0227155        1.0426033        1.0317226        1.3126658       0.86675800       0.99962242       0.88689436        1.0120057        1.0010416        1.3726673        1.0354511        1.0335057       0.98482627        1.0496725        1.0322833        1.0327344        1.2289311        1.0005989        1.0345769        1.0217169
  17175.780        1.0854251       0.95767797        1.0669550        1.0117489        1.0275506        1.0308070        1.1603260        1.0733497        1.0179076        1.1179020       0.96632961        1.0138879        1.2359247        1.0383986        1.0229699        1.0250123       0.99743973        1.0306631        1.0197080        1.1592299        1.0156571        1.0308539        1.0100865
  17177.617        1.0572938       0.94344901        1.0393249        1.0091934        1.0337453        1.0235494        1.2146340       0.91825739        1.0347907        1.1825541       0.94165049        1.0505954        1.0336722        1.0320056        1.0233233        1.0598662        1.0182927        1.0264713        1.0215618        1.1444904        1.0438342        1.0277681        1.0365877
  17179.427        1.0934670        1.0304235        1.0236469        1.0096572        1.0297869        1.0245479        1.1975615       0.92644911       0.93319169        1.0460621       0.74965186        1.0347889        1.0879147        1.0235153        1.0155015        1.0453311        1.0529639        1.0241122        1.0197259        1.1198033       0.99146518        1.0195920        1.0499955
  17181.303       0.99692884        1.0423085       0.95772523        1.0007853        1.0151798        1.0236836        1.2235842       0.87616598       0.99299400        1.2356925       0.80629663        1.0080333       0.98159175        1.0304840        1.0044157        1.0564214        1.0184749        1.0184902        1.0080719        1.1386460        1.0016015        1.0176282        1.0351970
  17183.167       0.97095762       0.97449739        1.0184781        1.0094675        1.0109439        1.0170068        1.0890113       0.72768153        1.0375650       0.92063917        1.0450650        1.0421320        1.1410960        1.0241746        1.0061347       0.98535910        1.0388947        1.0157459        1.0102137        1.0574958        1.0401526        1.0152590        1.0158185
  17185.056        1.0382242       0.97975484        1.0129338        1.0094848        1.0082418        1.0123260        1.0987245       0.87025960       0.97975563        1.1400331       0.88715355        1.0709712        1.2713087        1.0185076       0.99874603        1.0048954       0.98318406        1.0112242        1.0088551        1.1264248        1.0321431        1.0087522       0.99261718
  17186.947        1.0184886       0.98423696       0.99518470       0.99699699       0.99972948        1.0069241        1.0701277        1.0699318        1.0198915        1.2085318       0.88333078        1.0922963        1.3375222        1.0171573        1.0003474        1.0095322        1.0438308        1.0059666       0.99837074        1.1453871        1.0614672        1.0088379        1.0291885
  17188.863       0.99517207       0.98119322       0.97353708       0.99757937       0.99397689       0.99599467        1.1649790        1.0780109        1.0041107        1.1477541        1.1172289        1.0357689        1.2291623        1.0179584        1.0108503        1.0223957       0.96084347        1.0047478       0.99578451        1.1713686        1.0222699        1.0144713       0.98754187
  17190.780        1.0248739        1.0494126       0.90659381        1.0059686       0.99523422       0.99396237       0.83585090        1.1427033       0.99870108       0.75288978        1.0309598       0.98337209       0.74288585        1.0232567        1.0070671       0.98250011        1.0266017        1.0020792        1.0005560       0.82585398       0.98985690        1.0152582        1.0069081
  17192.710        1.0647518        1.0100272        1.1035658       0.98511605       0.99214682       0.99366211        1.0619733        1.0860244        1.0235537        1.6517187        1.1354447        1.0830875        1.3109082        1.0036720       0.99552139        1.0235587       0.91311294       0.99836570       0.98865603        1.2126271        1.0577330       0.99963389       0.96087392
  17194.654        1.0211706       0.99294409        1.1303998       0.98172463       0.98669180        1.0037492       0.90325551       0.82414511        1.0701465        1.2649778       0.89122133        1.0772382        1.4989451       0.99798301       0.98982141        1.0174579       0.94122598       0.99163133       0.98424041        1.0909548        1.0741856       0.99392420       0.97422777
  17196.611        1.0206996       0.95875095        1.0005590       0.98598579       0.98590512       0.98966534       0.65302550       0.99917328       0.97648718        1.0165855       0.98373835       0.97404735       0.78485979        1.0058008       0.98334258       0.95819726       0.96247763       0.99077346       0.98594220       0.76793711       0.97524529       0.99464153       0.96047373
  17198.581        1.0406425        1.0337233       0.99590825       0.98360164       0.97826992       0.98102431       0.76068301       0.90854560       0.95230124        1.4108890       0.78088272       0.92181663       0.78945413        1.0011516       0.97788239       0.95424686        1.0403064       0.98723980       0.98091195       0.87452588       0.93547721       0.98957788        1.0026914
  17200.565        1.0428366        1.0578037       0.99710891       0.97009634       0.97682279       0.98242170       0.92020945       0.76622995       0.99331491        1.0306536       0.94059252       0.96743721       0.82633136       0.99898688       0.98358409       0.96710834        1.0138179       0.98475011       0.97350938       0.91006133       0.97840998       0.99130407       0.99371353
  17202.563       0.96106068       0.97325400       0.95919867       0.96927524       0.98339228       0.98287181       0.92614131       0.94896471       0.96824010       0.74208407        1.0535576       0.96213085       0.88531051       0.99844660       0.98279158       0.97174541        1.0137690       0.98228370       0.97636371       0.89411983       0.96469743       0.99065747       0.99561357
  17204.560        1.0779496       0.87460400       0.98443625       0.97408845       0.98290900       0.98623989       0.94609968        1.0163431       0.95467705        1.1401541       0.90726930       0.95366617       0.83746617       0.99555890       0.98131841       0.94365480        1.0069610       0.98089925       0.97853070       0.95312604       0.95419911       0.98846735       0.97934780
  17206.585       0.98718331       0.93237116       0.95332752       0.97619705       0.98075852       0.97953132       0.69634630       0.97396191       0.97676182       0.87736921       0.71162692       0.98159786        1.1368059        1.0004372       0.98222062       0.93683150       0.96296421       0.98211504       0.97849305       0.83836366       0.97929831       0.99137561       0.95145042
  17208.596       0.94332468       0.95986610       0.94700395       0.97315724       0.97406447       0.98040886       0.68962751        1.0731897       0.91982258       0.93505577       0.79876765       0.95204815        1.1275756        1.0013202       0.98027745        1.0276905        1.0226718       0.97967398       0.97361174       0.84942131       0.93831248       0.99085259        1.0251142
  17210.660        1.0536459       0.99406093       0.96801594       0.97973746       0.98035388       0.98171493       0.63053883       0.97808203        1.0061247       0.67730018        1.1214961        1.0126783        1.1489287       0.99447872       0.98484176       0.95480797        1.0114118       0.98023439       0.98004537       0.79164649        1.0098593       0.98967544       0.98689866
  17212.712        1.0206961       0.99378653       0.98170543       0.96837355       0.98221034       0.98132373       0.65751707        1.1330168       0.94732147       0.88859101        1.2620089       0.97809201        1.3490463       0.99763392       0.97628707       0.94519740        1.0448615       0.97845860       0.97531909       0.89622183       0.96486040       0.98700575        1.0017605
  17214.777       0.98618627       0.99903878       0.95433203       0.97797168       0.97622537       0.97540703       0.70545516        1.0524803       0.96122089       0.81920729        1.0099222       0.91083630        1.3302040       0.99832310       0.98432943       0.93995792        1.0205723       0.98234910       0.97708920       0.89364496       0.93223354       0.99133498       0.98564507
  17216.843        1.0023622        1.0144277       0.92169508       0.98060885       0.98510869       0.98244034       0.81203108        1.0963334       0.97513885        1.1624170        1.1739130       0.97141226        1.0293185        1.0004593       0.98517181       0.98755528        1.0398436       0.98108937       0.98287404       0.94289870       0.97296741       0.99285334        1.0172315
  17218.948       0.94728016       0.98366279       0.93818971       0.97811338       0.97654450       0.98053923       0.81525366       0.75093690       0.92219704       0.76082928        1.2703941        1.0180695       0.90652238        1.0002768       0.98557484       0.94533800        1.0117444       0.98350915       0.97732042       0.84228284       0.97726805       0.99294691       0.98297518
  17221.028       0.96597254       0.98950589        1.0091731       0.96329939       0.97979373       0.98868960        1.0957759       0.86098717       0.99003660        1.2915505        1.4784412       0.96992781       0.89196978        1.0018808       0.98128836       0.95407736        1.0043450       0.98501207       0.97160914        1.0838107       0.97845031       0.99167836       0.98257989
  17223.160       0.95257676       0.96926792        1.0213949       0.96721538       0.97983898       0.99384252       0.65202032       0.76805680        1.0155179       0.98654798       0.77678996       0.95561602       0.77226781       0.99691641       0.99126181       0.95327986       0.97703371       0.98591368       0.97358642       0.74156754       0.98119860       0.99402082       0.96698331
  17225.279       0.94258251       0.95714573       0.95335137       0.97268585       0.98371609       0.99523116       0.72259352       0.97797514       0.93361720       0.94665295        1.0616575       0.98069264        1.0157370        1.0087201       0.97591375       0.94741405       0.99342234       0.98936734       0.97824214       0.84844419       0.96064478       0.99255522       0.97346395
  17227.413        1.0228021       0.97549849       0.99505132       0.98202517       0.98508639       0.99331593        1.1048932       0.89874505        1.0045817        1.0618699       0.85127160       0.97592590       0.90138434       0.99978297       0.98540090        1.0125589       0.98641538       0.98943948       0.98356556        1.0327379       0.98808382       0.99262331       0.99790607
  17229.585       0.99196357       0.95852474        1.0019363       0.97764930       0.97921816       0.99475045        1.0361281       0.78547840       0.99407152       0.86381764       0.96309796        1.0257428       0.81408520        1.0079043       0.98876447       0.99141842       0.99744647       0.99312035       0.97843781       0.94453922        1.0119898       0.99839229       0.99495888
  17231.746       0.97702497        1.0518101       0.97716147       0.98163357        1.0012312       0.99631905       0.90212839       0.93229191       0.98420437        1.1529438        1.0391385        1.0013954       0.86660920        1.0038740       0.99003505        1.0125285        1.0058847       0.99509167       0.99150736       0.93965105       0.99408015       0.99701516        1.0087670
  17233.907       0.97464709       0.95877667       0.99122082       0.98079778       0.99275131        1.0012203       0.94082808        1.0542022        1.0092588       0.99242662        1.0892718       0.98440720       0.99087626        1.0129526       0.99897173       0.96184300       0.94827542       0.99701813       0.98681952       0.97111161       0.99494801        1.0060192       0.95406575
  17236.107        1.0461990        1.0280365       0.99446477       0.98056505       0.99770431        1.0066606        1.1088369        1.1752019       0.97068448       0.92701421       0.92131632        1.0231742        1.1801466        1.0068116        1.0030212       0.94898493       0.99421009        1.0012093       0.98920009        1.0927184        1.0008240        1.0049388       0.97445009
  17238.282       0.94772499        1.0469816        1.0132059       0.98370651       0.99715980        1.0016248        1.0495063        1.1846167       0.98847644       0.87395932       0.78618594       0.98345205       0.78548866        1.0170960        1.0045075       0.95855263       0.98958181        1.0039184       0.99050749       0.95775467       0.98556190        1.0108636       0.97617103
  17240.536       0.98216983        1.0096825       0.97752793       0.99182575        1.0045770        1.0092966        1.0443765        1.0450643        1.0176491        1.0583703        1.0192656       0.99676971       0.98500982        1.0174658        1.0070267       0.95309979       0.98657159        1.0059895       0.99824961        1.0308701        1.0055846        1.0123041       0.97216330
  17242.751       0.96917359       0.94986957        1.0363219       0.98851144       0.99417002        1.0089342       0.94842509       0.84929685       0.96207534       0.80946666       0.81467669       0.99937160       0.94714931        1.0184374       0.99782399       0.98646871       0.99660643        1.0092134       0.99136116       0.91773778       0.98348438        1.0082104       0.99236096
  17244.980       0.97862935        1.0157952       0.99677515       0.99478623        1.0116539        1.0114100       0.97515381        1.1010639        1.0059029       0.95874597        1.0279706       0.99555166        1.1270547        1.0160915        1.0070662       0.97271703        1.0112956        1.0131420        1.0031992        1.0150697       0.99992735        1.0116293       0.99473098
  17247.235       0.98659441        1.1060771       0.93913569        1.0021680        1.0001016        1.0115801       0.96828686        1.0944275       0.92289120        1.1106168       0.89035085       0.94586634       0.72599990        1.0203536        1.0100106        1.0198873        1.0240709        1.0120280        1.0011249       0.93851640       0.93607188        1.0152437        1.0225986
  17249.491       0.98213584        1.0344699        1.0298405       0.99791965        1.0074887        1.0105863       0.93330844       0.96161548       0.99476619        1.2643140       0.81965459       0.98714578        1.0120109        1.0176132        1.0119007       0.96339151        1.0302927        1.0117653        1.0027005       0.99909828       0.99037229        1.0147870        1.0014917
  17251.774       0.99011916        1.0415248       0.97900922        1.0089748        1.0010746        1.0084852       0.93837467        1.1056335       0.98411492       0.97922705       0.83011628        1.0323332       0.78609596        1.0168887        1.0110634       0.97953696        1.0225262        1.0108056        1.0049920       0.91322693        1.0118015        1.0139795        1.0041201
  17254.044       0.98502005        1.0121251        1.0063075       0.99496249        1.0038722        1.0083513        1.0182878       0.96021180        1.0411033       0.99344178       0.84058087        1.0363706       0.86487902        1.0184177        1.0054715        1.0531772       0.93864571        1.0111636       0.99945082       0.96993432        1.0383660        1.0120051       0.98848975
  17256.341        1.0016625        1.0920552       0.97707047       0.99659754       0.99700016        1.0029212       0.99021740       0.84710832       0.93239032        1.0385241       0.87628736        1.0418718       0.84623311        1.0126867        1.0069419       0.99052326       0.99428142        1.0105606       0.99679893       0.95403885       0.99528777        1.0098291       0.99283896
  17258.678        1.0419999        1.0347516       0.99208598        1.0051211        1.0088420        1.0010305       0.79670488       0.86531987       0.97463419        1.1155526       0.88569094       0.98810991        1.0559269        1.0200381        1.0019427       0.95443997        1.0143992        1.0090194        1.0069314       0.91210865       0.98235535        1.0110638       0.98855511
  17260.989        1.0180492       0.94112048       0.94125368        1.0027986       0.99822818        1.0055143       0.92186734        1.2042760       0.94607809       0.96342131       0.85584382       0.99175433        1.1943671        1.0095945        1.0036810       0.99523174        1.0032453        1.0093119        1.0005390        1.0008358       0.97231745        1.0066631        1.0000551
  17263.314        1.0078695        1.0744116        1.0399612       0.99710519        1.0037303        1.0056437       0.85866333        1.1752031        1.0011159        1.1336037       0.90218668       0.99883023       0.90829770        1.0184368        1.0065334       0.99089906        1.0062038        1.0091492        1.0004183       0.92863156        1.0000156        1.0125146       0.99981012
  17265.666       0.97608644       0.99626866        1.0267017        1.0024355        1.0006345        1.0055212        1.0847017       0.91733603       0.96916901        1.0948174       0.95050430        1.0434124       0.93827237        1.0127801       0.99974042       0.98249016        1.0217042        1.0090423        1.0015267        1.0401692        1.0118150        1.0063958        1.0049742
  17268.019       0.97862108       0.96702234        1.0280458       0.98350191       0.99610427        1.0040158       0.99163459        1.1774557        1.0066972       0.90266901       0.87156405        1.0292889       0.92297048        1.0193711        1.0012746       0.97957002        1.0322310        1.0073500       0.98985146       0.96606207        1.0196576        1.0103856        1.0097009
  17270.398       0.99872510        1.0401615        1.0351575       0.99404497        1.0031260        1.0070316        1.0819947       0.70950246       0.97890537        1.0242607       0.78933280       0.95589939       0.96832664        1.0112448        1.0004401       0.99263498        1.0773892        1.0058795       0.99859955        1.0191600       0.96566187        1.0058786        1.0408722
  17272.765        1.0185655        1.0441200        1.0317667       0.98896456        1.0027726        1.0030177        1.2537011        1.0899447        1.0036511        1.2329027       0.79979323        1.0195942        1.2338862        1.0107601        1.0004902       0.96266322        1.0414182        1.0034306       0.99593314        1.2199047        1.0127913        1.0056585        1.0072577
  17275.171       0.94737517       0.98489611       0.96155310       0.98280338        1.0066510        1.0039912        1.1427385       0.73644081       0.97014315       0.75044642       0.76730857        1.0348701        1.0243602        1.0134681       0.98292316       0.99635860       0.95519364        1.0029866       0.99481994        1.0232403        1.0073536       0.99827543       0.97316863
  17277.566        1.0082339        1.0375331       0.98577863       0.99629638       0.98985627        1.0010753        1.0665581       0.75365299       0.98574302       0.91257709       0.82948096        1.0601785        1.2065239        1.0077261       0.99388216       0.96385733       0.98420436        1.0020263       0.99305004        1.0516037        1.0285008        1.0008368       0.97551313
  17280.000       0.90222115        1.0584717       0.98302560       0.99439392       0.99846257       0.99779645        1.2346026       0.90449256       0.98719513        1.0135110       0.77752156        1.0229783        1.0175053        1.0146175        1.0022709       0.97862489       0.96442179        1.0005805       0.99644333        1.1180762        1.0079983        1.0084684       0.97069593
  17282.435        1.0026249        1.0397610        1.0104966       0.98957043       0.99629863       0.99518108        1.2182158       0.91247870        1.0455986       0.87864041       0.83118502        1.0696617       0.96783211        1.0090673        1.0032289       0.99138594        1.0109470       0.99952890       0.99296014        1.0796168        1.0590843        1.0061659        1.0025724
  17284.883       0.94145246       0.92409002        1.0098158       0.99114635       0.98769966       0.99494691        1.1738172        1.0378951        1.0376977       0.85300775       0.79699544        1.0107968       0.93878782        1.0080916        1.0020913       0.96611733       0.99287294       0.99901428       0.98940869        1.0496289        1.0222159        1.0050942       0.98145421
  17287.320       0.95598668       0.98553700        1.0228378       0.99355924       0.98589204       0.99659883        1.1017758        1.2365315       0.97434160       0.85310741       0.98367762        1.0820693        1.3837542        1.0124085       0.99622723       0.95638152       0.98736565       0.99482800       0.98969479        1.1291790        1.0358947        1.0043624       0.97407451
  17289.822       0.95012611       0.96839719       0.98961438       0.97873706       0.99079138        1.0016517        1.1547692       0.89746060       0.99834005        1.1654911       0.83312223        1.0422332       0.81600505        1.0063826       0.99446285       0.99629772       0.98496167       0.99663911       0.98481099        1.0550894        1.0235461        1.0004452       0.99014601
  17292.312       0.93719058        1.0068401       0.99595075       0.98982888       0.99095784       0.98836378        1.1934706       0.93097098        1.0092804       0.79794835       0.70511549        1.0894846        1.3674781        1.0079162       0.99082911        1.0049733       0.98783475       0.99460380       0.99039945        1.1402719        1.0553547       0.99940804       0.99556014
  17294.764       0.95534496        1.0548338       0.97881562       0.98294061       0.99140279       0.99147302        1.0983905        1.0308662       0.94605879       0.94566670       0.77804227        1.0572973        1.0166135        1.0013932       0.99547866        1.0029487        1.0270508       0.99453726       0.98720447        1.0406368        1.0099713       0.99843379        1.0170179
  17297.282        1.0101041       0.96682888        1.0098029       0.98479000       0.99316653       0.99186053       0.97841304        1.1995795       0.91854635       0.97372303       0.77990338        1.0103856        1.2110267        1.0029801       0.99107549       0.99402088       0.95023821       0.99285826       0.98897359        1.0325729       0.97131135       0.99704053       0.96937927
  17299.800        1.0426657       0.99477384       0.96424552       0.99288239       0.98068860       0.99009358       0.95972195        1.0171200       0.98045105       0.88599188       0.75805146       0.94371173        1.0018073        1.0044163       0.99422495        1.0114773        1.0120587       0.99276352       0.98673717       0.95273199       0.95931929       0.99933223        1.0122133
  17302.333        1.0246038        1.0226937       0.99791684       0.98817586       0.98917812       0.99453284        1.0024368       0.98351540        1.0312791       0.82377342       0.89192268       0.99742646        1.1142888       0.99751191       0.98798299       0.94975537        1.0446021       0.99083735       0.98864338       0.99518123        1.0115932       0.99274208        1.0038177
  17304.866       0.91840678       0.98529598        1.0472438       0.98551019       0.98353428       0.99081539        1.0431314        1.0646710       0.97662217       0.74311910       0.62140684       0.97958417       0.99894490       0.99735477       0.99045769       0.97193058        1.0083069       0.99149462       0.98451364       0.97116607       0.97830682       0.99389441       0.99296859
  17307.426       0.95287449       0.92136004       0.99727274       0.98660561       0.98699989       0.99137335       0.98101269        1.1734094        1.0160958        1.3633030       0.53980507        1.0127396       0.92088909        1.0009419       0.98743402       0.97849627        1.0195395       0.99286415       0.98680411        1.0185702        1.0141494       0.99419660        1.0019837
  17310.000       0.98763571       0.92092791       0.97281922       0.97758541       0.99099325       0.99553286       0.99531773       0.93015715        1.0065840       0.82574295       0.87110275       0.97876765       0.97444549       0.99504555       0.99523623       0.97267982       0.99095284       0.99274650       0.98434193       0.95649328       0.99058090       0.99509182       0.98334114
  17312.575        1.0172133       0.92154196       0.94396041       0.98914701       0.99220700       0.98854156        1.1514040        1.2430823        1.0501196        1.0663196       0.88944386       0.97019739        1.2321653       0.99955908       0.99656160        1.0136772       0.98180013       0.99183774       0.99068895        1.1497478        1.0041698       0.99804306       0.99597049
  17315.150        1.0018690        1.0037781       0.99798295       0.99009399       0.98988884       0.99242203       0.85574750        1.0072511       0.97945021       0.87973391        1.2362676        1.0194834       0.97356328        1.0061344       0.99069904       0.99173053       0.96440498       0.99327955       0.99000224       0.90779114        1.0024424       0.99843822       0.97659318
  17317.766        1.0422151       0.97435916       0.96761319       0.99050467       0.99211180       0.99660602        1.0732214       0.93619299        1.0616995       0.70771550        1.0120505       0.98582390        1.1098745        1.0005178       0.98878860       0.91638165       0.98234903       0.99573055       0.99131460        1.0162963        1.0180757       0.99469282       0.95378622
  17320.383       0.94020396        1.0237973       0.97466801       0.99884323       0.98882105       0.99707900        1.1579372        1.0475737       0.98795139        1.1393920        1.0095551        1.0309123       0.89667750        1.0016944        1.0024350       0.95310419       0.98382242       0.99545184       0.99379351        1.0846432        1.0126267        1.0020421       0.97070576
  17323.013       0.98887099       0.91120393       0.98495109       0.99700404       0.98587889       0.99930945        1.2392124       0.95806990       0.98210676       0.82453444        1.0133937        1.0402120       0.89091409        1.0020064        1.0000460       0.98552941       0.95779680       0.99523009       0.99139790        1.0737741        1.0154862        1.0010090       0.97010648
  17325.645       0.99227699       0.92912380        1.0411971       0.99189677        1.0019744       0.99194968       0.99007720        1.1036916       0.98857340       0.97840188       0.96482804        1.0247094        1.0849894        1.0059485       0.99566404       0.99890734       0.95478161       0.99883621       0.99697543        1.0137376        1.0093268        1.0008138       0.97425623
  17328.303       0.95739055        1.0101849        1.0271515       0.99306414        1.0065114       0.99034774        1.0463460       0.83971813        1.0251647       0.75620826        1.0967654        1.0024531        1.0060600        1.0001378       0.99127973       0.96763224       0.98294320       0.99678215       0.99984089       0.98472610        1.0120974       0.99572106       0.97656440
  17330.949       0.95601800       0.97010849       0.98126977       0.99763037       0.99170540       0.98895796        1.0290320        1.1494556        1.0356645        1.1871405        1.0284258        1.0204100       0.88369157        1.0084167       0.99551183       0.95339804       0.99916130       0.99767562       0.99464494        1.0255903        1.0268723        1.0019634       0.97959564
  17333.649       0.95143222        1.0167566       0.97322168       0.99171230        1.0035410       0.98927044        1.1071455       0.87983886       0.98604588        1.0703939        1.0472586        1.0349434        1.0747853        1.0000837       0.99252772       0.97242944        1.0182776       0.99832123       0.99762328        1.0817118        1.0141350       0.99629270       0.99879543
  17336.336       0.98106713        1.0024999       0.98032030        1.0032002       0.99503962       0.99626477        1.0666205       0.97116680        1.0026525        1.3378289       0.91268739        1.0330594        1.0855399        1.0048096       0.99710538       0.98871804        1.0081800       0.99847650       0.99908827        1.1029782        1.0201148        1.0009541        1.0001595
  17339.037       0.95671421       0.94018625       0.95690481       0.99341451        1.0040265       0.99893298        1.2405363        1.0516569        1.0418558       0.86957763        1.1088548       0.98363972        1.1419602        1.0090934        1.0042823        1.0036103        1.0237914        1.0002661       0.99872191        1.1467945        1.0083849        1.0066871        1.0155568
  17341.753       0.94196023       0.95404292       0.96581461       0.99867348       0.99634365       0.99636916        1.3505346        1.0151416        1.0153162        1.2079441        1.0714446        1.0290491        1.0308520        1.0072520       0.99783897       0.96288467       0.91928101        1.0013620       0.99749973        1.2290404        1.0231962        1.0025493       0.93826523
  17344.469       0.98789339       0.98036463       0.99800051        1.0050554       0.99796873        1.0025035        1.3732066        1.0253665        1.0530160       0.92316189        1.1867841        1.0266382       0.82976254        1.0030139       0.99383360        1.0131765       0.99793442        1.0008613        1.0014849        1.1561253        1.0378432       0.99841716        1.0048068
  17347.186       0.92729079        1.0128998        1.0222606       0.99906582       0.99190831        1.0035971        1.0244348        1.0175902        1.0066747        1.1426915        1.2116536        1.0064802        1.0099234        1.0112845       0.99657412       0.94427089       0.99934892       0.99951858       0.99545967        1.0463714        1.0065512        1.0039510       0.97575830
  17349.957       0.98035985       0.96974332       0.98441808        1.0044814       0.99783965        1.0030790        1.0323038       0.95326756       0.97799278       0.80974385        1.0746028       0.99800078        1.1397907        1.0083187       0.99906534        1.0387701        1.0120250        1.0016995        1.0011352        1.0203688       0.98948170        1.0036954        1.0242260
  17352.715       0.96128777       0.95875504       0.99556497       0.98955872       0.98944511        1.0050504        1.3697718       0.76753635        1.0337348        1.0776449       0.97659214        1.0189002       0.89883536        1.0023423       0.99771681       0.98186994        1.0011091        1.0027090       0.98950239        1.1745535        1.0251979        1.0000098       0.99320910
  17355.488        1.0563450       0.97746093       0.99995582       0.98691849       0.99137233       0.99526514        1.3625668       0.91575037        1.0179696       0.97328850       0.98682287       0.98854008       0.99149357        1.0037556       0.99377621       0.95470411       0.99977763        1.0031085       0.98916391        1.1827118        1.0010459       0.99875929       0.98057572
  17358.261       0.99906484       0.99863903       0.97389194        1.0034221        1.0028980       0.99749627        1.1632834        1.1032090       0.98918727       0.94858361       0.97804337        1.0175471        1.0239241        1.0097043       0.99981474       0.99635379       0.92985953        1.0014967        1.0031590        1.0881799        1.0053165        1.0047647       0.95893755
  17361.075        1.0239537        1.0499731       0.99794176       0.99510836        1.0045277       0.99583889       0.84513521        1.0141974        1.0064865       0.95425655       0.86873813       0.98717857        1.3814991        1.0043567       0.99305641       0.94013513       0.97108698        1.0026419       0.99983974       0.99332812       0.99538097       0.99870231       0.95779526
  17363.890       0.95641946       0.98798617       0.98372596       0.99355386       0.99913378        1.0003654       0.83847454        1.0008970       0.95438780        1.0511245       0.82980326        1.0103657       0.97086685        1.0003729        1.0025344       0.99535373       0.97710494        1.0008657       0.99636692       0.90875288       0.98655182        1.0014125       0.98547439
  17366.692       0.98899610       0.96611627        1.0152414        1.0044576       0.99620939       0.99971667       0.97468841       0.96946664       0.98056068        1.1079811       0.92887659        1.0094697       0.97407367        1.0028499       0.99844172       0.99662387        1.0023017        1.0003653        1.0003023       0.99326963       0.99716752        1.0006226        1.0003349
  17369.562        1.0183980       0.97495263        1.0003794        1.0070557       0.99536093        1.0012550        1.0023926       0.69802696       0.99050379        1.1284703       0.99025186        1.0156966        1.1178739        1.0067192       0.99064299       0.99611054       0.98400373        1.0004181        1.0011636        1.0343485        1.0047005       0.99870948       0.98969624
  17372.406        1.0003016       0.99398468        1.0160533       0.99488022       0.99135695       0.99887811        1.0102249       0.94651942        1.0082023        1.4892354        1.0386093       0.97049229       0.90641716        1.0034035       0.99171655       0.98653766       0.98587706       0.99911824       0.99312860        1.0591910       0.98652261       0.99755122       0.98659223
  17375.251       0.96392642       0.97877673        1.0544719       0.99726978       0.99700823       0.99647402       0.97273289        1.0146418        1.0015960        1.5081654        1.1023978        1.0273216       0.92881248        1.0042526       0.99449885       0.95847407       0.96488023       0.99858252       0.99713942        1.0524997        1.0163738       0.99936396       0.96239288
  17378.123        1.0119014       0.99622091       0.95112890       0.99133897       0.99302997       0.99524571        1.0819515        1.1363825       0.96196962        1.0381452       0.98768636       0.98969554        1.0317452        1.0085606       0.99468922       0.94275994       0.99338050       0.99837097       0.99219266        1.0624471       0.97789889        1.0016300       0.97177405
  17381.023        1.0025604        1.0162593        1.0009353       0.98961531       0.99862347       0.99052631       0.97042555       0.66880025       0.97384528       0.94048603        1.1091195        1.0180496        1.6166854        1.0038507       0.99664986       0.97857520       0.95517171       0.99811929       0.99415633        1.1044598       0.99916640        1.0002310       0.96564986
  17383.897        1.0345453       0.98257148        1.0198582       0.99062793       0.99337685        1.0012234       0.95038518       0.83105938       0.96181923        1.2243484       0.79605128        1.0165427        1.1922888       0.99890813       0.98886365       0.97907731       0.97675155       0.99716593       0.99199641        1.0370977       0.99326502       0.99391471       0.97816663
  17386.799        1.0271497       0.93278172        1.0009805       0.99050254       0.98403041        1.0009344        1.1143740       0.95099393        1.0006284       0.90974388        1.0779417       0.99499092       0.95792468        1.0012835       0.99299440       0.97601187       0.97098924       0.99666642       0.98724280        1.0383937       0.99775640       0.99711441       0.97352813
  17389.728       0.97372132       0.92636961        1.0113183       0.99230175       0.99361097        1.0010826        1.2320388       0.87240182       0.94897578        1.0985326       0.78270860        1.0217730        1.0980915        1.0003693       0.99542536       0.94854814       0.95516326       0.99728837       0.99293292        1.1473015       0.99081005       0.99786316       0.95256158
  17392.659       0.97811756       0.92242424        1.0006601       0.98619262       0.98982713        1.0009130        1.0833326       0.93180856       0.97626435        1.4627297        1.1208975        1.0352076        1.0058280       0.99620730       0.99065690       0.98857503       0.97985085       0.99691509       0.98802608        1.1192516        1.0101379       0.99338934       0.98389184
  17395.617       0.97378448       0.99423940        1.0099434       0.99903831       0.99227581       0.99346613       0.92420301        1.0042265       0.94792410        1.0083377       0.98868375        1.0018567       0.93676211        1.0016790       0.99827730       0.99829827       0.96459981       0.99725875       0.99563126       0.94643435       0.97912606       0.99994198       0.97966227
  17398.549       0.95300355        1.0375550        1.0126660       0.99822172       0.99419272       0.99206332       0.73252792        1.1338908       0.96076853       0.93766732       0.83138783        1.0486067        1.1022435       0.99555713       0.99567428        1.0118258       0.99645963       0.99773274       0.99619340       0.87074412        1.0106957       0.99557432        1.0037187
  17401.522       0.99759333        1.0031249       0.96449014       0.99837981       0.99688431       0.99825995       0.71712546        1.2257572       0.98165400        1.0791526       0.81205052       0.98724808       0.92675790        1.0043125        1.0003261        1.0113876        1.0061123       0.99546933       0.99762827       0.84794409       0.98486678        1.0022637        1.0090322
  17404.496       0.98976061       0.99915454       0.98643505       0.99952306       0.99345149       0.99807295       0.95507651       0.84094642        1.0111519       0.89434491        1.0213310       0.96328154        1.2292520       0.99976995       0.99393395        1.0090293       0.99184799       0.99680419       0.99646558        1.0059664       0.98363772       0.99683042       0.99996136
  17407.524       0.97136489       0.93280313       0.98665410        1.0031180       0.99567639       0.99762848       0.87322384        1.0204628       0.98268927        1.4037214       0.88404191       0.99699798        1.0703948       0.99644028       0.99505557       0.96101383        1.0061643       0.99566610       0.99937019        1.0079669       0.99091127       0.99569281       0.98709219
  17410.514       0.95808357       0.97015970       0.97806673       0.99954554       0.99161218        1.0027540       0.90785808        1.1249375       0.96848076        1.0467304       0.87483335        1.0217930        1.0487302       0.99636036       0.99468159       0.99945394       0.95736522       0.99684514       0.99557158       0.97009565       0.99911930       0.99546542       0.97608205
  17413.531       0.98489588        1.0308026       0.95016042       0.99029496       0.99726940       0.99161874        1.0106732        1.0274506        1.0128156       0.87447856        1.1133504       0.96839779        1.2978022       0.99660798       0.99282765       0.96107687        1.0111483       0.99474776       0.99381201        1.0598619       0.98728693       0.99467385       0.98981290
  17416.549       0.99597159        1.0185116       0.95048958       0.99733971       0.99463869       0.99490026       0.91625837       0.96136284        1.0154186       0.79713434        1.0299703        1.0046738       0.88194820       0.99830115       0.99447768       0.99730755        1.0009724       0.99609147       0.99598105       0.89618887        1.0092424       0.99634063       0.99999618
  17419.595       0.96037217       0.91674921       0.94205735        1.0037764        1.0020122       0.99687427       0.89218278        1.0022430       0.96490517        1.0813481        1.4719997       0.98006548       0.85674260        1.0015409       0.99689375       0.98360264       0.98209972       0.99636340        1.0028898       0.94057782       0.97361905       0.99917630       0.98334399
  17422.655       0.96434752       0.94900164        1.0041507       0.98543301       0.99176114       0.99501189        1.1111353       0.87933389        1.0026923       0.79791977        1.1973420        1.0062592        1.0255236        1.0000781       0.99196234       0.94104326       0.99169096       0.99677971       0.98862461        1.0357159        1.0046260       0.99598224       0.97016977
  17425.703       0.97392701       0.94504150       0.94330281        1.0129725       0.99091373       0.99540326        1.0606507       0.93945803        1.0267986        1.0232799       0.88641236       0.98589616       0.92567379       0.99862084       0.99800335        1.0023388       0.99944669       0.99744590        1.0018591        1.0117957        1.0032910       0.99825479        1.0013189
  17428.792       0.99014687       0.97233790        1.0409681       0.99876965       0.99824420       0.99773469        1.2773678        1.0594009       0.98823201       0.95364428       0.99155360        1.0015125       0.94184260       0.99536573       0.99880291       0.99077339       0.99663950       0.99618200       0.99850763        1.1292204       0.99578644       0.99701083       0.99470621
  17431.895       0.99106093       0.91560129       0.96869455       0.99930448       0.99650573       0.99943574       0.68569757       0.86203555        1.0093024       0.84065655       0.98528353       0.98487754       0.80506499       0.99005256        1.0022088        1.0117814       0.99432247       0.99611920       0.99789695       0.75702174       0.99526669       0.99602722        1.0025618
  17434.986       0.97089840        1.0226890       0.96018966       0.99070317       0.99638048        1.0007847       0.85190232        1.1381547        1.0056865        1.1947032       0.97432014       0.95631994       0.98594706       0.99305027       0.99512417       0.95352397       0.99988075       0.99601822       0.99356709       0.95333114       0.97731720       0.99400971       0.98018383
  17438.105        1.0352989       0.98521044       0.93882083       0.99326408       0.99921523       0.99145411        1.0621679        1.0750518        1.0257100       0.70088491       0.92941199       0.97667209       0.98698330       0.99153855        1.0014303       0.98973559       0.95300423       0.99727696       0.99624420       0.98500151       0.99744950       0.99638683       0.96942339
  17441.239        1.0156014        1.0324738       0.97268081       0.98876815       0.99690537       0.99889667       0.73704264        1.2172968        1.0013157        1.1479018        1.1121575       0.98067264        1.1010328       0.99266057       0.99900738       0.95938466       0.95560828       0.99913612       0.99287200       0.91906547       0.98947944       0.99576842       0.95766829
  17444.373        1.0714209        1.0078682       0.98727806       0.99144656       0.99384714       0.99975111       0.86107008       0.75656287        1.0311762       0.79340307        1.1560983       0.99469151        1.0522415       0.99583446        1.0076351       0.98927590       0.94980335       0.99877969       0.99265947       0.90086524        1.0102107        1.0016407       0.96741480
  17447.522        1.0305595        1.0231791       0.99919496        1.0017499        1.0068749        1.0057646       0.86419087       0.92098155        1.0129967       0.84400612        1.0769622       0.99962093        1.1141620       0.99680628        1.0076796        1.0170924       0.98465357       0.99864362        1.0043357       0.92874235        1.0053314        1.0021519       0.99941089
  17450.699        1.0041858        1.0519400       0.97358530       0.99631648       0.99317682       0.99494857        1.0119403       0.91978340       0.99262607       0.99654595        1.1655673        1.0121940       0.95631214       0.99676790       0.99587665       0.99155824       0.98553134       0.99875696       0.99473763       0.99825966        1.0038767       0.99625421       0.98880159
  17453.851        1.0284580       0.99704098        1.0110601       0.99940794       0.99948857       0.99899373        1.0157101       0.90858044        1.0049322       0.91436319        1.1903432        1.0252113       0.86471781       0.99758890       0.99629950       0.98465323       0.99726370       0.99685332       0.99945195       0.96720179        1.0162848       0.99687779       0.99241670
  17457.056       0.98131872       0.97682138       0.96954981        1.0093536        1.0062537       0.99869892       0.89864351       0.74933315       0.99067094       0.91382894       0.96852304       0.97382653        1.0610988       0.99742910       0.99836532       0.97045698       0.99449868       0.99893419        1.0077949       0.93405082       0.98099621       0.99782498       0.98468845
  17460.277       0.97138534       0.93538240       0.98217909       0.99868476       0.99715712       0.99350723       0.91459426       0.95701400       0.96634222        1.0901153        1.1763192       0.99748588       0.92133241       0.99062385       0.99434760        1.0412855       0.99159769       0.99892292       0.99791848       0.95521356       0.98424790       0.99239222        1.0139550
  17463.432       0.98233389       0.95897071        1.0022858       0.99966649        1.0070136       0.99794123       0.81068691        1.0328798       0.96558349       0.82353173       0.90419698        1.0149055       0.94368426       0.99535690       0.99891418        1.0729249       0.96878864       0.99921534        1.0033725       0.85674237       0.99393692       0.99705163        1.0147798
  17466.695       0.97773983        1.0027943       0.99469276        1.0063588        1.0000010        1.0019977       0.79037507        1.0156525       0.96771907       0.84736505       0.75319976       0.99340382       0.75999484       0.99790346       0.99946238       0.99757766       0.94821816       0.99942609        1.0031683       0.80083131       0.98248840       0.99860558       0.97018774
  17469.919       0.97730532       0.99988803       0.98657281        1.0010281       0.99765126        1.0010497        1.1294808        1.0289618       0.98255768        1.0244369        1.0940103        1.0035512       0.92110243        1.0015301       0.99897605       0.96017033        1.0256174        1.0014956       0.99933016        1.0591416       0.99457165        1.0001930       0.99795364
  17473.184       0.98085225        1.0879576       0.98586802       0.99985363        1.0095334       0.99294929        1.1623346        1.0629376       0.97716364        1.0525688        1.0526848       0.98861717       0.84470422       0.99515158        1.0012699        1.0066777       0.99944771        1.0020789        1.0047056        1.0639969       0.98375484       0.99811834        1.0033534
  17476.437        1.0083732       0.99483985       0.98123724        1.0065586        1.0069590       0.99949711        1.0144562        1.0010708       0.96814560        1.1727598        1.3247325       0.97882945       0.84781960       0.99747147        1.0064819        1.0077578        1.0283959       0.99977119        1.0067615        1.0121511       0.97428692        1.0018417        1.0203199
  17479.705       0.97447255       0.97436180       0.98400805       0.99588543        1.0030365        1.0030896       0.76040696       0.95855699       0.99483999        1.4575404       0.96576827       0.96538769       0.91684324       0.99285572        1.0016765        1.0112741        1.0038299        1.0002243       0.99949292       0.92128824       0.97795371       0.99716131        1.0078710
  17483.001        1.0370563       0.97687141        1.0165483        1.0076626       0.99899173        1.0041821       0.88568588       0.88547537        1.0254649        1.1688105       0.95531491       0.96517655       0.88923847       0.99384885        1.0048361        1.0033605        1.0089390        1.0000286        1.0033154       0.93322427       0.99090898       0.99923444        1.0073351
  17486.298       0.98702454       0.98978682        1.0236739        1.0003900        1.0038736        1.0070970        1.0501047        1.0803713       0.96749211        1.1161072       0.66729199        1.0009261       0.82354419       0.99532189        1.0049285        1.0072889       0.97051289        1.0002558        1.0021574       0.99510810       0.98671796        1.0000222       0.98727415
  17489.583        1.0084556        1.0271529        1.0157579       0.99713134        1.0124713        1.0038547        1.1196003       0.82970341       0.98925942       0.77563462       0.85189893       0.99637114        1.0541866       0.99453024        1.0032341        1.0392325       0.97638222        1.0004142        1.0047668        1.0277648       0.99335738       0.99879368        1.0044636
  17492.910       0.97895355        1.0298776       0.99230205        1.0111540        1.0047101        1.0062096       0.99390645       0.77822513        1.0008817       0.87229102       0.99664174       0.97602085       0.92187459       0.99541456        1.0092479       0.99015093       0.98789439       0.99998415        1.0079272       0.94887116       0.98675208        1.0021991       0.98964816
  17496.264       0.99556093        1.0273171       0.99893106        1.0032661        1.0048897        1.0019190       0.80205437        1.1317954        1.0279405        1.2098519        1.0407907        1.0193200       0.96703139       0.99499645        1.0058510        1.0422569        1.0171753        1.0005093        1.0040887       0.92703989        1.0229967        1.0003145        1.0290331
  17499.607        1.0024171        1.0400443        1.0428971        1.0097179        1.0117058        1.0003017       0.79926705       0.98595040       0.98874485        1.0830845        1.0873580        1.0032270       0.86834910       0.99593654        1.0007292        1.0339364        1.0137821        1.0003755        1.0106977       0.87850561       0.99707524       0.99825072        1.0234774
  17502.964       0.99243450        1.0751149        1.0249233       0.99960996        1.0054004       0.99684489       0.79930630       0.98395302       0.95816169       0.97650746        1.1027278       0.98477699       0.89405650       0.99647081        1.0024182        1.0221268        1.0336354       0.99977520        1.0025325       0.86833034       0.97354711       0.99933890        1.0295089
  17506.322       0.99626310        1.0241178       0.99098110        1.0052025        1.0066934        1.0044038       0.89274352       0.88343034        1.0485533       0.90665570        1.1295954       0.99913883       0.88977481       0.99686710        1.0002794        1.0011232       0.99605409       0.99883189        1.0059580       0.90302799        1.0201657       0.99848027       0.99907521
  17509.709        1.0382703       0.98465589        1.0567053        1.0068596        1.0077740        1.0022719        1.0577334       0.90331612        1.0469956       0.94734491        1.1492502        1.0325222        1.1338781       0.99100192        1.0025082        1.0080353       0.99104008       0.99957457        1.0073164        1.0544897        1.0386894       0.99662604       0.99925668
  17513.097        1.0263968        1.0309803        1.0487753        1.0063680        1.0044949       0.99794692       0.89992154       0.86696854        1.0209449       0.83795850        1.1072315        1.0091187       0.83013281       0.99213448        1.0017059        1.0405079       0.99124099       0.99747929        1.0054289       0.88071006        1.0141615       0.99684657        1.0135396
  17516.527        1.0256733        1.0319843        1.0257163        1.0135937        1.0043094       0.99838076        1.0731475        1.0795119        1.0561974       0.97385737        1.2319306        1.0039996       0.97246035       0.99086873        1.0084802       0.97650064        1.0114957       0.99869509        1.0089199        1.0406853        1.0262114       0.99953668       0.99714973
  17519.958        1.0125631       0.95877072       0.99561485        1.0109088        1.0076945       0.99846270        1.2704766        1.2002415        1.0238051        1.0266985        1.1638151        1.0061944       0.95015843       0.99107052        1.0015239        1.0304737        1.0051739       0.99713050        1.0092940        1.1519272        1.0136996       0.99617340        1.0171360
  17523.376       0.99598660        1.0045394        1.0035351        1.0119392        1.0076985       0.99832800        1.2036048        1.0551597        1.0286249        1.0347370       0.95478917       0.93698368       0.98706386       0.98913827        1.0071267        1.0365043        1.0092547       0.99929745        1.0098072        1.1115118       0.97597259       0.99798822        1.0220767
  17526.824        1.0416058        1.0194501        1.0440533        1.0146381        1.0016347        1.0020142       0.97510751       0.92579424        1.0044364       0.90472493        1.1557355        1.0189479       0.89161191       0.98934931        1.0038013        1.0023556       0.99612535       0.99921031        1.0080904       0.94965394        1.0127921       0.99643768       0.99970403
  17530.259        1.0386701        1.0231452       0.99636448        1.0107742       0.99992817       0.99282071        1.1150909       0.93877751       0.99408759       0.98373968       0.85936658       0.99186553        1.0095217       0.99179029        1.0053750        1.0438190        1.0377625       0.99907263        1.0053166        1.0527490       0.99292574       0.99845105        1.0413588
  17533.749        1.0403312       0.99402842       0.98872212        1.0080556       0.99963469        1.0021656        1.1948158       0.93957712        1.0402792        1.2121378       0.79920985        1.0087965       0.94032213       0.99147959       0.99945111        1.0211086        1.0056681       0.99811705        1.0038129        1.1125911        1.0222015       0.99535100        1.0133399
  17537.214        1.0315777        1.0203675        1.0222188       0.99894707       0.99704420        1.0022760        1.1697240       0.92891577        1.0758470       0.79006778        1.0251922       0.97570673       0.88565358       0.98620330       0.99742883        1.0094731        1.0292372       0.99716104       0.99799362        1.0292344        1.0183106       0.99167520        1.0216940
  17540.734       0.99372126       0.96701276        1.0241565        1.0051728        1.0016550        1.0030218        1.0687109        1.1049028        1.0225421       0.83063804        1.1013521       0.98699524       0.85277877       0.98889009        1.0006172        1.0093138        1.0067481       0.99760704        1.0034055       0.98496945        1.0021304       0.99461651        1.0088518
  17544.228        1.0269809        1.0424915       0.97263993        1.0061741        1.0075316        1.0045671       0.85239763        1.0630158        1.0030170        1.0549109        1.0801303       0.97761536        1.0216115       0.99052255        1.0005318        1.0430813       0.99661118       0.99762916        1.0068638       0.93983202       0.98855119       0.99539604        1.0178388
  17547.751        1.0287705       0.95740573        1.0589649        1.0127649        1.0088009        1.0077598        1.0574245        1.1522416       0.99461772       0.82040696       0.97049321        1.0199220       0.88640299       0.99181924       0.99678683        1.0369674        1.0058629       0.99645275        1.0107545       0.98223695        1.0091796       0.99418393        1.0203871
  17551.262        1.0114040        1.0077951        1.0226882        1.0070843        1.0004777        1.0045705        1.2536543       0.99013842       0.99782854       0.95509041        1.1180646       0.99419262       0.93932647       0.99222295        1.0005917        1.0686020        1.0066465       0.99695822        1.0037607        1.1181745       0.99574689       0.99628114        1.0346664
  17554.788        1.0258468       0.97383717        1.0051298        1.0126801        1.0090328       0.99332631        1.1255076        1.2232230        1.0242697       0.93280708        1.1902088       0.96295078       0.97198970       0.98647527        1.0038357        1.0484121        1.0172731       0.99823291        1.0108479        1.0667688       0.98904870       0.99499753        1.0318500
  17558.369        1.0355050       0.94232963        1.0480586        1.0059620        1.0015102       0.99447213       0.90024777        1.2843710        1.0160747       0.87316941        1.1151203        1.0140994       0.90699975       0.98766235        1.0018833        1.0273861        1.0127153       0.99781553        1.0037398       0.92285598        1.0147908       0.99462279        1.0201525
  17561.938        1.0027815       0.97780527        1.0380847        1.0130910        1.0020010       0.99570308       0.88656856        1.1855152        1.0188797       0.91066962        1.0073913       0.98781201        1.0404000       0.99070789       0.99998610        1.0257468        1.0404210       0.99772549        1.0075084       0.94342337        1.0010455       0.99521255        1.0352254
  17565.509       0.98997885        1.0282269        1.0312142        1.0068758        1.0049634       0.99766272       0.96593281        1.2627385        1.0491937       0.75750059        1.1261966       0.98400199       0.93118888       0.98481580        1.0004383        1.0324802        1.0429452       0.99899774        1.0059182       0.94495168        1.0117477       0.99246553        1.0396315
  17569.095        1.0456361        1.0516858        1.0051751        1.0124591        1.0031766        1.0061764       0.91822111        1.0643404        1.0179040       0.88015087        1.1080174        1.0077124       0.93777515       0.99024418        1.0006697        1.0539580        1.0556159       0.99896142        1.0077876       0.93033657        1.0120686       0.99531705        1.0561069
  17572.709        1.0144515       0.98899933       0.97638080        1.0108713        1.0006495        1.0011455       0.84695751        1.0065412       0.99342527       0.81677823       0.88895419       0.97559746        1.0363177       0.98382629        1.0039793        1.0254975        1.0202978       0.99796313        1.0057265       0.89410117       0.98320268       0.99372822        1.0238426
  17576.325        1.0016825        1.0489950       0.99937282        1.0158869        1.0052089       0.99616824       0.78541894       0.99447354        1.0039574       0.81273041       0.98480704       0.99419908        1.0366950       0.98431648        1.0056062        1.0757241        1.0230137       0.99936536        1.0105123       0.86402356       0.99837259       0.99478442        1.0471569
  17579.928        1.0143117        1.0359697       0.97497508        1.0114647        1.0082231       0.99664505        1.0001155        1.1303252        1.0156513        1.1800056        1.1531197       0.98912407        1.2514939       0.98562668        1.0024078        1.0552854        1.0227416        1.0005236        1.0098376        1.0963995        1.0003772       0.99385127        1.0381091
  17583.588        1.0551033        1.0525716       0.99617106        1.0195662        1.0048990       0.99810316       0.92532140        1.2252531       0.98876507       0.75502839        1.0798893       0.97161217        1.1116877       0.98686143        1.0030583        1.0338058        1.0312203       0.99910041        1.0121815       0.96068548       0.97893217       0.99479670        1.0335740
  17587.235        1.0594229        1.0760587        1.0240412        1.0133969        1.0089774        1.0060775       0.80551784        1.0882678       0.98853826       0.87073195        1.0007690        1.0096923        1.0247191       0.98299443        1.0053036        1.0578056        1.0397867       0.99970009        1.0123164       0.88580888        1.0085160       0.99396398        1.0586964
