# Supplementary material for: Adsorption of rare earth elements in regolith-hosted clay deposits
Source: Nat Commun. 2020 Sep 1;11:4386. doi: 10.1038/s41467-020-17801-5 (PMC7463018; doi:10.1038/s41467-020-17801-5)
Supplement: Supplementary file 8 — Supplementary Data 5 [file 41467_2020_17801_MOESM8_ESM.zip › Supplementary Data 5_ATHENA files/Y XAS/Standards_Y.nor]

# XDI/1.0 Demeter/0.9.25
# Demeter.output_filetype: multicolumn normalized mu(E)
# Element.symbol: Y
# Element.edge: k
# Column.1: k
# Column.2: energy
# Column.4: merge_xasYK-AF1310Zrc-pwd.s_nr_1
# Column.5: merge_xasYK-Bluezircon.s_nr_1-3
# Column.6: 83248_Y-solution_1.dat
# Column.7: merge_AMBNdPO4-Y-YXAS.s_1-4_Fluor
# Column.8: merge_ORNLYPO4Nd-YXAS.s_nr_1-2_Transm
# Column.9: xasYK-15072Xen-pwd.s_nr_1_Trans
# Column.10: merge_AMBNdPO4-Y-YXAS.s_nr_1-4_Transm
# Column.11: merge_Y2O3-YXAS_1-4_Trans
# Column.12: 83208-209_parisite_Columbia_merged_rebinned
# Column.13: 83206_207_bastnasite_Mdgs_merge_rebinned
# Column.14: merge_AF99193-YXAS.s_nr_1-4
# Column.15: merge_xasYK-Glahm13436Aln-pwd.s_nr_1-4
# Column.16: merge_xasYK-B32Vit-pwd.s_nr_1-4
# Column.17: merge_xasYK-520713Rnk-pwd_nr1-4
# Column.18: merge_92074_109212_MapA_Nacaren1_1-2
# Column.19: merge_xasYK-G193011Par-pwd.s_nr_1-3
# Column.20: 83385_Zircon_blue_Cambodia_1.dat
#------------------------
#  "energy  merge_xasYK-AF1310Zrc-pwd.s_nr_1  merge_xasYK-Bluezircon.s_nr_1-3  83248_Y-solution_1.dat  merge_AMBNdPO4-Y-YXAS.s_1-4_Fluor  merge_ORNLYPO4Nd-YXAS.s_nr_1-2_Transm  xasYK-15072Xen-pwd.s_nr_1_Trans  merge_AMBNdPO4-Y-YXAS.s_nr_1-4_Transm  merge_Y2O3
  16841.900       0.24200718E-02   0.52722517E-02   0.29791151E-02   0.24618825E-02  -0.14929181E-01   0.29442738E-02   0.24436550       0.39652984E-02   0.16706015E-02  -0.82380637E-03   0.11318527E-02   0.67525890E-03   0.38963011E-02   0.85618076E-03   0.16190508E-02   0.16852349E-02   0.32304983E-02
  16844.700       0.22366333E-02   0.48590309E-02   0.27712911E-02   0.23201832E-02  -0.12147847E-01   0.26304815E-02   0.18765051       0.34753582E-02   0.15748810E-02  -0.37850599E-03   0.18999215E-02   0.52778634E-03   0.13687796E-02   0.13003649E-02   0.15770462E-02   0.20077140E-02   0.25336090E-02
  16852.400       0.19800506E-02   0.36902164E-02   0.22273697E-02   0.19305101E-02  -0.44991767E-02   0.22676113E-02   0.31684279E-01   0.21280227E-02   0.13071747E-02   0.49684454E-03   0.17284847E-02   0.37309078E-03  -0.44020607E-03   0.12002636E-02   0.13061940E-02   0.17582817E-02   0.14233752E-02
  16857.400       0.18256578E-02   0.36197374E-02   0.19095215E-02   0.16774756E-02   0.46749208E-03   0.14688438E-02  -0.69592492E-01   0.12531295E-02   0.11300518E-02   0.80869343E-03   0.95998507E-03   0.17140943E-03   0.40415373E-03   0.92535024E-03   0.10677884E-02   0.14946936E-02   0.20943514E-02
  16862.400       0.11344978E-02   0.28086924E-02   0.16789006E-02   0.12837987E-02   0.15274582E-02   0.23261031E-04  -0.44803991E-01   0.24911053E-03   0.96725528E-03   0.10673405E-02   0.91372388E-03   0.62597863E-03   0.23133136E-02   0.10671686E-02   0.84262468E-03   0.92850421E-03   0.14417543E-03
  16867.400       0.10068178E-02   0.19444640E-02   0.13761475E-02   0.11179812E-02  -0.20598103E-02   0.15372656E-02   0.86849139E-01   0.16337298E-02   0.80996018E-03   0.13055578E-02   0.62068704E-03   0.60709468E-03  -0.15283346E-02   0.57993353E-03   0.68869374E-03   0.10873402E-02  -0.30675864E-03
  16872.400       0.79059030E-03   0.53257126E-03   0.11812749E-02   0.88306008E-03   0.13686386E-01   0.18038408E-02   0.79133315E-01   0.14974739E-02   0.57332577E-03   0.91521770E-03   0.61689628E-03  -0.68814554E-05  -0.76652372E-03   0.48370757E-03   0.47794011E-03   0.61137373E-03  -0.92603838E-04
  16877.400       0.60475609E-03   0.81185482E-03   0.81087195E-03   0.59266795E-03   0.21367924E-02   0.11110640E-02   0.45307459E-01   0.10323819E-02   0.30622456E-03   0.28350756E-03  -0.73569425E-04  -0.60313264E-03   0.73380800E-03   0.27253278E-03   0.33074106E-03   0.48419681E-03   0.20445474E-04
  16882.400       0.48373524E-03  -0.14169276E-04   0.52330954E-03   0.44359859E-03  -0.66642668E-02   0.71995314E-03   0.20575710E-01   0.76846831E-03   0.61986174E-04  -0.24704458E-03  -0.17432003E-03   0.41496240E-03   0.23243599E-03   0.39469641E-04   0.22737146E-03   0.46469349E-03   0.41203636E-04
  16887.400       0.77570924E-05  -0.27021039E-03   0.24892968E-03   0.16643326E-03  -0.12793080E-02  -0.50005962E-03  -0.69262381E-01  -0.43965225E-03  -0.17347273E-03  -0.73875140E-03  -0.50774259E-03   0.28437608E-03  -0.89411655E-03   0.10249174E-03   0.30203595E-04  -0.18951142E-03  -0.15432044E-03
  16892.400      -0.17662803E-03  -0.55608896E-03  -0.51815692E-05  -0.53015498E-04  -0.74308222E-02  -0.96726640E-03  -0.19456207E-01  -0.75493552E-03  -0.36421161E-03  -0.99740077E-03  -0.52212644E-03  -0.89952744E-03   0.19116006E-02  -0.11537188E-03  -0.18994003E-03  -0.66171320E-04  -0.66184016E-03
  16897.400      -0.31991652E-03  -0.67371792E-03   0.71797995E-04  -0.21591019E-03   0.12601403E-01  -0.25226887E-03   0.37499143E-01   0.37217499E-04  -0.53777772E-03  -0.11665546E-02  -0.20770970E-03  -0.72853586E-03  -0.97561967E-03  -0.32495216E-03  -0.46786784E-03   0.40354274E-05  -0.16619838E-02
  16902.400      -0.43885698E-03  -0.87058743E-03  -0.27680218E-03  -0.56624369E-03   0.71554510E-02  -0.23028766E-03  -0.17285786E-01  -0.87762557E-03  -0.66054419E-03  -0.82430785E-03  -0.71790024E-03  -0.65981903E-03   0.85893275E-03  -0.49344006E-03  -0.62674520E-03  -0.61827404E-03  -0.99606392E-03
  16907.400      -0.58396866E-03  -0.41698048E-03  -0.66519531E-03  -0.61780160E-03   0.17653125E-02  -0.15345495E-02  -0.12310073      -0.15719584E-02  -0.76380328E-03  -0.28568002E-03  -0.94884259E-04  -0.28699041E-04  -0.55303317E-03  -0.62833879E-03  -0.72000335E-03  -0.60304561E-03  -0.13086579E-02
  16912.400      -0.81576317E-03  -0.95831965E-03  -0.75549425E-03  -0.80929243E-03  -0.11911620E-02  -0.74073831E-03  -0.99821687E-02  -0.50928954E-03  -0.86658472E-03   0.18363858E-04  -0.83123544E-03   0.23671017E-03  -0.16246673E-02  -0.40985954E-03  -0.84156248E-03  -0.61881593E-03  -0.13416763E-02
  16917.400      -0.10897411E-02  -0.17552668E-02  -0.10187675E-02  -0.92088384E-03  -0.10371329E-01  -0.78126446E-03   0.24610915E-01  -0.61535243E-03  -0.96918275E-03   0.23232599E-03  -0.37436962E-03  -0.45754902E-03   0.10814250E-03  -0.67044926E-03  -0.96376281E-03  -0.10596966E-02  -0.92949466E-03
  16922.400      -0.12443472E-02  -0.21279260E-02  -0.13205799E-02  -0.11705975E-02   0.75410489E-02  -0.14359933E-02  -0.18792647E-02  -0.10883045E-02  -0.10478523E-02  -0.52097396E-03  -0.73611823E-03   0.57664742E-04  -0.12189339E-03  -0.10656849E-02  -0.10357805E-02  -0.80168382E-03   0.34888975E-03
  16927.400      -0.11803382E-02  -0.22614411E-02  -0.14481548E-02  -0.14229294E-02   0.39127104E-02  -0.21178993E-02  -0.13146855      -0.27104096E-02  -0.11173332E-02  -0.16457088E-02  -0.16729163E-02   0.32354424E-04   0.18505936E-03  -0.86356488E-03  -0.10607760E-02  -0.93839537E-03  -0.17282340E-03
  16932.400      -0.15381478E-02  -0.22349838E-02  -0.12775238E-02  -0.14609058E-02  -0.38805528E-02  -0.55769359E-03  -0.55596745E-01  -0.99966951E-03  -0.11758192E-02  -0.14482288E-02  -0.15895934E-02  -0.20943714E-03  -0.79015604E-03  -0.95306777E-03  -0.10784714E-02  -0.10032116E-02  -0.13855159E-02
  16937.400      -0.14972714E-02  -0.22375000E-02  -0.14514019E-02  -0.15285017E-02  -0.94476085E-02  -0.89716796E-03   0.69253567E-01  -0.73119103E-03  -0.12300831E-02  -0.74300999E-03  -0.10647258E-02  -0.39802786E-03   0.53532527E-03  -0.89591323E-03  -0.10358629E-02  -0.99434047E-03  -0.23663533E-02
  16942.400      -0.11069248E-02  -0.34332844E-02  -0.13097724E-02  -0.17076517E-02  -0.42732654E-02  -0.10409671E-02   0.49894801E-01  -0.93086003E-03  -0.12393983E-02  -0.20113428E-03  -0.11026789E-02  -0.51485089E-04  -0.70080623E-03  -0.10030497E-02  -0.10269571E-02  -0.18829192E-02  -0.18817897E-02
  16947.400      -0.15354030E-02  -0.31702938E-02  -0.16695409E-02  -0.15759010E-02  -0.12766883E-02  -0.10325745E-02   0.41512904E-01  -0.10449909E-02  -0.12314529E-02   0.27801662E-03  -0.12486477E-02  -0.22640657E-03  -0.54537458E-03  -0.89871344E-03  -0.92416056E-03  -0.11490174E-02  -0.66205508E-03
  16952.400      -0.17577062E-02  -0.29554313E-02  -0.16407267E-02  -0.15048591E-02  -0.67036846E-02  -0.13041061E-02   0.32207388E-01  -0.11241347E-02  -0.11542523E-02   0.34418749E-03  -0.44137603E-03  -0.37817445E-03  -0.24316874E-03  -0.52450550E-03  -0.99852266E-03  -0.14125814E-02   0.94439400E-03
  16957.400      -0.15766070E-02  -0.23674746E-02  -0.16624422E-02  -0.16451372E-02  -0.95432674E-02  -0.12685363E-02   0.25290850E-01  -0.11301345E-02  -0.10504572E-02   0.25177137E-03  -0.17384414E-02   0.38134457E-03  -0.25521337E-03  -0.85508340E-03  -0.50941405E-03  -0.13841692E-02   0.36822012E-03
  16962.400      -0.11735558E-02  -0.20381000E-02  -0.14394267E-02  -0.13075474E-02   0.21928065E-02  -0.13688521E-02   0.18170050E-01  -0.11334191E-02  -0.79555774E-03   0.22781825E-03  -0.11373487E-02   0.94063976E-03   0.10363457E-02  -0.48321330E-03  -0.38622235E-03  -0.10884970E-02   0.10844230E-02
  16967.400      -0.98102066E-03  -0.20164670E-02  -0.15461049E-02  -0.12145174E-02  -0.25918119E-02  -0.12191385E-02   0.10534155E-01  -0.10455140E-02  -0.48263319E-03   0.23015535E-03  -0.10196895E-02   0.52204993E-03   0.11199959E-02  -0.19543293E-03  -0.26732830E-03  -0.10146981E-02   0.34213985E-02
  16972.400      -0.84914205E-03  -0.16984795E-02  -0.14201122E-02  -0.12101866E-02   0.28847646E-02  -0.91451531E-03   0.10971055E-01  -0.92069914E-03  -0.25760422E-03  -0.22833264E-03  -0.70292925E-03   0.10963054E-02   0.97619168E-03  -0.44307298E-03   0.20393956E-04  -0.71919919E-03   0.12348538E-02
  16977.400      -0.97633233E-03  -0.12520562E-02  -0.11652827E-02  -0.75202014E-03   0.28010877E-02  -0.83002675E-03   0.59372817E-02  -0.63605883E-03  -0.66327726E-04  -0.86378044E-03  -0.68263794E-03   0.13497428E-02   0.27037921E-02  -0.10859400E-03   0.45644181E-03  -0.77192144E-03   0.11637200E-02
  16982.400      -0.14928816E-04   0.11182718E-02  -0.57281438E-03  -0.32899120E-03  -0.65033429E-02  -0.30255128E-03   0.81469879E-03  -0.27975561E-03   0.37661136E-03  -0.54325174E-03   0.21134843E-03   0.22381121E-02   0.23525629E-02   0.85482773E-03   0.10432203E-02  -0.50344146E-03   0.26796473E-02
  16987.400      -0.31807496E-04   0.73396414E-03  -0.49943796E-04   0.46638844E-03   0.84088152E-02  -0.33258367E-04  -0.39704075E-02   0.21944471E-03   0.91619049E-03   0.14437807E-03   0.62658969E-03   0.25833880E-02   0.34234428E-02   0.13677187E-02   0.14452454E-02   0.11954383E-03   0.39798909E-02
  16989.400       0.74587138E-03   0.94168249E-03   0.29413012E-04   0.68412384E-03   0.61082775E-02   0.15327242E-03  -0.61366694E-02   0.46519386E-03   0.11890712E-02   0.41442427E-03   0.65015845E-03   0.34138063E-02   0.26511538E-02   0.18824008E-02   0.18573286E-02   0.45945212E-03   0.56947133E-02
  16991.400       0.11538830E-02   0.20106518E-02   0.39288714E-03   0.98543618E-03   0.24640118E-02   0.55178467E-03  -0.58073807E-02   0.71447678E-03   0.15911248E-02   0.67313632E-03   0.63658477E-03   0.34870286E-02   0.35322927E-02   0.21564429E-02   0.21651658E-02   0.37755772E-03   0.49870037E-02
  16993.400       0.10603984E-02   0.15546444E-02   0.72780070E-03   0.11152813E-02   0.12302424E-02   0.76549257E-03  -0.62951405E-02   0.98541708E-03   0.19931784E-02   0.93184838E-03   0.13733897E-02   0.28388022E-02   0.60712212E-02   0.22708161E-02   0.24260335E-02   0.88351900E-03   0.55053582E-02
  16995.400       0.13582295E-02   0.32109603E-02   0.11697897E-02   0.16194832E-02  -0.66380714E-03   0.10118130E-02  -0.53086605E-02   0.12854591E-02   0.23952320E-02   0.11905604E-02   0.20293326E-02   0.38239603E-02   0.46947142E-02   0.25070620E-02   0.28228400E-02   0.16756718E-02   0.63000789E-02
  16997.400       0.18246675E-02   0.26537537E-02   0.14191526E-02   0.18618201E-02  -0.26263067E-02   0.13505356E-02  -0.42600137E-02   0.16213195E-02   0.27972856E-02   0.14492725E-02   0.17956452E-02   0.37014790E-02   0.46292340E-02   0.32309718E-02   0.31746235E-02   0.16900373E-02   0.58590495E-02
  16999.400       0.19313285E-02   0.37901028E-02   0.20566183E-02   0.22483393E-02  -0.86828070E-03   0.17109999E-02  -0.78294678E-02   0.20617122E-02   0.32867077E-02   0.20034434E-02   0.24959203E-02   0.47334251E-02   0.57292176E-02   0.35023073E-02   0.36120671E-02   0.20686998E-02   0.76645671E-02
  17001.400       0.29801661E-02   0.38872110E-02   0.22725340E-02   0.29364954E-02   0.49904323E-02   0.21502778E-02  -0.82106561E-02   0.25913977E-02   0.39739531E-02   0.32266044E-02   0.30712795E-02   0.54406175E-02   0.58747158E-02   0.41316195E-02   0.41744767E-02   0.27119898E-02   0.75916760E-02
  17003.400       0.35982910E-02   0.48850685E-02   0.30272399E-02   0.39692358E-02  -0.14276417E-02   0.27036996E-02  -0.94799407E-02   0.31182250E-02   0.46611984E-02   0.44497653E-02   0.38329052E-02   0.59943104E-02   0.61855921E-02   0.46134390E-02   0.49164412E-02   0.34458510E-02   0.84141393E-02
  17005.400       0.39235392E-02   0.59597279E-02   0.33417929E-02   0.44284045E-02   0.88719025E-02   0.32842985E-02  -0.10216367E-01   0.37317728E-02   0.53484438E-02   0.56729262E-02   0.45973814E-02   0.71076692E-02   0.83385561E-02   0.51617023E-02   0.56367264E-02   0.35831876E-02   0.83380450E-02
  17007.400       0.42326738E-02   0.68842465E-02   0.41339457E-02   0.52066043E-02   0.14218819E-01   0.39219693E-02  -0.11077128E-01   0.44851126E-02   0.60356891E-02   0.68960872E-02   0.47235238E-02   0.79546648E-02   0.68701116E-02   0.63229517E-02   0.63520642E-02   0.43515397E-02   0.11455168E-01
  17009.400       0.53125590E-02   0.74532328E-02   0.48761836E-02   0.61489984E-02   0.10831590E-02   0.46520423E-02  -0.13403247E-01   0.53291094E-02   0.68876533E-02   0.82110490E-02   0.63589729E-02   0.78938797E-02   0.94320573E-02   0.69471003E-02   0.71700455E-02   0.53522969E-02   0.12039153E-01
  17011.400       0.60346142E-02   0.95992827E-02   0.58733196E-02   0.71627551E-02   0.48188661E-02   0.55152832E-02  -0.13526887E-01   0.63225511E-02   0.81125803E-02   0.97338700E-02   0.72834634E-02   0.10010940E-01   0.99182776E-02   0.76663172E-02   0.82386926E-02   0.63461043E-02   0.13672787E-01
  17013.400       0.78485251E-02   0.10517059E-01   0.69421080E-02   0.84772421E-02   0.12543634E-01   0.65252804E-02  -0.13650528E-01   0.73757033E-02   0.93375074E-02   0.11256691E-01   0.79482345E-02   0.11089113E-01   0.10756341E-01   0.94499606E-02   0.90611843E-02   0.75774475E-02   0.14120672E-01
  17015.400       0.85635225E-02   0.11594591E-01   0.80407192E-02   0.96942917E-02   0.44648554E-02   0.76494215E-02  -0.13942906E-01   0.85924746E-02   0.10562434E-01   0.12779512E-01   0.93207989E-02   0.11961142E-01   0.12096951E-01   0.10429445E-01   0.10678638E-01   0.84262888E-02   0.16519688E-01
  17017.400       0.98656899E-02   0.13162319E-01   0.94454799E-02   0.11021885E-01   0.22685724E-02   0.88659648E-02  -0.13222855E-01   0.10002668E-01   0.11787361E-01   0.14302333E-01   0.10027827E-01   0.13923020E-01   0.13640645E-01   0.11286474E-01   0.12034888E-01   0.10021540E-01   0.19228476E-01
  17017.900       0.10114080E-01   0.13641250E-01   0.95202385E-02   0.11365055E-01   0.23319981E-01   0.91850480E-02  -0.11326596E-01   0.10197330E-01   0.12093593E-01   0.14683038E-01   0.10487549E-01   0.13539279E-01   0.15432699E-01   0.11412665E-01   0.12388030E-01   0.10229134E-01   0.18373862E-01
  17018.400       0.10272597E-01   0.14457407E-01   0.10491452E-01   0.12009595E-01   0.11204688E-01   0.95856626E-02  -0.12139031E-01   0.10538150E-01   0.12399825E-01   0.15063744E-01   0.10571265E-01   0.13651119E-01   0.13732038E-01   0.11931734E-01   0.12844967E-01   0.98951635E-02   0.17636116E-01
  17018.900       0.10225968E-01   0.14903230E-01   0.10739105E-01   0.12218668E-01   0.13946223E-01   0.98014728E-02  -0.12480775E-01   0.10934263E-01   0.12759957E-01   0.15479997E-01   0.10283815E-01   0.14197794E-01   0.14023993E-01   0.12249077E-01   0.13085567E-01   0.10907516E-01   0.17833403E-01
  17019.400       0.11331249E-01   0.14465298E-01   0.11211719E-01   0.12636662E-01   0.88644402E-02   0.10218394E-01  -0.99184438E-02   0.11302587E-01   0.13305322E-01   0.16018412E-01   0.11326232E-01   0.14809038E-01   0.14904421E-01   0.12606040E-01   0.13643968E-01   0.10710373E-01   0.18998449E-01
  17019.900       0.11116355E-01   0.15299726E-01   0.11427989E-01   0.12997173E-01   0.21087893E-01   0.10730434E-01  -0.10935141E-01   0.11794281E-01   0.13850687E-01   0.16556827E-01   0.11430733E-01   0.15333099E-01   0.14063214E-01   0.13284892E-01   0.13947679E-01   0.11662443E-01   0.19550025E-01
  17020.400       0.11961214E-01   0.15095901E-01   0.12423072E-01   0.13206937E-01   0.15244734E-01   0.11019623E-01  -0.10157883E-01   0.12228097E-01   0.14396052E-01   0.17095242E-01   0.12331678E-01   0.14858044E-01   0.16118079E-01   0.13841986E-01   0.14338088E-01   0.11737100E-01   0.19929229E-01
  17020.900       0.11896993E-01   0.16550371E-01   0.12384255E-01   0.13741024E-01   0.30809604E-01   0.11520793E-01  -0.86346248E-02   0.12690936E-01   0.14941417E-01   0.17633657E-01   0.12248446E-01   0.16242453E-01   0.17466947E-01   0.13552721E-01   0.14880933E-01   0.11993891E-01   0.21085899E-01
  17021.400       0.13039591E-01   0.16460615E-01   0.12872689E-01   0.14281657E-01   0.21818795E-01   0.12021963E-01  -0.88520351E-02   0.13205794E-01   0.15486782E-01   0.18172073E-01   0.13190762E-01   0.17105084E-01   0.17979883E-01   0.14376501E-01   0.15170776E-01   0.12390548E-01   0.21067003E-01
  17021.900       0.13517930E-01   0.17767668E-01   0.13476737E-01   0.15189192E-01   0.19886769E-01   0.12411706E-01  -0.74797531E-02   0.13863771E-01   0.15933082E-01   0.18644371E-01   0.14483011E-01   0.16836814E-01   0.15470327E-01   0.14766580E-01   0.15797246E-01   0.13088522E-01   0.21181420E-01
  17022.400       0.13806472E-01   0.18116936E-01   0.13617680E-01   0.15531644E-01   0.12988426E-01   0.12921029E-01  -0.83987595E-02   0.14512056E-01   0.16354424E-01   0.18943037E-01   0.14071689E-01   0.18468266E-01   0.16564533E-01   0.15827351E-01   0.16558890E-01   0.13808774E-01   0.23224670E-01
  17022.900       0.14356066E-01   0.18141683E-01   0.14653654E-01   0.16256175E-01   0.22349612E-01   0.13609721E-01  -0.79412166E-02   0.15081051E-01   0.16890626E-01   0.19591337E-01   0.14738462E-01   0.18599338E-01   0.16755495E-01   0.16333879E-01   0.17249412E-01   0.14322661E-01   0.24854066E-01
  17023.400       0.15620600E-01   0.20085715E-01   0.15210609E-01   0.17031176E-01   0.15785094E-01   0.14146221E-01  -0.77412216E-02   0.15709497E-01   0.17485041E-01   0.20321540E-01   0.15055165E-01   0.19506107E-01   0.18875704E-01   0.17270818E-01   0.17687926E-01   0.14564809E-01   0.24549171E-01
  17023.900       0.15693294E-01   0.20765001E-01   0.16167268E-01   0.17804720E-01   0.35515942E-01   0.14807736E-01  -0.76922031E-02   0.16569432E-01   0.18007083E-01   0.21516987E-01   0.16345284E-01   0.20563959E-01   0.19434008E-01   0.17603391E-01   0.18300743E-01   0.15799023E-01   0.24317882E-01
  17024.400       0.16250133E-01   0.22167520E-01   0.16339379E-01   0.18838912E-01   0.39351626E-01   0.15461098E-01  -0.71547315E-02   0.17293264E-01   0.18453770E-01   0.22353735E-01   0.16769386E-01   0.20899053E-01   0.21589374E-01   0.18233733E-01   0.19134024E-01   0.16341240E-01   0.24449283E-01
  17024.900       0.17386562E-01   0.23106515E-01   0.16942767E-01   0.19225142E-01   0.45342962E-01   0.15945961E-01  -0.57913304E-02   0.18031361E-01   0.18954726E-01   0.23058162E-01   0.16846697E-01   0.20218959E-01   0.18852687E-01   0.18891094E-01   0.19928419E-01   0.17117016E-01   0.24567017E-01
  17025.400       0.18339605E-01   0.23071162E-01   0.17823416E-01   0.20347623E-01   0.32028213E-01   0.17096664E-01  -0.63106935E-02   0.18913836E-01   0.19577036E-01   0.23871856E-01   0.18222381E-01   0.22926621E-01   0.23395907E-01   0.19817021E-01   0.20577476E-01   0.17605031E-01   0.28449134E-01
  17025.900       0.19818418E-01   0.23828212E-01   0.18496477E-01   0.21089160E-01   0.50458509E-01   0.17660342E-01  -0.60929366E-02   0.19825660E-01   0.20333115E-01   0.25113697E-01   0.18648539E-01   0.21888196E-01   0.21109338E-01   0.20741489E-01   0.21421134E-01   0.18415864E-01   0.29200467E-01
  17026.400       0.19488404E-01   0.25364011E-01   0.18945413E-01   0.22010315E-01   0.29957553E-01   0.18384364E-01  -0.58485368E-02   0.20816162E-01   0.21128399E-01   0.26051201E-01   0.19642459E-01   0.23106126E-01   0.23162702E-01   0.21523886E-01   0.22332572E-01   0.19294371E-01   0.28962857E-01
  17026.900       0.20463244E-01   0.26133177E-01   0.19845279E-01   0.22794392E-01   0.26020466E-01   0.19233401E-01  -0.55153274E-02   0.21854370E-01   0.22020161E-01   0.26668908E-01   0.20350587E-01   0.25096312E-01   0.21785366E-01   0.22808797E-01   0.23299642E-01   0.20006010E-01   0.28566083E-01
  17027.400       0.21651324E-01   0.27713887E-01   0.21114087E-01   0.24054095E-01   0.33096472E-01   0.20115050E-01  -0.52709276E-02   0.22816330E-01   0.23127466E-01   0.27694386E-01   0.21184602E-01   0.25636532E-01   0.24930508E-01   0.23175715E-01   0.24000702E-01   0.21704232E-01   0.31391879E-01
  17027.900       0.22684210E-01   0.27552055E-01   0.21621383E-01   0.25546882E-01   0.36317159E-01   0.21140738E-01  -0.34190736E-02   0.24042880E-01   0.24390648E-01   0.28975737E-01   0.21748522E-01   0.27032440E-01   0.25252855E-01   0.24827337E-01   0.25255464E-01   0.22058979E-01   0.31826149E-01
  17028.400       0.23264448E-01   0.29550828E-01   0.22249278E-01   0.26291240E-01   0.34073422E-01   0.21924550E-01  -0.28194353E-02   0.25255400E-01   0.25560977E-01   0.30256834E-01   0.23412459E-01   0.28195462E-01   0.26906865E-01   0.25419731E-01   0.26393640E-01   0.22918195E-01   0.32226577E-01
  17028.900       0.23658831E-01   0.30649576E-01   0.23696653E-01   0.27674254E-01   0.24960455E-01   0.23031769E-01  -0.29302740E-02   0.26583677E-01   0.26546116E-01   0.30952328E-01   0.23347701E-01   0.29616771E-01   0.29793398E-01   0.26857282E-01   0.27395826E-01   0.23691787E-01   0.31888493E-01
  17029.400       0.25716405E-01   0.32317816E-01   0.25095669E-01   0.29056326E-01   0.42699932E-01   0.24318358E-01  -0.25793027E-02   0.28010691E-01   0.27521373E-01   0.32629724E-01   0.25671357E-01   0.30407065E-01   0.29552350E-01   0.27638499E-01   0.28502656E-01   0.25427538E-01   0.35932316E-01
  17029.900       0.26454324E-01   0.33686061E-01   0.26272081E-01   0.30402508E-01   0.35656264E-01   0.25414706E-01   0.21393348E-03   0.29454855E-01   0.28736398E-01   0.34428651E-01   0.27564460E-01   0.32613652E-01   0.30902534E-01   0.29307168E-01   0.30041711E-01   0.26273990E-01   0.37892342E-01
  17030.400       0.28661922E-01   0.35293501E-01   0.27088244E-01   0.31707142E-01   0.39927922E-01   0.27005678E-01   0.74252407E-03   0.31039331E-01   0.30092683E-01   0.36362810E-01   0.28582296E-01   0.32848623E-01   0.29662736E-01   0.31782925E-01   0.30979919E-01   0.28347979E-01   0.37713761E-01
  17030.900       0.30093449E-01   0.36013746E-01   0.28601674E-01   0.33862429E-01   0.48521414E-01   0.28335750E-01   0.30029025E-02   0.32832195E-01   0.31413925E-01   0.37438670E-01   0.30443719E-01   0.35370341E-01   0.32218742E-01   0.32419757E-01   0.32719455E-01   0.29081161E-01   0.40329436E-01
  17031.400       0.31739325E-01   0.38079283E-01   0.30305728E-01   0.35578097E-01   0.57314991E-01   0.29573420E-01   0.16842527E-02   0.35128493E-01   0.32700232E-01   0.38815600E-01   0.31464318E-01   0.37673924E-01   0.35047935E-01   0.34456676E-01   0.34395797E-01   0.31976497E-01   0.41079798E-01
  17031.900       0.32799099E-01   0.40116557E-01   0.31041748E-01   0.37800529E-01   0.42768140E-01   0.31213311E-01   0.50458705E-02   0.37357233E-01   0.34043515E-01   0.40328911E-01   0.32976761E-01   0.39483437E-01   0.35877604E-01   0.35740188E-01   0.36037780E-01   0.33513017E-01   0.42277884E-01
  17032.400       0.35021247E-01   0.42332974E-01   0.32797133E-01   0.39903797E-01   0.53295084E-01   0.33423921E-01   0.62316524E-02   0.39567655E-01   0.35587211E-01   0.42024571E-01   0.34831736E-01   0.41371331E-01   0.41369974E-01   0.38175982E-01   0.37845397E-01   0.35111964E-01   0.45319821E-01
  17032.900       0.36907282E-01   0.44401482E-01   0.34721070E-01   0.42073539E-01   0.53987329E-01   0.35452444E-01   0.89449599E-02   0.42464046E-01   0.37414310E-01   0.43893026E-01   0.37603963E-01   0.43837591E-01   0.41230079E-01   0.40627013E-01   0.38961435E-01   0.36553157E-01   0.46388907E-01
  17033.400       0.39699379E-01   0.46107557E-01   0.36969606E-01   0.44617558E-01   0.77162796E-01   0.37165713E-01   0.98110271E-02   0.45651583E-01   0.39483613E-01   0.45978659E-01   0.40379943E-01   0.46604684E-01   0.41554158E-01   0.43314718E-01   0.41112402E-01   0.39219780E-01   0.46227891E-01
  17033.900       0.41641639E-01   0.48857627E-01   0.39044051E-01   0.48226788E-01   0.78082506E-01   0.39629070E-01   0.12888454E-01   0.48807420E-01   0.41625399E-01   0.47652458E-01   0.43633678E-01   0.48244894E-01   0.44226656E-01   0.45839581E-01   0.43757391E-01   0.40591511E-01   0.48453373E-01
  17034.400       0.43827240E-01   0.51583948E-01   0.40402664E-01   0.51406180E-01   0.81575940E-01   0.42551721E-01   0.15264285E-01   0.52621033E-01   0.43880958E-01   0.49281111E-01   0.45248620E-01   0.51533971E-01   0.49618377E-01   0.48535806E-01   0.46436690E-01   0.44572419E-01   0.52785227E-01
  17034.900       0.47188255E-01   0.55687286E-01   0.42993508E-01   0.54296719E-01   0.84271140E-01   0.44572091E-01   0.17506901E-01   0.56543128E-01   0.46469619E-01   0.51264718E-01   0.48951456E-01   0.55695051E-01   0.51343218E-01   0.51736748E-01   0.48749313E-01   0.47223900E-01   0.55146854E-01
  17035.400       0.51394565E-01   0.60659291E-01   0.45406874E-01   0.58433240E-01   0.84470545E-01   0.48391586E-01   0.21356972E-01   0.61513014E-01   0.49384430E-01   0.53612288E-01   0.52976452E-01   0.59908294E-01   0.55329591E-01   0.56886818E-01   0.51737662E-01   0.50610189E-01   0.59299218E-01
  17035.900       0.55513377E-01   0.63539693E-01   0.47904204E-01   0.62836815E-01   0.95452418E-01   0.51545242E-01   0.25420186E-01   0.67408697E-01   0.52576606E-01   0.56588853E-01   0.57276709E-01   0.63513801E-01   0.57781806E-01   0.59011649E-01   0.54688606E-01   0.53896034E-01   0.62618888E-01
  17036.400       0.59694305E-01   0.66285672E-01   0.50908878E-01   0.69219844E-01   0.95722379E-01   0.55628355E-01   0.29456757E-01   0.75785819E-01   0.55968084E-01   0.59329865E-01   0.62536714E-01   0.69418894E-01   0.63426259E-01   0.65142674E-01   0.58656898E-01   0.57730294E-01   0.66630021E-01
  17036.900       0.63694041E-01   0.72078945E-01   0.54272992E-01   0.74560630E-01   0.10664423       0.60032158E-01   0.35127425E-01   0.82604442E-01   0.59492321E-01   0.63199433E-01   0.68470960E-01   0.75473843E-01   0.68944363E-01   0.71188816E-01   0.62740392E-01   0.61947369E-01   0.70087901E-01
  17037.400       0.69284460E-01   0.77527708E-01   0.57547331E-01   0.81977974E-01   0.11496076       0.65398031E-01   0.42254572E-01   0.91581397E-01   0.63533749E-01   0.67157244E-01   0.73705928E-01   0.82461773E-01   0.73375080E-01   0.75575653E-01   0.68569852E-01   0.67926831E-01   0.74051343E-01
  17037.900       0.75672640E-01   0.85922763E-01   0.62462398E-01   0.89802884E-01   0.14214845       0.71098182E-01   0.49097527E-01   0.10250985       0.68462910E-01   0.72935002E-01   0.85929169E-01   0.90692758E-01   0.82620348E-01   0.85442617E-01   0.74202736E-01   0.74540937E-01   0.80938410E-01
  17038.400       0.81873825E-01   0.92819173E-01   0.66714223E-01   0.10017706       0.14223834       0.79415489E-01   0.57601222E-01   0.11645358       0.74573644E-01   0.79461283E-01   0.93458673E-01   0.99667254E-01   0.88485026E-01   0.93093415E-01   0.80114773E-01   0.81835168E-01   0.84265030E-01
  17038.900       0.91068924E-01   0.10159999       0.72662800E-01   0.11138906       0.15756416       0.86194572E-01   0.68262992E-01   0.13286498       0.82052090E-01   0.87789592E-01   0.10573534       0.11113090       0.99390999E-01   0.10341817       0.88309867E-01   0.88972835E-01   0.95113799E-01
  17039.400       0.10035863       0.11031305       0.79071983E-01   0.12214745       0.16994873       0.94954865E-01   0.80443406E-01   0.14885895       0.90929866E-01   0.95843131E-01   0.11713309       0.12353482       0.10669337       0.11480944       0.97013250E-01   0.97345205E-01   0.10128540
  17039.900       0.11076763       0.12270000       0.88196352E-01   0.13777426       0.18272400       0.10368798       0.93236607E-01   0.16602245       0.10152294       0.10519376       0.13060793       0.13593773       0.12203591       0.12822914       0.10790369       0.10735925       0.11428471
  17040.400       0.12107869       0.13350208       0.98895196E-01   0.15155754       0.19744009       0.11638352       0.10777048       0.18826406       0.11440322       0.11638103       0.14838560       0.15105782       0.12882749       0.14266043       0.12194254       0.11949952       0.12705477
  17040.900       0.13215714       0.14799908       0.10923148       0.16650721       0.21091144       0.12550527       0.12211785       0.20568817       0.12985511       0.13123265       0.16244793       0.16748312       0.14420932       0.15592793       0.13776357       0.12814390       0.14446261
  17041.400       0.14830380       0.16425262       0.12374710       0.18592113       0.23443653       0.14161969       0.14212239       0.23114356       0.14725152       0.14901372       0.18381586       0.18628179       0.15999035       0.17568061       0.15742857       0.14784556       0.16364201
  17041.900       0.16280785       0.18003638       0.13828368       0.20237451       0.25651679       0.15535611       0.15958698       0.25162478       0.16485333       0.16718982       0.20105193       0.20424325       0.17265946       0.19361306       0.17550173       0.15673919       0.18556457
  17042.400       0.17844706       0.19922812       0.15434799       0.22073565       0.27368129       0.16909254       0.17562173       0.27704887       0.18246703       0.18419021       0.22288433       0.22325634       0.19573942       0.21203727       0.19462560       0.17605710       0.20647665
  17042.900       0.19371404       0.21459408       0.16810422       0.24063500       0.29793406       0.19049834       0.19628346       0.30327169       0.20111700       0.20118558       0.24353222       0.24431061       0.20817706       0.23074178       0.21924348       0.19010513       0.22354610
  17043.400       0.21410815       0.23385553       0.18420692       0.26400573       0.32076938       0.20265306       0.21844608       0.32998184       0.22123007       0.21910359       0.27002197       0.26467930       0.22412237       0.25396485       0.24447028       0.20514956       0.24669128
  17043.900       0.23689268       0.25718048       0.20516565       0.28252496       0.34684081       0.22747502       0.23820195       0.35562367       0.24281155       0.23939388       0.29488451       0.28718053       0.25554387       0.28039796       0.27148642       0.22582813       0.26625846
  17044.400       0.25841730       0.27332653       0.22518757       0.30587831       0.37396311       0.25151429       0.26182993       0.37924281       0.26689653       0.26311022       0.31838187       0.31563735       0.27868941       0.30287031       0.30203777       0.25159241       0.28647682
  17044.900       0.29277807       0.29472828       0.25070467       0.33673064       0.40060184       0.28319032       0.29290015       0.40865590       0.29535952       0.29356743       0.35351706       0.34852317       0.31602567       0.33671901       0.33418699       0.27363856       0.30761839
  17045.400       0.31979355       0.31784222       0.27927484       0.37229069       0.43561485       0.31365426       0.32518707       0.44351777       0.32937007       0.33157451       0.38471437       0.37811171       0.34597355       0.36707858       0.37444340       0.30427626       0.32730084
  17045.900       0.36113942       0.34554051       0.31729639       0.40906452       0.47340978       0.36185941       0.36479190       0.47326866       0.36961303       0.37195429       0.42585472       0.41967214       0.39182711       0.41108898       0.41950955       0.33904818       0.34866267
  17046.400       0.40812145       0.38306435       0.36267502       0.44393442       0.50901768       0.40035690       0.40206991       0.50866190       0.41465289       0.41729173       0.46853836       0.46951083       0.44031577       0.46078547       0.46558906       0.37657347       0.37656024
  17046.900       0.45607869       0.41206420       0.41868798       0.49227472       0.55982908       0.45531013       0.45082213       0.55137083       0.46447178       0.46870163       0.51546474       0.51221869       0.49393386       0.50895014       0.51253012       0.42255698       0.41336834
  17047.400       0.51182205       0.45491055       0.46924295       0.54895578       0.59647204       0.50866534       0.50936117       0.58480100       0.51857446       0.52722900       0.57646295       0.56778400       0.55590045       0.55950072       0.56357702       0.47432304       0.45052438
  17047.900       0.56500052       0.50172106       0.52885374       0.59354683       0.65281917       0.57220110       0.55416137       0.63395518       0.57759808       0.59078863       0.61845169       0.62351066       0.61530445       0.61229475       0.61577118       0.52859336       0.51565492
  17048.400       0.64459520       0.57905057       0.59702328       0.65447714       0.70162541       0.62276631       0.61619951       0.67396961       0.64404802       0.66093971       0.67369527       0.70053550       0.69407030       0.69061116       0.67637019       0.60012153       0.57152026
  17048.900       0.71546559       0.66151817       0.65955321       0.72373174       0.75958974       0.70947110       0.68925004       0.72193114       0.71669492       0.73477453       0.74590988       0.77856039       0.78052620       0.76188722       0.74240008       0.68545247       0.64577382
  17049.400       0.78541455       0.76089063       0.73592539       0.80024656       0.82691593       0.77939186       0.76838404       0.77799047       0.79807194       0.81198794       0.81344923       0.85509394       0.86103865       0.83535647       0.81171422       0.77293217       0.73754769
  17049.900       0.84690236       0.84856107       0.80465363       0.87965036       0.88533161       0.84541188       0.85150558       0.83108117       0.88931269       0.89698920       0.86722324       0.91731993       0.92464717       0.90120281       0.88157994       0.86702765       0.83962914
  17050.400       0.91591580       0.95951635       0.87204393       0.95774697       0.93959184       0.90831550       0.93703335       0.88344563       0.98869115       0.98778171       0.93073064       0.99037025       0.99071705       0.98228407       0.96227951       0.95478437       0.95688061
  17050.900       0.99681556        1.0710134       0.95508536        1.0271921       0.99582730       0.98123769        1.0118417       0.93698585        1.0932762        1.0922086       0.98167291        1.0554394        1.0638250        1.0514729        1.0508892        1.0592933        1.0885797
  17051.400        1.0828337        1.2267878        1.0369122        1.0979187        1.0497946        1.0562658        1.0884525       0.99382339        1.1988480        1.2082135        1.0277012        1.1349473        1.1401217        1.1398359        1.1254778        1.1669168        1.2192740
  17051.900        1.1611672        1.3468979        1.1076705        1.1870394        1.1111843        1.1470521        1.1876473        1.0437376        1.3018425        1.3338087        1.0818580        1.1937622        1.2074420        1.2013639        1.2042827        1.2638110        1.3874093
  17052.400        1.2453145        1.4493791        1.1898161        1.2603451        1.1759166        1.2297742        1.2695238        1.1090664        1.3960306        1.4424689        1.1133828        1.2402108        1.2497576        1.2609887        1.2726691        1.3315026        1.5384331
  17052.900        1.3239995        1.5722693        1.2957461        1.3194933        1.2357249        1.3301492        1.3372793        1.1638997        1.4766279        1.5290242        1.1462917        1.2950425        1.3114670        1.3156222        1.3211899        1.4142551        1.6682230
  17053.400        1.4130672        1.6763502        1.3679886        1.3684892        1.2780934        1.4398704        1.3918195        1.2006772        1.5392108        1.5911210        1.1732906        1.3344980        1.3485152        1.3644938        1.3657607        1.4664460        1.8092935
  17053.900        1.4801202        1.7399518        1.4434493        1.4257752        1.3443364        1.5135357        1.4573719        1.2483082        1.5836921        1.6296709        1.1953897        1.3614826        1.3786902        1.3975212        1.3978032        1.5154325        1.9191289
  17054.400        1.5383923        1.7746898        1.5211102        1.4580483        1.3784723        1.5874349        1.4911922        1.2761060        1.6102848        1.6436223        1.2065311        1.3780205        1.4149899        1.4251458        1.4276719        1.5343150        1.9591544
  17054.900        1.5708716        1.7845842        1.5749627        1.4846872        1.4325464        1.6371247        1.5261134        1.2990269        1.6189986        1.6267853        1.2238432        1.3921130        1.4277163        1.4402323        1.4465503        1.5511748        1.9358457
  17055.400        1.5899641        1.7568038        1.6233249        1.4960572        1.4605875        1.6646544        1.5408656        1.3101084        1.6112303        1.5845511        1.2324648        1.3940429        1.4448140        1.4533450        1.4562784        1.5474996        1.8344563
  17055.900        1.5838379        1.6976824        1.6545404        1.5010922        1.4791174        1.6522826        1.5420651        1.3145474        1.5906239        1.5315539        1.2387610        1.3907147        1.4563382        1.4532010        1.4447505        1.5319312        1.7279569
  17056.400        1.5509941        1.6286512        1.6619218        1.4878708        1.4918588        1.6163239        1.5294099        1.3128259        1.5639095        1.4809106        1.2596580        1.3768666        1.4340173        1.4474679        1.4333368        1.5086054        1.6058322
  17056.900        1.5055761        1.5652136        1.6506377        1.4683617        1.4864590        1.5560309        1.5057154        1.3084814        1.5344302        1.4391288        1.2646099        1.3656379        1.4106714        1.4339904        1.4042423        1.4773948        1.4846774
  17057.400        1.4508964        1.4755448        1.6252692        1.4397537        1.4659129        1.4749094        1.4751112        1.3028808        1.5021192        1.4064354        1.2864870        1.3449355        1.3912826        1.4082002        1.3786661        1.4447807        1.4000895
  17058.300        1.3670728        1.3726113        1.5658747        1.3864436        1.4307990        1.3743053        1.4124117        1.2976186        1.4359686        1.3673926        1.3133240        1.3157312        1.3626696        1.3844025        1.3368562        1.3878516        1.3008567
  17059.200        1.2957370        1.3230073        1.5012692        1.3347117        1.3780392        1.2923884        1.3566117        1.2979836        1.3807598        1.3301575        1.3280849        1.2843732        1.3224727        1.3495028        1.3057919        1.3366344        1.2574554
  17060.100        1.2357247        1.2958022        1.4328915        1.2974864        1.3468229        1.2269708        1.3141408        1.3025079        1.3374970        1.2859534        1.3438836        1.2524012        1.2958061        1.3224101        1.2834127        1.2921479        1.2596666
  17061.000        1.2104583        1.2915181        1.3724546        1.2675060        1.3072806        1.2016261        1.2802479        1.3101351        1.2985224        1.2520553        1.3372580        1.2217280        1.2649651        1.2898257        1.2705754        1.2524009        1.2898679
  17062.000        1.1910911        1.3006732        1.3135167        1.2487706        1.2810500        1.1947200        1.2628167        1.3157884        1.2644099        1.2237596        1.3357874        1.1966726        1.2360082        1.2779138        1.2614629        1.2144565        1.3040601
  17063.000        1.1855671        1.2994033        1.2591887        1.2373865        1.2524581        1.1939534        1.2474534        1.3182320        1.2225908        1.1950276        1.3147840        1.1781457        1.2101951        1.2563724        1.2530283        1.1766213        1.3082951
  17064.000        1.1761295        1.2946261        1.2146595        1.2233241        1.2281836        1.1932333        1.2309519        1.3129215        1.1815055        1.1710908        1.2895724        1.1558970        1.1812524        1.2392929        1.2476153        1.1342477        1.2939137
  17065.000        1.1641340        1.2659332        1.1673588        1.2061570        1.2050715        1.1854798        1.2132413        1.2975651        1.1463482        1.1449004        1.2703003        1.1408322        1.1515177        1.2213896        1.2411443        1.1048041        1.2676022
  17066.000        1.1449295        1.2440963        1.1275219        1.1891214        1.1852100        1.1705083        1.1926164        1.2733684        1.1106182        1.1163128        1.2426010        1.1275015        1.1235239        1.1984889        1.2309579        1.0698822        1.2292889
  17067.100        1.1233487        1.1872442        1.0893708        1.1620910        1.1618641        1.1502990        1.1666584        1.2439697        1.0764348        1.0778071        1.2181104        1.1105129        1.0869883        1.1726425        1.2055704        1.0437738        1.1564541
  17068.200        1.0914832        1.1377732        1.0559764        1.1358201        1.1363435        1.1213008        1.1389847        1.2116071        1.0448189        1.0474927        1.1871033        1.0945129        1.0580885        1.1491028        1.1672471        1.0197273        1.0652015
  17069.200        1.0610090        1.0623080        1.0270845        1.1082766        1.1113846        1.0898714        1.1080979        1.1762317        1.0210728        1.0239021        1.1556638        1.0740705        1.0294663        1.1103000        1.1296552       0.99511273       0.98092857
  17070.400        1.0293977       0.99491262       0.99560647        1.0801123        1.0858330        1.0546546        1.0781705        1.1400051       0.99612068       0.99985809        1.1250599        1.0488492        1.0062486        1.0805655        1.0811946       0.97464041       0.89612178
  17071.500       0.99882886       0.92721597       0.97411025        1.0519458        1.0554660        1.0227001        1.0482628        1.1054986       0.97730608       0.97952891        1.0820697        1.0311874       0.98349992        1.0437406        1.0396070       0.95864062       0.83689422
  17072.600       0.96886820       0.87460186       0.95333859        1.0251551        1.0299515       0.99040515        1.0202095        1.0730768       0.95685740       0.96072252        1.0503571        1.0112212       0.96653588        1.0151235        1.0076406       0.93852819       0.79297703
  17073.800       0.94302822       0.84277162       0.93693616       0.99761030        1.0009902       0.96046058       0.99209716        1.0400540       0.93643902       0.93094846        1.0130201       0.99127466       0.94991441       0.98654252       0.97785349       0.91525724       0.77466159
  17075.000       0.92300350       0.83026128       0.92238592       0.97496472       0.97796104       0.93203954       0.96543048        1.0087600       0.91651737       0.91464754       0.98200955       0.97208892       0.94281402       0.96719249       0.96000252       0.89775154       0.77381881
  17076.200       0.90198468       0.82550353       0.90779170       0.95350246       0.95411059       0.90649493       0.94411708       0.98237663       0.90069662       0.90933677       0.95439036       0.95797711       0.92527618       0.95061659       0.95058017       0.87686086       0.78391013
  17077.400       0.88356423       0.83303386       0.89976918       0.93694014       0.93585001       0.88378786       0.92333458       0.95875362       0.89391328       0.90667067       0.93730434       0.94810501       0.91947946       0.93954261       0.94908166       0.86176017       0.79639844
  17078.700       0.87264890       0.84528849       0.89504240       0.92614383       0.92191389       0.86800145       0.91135526       0.94387905       0.89208585       0.90183883       0.92572150       0.93939901       0.90289586       0.93179404       0.94528944       0.86258001       0.82115116
  17079.900       0.86213096       0.86293171       0.89075365       0.91795415       0.91425184       0.85685527       0.90397007       0.93408907       0.89210872       0.90184250       0.91457565       0.93359820       0.91104543       0.93193553       0.94545143       0.86090034       0.85086200
  17081.200       0.85961230       0.89100645       0.88730819       0.91637610       0.91254251       0.85368317       0.90115150       0.92969580       0.89216162       0.90166842       0.91479505       0.92879559       0.89964466       0.92394514       0.94605357       0.86437009       0.87987237
  17082.500       0.86378263       0.92080391       0.88254418       0.92050209       0.91714250       0.85998831       0.90416544       0.93102652       0.89221636       0.90060777       0.91386883       0.92541645       0.89668990       0.92280073       0.94796713       0.86942492       0.92005051
  17083.800       0.87389691       0.95403884       0.88240424       0.92737887       0.93207984       0.87403325       0.91122680       0.93851645       0.89545504       0.90318359       0.91370581       0.92512283       0.89734900       0.92350277       0.94668760       0.87435816       0.95266062
  17085.200       0.89509608       0.98602394       0.88971339       0.94365678       0.94970800       0.89517377       0.92789830       0.95039665       0.90587769       0.91402006       0.91664385       0.92647844       0.90650467       0.92399541       0.94990037       0.88937061       0.98741685
  17086.500       0.90960982        1.0083620       0.90257857       0.96250049       0.97061810       0.91812149       0.94887137       0.96482128       0.92121829       0.92726699       0.91731990       0.93073218       0.92028662       0.93391138       0.95079938       0.90710773        1.0154890
  17087.900       0.93351865        1.0236583       0.92027781       0.98339816       0.99410973       0.94545092       0.97051108       0.97831750       0.94281321       0.94859489       0.91972263       0.94438087       0.93822876       0.94302560       0.95383691       0.93422171        1.0312704
  17089.300       0.96153693        1.0290058       0.94213894        1.0071166        1.0192415       0.97585526       0.99602912       0.98955310       0.96947509       0.97463257       0.92742925       0.95637428       0.95521146       0.96029589       0.96194173       0.96506446        1.0322094
  17090.700       0.98271568        1.0398321       0.96699251        1.0278598        1.0431871        1.0020788        1.0196351       0.99601677       0.99906945        1.0043368       0.92779952       0.97211441       0.97619577       0.97644465       0.97178790       0.99149969        1.0329448
  17092.200        1.0056437        1.0560715       0.99854998        1.0452397        1.0640755        1.0233085        1.0392087        1.0003637        1.0314269        1.0324578       0.93015246       0.98490516       0.98794438       0.99265113       0.98645687        1.0214046        1.0478444
  17093.600        1.0274724        1.0820413        1.0259618        1.0575865        1.0834898        1.0417906        1.0561751        1.0041953        1.0574735        1.0543212       0.94200151        1.0009138        1.0017117        1.0071401        1.0022964        1.0436064        1.0787311
  17095.100        1.0454788        1.1115093        1.0558162        1.0722752        1.0957508        1.0573580        1.0687624        1.0091517        1.0758268        1.0721654       0.95329525        1.0159463        1.0193950        1.0275427        1.0180183        1.0607319        1.1305234
  17096.600        1.0572577        1.1402773        1.0783849        1.0804606        1.1098785        1.0664248        1.0794994        1.0173680        1.0900157        1.0877716       0.96233382        1.0255441        1.0344925        1.0438555        1.0335337        1.0785242        1.1580321
  17098.100        1.0632011        1.1569871        1.0997138        1.0882982        1.1162554        1.0711053        1.0893097        1.0288051        1.1016967        1.0992940       0.98454951        1.0412421        1.0443938        1.0602700        1.0507546        1.0890953        1.1689537
  17099.600        1.0664713        1.1559285        1.1175023        1.0947002        1.1199519        1.0706588        1.0967369        1.0432850        1.1091913        1.1054675        1.0064234        1.0526221        1.0510329        1.0764074        1.0681379        1.0969484        1.1676132
  17101.200        1.0641678        1.1457347        1.1301833        1.0972221        1.1213820        1.0679223        1.1004410        1.0591672        1.1133046        1.1112505        1.0284286        1.0612056        1.0612651        1.0893400        1.0853936        1.1004581        1.1465886
  17102.700        1.0645006        1.1347967        1.1375561        1.0998227        1.1214682        1.0644151        1.1029418        1.0765654        1.1155542        1.1130813        1.0546046        1.0665500        1.0723922        1.1006522        1.0972793        1.1026190        1.1344901
  17104.300        1.0629012        1.1202578        1.1414842        1.1019847        1.1203571        1.0607631        1.1026694        1.0926184        1.1146207        1.1161442        1.0783997        1.0701398        1.0681174        1.1097435        1.1065262        1.1018893        1.1214428
  17105.900        1.0630526        1.1103029        1.1414909        1.1045628        1.1203475        1.0598106        1.1047380        1.1077402        1.1088339        1.1177378        1.0957016        1.0703172        1.0782978        1.1130104        1.1126706        1.0989636        1.1078651
  17107.500        1.0654160        1.0920820        1.1344501        1.1056443        1.1226978        1.0651388        1.1060217        1.1208421        1.1007406        1.1177768        1.1075060        1.0732583        1.0807200        1.1170277        1.1128862        1.0878937        1.0854081
  17109.200        1.0739991        1.0775924        1.1262010        1.1089730        1.1294540        1.0790105        1.1088738        1.1310934        1.0918339        1.1119396        1.1157598        1.0709960        1.0798659        1.1140734        1.1107516        1.0814078        1.0679770
  17110.900        1.0861685        1.0687543        1.1173277        1.1120815        1.1393106        1.0973157        1.1121571        1.1361473        1.0821494        1.1012150        1.1139577        1.0729766        1.0859375        1.1078242        1.1055785        1.0678010        1.0569840
  17112.500        1.0913130        1.0665362        1.1037712        1.1120847        1.1460210        1.1123360        1.1118314        1.1359741        1.0710102        1.0895618        1.1158642        1.0647036        1.0778324        1.1014318        1.0949247        1.0519184        1.0545096
  17114.200        1.0956059        1.0706910        1.0898913        1.1088236        1.1468858        1.1167331        1.1075583        1.1303834        1.0567420        1.0775540        1.1068184        1.0613107        1.0799259        1.0904029        1.0833904        1.0369572        1.0584633
  17116.000        1.0869183        1.0683481        1.0717356        1.0996753        1.1384587        1.1064876        1.0980050        1.1189989        1.0408931        1.0612267        1.1001962        1.0503177        1.0705249        1.0789155        1.0711064        1.0213509        1.0562240
  17117.700        1.0695367        1.0633193        1.0547372        1.0846695        1.1204699        1.0848093        1.0827737        1.1060770        1.0275754        1.0442449        1.0928243        1.0451299        1.0609368        1.0660710        1.0612742        1.0099173        1.0456004
  17119.500        1.0482841        1.0460442        1.0362859        1.0688285        1.0950303        1.0594066        1.0661338        1.0919241        1.0154782        1.0265098        1.0782809        1.0365492        1.0438979        1.0557117        1.0526967        1.0008745        1.0238413
  17121.200        1.0289326        1.0320386        1.0193597        1.0513561        1.0723875        1.0319567        1.0489316        1.0794099        1.0042750        1.0110915        1.0675362        1.0302211        1.0384606        1.0461859        1.0442343       0.99132920        1.0044137
  17123.000        1.0090623        1.0121769        1.0031081        1.0376028        1.0471173        1.0085774        1.0371055        1.0690872       0.99257454       0.99880676        1.0540884        1.0215138        1.0182946        1.0368044        1.0355869       0.97840990       0.99388579
  17124.800       0.99146885        1.0008617       0.98674181        1.0237189        1.0284947       0.99157935        1.0224509        1.0589835       0.98288190       0.98946357        1.0326456        1.0143964        1.0073512        1.0277834        1.0267280       0.97000066       0.98912997
  17126.700       0.98126337       0.99099229       0.97569682        1.0129258        1.0116324       0.97848378        1.0121234        1.0497451       0.97498272       0.97785550        1.0174278        1.0041958       0.99908920        1.0162365        1.0182842       0.95908314       0.98265712
  17128.500       0.97180099       0.97747975       0.96595505        1.0048117        1.0012882       0.96899761        1.0007812        1.0394469       0.96873799       0.96646688        1.0011233       0.99854416       0.98323388        1.0100274        1.0122373       0.95267216       0.97732447
  17130.400       0.96673751       0.96800172       0.95729113       0.99830045       0.99226874       0.96151377       0.99309957        1.0279967       0.96413171       0.96336523       0.98859338       0.99371914       0.97239372        1.0017531        1.0070153       0.94974934       0.96919919
  17132.300       0.95981224       0.96712491       0.95425953       0.99322609       0.98659149       0.95615502       0.98799740        1.0168645       0.96296805       0.96838902       0.98094912       0.99115785       0.96686217       0.99914715        1.0068460       0.94908627       0.96726240
  17134.200       0.95597989       0.97639387       0.95255471       0.98976325       0.98350041       0.95160573       0.98378731        1.0059048       0.96475169       0.97392913       0.97539231       0.98664950       0.96983817       0.99642409        1.0042151       0.95386173       0.98081028
  17136.100       0.95714915       0.98788316       0.95500751       0.98879757       0.98364311       0.94870241       0.98264514       0.99542035       0.96823524       0.98120469       0.97255528       0.98538741       0.96445895       0.99393210        1.0047993       0.95693159       0.99274085
  17138.100       0.95344281       0.99381962       0.95950895       0.98920002       0.98112131       0.94685830       0.98222237       0.98930611       0.97294940       0.98706708       0.97280514       0.98599836       0.96183001       0.99022426        1.0037387       0.96612077       0.99970836
  17140.000       0.95454597        1.0026612       0.96836808       0.99087741       0.98296764       0.94638244       0.98368116       0.98652017       0.97612114       0.99021602       0.97271977       0.98366163       0.96846695       0.99274497        1.0022873       0.97003142        1.0101595
  17142.000       0.95885403        1.0056116       0.97396393       0.99309777       0.98594718       0.94882179       0.98528156       0.98710694       0.97636203       0.99191204       0.97628375       0.98542538       0.96718612       0.99155666       0.99918868       0.97584738        1.0111826
  17144.000       0.96256783        1.0099470       0.98292879       0.99538928       0.99352035       0.95517755       0.99055325       0.99036869       0.98118237       0.99695776       0.97780009       0.98655274       0.97078311       0.99171580       0.99389069       0.97989923        1.0083264
  17146.100       0.97128688        1.0113192       0.98921787        1.0014238        1.0014744       0.96457832       0.99653384       0.99479506       0.99127700        1.0045719       0.97999065       0.98603208       0.97740208       0.99110388       0.99302105       0.99037893        1.0092872
  17148.100       0.98053110        1.0138769       0.99793147        1.0076935        1.0118966       0.97795924        1.0035440       0.99963540       0.99988365        1.0138525       0.98325343       0.99080739       0.98437297       0.99474671       0.99355728       0.99667131        1.0137903
  17150.200       0.99086275        1.0141182        1.0041590        1.0135300        1.0238320       0.99325005        1.0111736        1.0038854        1.0050396        1.0188401       0.98527293       0.99128461       0.98902556       0.99603280       0.99647799        1.0036395        1.0170090
  17152.300        1.0020439        1.0201642        1.0105297        1.0204418        1.0357879        1.0069782        1.0197121        1.0088216        1.0075615        1.0205007       0.98535308       0.99396177       0.99712414       0.99943934        1.0008452        1.0088745        1.0143384
  17154.400        1.0073241        1.0197920        1.0177198        1.0250945        1.0413247        1.0127651        1.0246655        1.0138841        1.0100559        1.0214027       0.98670226       0.99617953       0.99688545        1.0019550        1.0035753        1.0138727        1.0118648
  17156.500        1.0065276        1.0154779        1.0231745        1.0281925        1.0397621        1.0094361        1.0261405        1.0181713        1.0122419        1.0233624       0.98731855       0.99734121        1.0009980        1.0084274        1.0075035        1.0168047        1.0126226
  17158.600        1.0018627        1.0070315        1.0269388        1.0270175        1.0363075        1.0012415        1.0264638        1.0211867        1.0123016        1.0229976       0.99482116       0.99824170        1.0021226        1.0118413        1.0106711        1.0158553        1.0059515
  17160.800       0.99617877        1.0057266        1.0324732        1.0245737        1.0298835       0.99445997        1.0233639        1.0220927        1.0114520        1.0212874       0.99747112        1.0040088        1.0029195        1.0131684        1.0143483        1.0153218       0.99566574
  17162.900       0.99489009        1.0040755        1.0348491        1.0237846        1.0258213       0.99364807        1.0205844        1.0213334        1.0115659        1.0193824       0.99929424        1.0046290        1.0066182        1.0177623        1.0162192        1.0149232       0.99257690
  17165.100       0.99847565        1.0043338        1.0381443        1.0252661        1.0281645       0.99992391        1.0217523        1.0205605        1.0122990        1.0157387        1.0023441        1.0063929        1.0058519        1.0178104        1.0173536        1.0122298       0.99557153
  17167.400        1.0041650        1.0079702        1.0384714        1.0261531        1.0319251        1.0123821        1.0253302        1.0204162        1.0127495        1.0151173        1.0034398        1.0093612        1.0103355        1.0241822        1.0185015        1.0103548       0.99870286
  17169.600        1.0087701        1.0186819        1.0365231        1.0299374        1.0399399        1.0282304        1.0284473        1.0203850        1.0119799        1.0190231        1.0065309        1.0107732        1.0096424        1.0251034        1.0192049        1.0064555        1.0118803
  17171.800        1.0176133        1.0322800        1.0354644        1.0324547        1.0475910        1.0457038        1.0321618        1.0203465        1.0104974        1.0234563        1.0056222        1.0119802        1.0214210        1.0257158        1.0204683        1.0076645        1.0214455
  17174.100        1.0242065        1.0402221        1.0322865        1.0335838        1.0528207        1.0581852        1.0351859        1.0202706        1.0107591        1.0256587        1.0058840        1.0135434        1.0191008        1.0280356        1.0282406        1.0087924        1.0388404
  17176.400        1.0273735        1.0519788        1.0293945        1.0350642        1.0570606        1.0653693        1.0384516        1.0204268        1.0114674        1.0272091        1.0095531        1.0106526        1.0219259        1.0296849        1.0291517        1.0069985        1.0488509
  17178.700        1.0282956        1.0540957        1.0251888        1.0348369        1.0570524        1.0621476        1.0371985        1.0213347        1.0117737        1.0256664        1.0126941        1.0104665        1.0202256        1.0282503        1.0302699        1.0077159        1.0472915
  17181.100        1.0270626        1.0503312        1.0192004        1.0339871        1.0553725        1.0536131        1.0350315        1.0232817        1.0091823        1.0160435        1.0141434        1.0097314        1.0179397        1.0261021        1.0263831        1.0068799        1.0508070
  17183.400        1.0221573        1.0472643        1.0152766        1.0305879        1.0500878        1.0446073        1.0294210        1.0256737        1.0046687        1.0033492        1.0171865        1.0091203        1.0170631        1.0254572        1.0239470        1.0048093        1.0501203
  17185.800        1.0166809        1.0371545        1.0092031        1.0257419        1.0431116        1.0355718        1.0258711        1.0288648        1.0007263        1.0044739        1.0175304        1.0091050        1.0127692        1.0218668        1.0203981        1.0015284        1.0407512
  17188.200        1.0084432        1.0291724        1.0051864        1.0217486        1.0337550        1.0257079        1.0195425        1.0334575       0.99760209        1.0145695        1.0217372        1.0084586        1.0111121        1.0165792        1.0166222       0.99485818        1.0314076
  17190.600        1.0034717        1.0223195        1.0023426        1.0170125        1.0254340        1.0183769        1.0144938        1.0382449       0.99522242        1.0101325        1.0217468        1.0043525        1.0033685        1.0131588        1.0155051       0.99253363        1.0224598
  17193.000       0.99754533        1.0099376       0.99734805        1.0144156        1.0167544        1.0119387        1.0115243        1.0419147       0.99271267       0.99419758        1.0207320        1.0000029        1.0018571        1.0113322        1.0139501       0.98834810        1.0032176
  17195.400       0.99203958       0.99454062       0.99125952        1.0099413        1.0089451        1.0066600        1.0073836        1.0436604       0.98932746       0.98799235        1.0189603       0.99811025       0.99591712        1.0073669        1.0161331       0.98630221       0.99180005
  17197.900       0.98772616       0.95660710       0.98841478        1.0074558        1.0042068        1.0030052        1.0061272        1.0426593       0.98458438       0.98966954        1.0192066       0.99814125       0.99219420        1.0045334        1.0127864       0.98622198       0.98102894
  17200.400       0.98523981       0.92469664       0.98488015        1.0051243       0.99940083       0.99974182        1.0056526        1.0391626       0.97971900       0.98472250        1.0158207       0.99523367       0.99141061        1.0037610        1.0070747       0.98365067       0.97415052
  17202.900       0.98143905       0.90829022       0.98195752        1.0012689       0.99496543       0.99630862        1.0036332        1.0323818       0.97633212       0.97992404        1.0109828       0.99441795       0.98951202       0.99898409        1.0059360       0.98061294       0.96347237
  17205.400       0.97912356       0.90324903       0.98130782       0.99831492       0.99116068       0.99255235       0.99908312        1.0219152       0.97438882       0.98140580        1.0058293       0.99240913       0.98575875       0.99940550        1.0042167       0.98045727       0.96383946
  17207.900       0.97826344       0.89820784       0.98041877       0.99443787       0.98767380       0.99005443       0.99408940        1.0090077       0.97502227       0.98568670       0.99869011       0.98972166       0.98331002       0.99545440        1.0002009       0.97735147       0.97125889
  17210.500       0.97666680       0.89296500       0.98009984       0.98999744       0.98563644       0.98867788       0.98925106       0.99592306       0.97687486       0.98978663       0.99189963       0.98946191       0.97866960       0.99464135       0.99680665       0.97790525       0.97681038
  17213.100       0.97706262       0.89163955       0.97905892       0.98542634       0.98514210       0.98843369       0.98625968       0.98387694       0.97804725       0.99230450       0.98758368       0.98780251       0.97982168       0.99362868       0.99469157       0.97887016       0.98229246
  17215.700       0.97632482       0.89031409       0.98169265       0.98468317       0.98563581       0.98817660       0.98319697       0.97441795       0.97949645       0.98860720       0.97999979       0.98810803       0.98217487       0.99347418       0.99284905       0.98023793       0.97814995
  17218.300       0.97872132       0.89971237       0.98266126       0.98498897       0.98668265       0.98771774       0.98321567       0.96965076       0.98217877       0.98009768       0.97817495       0.98732128       0.98009531       0.99024021       0.98923873       0.98479238       0.97147284
  17220.900       0.97952246       0.89118897       0.98484225       0.98648770       0.98713265       0.98719625       0.98310976       0.96752916       0.98415393       0.97667118       0.97488546       0.98689117       0.98039495       0.98851738       0.98580160       0.98773864       0.96897639
  17223.600       0.97775992       0.88607835       0.98656214       0.98722237       0.98757620       0.98773396       0.98394717       0.96801062       0.98680899       0.97816826       0.97509517       0.98779193       0.97819391       0.98823233       0.98638651       0.98809042       0.96910942
  17226.200       0.98196772       0.93607989       0.98934392       0.98892633       0.98988983       0.98909810       0.98665560       0.97142981       0.98983350       0.98150387       0.97603969       0.99022490       0.98251029       0.99294325       0.98577749       0.99237168       0.97283630
  17228.900       0.98317425       0.98400311       0.99191786       0.99248946       0.99351380       0.99214987       0.99170983       0.97848006       0.99275788       0.98652825       0.97506520       0.98976372       0.98444932       0.99241744       0.98545511       0.99353901       0.98373058
  17231.600       0.98960002       0.99525925       0.99493278       0.99767626       0.99806517       0.99602345       0.99742025       0.98839710       0.99473333       0.99386626       0.97740706       0.99249986       0.98977627       0.99293611       0.98737283       0.99658639       0.98649105
  17234.400       0.99462159        1.0038960       0.99793709        1.0024719        1.0026777        1.0002236        1.0039475       0.99847968       0.99644828       0.99473204       0.98050580       0.99357412       0.99709836       0.99598100       0.99006700       0.99996717       0.99597618
  17237.100       0.99597341        1.0140802        1.0024587        1.0087898        1.0092442        1.0049712        1.0085809        1.0073487       0.99769307       0.99057871       0.99049032       0.99879863       0.99717106        1.0034521       0.99598137        1.0012458        1.0056253
  17239.900        1.0014742        1.0189319        1.0054305        1.0136412        1.0137767        1.0101930        1.0136042        1.0155756        1.0019389       0.98882186       0.99589902       0.99995892       0.99432764        1.0043986        1.0021531        1.0036006        1.0114760
  17242.700        1.0077975        1.0206046        1.0091822        1.0177623        1.0170340        1.0146729        1.0181638        1.0228838        1.0073434       0.99119117       0.99862451        1.0025620        1.0060729        1.0068307        1.0070422        1.0087095        1.0157931
  17245.500        1.0066291        1.0190136        1.0129514        1.0195988        1.0187508        1.0156664        1.0196045        1.0270010        1.0103751       0.99309429        1.0017443        1.0011578        1.0042646        1.0089861        1.0097850        1.0058760        1.0160831
  17248.300        1.0060071        1.0180948        1.0119653        1.0191347        1.0170072        1.0133995        1.0197913        1.0280469        1.0100427       0.99004165        1.0079383        1.0016384        1.0068865        1.0078571        1.0118362        1.0048637        1.0138183
  17251.100        1.0051653        1.0175021        1.0111496        1.0161542        1.0154301        1.0121703        1.0174541        1.0263539        1.0083927       0.98869008        1.0082842        1.0026819        1.0060660        1.0091908        1.0102942        1.0050998        1.0130092
  17254.000        1.0071321        1.0173409        1.0112140        1.0153305        1.0140732        1.0120875        1.0170315        1.0221634        1.0064867       0.98704839        1.0091588        1.0041209        1.0029489        1.0072101        1.0098538        1.0043027        1.0128257
  17256.900        1.0045671        1.0195434        1.0102461        1.0112755        1.0131675        1.0125395        1.0140132        1.0157386        1.0043490       0.98915502        1.0116419        1.0018303        1.0049469        1.0090425        1.0112264        1.0011154        1.0167266
  17259.800        1.0074936        1.0234748        1.0092085        1.0088745        1.0155575        1.0137455        1.0092517        1.0076146        1.0031716       0.99802569        1.0089425        1.0011833        1.0081630        1.0080293        1.0096229        1.0019610        1.0160552
  17262.700        1.0093617        1.0221197        1.0092395        1.0056970        1.0182534        1.0155461        1.0052692        1.0012526        1.0036659        1.0027723        1.0076544        1.0025594        1.0094872        1.0070332        1.0092593        1.0026505        1.0158457
  17265.600        1.0094378        1.0207271        1.0090919        1.0038102        1.0198052        1.0171305        1.0040551       0.99611715        1.0049013        1.0011545        1.0065148        1.0025866        1.0071393        1.0080740        1.0072633        1.0020567        1.0144955
  17268.600        1.0108324        1.0151355        1.0070257        1.0035125        1.0216431        1.0175416        1.0024615       0.99285083        1.0057896        1.0005857        1.0040129        1.0024758        1.0053977        1.0084968        1.0057680        1.0009941        1.0061875
  17271.600        1.0111871        1.0130039        1.0046596        1.0025371        1.0202722        1.0163929        1.0032625       0.99224583        1.0047754        1.0019968        1.0049984        1.0035304        1.0030327        1.0056446        1.0033773        1.0030856        1.0012897
  17274.600        1.0080032        1.0106931        1.0031026        1.0033149        1.0173828        1.0138436        1.0033408       0.99361619        1.0030077        1.0009864        1.0023097        1.0034932        1.0038663        1.0073608        1.0048167        1.0000190        1.0016386
  17277.600        1.0048233        1.0075982        1.0020228        1.0020617        1.0124303        1.0095885        1.0037089       0.99587189        1.0017458       0.99976402        1.0018521        1.0004188        1.0034060        1.0064565        1.0033767        1.0020958       0.99948357
  17280.600        1.0023327        1.0064100        1.0003196        1.0017242        1.0065175        1.0043470        1.0053436       0.99841270        1.0001567        1.0003639       0.99939705        1.0037488        1.0016969        1.0057480        1.0011576       0.99990731       0.99325438
  17283.700       0.99746632        1.0017009       0.99925920       0.99915590       0.99841559       0.99831013        1.0035410        1.0018288       0.99923378        1.0010467       0.99985317        1.0013803       0.99665620        1.0026505       0.99839246       0.99960013       0.99017332
  17286.800       0.99245687       0.99867257       0.99569898       0.99887040       0.99191591       0.99343055       0.99965618        1.0053082       0.99958926       0.99862429       0.99860609        1.0017419       0.99798983        1.0017626       0.99945511       0.99812763       0.98382523
  17289.800       0.99216870       0.99287694       0.99660538       0.99793475       0.98784745       0.99204574       0.99667979        1.0077603       0.99974150       0.99324472        1.0012208        1.0005961       0.99756001        1.0015102       0.99997238       0.99702519       0.97934420
  17293.000       0.99063499       0.99029308       0.99455727       0.99852845       0.98605049       0.99291066       0.99694505        1.0098575       0.99716691       0.98967880        1.0040360        1.0021865       0.99301413        1.0021711        1.0011961       0.99735745       0.97697013
  17296.100       0.99308419       0.99116540       0.99361756        1.0001263       0.98753565       0.99414225       0.99499268        1.0113742       0.99388411       0.98902885        1.0018999        1.0004090       0.99675983        1.0005652        1.0025545       0.99645626       0.97271461
  17299.200       0.99377995       0.98908678       0.99274897        1.0003310       0.98921189       0.99480951       0.99483012        1.0126646       0.99467387       0.99032013        1.0017708       0.99911982       0.99627630        1.0019660        1.0029099       0.99697217       0.97317030
  17302.400       0.99424959       0.98909960       0.99079464       0.99992381       0.99010803       0.99516630       0.99989472        1.0129012       0.99729811       0.99458265        1.0047009        1.0010885       0.99947881        1.0003342        1.0034454       0.99823184       0.98208784
  17305.600       0.99478263       0.99375815       0.99184313       0.99931109       0.99194345       0.99533582        1.0019881        1.0114490       0.99883933       0.99860285        1.0037161        1.0009273       0.99945502        1.0009231        1.0061623       0.99702112       0.97991914
  17308.800       0.99579274       0.99782009       0.99276430       0.99896374       0.99246458       0.99579149        1.0014566        1.0087951       0.99935545       0.99403937        1.0002765        1.0003073        1.0000046        1.0001137        1.0060131       0.99907115       0.98353361
  17312.000       0.99933940        1.0030125       0.99199024       0.99881193       0.99404401       0.99639743        1.0010088        1.0057127       0.99909705       0.98762042        1.0015019        1.0004984        1.0011715        1.0004898        1.0053666       0.99873567       0.98586924
  17315.300       0.99891189        1.0038603       0.99337713       0.99824507       0.99622231       0.99746725       0.99957790        1.0021740       0.99860207       0.98312346        1.0003481       0.99891782       0.99939805       0.99870724        1.0033368       0.99879294       0.99755755
  17318.500       0.99901034        1.0038634       0.99563001       0.99712062       0.99710686       0.99818952       0.99706825       0.99834750       0.99967864       0.98543925       0.99920043       0.99948054       0.99982709       0.99708225        1.0036824        1.0004352       0.99660500
  17321.800       0.99838909        1.0014139       0.99529797       0.99767279       0.99897308       0.99908391       0.99651408       0.99470443        1.0014572       0.99192448       0.99624520       0.99992989        1.0018996       0.99812099        1.0014083        1.0002069       0.99141068
  17325.100        1.0015964        1.0027634       0.99808005       0.99666897        1.0004902        1.0000898       0.99675332       0.99101381        1.0026926       0.99678949       0.99797374       0.99873303        1.0001512       0.99788650        1.0000417        1.0007571       0.99419929
  17328.400        1.0023006        1.0064253       0.99679851       0.99669285        1.0017129        1.0009556       0.99603642       0.98672348        1.0031118       0.99081613       0.99464500        1.0009016        1.0024072       0.99622547       0.99995391        1.0013130       0.99412259
  17331.800        1.0038692        1.0076472       0.99787089       0.99501577        1.0018419        1.0016245       0.99744150       0.98341926        1.0035253       0.98626726       0.99590076        1.0003738        1.0019764       0.99618049       0.99862130        1.0017415        1.0041536
  17335.100        1.0047803        1.0111019       0.99839363       0.99610645        1.0024572        1.0016722       0.99446550       0.98130890        1.0042882       0.98375189       0.99696230       0.99766082       0.99833254       0.99834945       0.99669658        1.0009240        1.0099687
  17338.500        1.0025202        1.0160060       0.99990963       0.99585824        1.0014854        1.0009888       0.99543118       0.98244176        1.0046423       0.98603924       0.99361282        1.0006737       0.99795351       0.99694154       0.99568361        1.0020886        1.0088849
  17341.900        1.0028447        1.0163941        1.0013417       0.99781351        1.0009075        1.0006620       0.99779326       0.98590370        1.0036764       0.99414200       0.99265152       0.99858121       0.99662115       0.99677352       0.99608662        1.0027443        1.0051155
  17345.300        1.0028959        1.0121145        1.0004587       0.99673185        1.0002853        1.0006919       0.99999758       0.98940686        1.0028949       0.99299023       0.99702969       0.99909338       0.99885309       0.99821169       0.99557333        1.0019888        1.0039164
  17348.700        1.0029367        1.0067634        1.0007140       0.99853762        1.0004287        1.0010180       0.99830525       0.99366709        1.0031369       0.99517133       0.99364518       0.99965920       0.99918710       0.99951678       0.99453643        1.0003766       0.99340280
  17352.200        1.0015045        1.0023751        1.0025358       0.99995966       0.99967234        1.0004550       0.99824277       0.99823570        1.0047749       0.99895406       0.99537818       0.99941838        1.0044795       0.99795069       0.99594570        1.0010499       0.99194146
  17355.700        1.0028046        1.0033290        1.0030093        1.0005156       0.99815828       0.99979064       0.99940702        1.0023471        1.0050681        1.0001080       0.99618612        1.0009983        1.0021556       0.99897907       0.99786179        1.0027801       0.98988695
  17359.200        1.0001626        1.0006283        1.0018797        1.0003632       0.99668478       0.99822790        1.0018691        1.0053088        1.0041944       0.99702099       0.99667322        1.0001318        1.0012332       0.99690551       0.99752676        1.0023042       0.99119060
  17362.700       0.99801510        1.0007282        1.0016247       0.99985637       0.99266336       0.99622822        1.0011529        1.0066349        1.0033665       0.99755988       0.99824880        1.0004209        1.0046096       0.99881260       0.99848734        1.0032931       0.99029738
  17366.200       0.99704670        1.0014356        1.0004555       0.99873652       0.99116039       0.99506485       0.99757815        1.0059370        1.0019940        1.0002074        1.0003415        1.0000661       0.99837110       0.99796475       0.99908207        1.0028513       0.99399858
  17369.700       0.99812908       0.99982211        1.0003566       0.99814173       0.99147031       0.99543924       0.99597617        1.0040985       0.99936925        1.0021199        1.0053788       0.99994983       0.99843685        1.0002721        1.0000520        1.0035431       0.99499634
  17373.300       0.99902677        1.0020362       0.99894445       0.99805440       0.99381136       0.99700811       0.99540523        1.0021934       0.99811560        1.0014112        1.0034604       0.99912056        1.0005348       0.99889143        1.0004053        1.0034110       0.98684528
  17376.900        1.0009054       0.99991496       0.99845314       0.99828779       0.99716975       0.99864948       0.99661067        1.0008930       0.99964634        1.0016376        1.0054936       0.99947280        1.0001877       0.99915521        1.0014628        1.0030092       0.98597591
  17380.500        1.0021984       0.99954528       0.99816339       0.99903728        1.0001870       0.99986682       0.99800281       0.99975420        1.0016682       0.99939893        1.0064328        1.0014859        1.0068307       0.99867618        1.0006598        1.0029519       0.98551860
  17384.100        1.0029739       0.99900188       0.99711630       0.99883929        1.0014720        1.0009167       0.99648219       0.99934221        1.0021044       0.99872105        1.0049192        1.0007128        1.0034566       0.99994681       0.99995693        1.0015588       0.98284294
  17387.800        1.0046533       0.99832557       0.99685605        1.0003521        1.0027764        1.0012006        1.0013893        1.0002604        1.0014574       0.99634570        1.0057541        1.0018631        1.0014369        1.0012845        1.0001014        1.0032545       0.98504680
  17391.400        1.0056285       0.99789157       0.99706039        1.0001704        1.0030909        1.0011973        1.0019112        1.0014217        1.0019401       0.98913390        1.0041522        1.0005284        1.0044159       0.99869830       0.99888521        1.0020677       0.98430164
  17395.100        1.0024892       0.99730899       0.99718383        1.0000354        1.0025366        1.0004980        1.0004052        1.0021520        1.0015837       0.98692249        1.0024061        1.0013256        1.0027149        1.0001393        1.0005103        1.0005953       0.99226621
  17398.800        1.0032815        1.0017796       0.99754020       0.99937872        1.0009310       0.99904621       0.99922694        1.0015685       0.99885622       0.99200408        1.0000474        1.0028196        1.0062213        1.0003585        1.0002748        1.0017824       0.99188473
  17402.500        1.0018684        1.0044308       0.99588727       0.99972994       0.99975457       0.99759696       0.99752394       0.99935943       0.99769322       0.99435319       0.99907702       0.99916122        1.0026164        1.0005953        1.0004856        1.0022444       0.98439333
  17406.300        1.0028074        1.0036638       0.99610262       0.99764958       0.99651039       0.99696504       0.99602850       0.99635151       0.99996301       0.98890046        1.0016928        1.0006172        1.0013492       0.99945774        1.0002202        1.0019114       0.99049552
  17410.000        1.0030193        1.0091804       0.99666190       0.99661007       0.99733753       0.99724200       0.99657029       0.99475924        1.0022488       0.98774949       0.99701983        1.0012545        1.0003410       0.99989439       0.99981949       0.99936418       0.99543228
  17413.800        1.0023154        1.0093677       0.99484120       0.99658443       0.99627125       0.99763961       0.99857084       0.99421212        1.0037647       0.99325526       0.99800605        1.0011720        1.0008148       0.99866165       0.99913750        1.0010571       0.99459173
  17417.600        1.0027798        1.0164369       0.99616567       0.99563734       0.99627617       0.99727728       0.99818949       0.99393155        1.0048835       0.99621295       0.99710604        1.0011834       0.99844085       0.99798051       0.99819697        1.0005849        1.0022001
  17421.400        1.0011236        1.0170797       0.99659153       0.99546258       0.99482596       0.99633682       0.99607453       0.99391490        1.0040535       0.99577568       0.99787051        1.0006728       0.99765119       0.99870342       0.99665102        1.0022178        1.0051658
  17425.200       0.99947654        1.0185135       0.99732227       0.99543477       0.99345389       0.99529465       0.99428635       0.99456363        1.0021140       0.99508507       0.99788606        1.0002153        1.0019000       0.99774041       0.99930134        1.0029841        1.0097404
  17429.100       0.99916748        1.0149308       0.99615609       0.99628496       0.99297041       0.99468444       0.99485971       0.99598097        1.0001813       0.99313324       0.99713776       0.99998348       0.99742468       0.99811310       0.99758153        1.0000080        1.0091124
  17433.000       0.99770125        1.0069664       0.99606295       0.99650459       0.99382203       0.99467818       0.99600748       0.99773419       0.99886038       0.99269029        1.0014659       0.99976034       0.99889309       0.99797099       0.99667815        1.0028425       0.99606278
  17436.900       0.99826523       0.99836948       0.99676941       0.99844185       0.99368355       0.99505383       0.99931934       0.99953228       0.99876904       0.99569548        1.0003864        1.0006422       0.99919687       0.99852724       0.99811914        1.0021984       0.99022504
  17440.800        1.0002642       0.99349565       0.99888638        1.0007021       0.99477065       0.99597772        1.0019800        1.0011011       0.99907570       0.99537222       0.99995705        1.0007550        1.0007188       0.99742116       0.99668967        1.0027307       0.98684095
  17444.700        1.0001849       0.99662521       0.99875923        1.0002859       0.99709913       0.99695793        1.0014052        1.0019548       0.99975867       0.99366052        1.0004547        1.0001416       0.99819877       0.99908018       0.99667267        1.0021737       0.98696614
  17448.700        1.0009666        1.0008728       0.99868208        1.0012436       0.99922743       0.99763819        1.0013854        1.0029851        1.0006723       0.99586686        1.0007849        1.0002379        1.0010419       0.99877616       0.99592905        1.0017400       0.99129651
  17452.600        1.0022876        1.0038167       0.99759648        1.0018342        1.0003321       0.99829277        1.0003691        1.0030726        1.0009410       0.99634136        1.0009314        1.0009939       0.99958907       0.99925177       0.99858965        1.0039011       0.98867673
  17456.600        1.0011666        1.0047444       0.99862847        1.0025256        1.0015290       0.99923701       0.99991571        1.0026668        1.0012964       0.99751324        1.0007662       0.99954660        1.0052128       0.99783375       0.99879337        1.0031933       0.99263549
  17460.600        1.0036036        1.0014834       0.99894747        1.0023760        1.0028706        1.0000453       0.99876564        1.0028301        1.0017615       0.99667272        1.0005834       0.99902134        1.0010283       0.99939607       0.99891913        1.0026814        1.0013751
  17464.600        1.0036254        1.0032365       0.99928788        1.0026753        1.0048719        1.0008261        1.0032955        1.0035557        1.0013518       0.99146628       0.99961311        1.0006888       0.99975652       0.99961933       0.99983399        1.0023861       0.99980636
  17468.700        1.0041204       0.99774216        1.0007208        1.0033951        1.0051683        1.0011229        1.0056323        1.0039674        1.0002003       0.99078746       0.99797583        1.0013225        1.0042674        1.0001386       0.99814728        1.0010734        1.0058396
  17472.700        1.0048076       0.98991827        1.0020129        1.0032013        1.0056259        1.0010389        1.0048695        1.0038565       0.99924264       0.99729281        1.0004430        1.0010919        1.0002298       0.99926271       0.99934267        1.0011938        1.0042634
  17476.800        1.0029565       0.98210912       0.99982085        1.0027360        1.0070100        1.0010564        1.0040263        1.0030111       0.99853049        1.0023858       0.99869189        1.0004127       0.99830053       0.99825114       0.99961118        1.0022080        1.0095801
  17480.900        1.0027267       0.98082970        1.0001542        1.0032288        1.0066838        1.0007895        1.0023344        1.0014400       0.99868224        1.0001401        1.0011652        1.0009905        1.0004898        1.0003519       0.99833961        1.0021502        1.0037471
  17485.000        1.0020592       0.99005392        1.0001667        1.0018508        1.0063188        1.0004328        1.0026535        1.0001122       0.99955259       0.99633502       0.99729495        1.0009130        1.0037637        1.0020788        1.0009004        1.0012827       0.99948663
  17489.200        1.0024394       0.99566595        1.0003977        1.0027296        1.0046809       0.99999396        1.0029870       0.99916479        1.0016620       0.99879289        1.0006524        1.0016327       0.99705151       0.99972948        1.0001459        1.0009093        1.0070838
  17493.300        1.0011906        1.0053500        1.0000421        1.0015442        1.0044911       0.99988641        1.0039260       0.99908275        1.0034600       0.99763452        1.0002260        1.0012721        1.0014199        1.0006312       0.99932723        1.0031568        1.0068929
  17497.500        1.0002806        1.0091328        1.0004622        1.0019854        1.0044308       0.99990893        1.0040169       0.99958427        1.0028420       0.99727466        1.0005581        1.0011564        1.0009402       0.99939243       0.99811130        1.0003339        1.0078426
  17501.700        1.0012057        1.0126819        1.0000012        1.0025982        1.0041374        1.0002124        1.0030457        1.0010949        1.0024289        1.0002457        1.0016610        1.0010452        1.0034048       0.99970594        1.0000887        1.0010060        1.0109286
  17505.900        1.0006134        1.0120141       0.99894513        1.0035579        1.0061752        1.0006369        1.0043223        1.0036381        1.0021626        1.0010757        1.0010716       0.99972013        1.0041185       0.99985617        1.0012886        1.0010312        1.0115155
  17510.200        1.0016669        1.0117864       0.99928673        1.0044648        1.0081305        1.0013298        1.0052374        1.0064114        1.0028937        1.0031037        1.0028065        1.0015237        1.0010665        1.0016402        1.0005911        1.0013557        1.0144462
  17514.400        1.0020190        1.0096843       0.99793061        1.0060115        1.0115349        1.0018456        1.0051379        1.0084527        1.0033464        1.0031110        1.0028423       0.99803189       0.99850911        1.0009654        1.0004881        1.0009488        1.0130136
  17518.700        1.0020837        1.0084448       0.99768284        1.0065140        1.0095667        1.0021070        1.0086482        1.0101063        1.0039764        1.0021327        1.0012877       0.99948039        1.0020039        1.0014123       0.99938839        1.0002121        1.0110579
  17523.000        1.0010829        1.0044304       0.99905398        1.0066477        1.0100948        1.0019977        1.0095303        1.0110612        1.0016623        1.0032861        1.0031424       0.99933495        1.0042619        1.0010986        1.0000675        1.0006673        1.0053659
  17527.300       0.99955567       0.99996692       0.99918706        1.0072743        1.0100566        1.0017214        1.0099167        1.0123566       0.99832818        1.0054784        1.0027393       0.99994131        1.0030743        1.0001605       0.99969253        1.0007002        1.0046868
  17531.600       0.99984906       0.99334869       0.99870071        1.0078824        1.0113299        1.0018785        1.0084717        1.0131820       0.99755830        1.0069125        1.0013973        1.0006969       0.99869416        1.0007669        1.0005493       0.99980508       0.99992577
  17536.000       0.99999961       0.99153085       0.99748307        1.0077263        1.0119695        1.0020525        1.0082758        1.0131199       0.99875271        1.0039625        1.0007196        1.0009747       0.99963968        1.0002471        1.0002510       0.99757377       0.99717852
  17540.300       0.99921537       0.99092779       0.99754168        1.0075547        1.0129838        1.0018183        1.0085634        1.0127052       0.99872055       0.99969601        1.0018875       0.99836838        1.0000682        1.0006957        1.0002220       0.99878430       0.99377833
  17544.700       0.99791125       0.99338651       0.99745692        1.0073020        1.0140506        1.0017443        1.0102890        1.0127899       0.99861227        1.0035477        1.0016819       0.99853882       0.99911967       0.99961899        1.0009305       0.99648753       0.99528480
  17549.100       0.99860145       0.99697107       0.99662967        1.0084630        1.0139433        1.0021568        1.0114333        1.0128506       0.99632876        1.0079723        1.0001834        1.0015714       0.99767456        1.0004858        1.0029961       0.99742878       0.99988536
  17553.500       0.99811495       0.99864015       0.99775359        1.0092843        1.0127124        1.0019516        1.0108284        1.0127068       0.99796216        1.0101772       0.99947326       0.99905633        1.0000049        1.0005582        1.0013795       0.99594645        1.0006628
  17558.000       0.99733583       0.99815271       0.99784775        1.0092860        1.0128501        1.0017649        1.0104153        1.0125714        1.0005969        1.0086230       0.99933842       0.99849780       0.99460001        1.0001962        1.0019559       0.99682458        1.0037312
  17562.400       0.99513347       0.99885527       0.99787910        1.0086326        1.0118755        1.0016384        1.0075754        1.0112018        1.0005802        1.0106900       0.99769726       0.99960429       0.99938942        1.0004988        1.0010323       0.99603273        1.0110830
  17566.900       0.99548825       0.99578787       0.99897842        1.0084535        1.0118090        1.0017078        1.0086613        1.0094318       0.99603563        1.0137768       0.99838931       0.99906515       0.99520979        1.0007206        1.0007278       0.99558429        1.0088351
  17571.400       0.99486810       0.99189543       0.99831026        1.0078352        1.0133418        1.0022254        1.0092872        1.0085634       0.99455808        1.0130342       0.99682904       0.99851255       0.99912788        1.0005553        1.0020440       0.99535775        1.0067232
  17575.900       0.99459805       0.99042216       0.99919654        1.0085598        1.0148512        1.0029470        1.0116130        1.0082512       0.99412584        1.0136670       0.99661139       0.99842830       0.99487651        1.0013700        1.0016415       0.99677455        1.0084575
  17580.500       0.99536993       0.98732154        1.0003029        1.0090042        1.0176738        1.0038044        1.0112791        1.0082105       0.99373541        1.0149762       0.99750331       0.99749027       0.99560768        1.0016466        1.0007242       0.99584002        1.0081611
  17585.000       0.99607609       0.98549281       0.99932918        1.0104528        1.0187712        1.0044958        1.0120912        1.0090653       0.99359111        1.0170631       0.99690679       0.99984213       0.99441953       0.99996479        1.0004937       0.99552445        1.0046008
  17589.600       0.99610674       0.98362344        1.0000894        1.0113167        1.0200379        1.0052025        1.0117450        1.0110081       0.99346269        1.0192248       0.99673261       0.99686838       0.99655227        1.0016545        1.0004663       0.99606667       0.88031278
