# Supplementary material for: Adsorption of rare earth elements in regolith-hosted clay deposits
Source: Nat Commun. 2020 Sep 1;11:4386. doi: 10.1038/s41467-020-17801-5 (PMC7463018; doi:10.1038/s41467-020-17801-5)
Supplement: Supplementary file 9 — Supplementary Data 6 [file 41467_2020_17801_MOESM9_ESM.zip]

Archive with 10 entries (10 files):
- Supplementary Data 6_ARTEMIS fits/artemis_BTPIT_merged_FINAL_14merge_singleshell.fpj
- Supplementary Data 6_ARTEMIS fits/artemis_BTPIT_merged_FINAL_reduced K and R.fpj
- Supplementary Data 6_ARTEMIS fits/artemis_LJ316_FINAL_16merge_singleshell.fpj
- Supplementary Data 6_ARTEMIS fits/artemis_LJ316_FINAL_16merge_singleshell_reduced K and R.fpj
- Supplementary Data 6_ARTEMIS fits/artemis_MAD217-238_merged_NEW2_singleshell.fpj
- Supplementary Data 6_ARTEMIS fits/artemis_MAD217-238_merged_NEW2_singleshell_reduce K and R.fpj
- Supplementary Data 6_ARTEMIS fits/artemis_parisite_2019.fpj
- Supplementary Data 6_ARTEMIS fits/artemis_Y solution_fit74FINAL.fpj
- Supplementary Data 6_ARTEMIS fits/artemis_Yfoil_fit47.fpj
- Supplementary Data 6_ARTEMIS fits/Y2O3_fit 100.fpj
